# Supplementary material for: Inhibition of Dickkopf-1 enhances the anti-tumor efficacy of sorafenib via inhibition of the PI3K/Akt and Wnt/β-catenin pathways in hepatocellular carcinoma
Source: Cell Commun Signal. 2023 Nov 27;21:339. doi: 10.1186/s12964-023-01355-2 (PMC10680194; doi:10.1186/s12964-023-01355-2)
Supplement: Supplementary file 3 — Additional file 2. [file 12964_2023_1355_MOESM2_ESM.zip]

Archive with 448 entries (432 files):
- raw data/
- raw data/Figure 6/
- raw data/Figure 2/
- raw data/Figure 3/
- raw data/Figure 4/
- raw data/Figure 5/
- raw data/Figure 1/
- raw data/Figure 6/._Figure 6B.jpg
- raw data/Figure 6/Figure 6B.jpg
- __MACOSX/raw data/Figure 6/._Figure 6B.jpg
- raw data/Figure 6/._Figure 6A.jpg
- raw data/Figure 6/Figure 6A.jpg
- __MACOSX/raw data/Figure 6/._Figure 6A.jpg
- raw data/Figure 6/._Figure 6D.jpg
- raw data/Figure 6/Figure 6D.jpg
- __MACOSX/raw data/Figure 6/._Figure 6D.jpg
- raw data/Figure 6/._Figure 6E_Hras:miRp53 + PI3K_p-GSK3╬▓ (Ser9).jpg
- raw data/Figure 6/Figure 6E_Hras:miRp53_H&E.jpg
- __MACOSX/raw data/Figure 6/._Figure 6E_Hras:miRp53_H&E.jpg
- raw data/Figure 6/._Figure 6E_Hras:miRp53_H&E.jpg
- raw data/Figure 6/Figure 6E_Hras:miRp53 + PI3K_H&E.jpg
- __MACOSX/raw data/Figure 6/._Figure 6E_Hras:miRp53 + PI3K_H&E.jpg
- raw data/Figure 6/._Figure 6E_Hras:miRp53 + PI3K_H&E.jpg
- raw data/Figure 6/Figure 6E_Hras:miRp53_p-GSK3╬▓ (Ser9).jpg
- __MACOSX/raw data/Figure 6/._Figure 6E_Hras:miRp53_p-GSK3╬▓ (Ser9).jpg
- raw data/Figure 6/._Figure 6E_Hras:miRp53_p-GSK3╬▓ (Ser9).jpg
- raw data/Figure 6/._Figure 6E_Hras:miRp53_p-GSK3╬▓ (Tyr216).jpg
- raw data/Figure 6/Figure 6E_Hras:miRp53 + PI3K_p-GSK3╬▓ (Ser9).jpg
- __MACOSX/raw data/Figure 6/._Figure 6E_Hras:miRp53 + PI3K_p-GSK3╬▓ (Ser9).jpg
- raw data/Figure 6/Figure 6E_Hras:miRp53_p-GSK3╬▓ (Tyr216).jpg
- __MACOSX/raw data/Figure 6/._Figure 6E_Hras:miRp53_p-GSK3╬▓ (Tyr216).jpg
- raw data/Figure 6/Figure 6E_Hras:miRp53 + PI3K_p-GSK3╬▓ (Tyr216).jpg
- __MACOSX/raw data/Figure 6/._Figure 6E_Hras:miRp53 + PI3K_p-GSK3╬▓ (Tyr216).jpg
- raw data/Figure 6/._Figure 6E_Hras:miRp53 + PI3K_p-GSK3╬▓ (Tyr216).jpg
- raw data/Figure 2/Figure 2A.xlsx
- __MACOSX/raw data/Figure 2/._Figure 2A.xlsx
- raw data/Figure 2/Figure 2D/
- raw data/Figure 2/Figure 2B.xlsx
- __MACOSX/raw data/Figure 2/._Figure 2B.xlsx
- raw data/Figure 2/._Figure 2B.xlsx
- raw data/Figure 2/Figure 2E/
- raw data/Figure 2/._Figure 2A.xlsx
- raw data/Figure 2/Figure 2C/
- raw data/Figure 3/._Figure 3A_Hep3B.pdf
- raw data/Figure 3/Figure 3A_Hep3B.pdf
- __MACOSX/raw data/Figure 3/._Figure 3A_Hep3B.pdf
- raw data/Figure 3/._Figure 3B.jpg
- raw data/Figure 3/Figure 3A_Huh7.pdf
- __MACOSX/raw data/Figure 3/._Figure 3A_Huh7.pdf
- raw data/Figure 3/._Figure 3A_Huh7.pdf
- raw data/Figure 3/Figure 3B.jpg
- __MACOSX/raw data/Figure 3/._Figure 3B.jpg
- raw data/Figure 3/._Figure 3C_Hep3B.pdf
- raw data/Figure 3/Figure 3C_Hep3B.pdf
- __MACOSX/raw data/Figure 3/._Figure 3C_Hep3B.pdf
- raw data/Figure 3/._Figure 3C_Huh7.pdf
- raw data/Figure 3/Figure 3C_Huh7.pdf
- __MACOSX/raw data/Figure 3/._Figure 3C_Huh7.pdf
- raw data/Figure 3/Figure 3E_Huh7_data2.txt
- __MACOSX/raw data/Figure 3/._Figure 3E_Huh7_data2.txt
- raw data/Figure 3/._Figure 3E_Huh7_data2.txt
- raw data/Figure 3/Figure 3E_Hep3B_data2.txt
- __MACOSX/raw data/Figure 3/._Figure 3E_Hep3B_data2.txt
- raw data/Figure 3/Figure 3E_Huh7_Sample.Info.txt
- __MACOSX/raw data/Figure 3/._Figure 3E_Huh7_Sample.Info.txt
- raw data/Figure 3/._Figure 3E_Huh7_Sample.Info.txt
- raw data/Figure 3/._Figure 3E_Hep3B_data2.txt
- raw data/Figure 3/Figure 3E_Hep3B.xlsx
- __MACOSX/raw data/Figure 3/._Figure 3E_Hep3B.xlsx
- raw data/Figure 3/Figure 3E_Hep3B_Sample.txt
- __MACOSX/raw data/Figure 3/._Figure 3E_Hep3B_Sample.txt
- raw data/Figure 3/._Figure 3E_Hep3B_Sample.txt
- raw data/Figure 3/._Figure 3E_Hep3B.xlsx
- raw data/Figure 3/Figure 3E_Huh7.xlsx
- __MACOSX/raw data/Figure 3/._Figure 3E_Huh7.xlsx
- raw data/Figure 3/._Figure 3E_Huh7.xlsx
- raw data/Figure 3/._Figure 3F_Hep3B.xls
- raw data/Figure 3/._Figure 3F_Huh7.xls
- raw data/Figure 3/Figure 3F_Hep3B.xls
- __MACOSX/raw data/Figure 3/._Figure 3F_Hep3B.xls
- raw data/Figure 3/._Figure 3F_Hep3B.edt
- raw data/Figure 3/Figure 3F_Huh7.xls
- __MACOSX/raw data/Figure 3/._Figure 3F_Huh7.xls
- raw data/Figure 3/Figure 3F_Hep3B.eds
- raw data/Figure 3/Figure 3F_Huh7.edt
- raw data/Figure 3/Figure 3F_Hep3B.edt
- __MACOSX/raw data/Figure 3/._Figure 3F_Hep3B.edt
- raw data/Figure 3/Figure 3F_Huh7.eds
- raw data/Figure 4/._Figure 4A_Hep3B_Sig_count_fc_raw.p.txt
- raw data/Figure 4/Figure 4A_Huh7_Sig_count_fc_raw.p.png
- __MACOSX/raw data/Figure 4/._Figure 4A_Huh7_Sig_count_fc_raw.p.png
- raw data/Figure 4/Figure 4A_Huh7_Sig_count_fc_raw.p.txt
- __MACOSX/raw data/Figure 4/._Figure 4A_Huh7_Sig_count_fc_raw.p.txt
- raw data/Figure 4/._Figure 4A_Hep3B_Sig_count_fc_raw.p.png
- raw data/Figure 4/Figure 4A_Hep3B_Sig_count_fc_raw.p.txt
- __MACOSX/raw data/Figure 4/._Figure 4A_Hep3B_Sig_count_fc_raw.p.txt
- raw data/Figure 4/._Figure 4B_Huh7.jpg
- raw data/Figure 4/Figure 4A_Hep3B_Sig_count_fc_raw.p.png
- __MACOSX/raw data/Figure 4/._Figure 4A_Hep3B_Sig_count_fc_raw.p.png
- raw data/Figure 4/._Figure 4A_Huh7_Sig_count_fc_raw.p.png
- raw data/Figure 4/._Figure 4A_Huh7_Sig_count_fc_raw.p.txt
- raw data/Figure 4/Figure 4B_Huh7.jpg
- __MACOSX/raw data/Figure 4/._Figure 4B_Huh7.jpg
- raw data/Figure 4/._Figure 4B_Hep3B.jpg
- raw data/Figure 4/Figure 4B_Hep3B.jpg
- __MACOSX/raw data/Figure 4/._Figure 4B_Hep3B.jpg
- raw data/Figure 4/Figure 4C/
- raw data/Figure 4/._Figure 4D_Huh7.jpg
- raw data/Figure 4/Figure 4D_Huh7.jpg
- __MACOSX/raw data/Figure 4/._Figure 4D_Huh7.jpg
- raw data/Figure 4/Figure 4D_Hep3B.jpg
- __MACOSX/raw data/Figure 4/._Figure 4D_Hep3B.jpg
- raw data/Figure 4/._Figure 4D_Hep3B.jpg
- raw data/Figure 4/Figure 4E/
- raw data/Figure 5/._Figure 5C.jpg
- raw data/Figure 5/Figure 5B_Control, SOR group.jpg
- __MACOSX/raw data/Figure 5/._Figure 5B_Control, SOR group.jpg
- raw data/Figure 5/Figure 5C.jpg
- __MACOSX/raw data/Figure 5/._Figure 5C.jpg
- raw data/Figure 5/._Figure 5B_Control, SOR group.jpg
- raw data/Figure 5/Figure 5B_WAY, SOR + WAY group.jpg
- __MACOSX/raw data/Figure 5/._Figure 5B_WAY, SOR + WAY group.jpg
- raw data/Figure 5/._Figure 5B_WAY, SOR + WAY group.jpg
- raw data/Figure 5/Figure 5E/
- raw data/Figure 5/Figure 5D/
- raw data/Figure 1/Figure 1A.xlsx
- __MACOSX/raw data/Figure 1/._Figure 1A.xlsx
- raw data/Figure 1/._Figure 1A.xlsx
- raw data/Figure 1/Figure 1B.xlsx
- __MACOSX/raw data/Figure 1/._Figure 1B.xlsx
- raw data/Figure 1/._Figure 1B.xlsx
- raw data/Figure 1/Figure 1C_HCC.czi
- __MACOSX/raw data/Figure 1/._Figure 1C_HCC.czi
- raw data/Figure 1/._Figure 1C_HCC.czi
- raw data/Figure 1/Figure 1C_Healthy Control.czi
- raw data/Figure 1/Figure 1D_Healthy Control.czi
- raw data/Figure 1/._Figure 1D_HCC_Hras:shp53.czi
- raw data/Figure 1/Figure 1D_non-HCC_Hras:shp53.czi
- __MACOSX/raw data/Figure 1/._Figure 1D_non-HCC_Hras:shp53.czi
- raw data/Figure 1/._Figure 1D_non-HCC_Hras:shp53.czi
- raw data/Figure 1/Figure 1D_non-HCC_Hras:cMyc.czi
- __MACOSX/raw data/Figure 1/._Figure 1D_non-HCC_Hras:cMyc.czi
- raw data/Figure 1/._Figure 1D_non-HCC_Hras:cMyc.czi
- raw data/Figure 1/Figure 1D_non-HCC_TAZ:EGFP.czi
- __MACOSX/raw data/Figure 1/._Figure 1D_non-HCC_TAZ:EGFP.czi
- raw data/Figure 1/._Figure 1D_non-HCC_TAZ:EGFP.czi
- raw data/Figure 1/._Figure 1D_HCC_Hras:cMyc.czi
- raw data/Figure 1/Figure 1D_non-HCC_Hras:TAZ.czi
- __MACOSX/raw data/Figure 1/._Figure 1D_non-HCC_Hras:TAZ.czi
- raw data/Figure 1/._Figure 1D_non-HCC_Hras:TAZ.czi
- raw data/Figure 1/Figure 1D_non-HCC_TAZ:EGFP:Smad7.czi
- __MACOSX/raw data/Figure 1/._Figure 1D_non-HCC_TAZ:EGFP:Smad7.czi
- raw data/Figure 1/._Figure 1D_non-HCC_TAZ:EGFP:Smad7.czi
- raw data/Figure 1/Figure 1D_HCC_Hras:shp53.czi
- __MACOSX/raw data/Figure 1/._Figure 1D_HCC_Hras:shp53.czi
- raw data/Figure 1/Figure 1D_HCC_Hras:cMyc.czi
- __MACOSX/raw data/Figure 1/._Figure 1D_HCC_Hras:cMyc.czi
- raw data/Figure 1/Figure 1D_HCC_TAZ:EGFP.lsm
- raw data/Figure 1/Figure 1D_HCC_Hras:TAZ.czi
- raw data/Figure 1/Figure 1D_HCC_TAZ:PI3K:Smad7.lsm
- raw data/Figure 2/Figure 2D/Figure 2D_Huh7_SOR_0 h.jpg
- raw data/Figure 2/Figure 2D/Figure 2D_Huh7_SOR_48 h.tif
- raw data/Figure 2/Figure 2D/Figure 2D_Hep3B_SOR_0 h.jpg
- raw data/Figure 2/Figure 2D/Figure 2D_Huh7_SOR+WAY_0 h.jpg
- raw data/Figure 2/Figure 2D/Figure 2D_Hep3B_Vehicle_0 h.jpg
- raw data/Figure 2/Figure 2D/Figure 2D_Huh7_SOR+WAY_48 h.tif
- raw data/Figure 2/Figure 2D/Figure 2D_Hep3B_WAY_0 h.jpg
- raw data/Figure 2/Figure 2D/Figure 2D_Huh7_Vehicle_0 h.jpg
- raw data/Figure 2/Figure 2D/Figure 2D_Hep3B_SOR+WAY_0 h.jpg
- raw data/Figure 2/Figure 2D/Figure 2D_Huh7_Vehicle_48 h.tif
- raw data/Figure 2/Figure 2D/Figure 2D_Hep3B_Vehicle_48 h.tif
- raw data/Figure 2/Figure 2D/Figure 2D_Huh7_WAY_0 h.jpg
- raw data/Figure 2/Figure 2D/Figure 2D_Hep3B_SOR_48 h.tif
- raw data/Figure 2/Figure 2D/Figure 2D_Huh7_WAY_48 h.tif
- raw data/Figure 2/Figure 2D/Figure 2D_Hep3B_WAY_48 h.tif
- raw data/Figure 2/Figure 2D/Figure 2D_Hep3B_SOR+WAY_48 h.tif
- raw data/Figure 2/Figure 2E/._Figure 2E_Huh7_SOR 0 ╬╝M+WAY 0 ╬╝M.tif
- raw data/Figure 2/Figure 2E/._Figure 2E_Huh7_SOR 1.5 ╬╝M+WAY 8 ╬╝M.tif
- raw data/Figure 2/Figure 2E/._Figure 2E_Huh7_SOR 1.5 ╬╝M+WAY 0 ╬╝M.tif
- raw data/Figure 2/Figure 2E/._Figure 2E_Huh7_SOR 6 ╬╝M+WAY 0 ╬╝M.tif
- raw data/Figure 2/Figure 2E/Figure 2E_Huh7_SOR 1.5 ╬╝M+WAY 0 ╬╝M.tif
- __MACOSX/raw data/Figure 2/Figure 2E/._Figure 2E_Huh7_SOR 1.5 ╬╝M+WAY 0 ╬╝M.tif
- raw data/Figure 2/Figure 2E/Figure 2E_Huh7_SOR 3 ╬╝M+WAY 0 ╬╝M.tif
- __MACOSX/raw data/Figure 2/Figure 2E/._Figure 2E_Huh7_SOR 3 ╬╝M+WAY 0 ╬╝M.tif
- raw data/Figure 2/Figure 2E/._Figure 2E_Huh7_SOR 3 ╬╝M+WAY 0 ╬╝M.tif
- raw data/Figure 2/Figure 2E/Figure 2E_Huh7_SOR 6 ╬╝M+WAY 0 ╬╝M.tif
- __MACOSX/raw data/Figure 2/Figure 2E/._Figure 2E_Huh7_SOR 6 ╬╝M+WAY 0 ╬╝M.tif
- raw data/Figure 2/Figure 2E/Figure 2E_Huh7_SOR 0 ╬╝M+WAY 4 ╬╝M.tif
- __MACOSX/raw data/Figure 2/Figure 2E/._Figure 2E_Huh7_SOR 0 ╬╝M+WAY 4 ╬╝M.tif
- raw data/Figure 2/Figure 2E/._Figure 2E_Huh7_SOR 0 ╬╝M+WAY 4 ╬╝M.tif
- raw data/Figure 2/Figure 2E/Figure 2E_Huh7_SOR 0 ╬╝M+WAY 8 ╬╝M.tif
- __MACOSX/raw data/Figure 2/Figure 2E/._Figure 2E_Huh7_SOR 0 ╬╝M+WAY 8 ╬╝M.tif
- raw data/Figure 2/Figure 2E/Figure 2E_Huh7_SOR 1.5 ╬╝M+WAY 4 ╬╝M.tif
- __MACOSX/raw data/Figure 2/Figure 2E/._Figure 2E_Huh7_SOR 1.5 ╬╝M+WAY 4 ╬╝M.tif
- raw data/Figure 2/Figure 2E/._Figure 2E_Huh7_SOR 1.5 ╬╝M+WAY 4 ╬╝M.tif
- raw data/Figure 2/Figure 2E/Figure 2E_Huh7_SOR 3 ╬╝M+WAY 4 ╬╝M.tif
- __MACOSX/raw data/Figure 2/Figure 2E/._Figure 2E_Huh7_SOR 3 ╬╝M+WAY 4 ╬╝M.tif
- raw data/Figure 2/Figure 2E/._Figure 2E_Huh7_SOR 3 ╬╝M+WAY 4 ╬╝M.tif
- raw data/Figure 2/Figure 2E/Figure 2E_Huh7_SOR 6 ╬╝M+WAY 4 ╬╝M.tif
- __MACOSX/raw data/Figure 2/Figure 2E/._Figure 2E_Huh7_SOR 6 ╬╝M+WAY 4 ╬╝M.tif
- raw data/Figure 2/Figure 2E/._Figure 2E_Huh7_SOR 6 ╬╝M+WAY 4 ╬╝M.tif
- raw data/Figure 2/Figure 2E/._Figure 2E_Huh7_SOR 0 ╬╝M+WAY 8 ╬╝M.tif
- raw data/Figure 2/Figure 2E/Figure 2E_Huh7_SOR 0 ╬╝M+WAY 0 ╬╝M.tif
- __MACOSX/raw data/Figure 2/Figure 2E/._Figure 2E_Huh7_SOR 0 ╬╝M+WAY 0 ╬╝M.tif
- raw data/Figure 2/Figure 2E/Figure 2E_Huh7_SOR 1.5 ╬╝M+WAY 8 ╬╝M.tif
- __MACOSX/raw data/Figure 2/Figure 2E/._Figure 2E_Huh7_SOR 1.5 ╬╝M+WAY 8 ╬╝M.tif
- raw data/Figure 2/Figure 2E/Figure 2E_Huh7_SOR 3 ╬╝M+WAY 8 ╬╝M.tif
- __MACOSX/raw data/Figure 2/Figure 2E/._Figure 2E_Huh7_SOR 3 ╬╝M+WAY 8 ╬╝M.tif
- raw data/Figure 2/Figure 2E/._Figure 2E_Huh7_SOR 3 ╬╝M+WAY 8 ╬╝M.tif
- raw data/Figure 2/Figure 2E/Figure 2E_Huh7_SOR 6 ╬╝M+WAY 8 ╬╝M.tif
- __MACOSX/raw data/Figure 2/Figure 2E/._Figure 2E_Huh7_SOR 6 ╬╝M+WAY 8 ╬╝M.tif
- raw data/Figure 2/Figure 2E/._Figure 2E_Huh7_SOR 6 ╬╝M+WAY 8 ╬╝M.tif
- raw data/Figure 2/Figure 2E/Figure 2E_Hep3B SOR 0 ╬╝M+WAY 0 ╬╝M.tif
- __MACOSX/raw data/Figure 2/Figure 2E/._Figure 2E_Hep3B SOR 0 ╬╝M+WAY 0 ╬╝M.tif
- raw data/Figure 2/Figure 2E/._Figure 2E_Hep3B SOR 0 ╬╝M+WAY 0 ╬╝M.tif
- raw data/Figure 2/Figure 2E/Figure 2E_Hep3B_SOR 1 ╬╝M+WAY 0 ╬╝M.tif
- __MACOSX/raw data/Figure 2/Figure 2E/._Figure 2E_Hep3B_SOR 1 ╬╝M+WAY 0 ╬╝M.tif
- raw data/Figure 2/Figure 2E/._Figure 2E_Hep3B_SOR 1 ╬╝M+WAY 0 ╬╝M.tif
- raw data/Figure 2/Figure 2E/Figure 2E_Hep3B_SOR 2 ╬╝M+WAY 0 ╬╝M.tif
- __MACOSX/raw data/Figure 2/Figure 2E/._Figure 2E_Hep3B_SOR 2 ╬╝M+WAY 0 ╬╝M.tif
- raw data/Figure 2/Figure 2E/._Figure 2E_Hep3B_SOR 2 ╬╝M+WAY 0 ╬╝M.tif
- raw data/Figure 2/Figure 2E/Figure 2E_Hep3B_SOR 4 ╬╝M+WAY 0 ╬╝M.tif
- __MACOSX/raw data/Figure 2/Figure 2E/._Figure 2E_Hep3B_SOR 4 ╬╝M+WAY 0 ╬╝M.tif
- raw data/Figure 2/Figure 2E/._Figure 2E_Hep3B_SOR 4 ╬╝M+WAY 0 ╬╝M.tif
- raw data/Figure 2/Figure 2E/Figure 2E_Hep3B_SOR 0 ╬╝M+WAY 4.5 ╬╝M.tif
- __MACOSX/raw data/Figure 2/Figure 2E/._Figure 2E_Hep3B_SOR 0 ╬╝M+WAY 4.5 ╬╝M.tif
- raw data/Figure 2/Figure 2E/._Figure 2E_Hep3B_SOR 0 ╬╝M+WAY 4.5 ╬╝M.tif
- raw data/Figure 2/Figure 2E/Figure 2E_Hep3B_SOR 1 ╬╝M+WAY 4.5 ╬╝M.tif
- __MACOSX/raw data/Figure 2/Figure 2E/._Figure 2E_Hep3B_SOR 1 ╬╝M+WAY 4.5 ╬╝M.tif
- raw data/Figure 2/Figure 2E/._Figure 2E_Hep3B_SOR 1 ╬╝M+WAY 4.5 ╬╝M.tif
- raw data/Figure 2/Figure 2E/Figure 2E_Hep3B_SOR 2 ╬╝M+WAY 4.5 ╬╝M.tif
- __MACOSX/raw data/Figure 2/Figure 2E/._Figure 2E_Hep3B_SOR 2 ╬╝M+WAY 4.5 ╬╝M.tif
- raw data/Figure 2/Figure 2E/._Figure 2E_Hep3B_SOR 2 ╬╝M+WAY 4.5 ╬╝M.tif
- raw data/Figure 2/Figure 2E/Figure 2E_Hep3B_SOR 4 ╬╝M+WAY 4.5 ╬╝M.tif
- __MACOSX/raw data/Figure 2/Figure 2E/._Figure 2E_Hep3B_SOR 4 ╬╝M+WAY 4.5 ╬╝M.tif
- raw data/Figure 2/Figure 2E/._Figure 2E_Hep3B_SOR 4 ╬╝M+WAY 4.5 ╬╝M.tif
- raw data/Figure 2/Figure 2E/Figure 2E_Hep3B_SOR 0 ╬╝M+WAY 9 ╬╝M.tif
- __MACOSX/raw data/Figure 2/Figure 2E/._Figure 2E_Hep3B_SOR 0 ╬╝M+WAY 9 ╬╝M.tif
- raw data/Figure 2/Figure 2E/._Figure 2E_Hep3B_SOR 0 ╬╝M+WAY 9 ╬╝M.tif
- raw data/Figure 2/Figure 2E/Figure 2E_Hep3B_SOR 1 ╬╝M+WAY 9 ╬╝M.tif
- __MACOSX/raw data/Figure 2/Figure 2E/._Figure 2E_Hep3B_SOR 1 ╬╝M+WAY 9 ╬╝M.tif
- raw data/Figure 2/Figure 2E/._Figure 2E_Hep3B_SOR 1 ╬╝M+WAY 9 ╬╝M.tif
- raw data/Figure 2/Figure 2E/Figure 2E_Hep3B_SOR 2 ╬╝M+WAY 9 ╬╝M.tif
- __MACOSX/raw data/Figure 2/Figure 2E/._Figure 2E_Hep3B_SOR 2 ╬╝M+WAY 9 ╬╝M.tif
- raw data/Figure 2/Figure 2E/._Figure 2E_Hep3B_SOR 2 ╬╝M+WAY 9 ╬╝M.tif
- raw data/Figure 2/Figure 2E/Figure 2E_Hep3B_SOR 4 ╬╝M+WAY 9 ╬╝M.tif
- __MACOSX/raw data/Figure 2/Figure 2E/._Figure 2E_Hep3B_SOR 4 ╬╝M+WAY 9 ╬╝M.tif
- raw data/Figure 2/Figure 2E/._Figure 2E_Hep3B_SOR 4 ╬╝M+WAY 9 ╬╝M.tif
- raw data/Figure 2/Figure 2C/Figure 2C_Hep3B_SOR.jpg
- raw data/Figure 2/Figure 2C/Figure 2C_Huh7_Vehicle.jpg
- raw data/Figure 2/Figure 2C/Figure 2C_Hep3B_SOR+WAY.jpg
- raw data/Figure 2/Figure 2C/Figure 2C_Hep3B_Vehicle.jpg
- raw data/Figure 2/Figure 2C/Figure 2C_Huh7_WAY.jpg
- raw data/Figure 2/Figure 2C/Figure 2C_Hep3B_WAY.jpg
- raw data/Figure 2/Figure 2C/Figure 2C_Huh7_SOR.jpg
- raw data/Figure 2/Figure 2C/Figure 2C_Huh7_SOR+WAY.jpg
- raw data/Figure 4/Figure 4C/Figure 4C_Huh7_PI3K:Akt signaling.eds
- raw data/Figure 4/Figure 4C/Figure 4C_Huh7_PI3K:Akt signaling.edt
- raw data/Figure 4/Figure 4C/Figure 4C_Huh7_Wnt:╬▓-catenin signaling.edt
- __MACOSX/raw data/Figure 4/Figure 4C/._Figure 4C_Huh7_Wnt:╬▓-catenin signaling.edt
- raw data/Figure 4/Figure 4C/._Figure 4C_Huh7_Wnt:╬▓-catenin signaling.edt
- raw data/Figure 4/Figure 4C/Figure 4C_Huh7_PI3K:Akt signaling.xls
- __MACOSX/raw data/Figure 4/Figure 4C/._Figure 4C_Huh7_PI3K:Akt signaling.xls
- raw data/Figure 4/Figure 4C/._Figure 4C_Huh7_PI3K:Akt signaling.xls
- raw data/Figure 4/Figure 4C/Figure 4C_Hep3B_PI3K:Akt signaling.edt
- __MACOSX/raw data/Figure 4/Figure 4C/._Figure 4C_Hep3B_PI3K:Akt signaling.edt
- raw data/Figure 4/Figure 4C/Figure 4C_Huh7_Wnt:╬▓-catenin signaling.eds
- __MACOSX/raw data/Figure 4/Figure 4C/._Figure 4C_Huh7_Wnt:╬▓-catenin signaling.eds
- raw data/Figure 4/Figure 4C/Figure 4C_Huh7_Wnt:╬▓-catenin signaling.xls
- __MACOSX/raw data/Figure 4/Figure 4C/._Figure 4C_Huh7_Wnt:╬▓-catenin signaling.xls
- raw data/Figure 4/Figure 4C/._Figure 4C_Huh7_Wnt:╬▓-catenin signaling.xls
- raw data/Figure 4/Figure 4C/._Figure 4C_Huh7_Wnt:╬▓-catenin signaling.eds
- raw data/Figure 4/Figure 4C/Figure 4C_Hep3B_PI3K:Akt signaling.eds
- raw data/Figure 4/Figure 4C/Figure 4C_Hep3B_PI3K:Akt signaling.xls
- __MACOSX/raw data/Figure 4/Figure 4C/._Figure 4C_Hep3B_PI3K:Akt signaling.xls
- raw data/Figure 4/Figure 4C/._Figure 4C_Hep3B_PI3K:Akt signaling.xls
- raw data/Figure 4/Figure 4C/._Figure 4C_Hep3B_PI3K:Akt signaling.edt
- raw data/Figure 4/Figure 4C/Figure 4C_Hep3B_Wnt:╬▓-catenin signaling.eds
- raw data/Figure 4/Figure 4C/Figure 4C_Hep3B_Wnt:╬▓-catenin signaling.xls
- __MACOSX/raw data/Figure 4/Figure 4C/._Figure 4C_Hep3B_Wnt:╬▓-catenin signaling.xls
- raw data/Figure 4/Figure 4C/._Figure 4C_Hep3B_Wnt:╬▓-catenin signaling.xls
- raw data/Figure 4/Figure 4C/Figure 4C_Hep3B_Wnt:╬▓-catenin signaling.edt
- raw data/Figure 4/Figure 4E/Hep3B/
- raw data/Figure 4/Figure 4E/Huh7/
- raw data/Figure 5/Figure 5E/Figure 5E_Control_Ki-67.czi
- __MACOSX/raw data/Figure 5/Figure 5E/._Figure 5E_Control_Ki-67.czi
- raw data/Figure 5/Figure 5E/._Figure 5E_Control_Ki-67.czi
- raw data/Figure 5/Figure 5E/Figure 5E_WAY_Ki-67.czi
- __MACOSX/raw data/Figure 5/Figure 5E/._Figure 5E_WAY_Ki-67.czi
- raw data/Figure 5/Figure 5E/Figure 5E_Control_Ki-67.tif
- __MACOSX/raw data/Figure 5/Figure 5E/._Figure 5E_Control_Ki-67.tif
- raw data/Figure 5/Figure 5E/._Figure 5E_Control_Ki-67.tif
- raw data/Figure 5/Figure 5E/Figure 5E_SOR_Ki-67.tif
- __MACOSX/raw data/Figure 5/Figure 5E/._Figure 5E_SOR_Ki-67.tif
- raw data/Figure 5/Figure 5E/Figure 5E_SOR_Ki-67.czi
- __MACOSX/raw data/Figure 5/Figure 5E/._Figure 5E_SOR_Ki-67.czi
- raw data/Figure 5/Figure 5E/._Figure 5E_SOR_Ki-67.czi
- raw data/Figure 5/Figure 5E/._Figure 5E_SOR_Ki-67.tif
- raw data/Figure 5/Figure 5E/._Figure 5E_SOR + WAY_Ki-67.czi
- raw data/Figure 5/Figure 5E/Figure 5E_WAY_Ki-67.tif
[truncated: 148 more entries]
