# Supplementary material for: Inhibition of Dickkopf-1 enhances the anti-tumor efficacy of sorafenib via inhibition of the PI3K/Akt and Wnt/β-catenin pathways in hepatocellular carcinoma
Source: Cell Commun Signal. 2023 Nov 27;21:339. doi: 10.1186/s12964-023-01355-2 (PMC10680194; doi:10.1186/s12964-023-01355-2)
Supplement: Supplementary file 3 — Additional file 2. [file 12964_2023_1355_MOESM2_ESM.zip › raw data/Figure 2/Figure 2A.xlsx]

## Sheet: Sheet1
Huh7
SOR	Conc (μM)	2e-08	2e-07	2e-06	2e-05	0.0002	0.002	0.02	0.2	2	20
	log (μM)	-7.69897	-6.69897	-5.69897	-4.69897	-3.69897	-2.69897	-1.69897	-0.69897	0.30103	1.30103
	O.D (450 nm)	1.0891	1.0934	1.0289	1.0821	1.042	1.0248	1.0563	1.031	0.8322	0.5032
		1.0198	1.0279	1.0619	1.0063	1.0425	1.03	1.0785	1.0557	0.791	0.5529
		1.0832	1.041	1.0525	1.0999	1.0466	1.0774	1.0746	1.0706	0.8445	0.5177
	Average	1.06403	1.0541	1.04777	1.06277	1.0437	1.04407	1.0698	1.05243	0.822567	0.5246
	SD	0.0384206	0.0346593	0.0170016	0.0497049	0.00252389	0.0289844	0.0118528	0.0200011	0.0280208	0.0255584
SOR + 4 μM WAY	Conc (μM)	2e-08	2e-07	2e-06	2e-05	0.0002	0.002	0.02	0.2	2	20
	log (μM)	-7.69897	-6.69897	-5.69897	-4.69897	-3.69897	-2.69897	-1.69897	-0.69897	0.30103	1.30103
	O.D (450 nm)	1.0231	1.0127	1.0472	1.0378	1.0384	1.0473	1.0124	1.0952	0.7277	0.3918
		1.0511	1.0133	1.0578	1.037	1.0008	1.0593	1.0662	1.0433	0.7676	0.3859
		1.071	1.0348	1.0669	1.041	1.097	1.0826	1.0948	1.053	0.7655	0.4285
	Average	1.0484	1.02027	1.0573	1.0386	1.0454	1.06307	1.0578	1.06383	0.7536	0.402067
	SD	0.0240639	0.0125898	0.00985951	0.0021166	0.0484805	0.0179489	0.0418373	0.0275939	0.0224546	0.0230812
SOR + 8 μM WAY	Conc (μM)	2e-08	2e-07	2e-06	2e-05	0.0002	0.002	0.02	0.2	2	20
	log (μM)	-7.69897	-6.69897	-5.69897	-4.69897	-3.69897	-2.69897	-1.69897	-0.69897	0.30103	1.30103
	O.D (450 nm)	1.0904	1.0938	1.0977	1.009	1.0998	1.0347	1.083	1.0674	0.6129	0.3507
		1.0484	1.0012	1.0237	1.0892	1.0747	1.0669	1.0675	1.0366	0.6232	0.3743
		1.0613	1.0189	1.0164	1.0121	1.019	1.0451	1.0262	1.003	0.6622	0.3623
	Average	1.0667	1.03797	1.04593	1.03677	1.0645	1.0489	1.0589	1.03567	0.632767	0.362433
	SD	0.0215144	0.0491563	0.0449796	0.045435	0.0413544	0.0164329	0.0293603	0.0322101	0.0260051	0.0118006
Hep3B
SOR	Conc (μM)	2e-08	2e-07	2e-06	2e-05	0.0002	0.002	0.02	0.2	2	20
	log (μM)	-7.69897	-6.69897	-5.69897	-4.69897	-3.69897	-2.69897	-1.69897	-0.69897	0.30103	1.30103
	O.D (450 nm)	1.0231	1.0127	1.0472	1.0378	1.0384	1.06473	1.0124	1.0952	0.6277	0.3918
		1.0511	1.0133	1.0578	1.037	1.0008	1.0593	1.0662	1.1433	0.6676	0.3859
		1.071	1.0348	1.0669	1.041	1.097	1.0826	1.0948	1.153	0.6655	0.3285
	Average	1.0484	1.02027	1.0573	1.0386	1.0454	1.06888	1.0578	1.1305	0.6536	0.368733
	SD	0.0240639	0.0125898	0.00985951	0.0021166	0.0484805	0.0121909	0.0418373	0.030953	0.0224546	0.0349677
SOR + 4.5 μM WAY	Conc (μM)	2e-08	2e-07	2e-06	2e-05	0.0002	0.002	0.02	0.2	2	20
	log (μM)	-7.69897	-6.69897	-5.69897	-4.69897	-3.69897	-2.69897	-1.69897	-0.69897	0.30103	1.30103
	O.D (450 nm)	1.0578	1.2247	1.232	1.254	1.3834	1.2761	1.3291	1.374	0.7176	0.2833
		0.9653	1.2617	1.1741	1.3676	1.4834	1.384	1.2317	1.3948	0.7777	0.3027
		1.083	1.2457	1.1282	1.051	1.095	1.1062	1.0985	1.2018	0.7107	0.3473
	Average	1.03537	1.24403	1.1781	1.2242	1.3206	1.25543	1.21977	1.32353	0.735333	0.3111
	SD	0.0619739	0.0185562	0.0520155	0.16039	0.201672	0.140048	0.115762	0.105936	0.0368525	0.0328165
SOR + 9 μM WAY	Conc (μM)	2e-08	2e-07	2e-06	2e-05	0.0002	0.002	0.02	0.2	2	20
	log (μM)	-7.69897	-6.69897	-5.69897	-4.69897	-3.69897	-2.69897	-1.69897	-0.69897	0.30103	1.30103
	O.D (450 nm)	1.1243	0.8471	1.0292	1.0333	0.9658	1.0758	0.8174	0.9986	0.4301	0.2639
		1.09489	1.1877	1.2537	1.2308	1.0616	1.1356	1.0788	1.2096	0.423	0.2715
		1.05308	1.0382	1.2356	1.2231	1.2302	1.0841	1.0628	1.0576	0.4241	0.2555
	Average	1.09076	1.02433	1.17283	1.1624	1.08587	1.0985	0.986333	1.0886	0.425733	0.263633
	SD	0.0357895	0.170723	0.124719	0.11187	0.13386	0.0323965	0.146519	0.108862	0.00382143	0.00800333
