# Supplementary material for: Inhibition of Dickkopf-1 enhances the anti-tumor efficacy of sorafenib via inhibition of the PI3K/Akt and Wnt/β-catenin pathways in hepatocellular carcinoma
Source: Cell Commun Signal. 2023 Nov 27;21:339. doi: 10.1186/s12964-023-01355-2 (PMC10680194; doi:10.1186/s12964-023-01355-2)
Supplement: Supplementary file 3 — Additional file 2. [file 12964_2023_1355_MOESM2_ESM.zip › raw data/Figure 2/Figure 2B.xlsx]

## Sheet: Sheet1
Hep3B WT
24 h	Conc (μM)	2e-08	2e-07	2e-06	2e-05	0.0002	0.002	0.02	0.2	2	20
	log (μM)	-7.69897	-6.69897	-5.69897	-4.69897	-3.69897	-2.69897	-1.69897	-0.69897	0.30103	1.30103
	O.D (450 nm)	0.9496	0.9636	0.9675	0.9656	1.0467	0.9172	0.9813	0.7045	0.6363	0.289
		0.9312	0.907	0.8362	0.821	0.92	0.893	0.8487	0.7649	0.6863	0.2939
		0.9455	1.0306	0.9791	0.984	0.9946	1.1184	0.9569	0.7615	0.7119	0.2757
	Average	0.9421	0.967067	0.9276	0.923533	0.9871	0.9762	0.928967	0.743633	0.678167	0.2862
	SD	0.00965971	0.0618729	0.0793669	0.0892718	0.0636821	0.123742	0.0705754	0.0339331	0.0384507	0.00941754
48 h	Conc (μM)	2e-08	2e-07	2e-06	2e-05	0.0002	0.002	0.02	0.2	2	20
	log (μM)	-7.69897	-6.69897	-5.69897	-4.69897	-3.69897	-2.69897	-1.69897	-0.69897	0.30103	1.30103
	O.D (450 nm)	1.6242	1.6207	1.6262	1.7615	1.7398	1.5783	1.529	1.6203	0.9956	0.2135
		1.5537	1.6845	1.6567	1.7538	1.6931	1.8959	1.9927	1.7982	0.9936	0.216
		1.7704	1.6244	1.6328	1.6232	1.6376	1.8456	1.8971	1.7849	0.9936	0.2123
	Average	1.64943	1.6432	1.63857	1.71283	1.69017	1.77327	1.80627	1.73447	0.994267	0.213933
	SD	0.110532	0.0358147	0.0160469	0.0777202	0.0511631	0.170709	0.244831	0.0990946	0.0011547	0.00188768
Hep3B DKK1 KO
24 h	Conc (μM)	2e-08	2e-07	2e-06	2e-05	0.0002	0.002	0.02	0.2	2	20
	log (μM)	-7.69897	-6.69897	-5.69897	-4.69897	-3.69897	-2.69897	-1.69897	-0.69897	0.30103	1.30103
	O.D (450 nm)	0.9292	0.9658	0.9431	0.9259	0.911	0.8609	0.8802	0.6345	0.6363	0.2539
		0.9004	0.9369	0.9026	0.9546	1.0334	0.9313	0.892	0.6849	0.6363	0.2664
		0.9166	0.9003	0.944	0.9615	1.0141	0.9636	1.003	0.6915	0.6119	0.2899
	Average	0.9154	0.934333	0.9299	0.947333	0.986167	0.9186	0.925067	0.6703	0.628167	0.270067
	SD	0.0144375	0.0328253	0.0236468	0.0188797	0.0658076	0.0525147	0.0677496	0.0311788	0.0140873	0.0182779
48 h	Conc (μM)	2e-08	2e-07	2e-06	2e-05	0.0002	0.002	0.02	0.2	2	20
	log (μM)	-7.69897	-6.69897	-5.69897	-4.69897	-3.69897	-2.69897	-1.69897	-0.69897	0.30103	1.30103
	O.D (450 nm)	1.1687	1.143	1.1519	1.2405	1.3213	1.2651	1.36	1.2556	0.3258	0.2906
		1.1102	1.1593	1.1544	1.2688	1.2707	1.3472	1.2424	1.2988	0.3661	0.3004
		1.084	1.1412	1.1504	1.1171	1.1597	1.2541	1.1162	1.2949	0.3134	0.2542
	Average	1.12097	1.14783	1.15223	1.2088	1.25057	1.2888	1.23953	1.2831	0.3351	0.281733
	SD	0.0433643	0.00997112	0.00202073	0.0806653	0.0826599	0.0508741	0.121925	0.0238954	0.0275534	0.0243428
