# Supplementary material for: Inhibition of Dickkopf-1 enhances the anti-tumor efficacy of sorafenib via inhibition of the PI3K/Akt and Wnt/β-catenin pathways in hepatocellular carcinoma
Source: Cell Commun Signal. 2023 Nov 27;21:339. doi: 10.1186/s12964-023-01355-2 (PMC10680194; doi:10.1186/s12964-023-01355-2)
Supplement: Supplementary file 3 — Additional file 2. [file 12964_2023_1355_MOESM2_ESM.zip › raw data/Figure 3/Figure 3E_Huh7_data2.txt]

Gene_ID	Transcript_ID	Gene_Symbol	Description	gene_biotype	Protein_ID	HGNC	MIM	Ensembl	IMGT/GENE-DB	Huh7_SOR_FPKM	Huh7_SOR_WAY_FPKM	Huh7_WAY_FPKM	Huh7_control_FPKM	Huh7_SOR_TPM	Huh7_SOR_WAY_TPM	Huh7_WAY_TPM	Huh7_control_TPM	Huh7_SOR/Huh7_control.fc	Huh7_SOR/Huh7_control.logCPM	Huh7_SOR/Huh7_control.raw.pval	Huh7_SOR/Huh7_control.bh.pval	Huh7_WAY/Huh7_control.fc	Huh7_WAY/Huh7_control.logCPM	Huh7_WAY/Huh7_control.raw.pval	Huh7_WAY/Huh7_control.bh.pval	Huh7_SOR_WAY/Huh7_control.fc	Huh7_SOR_WAY/Huh7_control.logCPM	Huh7_SOR_WAY/Huh7_control.raw.pval	Huh7_SOR_WAY/Huh7_control.bh.pval	Huh7_WAY/Huh7_SOR.fc	Huh7_WAY/Huh7_SOR.logCPM	Huh7_WAY/Huh7_SOR.raw.pval	Huh7_WAY/Huh7_SOR.bh.pval	Huh7_SOR_WAY/Huh7_SOR.fc	Huh7_SOR_WAY/Huh7_SOR.logCPM	Huh7_SOR_WAY/Huh7_SOR.raw.pval	Huh7_SOR_WAY/Huh7_SOR.bh.pval	Huh7_control.mean	Huh7_SOR.mean	Huh7_control.mean	Huh7_WAY.mean	Huh7_control.mean	Huh7_SOR_WAY.mean	Huh7_SOR.mean	Huh7_WAY.mean	Huh7_SOR.mean	Huh7_SOR_WAY.mean	N_Huh7_control	N_Huh7_SOR
1	NM_130786	A1BG	alpha-1-B glycoprotein	protein_coding	NP_570602.2	5	138670	.	.	0.151351	0.19344	0.16096	0.162564	0.399952	0.497727	0.417853	0.419554	-1.04619249547586	-0.666069763633428	0.967103133282885	1	-1.03770132744822	-0.659069455638996	1	1	1.14996115986241	-0.534038191124397	0.82667756475293	1	1.00818200343722	-0.694980337686982	1	1	1.20312963704992	-0.568811190162469	0.779229959523939	1	0.690127529199102	0.665626356528755	0.690127529199102	0.669995884218186	0.690127529199102	0.770358066310107	0.665626356528755	0.669995884218186	0.665626356528755	0.770358066310107	0.69012753	0.66562636
2	NM_000014,NM_001347423,NM_001347424,NM_001347425,XM_006719056	A2M	alpha-2-macroglobulin	protein_coding	NP_000005.3;NP_001334352.2;NP_001334353.2;NP_001334354.2;XP_006719119.1	7	103950	.	.	259.676607	275.069603	321.260252	278.414103	686.2075689999999	707.762606	833.995057	718.5447570000001	-1.03071484437975	10.4418549920269	0.958210033343935	1	1.14153486595855	10.5621573669712	0.818659385863235	1	-1.03345604548139	10.4399679807169	0.95454313540287	1	1.17659694845248	10.5419379927168	0.77823375062836	1	-1.00265951316745	10.417950259206	0.996341896289039	1	10.4645026089819	10.420888655097	10.4645026089819	10.6553511793745	10.4645026089819	10.4170596757131	10.420888655097	10.6553511793745	10.420888655097	10.4170596757131	10.46450261	10.42088866
9	NM_000662,NM_001160170,NM_001160171,NM_001160172,NM_001160173,NM_001160174,NM_001160175,NM_001160176,NM_001160179,NM_001291962,XM_006716410,XM_011544687,XM_011544688,XM_011544689,XM_017013947	NAT1	N-acetyltransferase 1	protein_coding	NP_000653.3;NP_001153642.1;NP_001153643.1;NP_001153644.1;NP_001153645.1;NP_001153646.1;NP_001153647.1;NP_001153648.1;NP_001153651.1;NP_001278891.1;XP_006716473.1;XP_011542989.1;XP_011542990.1;XP_011542991.1;XP_016869436.1	7645	108345	.	.	5.719041	6.853211000000002	6.577457000000002	5.430274	15.112836000000001	17.633523999999998	17.075153	14.014722	1.07920313159766	3.72242913289727	0.897195426831184	1	1.19923929609985	3.80335976952044	0.754274486895381	1	1.24248512750089	3.83140505168665	0.710312998871616	1	1.11122799336123	3.85389052824188	0.856839446584369	1	1.15129953388626	3.88091038943151	0.80902311373812	1	3.77256353865998	3.87477659929452	3.77256353865998	4.01707194687435	3.77256353865998	4.06507998379728	3.87477659929452	4.01707194687435	3.87477659929452	4.06507998379728	3.77256354	3.8747766
10	NM_000015,XM_017012938	NAT2	N-acetyltransferase 2	protein_coding	NP_000006.2;XP_016868427.1	7646	612182	.	.	0.705926	1.093461	1.000896	0.929425	1.865442	2.813509	2.598337	2.398706	-1.27014651263886	0.279375041381683	0.712159103109087	1	1.22518700502416	0.593223606957141	0.748716125548981	1	1.14424257587362	0.539469650455787	0.832785260506832	1	1.55622888464005	0.446635422537376	0.472451325360188	1	1.45343045792168	0.38947193037713	0.54872954168369	1	1.21805376377351	1.03127033023169	1.21805376377351	1.39255822459121	1.21805376377351	1.33222433963137	1.03127033023169	1.39255822459121	1.03127033023169	1.33222433963137	1.21805376	1.03127033
12	NM_001085	SERPINA3	serpin family A member 3	protein_coding	NP_001076.2	16	107280	.	.	34.625477	27.069092	22.812719	26.624352	91.499428	69.649612	59.222061	68.713425	1.34974784806707	5.75824317614791	0.604615229492206	1	-1.18018859043297	5.41125976316483	0.774911047430963	1	-1.00545855770048	5.52182295413355	0.992920023460949	1	-1.59295878131931	5.66126560608097	0.422545434357055	1	-1.35711703880002	5.75469470579339	0.598010640216858	1	5.55581977934545	5.98055596715316	5.55581977934545	5.32230733954449	5.55581977934545	5.54813325277362	5.98055596715316	5.32230733954449	5.98055596715316	5.54813325277362	5.55581978	5.98055597
13	NM_001086,XM_005247104	AADAC	arylacetamide deacetylase	protein_coding	NP_001077.2;XP_005247161.1	17	600338	.	.	9.449955	8.17405	7.814546	8.406422	24.971946	21.032085	20.286646	21.695706	1.16702166550188	3.97734906783763	0.791034512554517	1	-1.08596886545106	3.80353177888207	0.887323604917663	1	-1.05163736833546	3.82570773719275	0.932124075850404	1	-1.26735150214504	3.92349799747612	0.683878774559151	1	-1.22728649680581	3.9438013955617	0.724807562320663	1	3.95481970847767	4.16429977867579	3.95481970847767	3.84379761613135	3.95481970847767	3.88696975576621	4.16429977867579	3.84379761613135	4.16429977867579	3.88696975576621	3.95481971	4.16429978
14	NM_001087,NM_001302545,XM_024452712	AAMP	angio associated migratory cell protein	protein_coding	NP_001078.2;NP_001289474.1;XP_024308480.1	18	603488	.	.	66.747107	66.592159	76.225325	82.471816	176.382357	171.343692	197.88176800000002	212.847295	-1.19279482242413	7.20216960275889	0.760352209839318	1	-1.09588290247083	7.2592151481456	0.874139709135838	1	-1.2673120972209	7.16293280795516	0.682012662984571	1	1.08843277833841	7.13183416702363	0.883457936086424	1	-1.06247280239432	7.02636624675573	0.916549603039206	1	7.33244422523941	7.07981976032794	7.33244422523941	7.20120692533373	7.33244422523941	6.99305878261678	7.07981976032794	7.20120692533373	7.07981976032794	6.99305878261678	7.33244423	7.07981976
16	NM_001605,XR_933220	AARS1	alanyl-tRNA synthetase 1	protein_coding	NP_001596.2	20	601065	.	.	187.124329	191.831054	130.466787	128.446879	494.48476	493.58725400000003	338.693193	331.501962	1.51224323985775	9.248052398617	0.475168317291846	1	1.00396394761323	8.92194081665743	0.994576026808303	1	1.46088322793258	9.21825476852865	0.512599602405766	1	-1.50627256124336	9.25031423185447	0.479369080244311	1	-1.03515688136702	9.49102881952104	0.952286788425912	1	8.92196871101814	9.51765299666356	8.92196871101814	8.92766445321171	8.92196871101814	9.46787264312486	9.51765299666356	8.92766445321171	9.51765299666356	9.46787264312486	8.92196871	9.517653
18	NM_000663,NM_001127448,NM_020686,XM_011522400,XM_011522401	ABAT	4-aminobutyrate aminotransferase	protein_coding	NP_000654.2;NP_001120920.1;NP_065737.2;XP_011520702.1;XP_011520703.1	23	137150	.	.	15.483195	16.775228000000002	15.909953000000002	14.490733	40.915066	43.163181	41.302411	37.398392	1.11488227276959	6.32842273820762	0.850920381368547	1	1.09358368378533	6.31382749770649	0.877175449133515	1	1.14245049273811	6.34709590293303	0.817915524485813	1	-1.01947594228298	6.39081852331973	0.973591512531938	1	1.02472740573345	6.42235900382921	0.966479387196636	1	6.26613748228757	6.42109973781018	6.26613748228757	6.39359926505564	6.26613748228757	6.45593430407775	6.42109973781018	6.39359926505564	6.42109973781018	6.45593430407775	6.26613748	6.42109974
19	NM_005502,XM_005251773,XM_005251776,XM_011518339,XM_011518340,XM_011518341,XM_011518342,XM_011518344,XM_017014378,XM_017014379,XM_017014380,XM_017014381,XM_017014382,XR_001746223	ABCA1	ATP binding cassette subfamily A member 1	protein_coding	NP_005493.2;XP_005251830.1;XP_005251833.1;XP_011516641.1;XP_011516642.1;XP_011516643.1;XP_011516644.1;XP_011516646.1;XP_016869867.1;XP_016869868.1;XP_016869869.1;XP_016869870.1;XP_016869871.1	29	600046	.	.	6.707133000000001	6.563906	6.275795	6.243164999999999	17.723910000000004	16.889129999999998	16.292029	16.11266	1.11613322408966	6.23800800361671	0.849422274405467	1	1.0011169229929	6.15740199587646	0.998763735847439	1	1.01766842166822	6.16925189517598	0.976095523274782	1	-1.11488814462265	6.23871875106688	0.850911850352262	1	-1.09675556962838	6.24990732548786	0.87319307046345	1	6.17605629696614	6.33249198776857	6.17605629696614	6.17764455982237	6.17605629696614	6.20097806392207	6.33249198776857	6.17764455982237	6.33249198776857	6.20097806392207	6.1760563	6.33249199
20	NM_001606,NM_212533,XM_006716996,XR_001746224	ABCA2	ATP binding cassette subfamily A member 2	protein_coding	NP_001597.2;NP_997698.1;XP_006717059.1	32	600047	.	.	6.6921289999999996	6.042409	6.603352	7.11306	17.684266	15.547305999999997	17.142376000000002	18.357732	-1.02335517225097	5.96030018270371	0.968451862162101	1	-1.08982431989331	5.91616493733628	0.881978903758378	1	-1.20300110783263	5.84964502023769	0.749472945671541	1	-1.06495234523965	5.89886928969091	0.913575388214434	1	-1.17554640660501	5.83156626426626	0.779883493658113	1	5.99889015316382	5.96610898306011	5.99889015316382	5.87681557609334	5.99889015316382	5.73681609615011	5.96610898306011	5.87681557609334	5.96610898306011	5.73681609615011	5.99889015	5.96610898
21	NM_001089	ABCA3	ATP binding cassette subfamily A member 3	protein_coding	NP_001080.2	33	601615	.	.	0.179076	0.304499	0.369677	0.374428	0.473216	0.783484	0.959686	0.966342	-2.0001842874959	1.04464174309942	0.247569657556796	1	-1.02222662225326	1.44385337558275	0.976315184813733	1	-1.25257092569147	1.30507128845718	0.708930343281319	1	1.95676522963918	1.02632980332088	0.261858221990678	1	1.59695982495193	0.84308179407112	0.435728191908165	1	1.89490306686701	1.23780838213443	1.89490306686701	1.87176793576333	1.89490306686701	1.66463714538435	1.23780838213443	1.87176793576333	1.23780838213443	1.66463714538435	1.89490307	1.23780838
22	NM_001271696,NM_001271697,NM_001271698,NM_001271699,NM_004299	ABCB7	ATP binding cassette subfamily B member 7	protein_coding	NP_001258625.1;NP_001258626.1;NP_001258627.1;NP_001258628.1;NP_004290.2	48	300135	.	.	5.0536259999999995	5.693232	4.943686	5.46031	13.354443	14.648859999999999	12.833863000000001	14.092233	-1.04037915887986	4.75581844407949	0.946188281840187	1	-1.11658355456235	4.70678954354928	0.849585076743223	1	1.02082948830606	4.79897305879183	0.972302315785279	1	-1.07324721246855	4.67691815181268	0.903475460314558	1	1.06205012568611	4.77091794944259	0.917754294618985	1	4.83396685375501	4.7788945936399	4.83396685375501	4.68074930780948	4.83396685375501	4.86267817883029	4.7788945936399	4.68074930780948	4.7788945936399	4.86267817883029	4.83396685	4.77889459
23	NM_001025091,NM_001090	ABCF1	ATP binding cassette subfamily F member 1	protein_coding	NP_001020262.1;NP_001081.1	70	603429	.	.	33.356367999999996	33.131792	36.148633	37.290026	88.145758	85.24912300000001	93.842238	96.239915	-1.07721946483997	7.06865623118899	0.897647334424073	1	-1.04308356811373	7.09121426304091	0.941912876008284	1	-1.15020705555725	7.02387746972198	0.808692356133753	1	1.03272596134381	7.037415286871	0.955670262657766	1	-1.06775556903161	6.96747865712799	0.909744165417464	1	7.13132190721554	7.02480258020585	7.13132190721554	7.07090957499904	7.13132190721554	6.93097032912756	7.02480258020585	7.07090957499904	7.02480258020585	6.93097032912756	7.13132191	7.02480258
24	NM_000350	ABCA4	ATP binding cassette subfamily A member 4	protein_coding	NP_000341.2	34	601691	.	.	0.256058	0.273786	0.177082	0.177723	0.676646	0.704461	0.459707	0.458676	1.48636831045182	0.870320171663426	0.520163984322393	1	-1.01676581920002	0.547551986816073	1	1	1.49482802900425	0.875549050090325	0.507735545100743	1	-1.51132602586362	0.85726129716769	0.496548241154001	1	1.00567516878528	1.12335907823415	1	1	1.28828789803255	1.65298752863703	1.28828789803255	1.27415085101136	1.28828789803255	1.65856527632922	1.65298752863703	1.27415085101136	1.65298752863703	1.65856527632922	1.2882879	1.65298753
25	NM_005157,NM_007313	ABL1	ABL proto-oncogene 1, non-receptor tyrosine kinase	protein_coding	NP_005148.2;NP_009297.2	76	189980	.	.	21.841321	21.687860999999998	19.04808	21.287461	57.716709	55.803543	49.449017999999995	54.939722	1.06676537542322	7.09899860510248	0.911024432592907	1	-1.12253320559948	6.9706677256351	0.841524743901781	1	-1.00001752919505	7.05160098018064	1	1	-1.19747976551435	7.02071127044426	0.755213664979203	1	-1.06678417347958	7.09894236136847	0.910978051200319	1	7.06212902604594	7.15469738472571	7.06212902604594	6.8966905819157	7.06212902604594	7.06210392588019	7.15469738472571	6.8966905819157	7.15469738472571	7.06210392588019	7.06212903	7.15469738
27	NM_001136000,NM_001136001,NM_001168236,NM_001168237,NM_001168238,NM_001168239,NM_005158,NM_007314,XM_005245088,XM_017001035,XR_921764,XR_921765	ABL2	ABL proto-oncogene 2, non-receptor tyrosine kinase	protein_coding	NP_001129472.1;NP_001129473.1;NP_001161708.1;NP_001161709.1;NP_001161710.1;NP_001161711.1;NP_005149.4;NP_009298.1;XP_005245145.1;XP_016856524.1	77	164690	.	.	3.3068540000000004	3.558366	3.671182	3.4452229999999995	8.738517	9.155784	9.530429	8.8916	-1.00889638577995	5.50741692694287	0.988229824312716	1	1.0518062111791	5.55069309464427	0.930797554146627	1	1.00958385062109	5.52065139950798	0.98728228334442	1	1.06116366249305	5.54439766035971	0.918579032104844	1	1.01856556279093	5.51424698843836	0.975015144035806	1	5.54407727458034	5.53157378121634	5.54407727458034	5.61542541444035	5.54407727458034	5.55754500423248	5.53157378121634	5.61542541444035	5.53157378121634	5.55754500423248	5.54407727	5.53157378
29	NM_001092,NM_001159746,NM_001256847,NM_001282149,NM_001322840,NM_001322841,NM_001322842,NM_021962,XM_011523810,XM_011523811,XM_011523812,XM_011523813,XM_011523814,XM_011523815,XM_017024539,XM_017024540,XM_017024541,XM_017024542,XM_017024543,XR_001752501,XR_934019	ABR	ABR activator of RhoGEF and GTPase	protein_coding	NP_001083.2;NP_001153218.1;NP_001243776.1;NP_001269078.1;NP_001309769.1;NP_001309770.1;NP_001309771.1;NP_068781.2;XP_011522112.1;XP_011522113.2;XP_011522114.1;XP_011522115.1;XP_011522116.1;XP_011522117.1;XP_016880028.1;XP_016880029.1;XP_016880030.1;XP_016880031.1;XP_016880032.1	81	600365	.	.	0.062613	0.05915	0.115773	0.075693	0.165458	0.152193	0.30054800000000004	0.195352	-1.15881596827413	-0.891146406087586	0.84928063040356	1	1.48375007432931	-0.48702038371434	0.548230774249148	1	-1.32402964444447	-0.980645219644625	0.695214496979793	1	1.71958375336006	-0.576663038351318	0.389392814536605	1	-1.14258899750921	-1.09079245364282	0.881858239736742	1	0.629575584987221	0.557645584496028	0.629575584987221	0.858155372868201	0.629575584987221	0.498520355160177	0.557645584496028	0.858155372868201	0.557645584496028	0.498520355160177	0.62957558	0.55764558
30	NM_001130410,NM_001607,NR_024024,XM_006713122,XM_006713123,XM_011533650	ACAA1	acetyl-CoA acyltransferase 1	protein_coding	NP_001123882.1;NP_001598.1;XP_006713185.1;XP_006713186.1;XP_011531952.1	82	604054	.	.	138.907852	128.31625	124.37691699999999	144.782474	367.070463	330.16168600000003	322.883816	373.66169600000006	-1.00763055276019	8.07154400056077	0.989570571780985	1	-1.1822233362104	7.96132026913698	0.772019325247173	1	-1.15205318326561	7.9785142781027	0.806437414010936	1	-1.1732707374448	7.95538827146089	0.782090078148153	1	-1.14332902388122	7.97265263317315	0.816632074261029	1	8.08218616334518	8.07125993339051	8.08218616334518	7.84165139895848	8.08218616334518	7.87878657330361	8.07125993339051	7.84165139895848	8.07125993339051	7.87878657330361	8.08218616	8.07125993
31	NM_198834,NM_198836,NM_198837,NM_198838,NM_198839,XM_005257267,XM_006721853,XM_011524701,XM_011524703,XM_011524704,XM_017024553,XM_017024554,XM_017024555,XR_001752504	ACACA	acetyl-CoA carboxylase alpha	protein_coding	NP_942131.1;NP_942133.1;NP_942134.1;NP_942135.1;NP_942136.1;XP_005257324.1;XP_006721916.1;XP_011523003.1;XP_011523005.1;XP_011523006.1;XP_016880042.1;XP_016880043.1;XP_016880044.1	84	200350	.	.	12.896797	13.142116999999999	13.166186000000001	11.700852999999999	34.080391000000006	33.815072	34.179559	30.198132	1.13942324766847	7.06208785665233	0.82135262413271	1	1.1159695377002	7.04618893233954	0.849462712321706	1	1.09662317834794	7.0329274525513	0.873243173263775	1	-1.02101642947782	7.13819637298799	0.971403059820134	1	-1.03902907598292	7.12575233216312	0.94725799482783	1	6.97602268470242	7.16292617076834	6.97602268470242	7.13313127125923	6.97602268470242	7.10808233603454	7.16292617076834	7.13313127125923	7.16292617076834	7.10808233603454	6.97602268	7.16292617
32	NM_001093,XM_006719367,XM_011538259,XM_011538263,XM_011538264,XM_011538265,XM_017019252,XR_002957320,XR_002957321,XR_002957322,XR_944530,XR_944532	ACACB	acetyl-CoA carboxylase beta	protein_coding	NP_001084.3;XP_006719430.1;XP_011536561.1;XP_011536565.1;XP_011536566.1;XP_011536567.1;XP_016874741.1	85	601557	.	.	1.7474569999999998	1.838482	1.6521249999999998	1.6099549999999998	4.617741	4.730469	4.2889360000000005	4.155048999999999	1.11227479808398	4.15416546786546	0.855330770672616	1	1.00280650325675	4.07747059722859	0.997429232421206	1	1.05631176658309	4.11536936436744	0.925780732336566	1	-1.10916258899123	4.15586837592413	0.859027013544037	1	-1.05298048109234	4.19169898397156	0.929924470659493	1	4.15605442590725	4.30139164311978	4.15605442590725	4.15987162990472	4.15605442590725	4.23077761115352	4.30139164311978	4.15987162990472	4.30139164311978	4.23077761115352	4.15605443	4.30139164
34	NM_000016,NM_001127328,NM_001286042,NM_001286043,NM_001286044	ACADM	acyl-CoA dehydrogenase medium chain	protein_coding	NP_000007.1;NP_001120800.1;NP_001272971.1;NP_001272972.1;NP_001272973.1	89	607008	.	.	29.038677	34.506513	30.523899	28.185727999999997	76.736057	88.786325	79.240373	72.743104	1.07356364374678	6.18979361769686	0.902474522572957	1	1.07437058455313	6.19036225565485	0.901449434098435	1	1.20079351228617	6.27568953558148	0.751757393133867	1	1.00075168131668	6.24056416052215	0.999226743245662	1	1.1185118272128	6.32302730949526	0.846476132136239	1	6.15741190805144	6.25843664171082	6.15741190805144	6.25950655205505	6.15741190805144	6.41802249066627	6.25843664171082	6.25950655205505	6.25843664171082	6.41802249066627	6.15741191	6.25843664
35	NM_000017,NM_001302554	ACADS	acyl-CoA dehydrogenase short chain	protein_coding	NP_000008.1;NP_001289483.1	90	606885	.	.	9.113845	8.424171	10.240488	9.185265999999999	24.083759	21.675654	26.58442	23.705784	1.02946926200277	4.25234716173429	0.961093000157411	1	1.10168544563319	4.30279435459196	0.868181222235339	1	-1.11411806825235	4.15529067973697	0.852993521175336	1	1.0701494974341	4.32262164749658	0.907693200295096	1	-1.14695150258324	4.17742044065372	0.813736730991023	1	4.30384976064169	4.34366207283254	4.30384976064169	4.43681756563131	4.30384976064169	4.1562440225699	4.34366207283254	4.43681756563131	4.34366207283254	4.1562440225699	4.30384976	4.34366207
36	NM_001330174,NM_001609	ACADSB	acyl-CoA dehydrogenase short/branched chain	protein_coding	NP_001317103.1;NP_001600.1	91	600301	.	.	11.258168999999999	13.601512	10.499178	10.923686	29.750235	34.997111000000004	27.25598	28.192382	1.06895365424714	6.1804551725105	0.908378993570777	1	-1.05226914467749	6.09529160951201	0.930016923624556	1	1.21825625599449	6.28096373325457	0.732898727181612	1	-1.12482716823048	6.14536669595071	0.838914456771685	1	1.13967187726636	6.3250279661273	0.821166417810687	1	6.15136753354207	6.24625949623882	6.15136753354207	6.07892221347173	6.15136753354207	6.43255103150755	6.24625949623882	6.07892221347173	6.24625949623882	6.43255103150755	6.15136753	6.2462595
37	NM_000018,NM_001033859,NM_001270447,NM_001270448,XM_006721516,XM_011523829,XM_011523830,XM_024450741,XR_934021,XR_934022,XR_934023	ACADVL	acyl-CoA dehydrogenase very long chain	protein_coding	NP_000009.1;NP_001029031.1;NP_001257376.1;NP_001257377.1;XP_006721579.2;XP_011522131.1;XP_011522132.1;XP_024306509.1	92	609575	.	.	70.870137	70.816438	70.099113	83.14327500000002	187.27763799999997	182.212885	181.97804399999998	214.58022899999997	-1.13341673666314	7.56593606973592	0.82840604691392	1	-1.19741423672059	7.52934126746981	0.755227585532421	1	-1.20851669503467	7.52327315995631	0.74312271011088	1	-1.05646429673043	7.43371157611205	0.92431341589294	1	-1.06625978994944	7.4272370662446	0.911619609500569	1	7.66037566002707	7.48064655142992	7.66037566002707	7.40185772774048	7.66037566002707	7.38862175385812	7.48064655142992	7.40185772774048	7.48064655142992	7.38862175385812	7.66037566	7.48064655
38	NM_000019,XM_006718835,XM_017017681,XM_017017682,XM_017017683,XM_024448511,XM_024448512,XM_024448513,XM_024448514,XM_024448515	ACAT1	acetyl-CoA acetyltransferase 1	protein_coding	NP_000010.1;XP_006718898.1;XP_016873170.1;XP_016873171.1;XP_016873172.1;XP_024304279.1;XP_024304280.1;XP_024304281.1;XP_024304282.1;XP_024304283.1	93	607809	.	.	29.15478	29.940266	31.311047999999996	26.218425000000003	77.042864	77.037222	81.28382200000001	67.665787	1.13143807737304	5.65854145276708	0.831190540662564	1	1.13835748483604	5.66322330339823	0.822982156247567	1	1.14043914787373	5.66460482348788	0.82049858969645	1	1.00611568577414	5.74914229297345	0.991950107662769	1	1.00795526186206	5.75042546454444	0.989410278746379	1	5.59593459492751	5.77062958306653	5.59593459492751	5.77926543082862	5.59593459492751	5.78185296213177	5.77062958306653	5.77926543082862	5.77062958306653	5.78185296213177	5.59593459	5.77062958
39	NM_001303253,NM_005891	ACAT2	acetyl-CoA acetyltransferase 2	protein_coding	NP_001290182.1;NP_005882.2	94	100678	.	.	168.18714	209.62205500000002	195.773537	119.736305	444.442341	539.364004	508.230236	309.021275	1.45600853824822	7.94594188479047	0.516396576377778	1	1.61527559807402	8.03658060533795	0.408364948095508	1	1.71074783901476	8.08831562444748	0.355099205542364	1	1.10938618521919	8.26840102931897	0.857365409310406	1	1.17495722399807	8.31255892240498	0.780152476910566	1	7.65658729082702	8.19636932583469	7.65658729082702	8.34564683619932	7.65658729082702	8.42824626592065	8.19636932583469	8.34564683619932	8.19636932583469	8.42824626592065	7.65658729	8.19636933
41	NM_001095,NM_001256830,NM_020039,NR_046389,XM_011538350,XM_011538351,XM_011538352	ASIC1	acid sensing ion channel subunit 1	protein_coding	NP_001086.2;NP_001243759.1;NP_064423.2;XP_011536652.1;XP_011536653.1;XP_011536654.1	100	602866	.	.	0.8811070000000001	0.830784	0.7283099999999999	1.146338	2.328365	2.137633	1.890701	2.958523	-1.2915711726273	2.11675223608264	0.66656137567204	1	-1.57254875066695	2.00020127772901	0.443904277264356	1	-1.37134035435377	2.07878596948884	0.591177256156816	1	-1.2175592000904	1.78825731113962	0.737741428172527	1	-1.06175881904049	1.87912073596713	0.922754139850023	1	2.55032736577779	2.25115036732566	2.55032736577779	2.03151254760702	2.55032736577779	2.18325792679651	2.25115036732566	2.03151254760702	2.25115036732566	2.18325792679651	2.55032737	2.25115037
43	NM_000665,NM_001282449,NM_001302621,NM_001302622,NM_001367915,NM_001367917,NM_001367918,NM_001367919,NR_160407,NR_160408	ACHE	acetylcholinesterase (Cartwright blood group)	protein_coding	NP_000656.1;NP_001269378.1;NP_001289550.1;NP_001289551.1;NP_001354844.1;NP_001354846.1;NP_001354847.1;NP_001354848.1	108	100740	.	.	0.970306	1.372296	1.644049	1.0853009999999998	2.564079	3.530958	4.26797	2.800998	1.0077713849313	1.62910082259813	0.993159120353037	1	1.45773501210278	1.91971994690856	0.526188637328271	1	1.11731076346272	1.70521281899317	0.856214480223017	1	1.44651369270838	1.92192950717258	0.530151779372412	1	1.10869879126871	1.70906769220643	0.866992898872862	1	2.01811837977056	2.02654283267357	2.01811837977056	2.44567107165424	2.01811837977056	2.14033062612544	2.02654283267357	2.44567107165424	2.02654283267357	2.14033062612544	2.01811838	2.02654283
47	NM_001096,NM_001303274,NM_001303275,NM_198830,XM_005257395,XM_017024688	ACLY	ATP citrate lyase	protein_coding	NP_001087.2;NP_001290203.1;NP_001290204.1;NP_942127.1;XP_005257452.1;XP_016880177.1	115	108728	.	.	99.193852	110.571194	103.26889200000001	86.862133	262.12438699999996	284.50309	268.087169	224.178018	1.18506571446555	8.80726505973708	0.768787664566667	1	1.17712415343536	8.80201269399963	0.777691075443136	1	1.24530290267357	8.84649724452968	0.704189762704352	1	-1.00674656785186	8.91969532469579	0.990746395485754	1	1.05083023490246	8.96073958747132	0.931583188433374	1	8.6829972664529	8.92741710650161	8.6829972664529	8.91773650723271	8.6829972664529	8.99880363023826	8.92741710650161	8.91773650723271	8.92741710650161	8.99880363023826	8.68299727	8.92741711
48	NM_001278352,NM_001362840,NM_002197,XM_011517888	ACO1	aconitase 1	protein_coding	NP_001265281.1;NP_001349769.1;NP_002188.1;XP_011516190.1	117	100880	.	.	11.315527	10.594940999999999	9.312462000000002	10.880054	29.901807	27.261111	24.175251	28.079772999999996	1.02586829227576	6.32165707592337	0.964992389657926	1	-1.06302680788791	6.2597187112426	0.915992603776285	1	-1.01474529198944	6.29257590976018	0.98003373506253	1	-1.09052565067785	6.27878808536732	0.880979549544028	1	-1.04099510866685	6.31120979213217	0.944767174325153	1	6.32071973203026	6.35711093571806	6.32071973203026	6.23367664190536	6.32071973203026	6.29986770454846	6.35711093571806	6.23367664190536	6.35711093571806	6.29986770454846	6.32071973	6.35711094
50	NM_001098,XM_017028812,XM_024452250	ACO2	aconitase 2	protein_coding	NP_001089.1;XP_016884301.1;XP_024308018.1	118	100850	.	.	33.428961	35.917685	38.089245000000005	39.979044	88.337587	92.41731300000001	98.880088	103.17986400000001	-1.15456822990096	6.82315603377707	0.803666195367964	1	-1.06492825983098	6.87845279264853	0.913421824014903	1	-1.14789165661242	6.82702190966566	0.811426563062257	1	1.08417471864929	6.77524243058316	0.888867778208604	1	1.00581647995509	6.71995238769105	0.99216702614648	1	6.9345842204478	6.72904910169704	6.9345842204478	6.84459203358574	6.9345842204478	6.73733768703016	6.72904910169704	6.84459203358574	6.72904910169704	6.73733768703016	6.93458422	6.7290491
51	NM_001185039,NM_004035,NM_007292,XM_011524868,XM_011524869	ACOX1	acyl-CoA oxidase 1	protein_coding	NP_001171968.1;NP_004026.2;NP_009223.2;XP_011523170.1;XP_011523171.1	119	609751	.	.	14.855969	16.259969	15.491122999999998	13.455234	39.257588	41.837402999999995	40.215121	34.725927999999996	1.14907305995033	6.8585108326438	0.810056322439869	1	1.13928909431259	6.85193120579708	0.821549388978034	1	1.18124160608461	6.87993969263057	0.773252178021701	1	-1.00858774978785	6.9490513988397	0.98834535115651	1	1.02799515107142	6.97523922346316	0.962007097300783	1	6.76769451249839	6.96644962093859	6.76769451249839	6.9542119002218	6.76769451249839	7.00596942420238	6.96644962093859	6.9542119002218	6.96644962093859	7.00596942420238	6.76769451	6.96644962
52	NM_001040649,NM_004300,NM_007099,NR_024080	ACP1	acid phosphatase 1	protein_coding	NP_001035739.1;NP_004291.1;NP_009030.1	122	171500	.	.	47.871463000000006	54.119910000000004	50.996430000000004	53.693747	126.502575	139.25221	132.38728400000002	138.575447	-1.07902914980563	6.41102584210553	0.895459080872636	1	-1.06422526102767	6.420657660785	0.914409811822453	1	-1.01447911726951	6.45449440613085	0.980367570013592	1	1.01391047673023	6.36511650974898	0.981155700190223	1	1.06362890940194	6.40026928855943	0.915151855225372	1	6.4805915827122	6.37213149053052	6.4805915827122	6.39182322611347	6.4805915827122	6.46008588228594	6.37213149053052	6.39182322611347	6.37213149053052	6.46008588228594	6.48059158	6.37213149
53	NM_001302489,NM_001302490,NM_001302491,NM_001302492,NM_001357016,NM_001610,XR_001747908	ACP2	acid phosphatase 2, lysosomal	protein_coding	NP_001289418.1;NP_001289419.1;NP_001289420.1;NP_001289421.1;NP_001343945.1;NP_001601.1	123	171650	.	.	20.056248999999998	19.483351	21.694922	22.726222	52.999571	50.131264	56.320251	58.652939	-1.08783147070113	5.65216219680125	0.884558531993872	1	-1.0461362610921	5.67945919771493	0.938183094861168	1	-1.19085448461676	5.59105213820753	0.762907929070549	1	1.03985643891069	5.61862032796088	0.946465002922707	1	-1.09470506891736	5.52635285348752	0.875951444071561	1	5.73804707984548	5.61895961859576	5.73804707984548	5.67422040522058	5.73804707984548	5.49119009982932	5.61895961859576	5.67422040522058	5.61895961859576	5.49119009982932	5.73804708	5.61895962
54	NM_001111034,NM_001111035,NM_001111036,NM_001322023,NM_001611,XM_005259938,XM_011528069	ACP5	acid phosphatase 5, tartrate resistant	protein_coding	NP_001104504.1;NP_001104505.1;NP_001104506.1;NP_001308952.1;NP_001602.1;XP_005259995.1;XP_011526371.1	124	171640	.	.	2.5522139999999998	4.19494	6.9464749999999995	2.705317	6.744341	10.793710999999998	18.033124	6.982009999999999	-1.03950100351785	2.22705981587255	0.950183006084081	1	2.50495406642604	3.06172861234668	0.120871064674242	1	1.51056190982274	2.58216052357785	0.482235985881674	1	2.60394951710084	3.04403372995815	0.106528468433326	1	1.57024687789744	2.55877241555788	0.443547043388716	1	2.52145740399412	2.47543875398802	2.52145740399412	3.68711393843592	2.52145740399412	3.02917906117073	2.47543875398802	3.68711393843592	2.47543875398802	3.02917906117073	2.5214574	2.47543875
55	NM_001099,NM_001134194,NM_001292037,XM_011512946,XM_011512947	ACP3	acid phosphatase 3	protein_coding	NP_001090.2;NP_001127666.1;NP_001278966.1;XP_011511248.1;XP_011511249.1	125	171790	.	.	1.6284869999999998	1.470782	1.116244	0.9808420000000001	4.303354	3.78437	2.8977820000000003	2.531403	1.55727229356678	2.10325115948208	0.451743467474495	1	1.01543651446857	1.76107614330528	0.987293230077954	1	1.34632959237069	1.97956766821502	0.614212702075078	1	-1.53361480798486	2.11009469999828	0.469805446395541	1	-1.15669320399796	2.28265796756449	0.806206126577535	1	2.11516512489849	2.63006004040892	2.11516512489849	2.1322039483886	2.11516512489849	2.45605510527222	2.63006004040892	2.1322039483886	2.63006004040892	2.45605510527222	2.11516512	2.63006004
58	NM_001100	ACTA1	actin alpha 1, skeletal muscle	protein_coding	NP_001091.1	129	102610	.	.	0.050991	0.057669	0.138541	0.093741	0.134747	0.148383	0.359654	0.241931	-1.64402456760528	-2.62539468193227	0.5334033259391	1	1.42109690161804	-2.09835199503759	0.742203437423892	1	-1.76365548809987	-2.67637451018763	0.5334033259391	1	2.33780391158502	-2.34622734157819	0.322241149360849	1	-1.07255867463806	-3.0099267339003	1	1	0.221308979560692	0.137625001254216	0.221308979560692	0.306177497280957	0.221308979560692	0.128563627317302	0.137625001254216	0.306177497280957	0.137625001254216	0.128563627317302	0.22130898	0.137625
59	NM_001141945,NM_001320855,NM_001613	ACTA2	actin alpha 2, smooth muscle	protein_coding	NP_001135417.1;NP_001307784.1;NP_001604.1	130	102620	.	.	0.122992	0.165495	0.100866	0.093771	0.325012	0.425824	0.261849	0.24201	1.40702912451928	-1.98787584833168	0.688766907718762	1	1.13294050485209	-2.1437987546985	1	1	1.74471907878921	-1.81430697486871	0.426917910508979	1	-1.24201888693964	-1.9355928405026	0.782778055229531	1	1.23997281775031	-1.65942615689589	0.827898815915351	1	0.241681486364764	0.330421911694374	0.241681486364764	0.271275003951466	0.241681486364764	0.400055996292513	0.330421911694374	0.271275003951466	0.330421911694374	0.400055996292513	0.24168149	0.33042191
60	NM_001101	ACTB	actin beta	protein_coding	NP_001092.1	132	102630	.	.	2034.003052	1841.601318	2003.603516	2296.37793	5374.947754	4738.49707	5201.376465	5926.604004	-1.08759157593314	12.0969127053287	0.884342038974058	1	-1.15902527853738	12.0536785395661	0.798257631398787	1	-1.27445874390842	11.9918479232386	0.674684436880676	1	-1.06568063546608	11.9899158117603	0.912240273539615	1	-1.17181741446569	11.9252283225479	0.78362688905912	1	12.156516460044	12.0354072043577	12.156516460044	11.9436545822063	12.156516460044	11.8067183565937	12.0354072043577	11.9436545822063	12.0354072043577	11.8067183565937	12.15651646	12.0354072
62	gene-ACTBP2	ACTBP2	ACTB pseudogene 2	pseudogene	.	135	.	.	.	0.022199	0.054779	0.055491	0.024135	0.058663	0.140948	0.144056	0.062288	1.14438679748099	-3.56674232998602	1	1	2.32473878795705	-3.09959289932287	0.382150475519525	1	2.10079022840458	-3.18530820414821	0.485618099236352	1	2.03398219909195	-3.10265668933075	0.542580328250669	1	1.83714139955895	-3.18357318515876	0.542580328250669	1	0.0700282710306121	0.0802425797842012	0.0700282710306121	0.161195907164525	0.0700282710306121	0.146029148098715	0.0802425797842012	0.161195907164525	0.0802425797842012	0.146029148098715	0.07002827	0.08024258
67	gene-ACTBP7	ACTBP7	ACTB pseudogene 7	pseudogene	.	140	.	.	.	0.006432	0.017759	0.002188	0.00226	0.016997	0.045694	0.005679	0.005832	-1.1405904507235	-4.43985901759667	1	1	-1.1077332284258	-4.41472902116872	1	1	2.26814484524215	-4.08643607201842	0.675179211469538	1	1.02964591166091	-4.51945461560751	1	1	2.60060820692162	-4.18228297782901	0.675179211469538	1	0.0237224538897576	0.0204829236877367	0.0237224538897576	0.0211623148106509	0.0237224538897576	0.0565070785400183	0.0204829236877367	0.0211623148106509	0.0204829236877367	0.0565070785400183	0.02372245	0.02048292
68	gene-ACTBP8	ACTBP8	ACTB pseudogene 8	pseudogene	.	141	.	.	.	0.03465	0.023699	0.044908	0.000626	0.091563	0.060978	0.116582	0.001616	3.9686640098758	-3.71081066711998	0.315556195596519	1	4.8894793350244	-3.54793747060606	0.220430107526883	1	2.99079495881221	-3.91926964330049	0.458632019115893	1	1.23414523459865	-3.19703445448575	1	1	-1.33164253934644	-3.47857266096684	1	1	0.0237224538897576	0.0996247580541727	0.0237224538897576	0.122553805726709	0.0237224538897576	0.074861414027972	0.0996247580541727	0.122553805726709	0.0996247580541727	0.074861414027972	0.02372245	0.09962476
71	NM_001199954,NM_001614,NR_037688	ACTG1	actin gamma 1	protein_coding	NP_001186883.1;NP_001605.1	144	102560	.	.	1211.909148	1055.2917909999999	1106.249141	1136.967352	3202.526585	2715.298603	2871.8345959999997	2934.340645	1.10646867050121	11.2964227894718	0.860873153846728	1	-1.03952551525045	11.1939053891166	0.946457546880661	1	-1.10140360256231	11.1536056989421	0.867120851295677	1	-1.15020242216634	11.2701425216978	0.808491222879684	1	-1.21866859575668	11.2319449202043	0.732059125921983	1	11.2221821053049	11.3680867086331	11.2221821053049	11.1662807580136	11.2221821053049	11.082899995547	11.3680867086331	11.1662807580136	11.3680867086331	11.082899995547	11.22218211	11.36808671
72	NM_001199893,NM_001615	ACTG2	actin gamma 2, smooth muscle	protein_coding	NP_001186822.1;NP_001606.1	145	102545	.	.	0.185021	0.056793	0.058678	0.100095	0.48892599999999997	0.146131	0.152327	0.25833	1.97242101777424	-1.83036019087517	0.401817110255109	1	-1.5916475154849	-2.60216523789089	0.656613063387169	1	-1.76365548809987	-2.67637451018763	0.5334033259391	1	-3.14186074319699	-2.02193883063542	0.126182214304014	1	-3.4826181385108	-2.08096251022348	0.111207171016976	1	0.221308979560692	0.410206241289517	0.221308979560692	0.142004229539689	0.221308979560692	0.128563627317302	0.410206241289517	0.142004229539689	0.410206241289517	0.128563627317302	0.22130898	0.41020624
73	gene-ACTG1P1	ACTG1P1	actin gamma 1 pseudogene 1	pseudogene	.	146	.	.	.	0.012839	0.069395	0.102843	0.011786	0.033927	0.178555	0.266982	0.030419	-1.14943275536337	-4.02450756423295	1	1	6.36840805883817	-2.62391551717035	0.0521585210470304	1	4.23693150325353	-3.01480053729735	0.1371697544571	1	7.34736510145615	-2.70695262222937	0.0417568805133986	1	4.8872229409434	-3.10052518370191	0.106402264222893	1	0.0470611377458061	0.0406791037088784	0.0470611377458061	0.288831795646501	0.0470611377458061	0.197191808418849	0.0406791037088784	0.288831795646501	0.0406791037088784	0.197191808418849	0.04706114	0.0406791
75	gene-ACTG1P3	ACTG1P3	actin gamma 1 pseudogene 3	pseudogene	.	148	.	.	.	0.033231	0.066757	0.101879	0.04141	0.087815	0.171767	0.264479	0.106873	-1.15529295841263	-3.21634967187535	1	1	2.28701835771461	-2.54978582712351	0.344588403616084	1	1.5930293578155	-2.84237540228295	0.733080603651747	1	2.64507007363469	-2.64182918904175	0.289384040733507	1	1.84206830989218	-2.93625722984325	0.491582102193799	1	0.114893926800675	0.0996247580541727	0.114893926800675	0.253501921076814	0.114893926800675	0.180338386356791	0.0996247580541727	0.253501921076814	0.0996247580541727	0.180338386356791	0.11489393	0.09962476
81	NM_001322033,NM_004924,XM_005259281,XM_006723406,XM_017027331	ACTN4	actinin alpha 4	protein_coding	NP_001308962.1;NP_004915.2;XP_005259338.1;XP_006723469.1;XP_016882820.1	166	604638	.	.	238.961704	220.820691	194.955739	235.254016	631.467456	568.178486	506.10720899999995	607.155078	1.06154689622884	10.0276204104216	0.917600268064561	1	-1.03737319986215	9.95766974105491	0.949330493958634	1	-1.08579004894075	9.9257401594578	0.886629388485926	1	-1.10122031256368	10.0021833395244	0.867361435662248	1	-1.15261708127795	9.97123481122197	0.805695531379247	1	9.98527378937104	10.0713595294499	9.98527378937104	9.93239187531029	9.98527378937104	9.86665049989949	10.0713595294499	9.93239187531029	10.0713595294499	9.86665049989949	9.98527379	10.07135953
86	NM_004301,NM_177989,NM_178042	ACTL6A	actin like 6A	protein_coding	NP_004292.1;NP_817126.1;NP_829888.1	24124	604958	.	.	27.639748	27.283806999999996	24.802066000000003	30.115645	73.039327	70.202083	64.386433	77.723927	-1.05600306830696	5.89882169260549	0.925189713120655	1	-1.21967189121778	5.80147827564728	0.731567555644079	1	-1.11507551339441	5.86112158119221	0.850791806870356	1	-1.15498942237724	5.75883186226496	0.803439704122978	1	-1.05593970683004	5.82021707048798	0.925252274891258	1	5.96022713514838	5.88290775139743	5.96022713514838	5.67880545599654	5.96022713514838	5.80574490038585	5.88290775139743	5.67880545599654	5.88290775139743	5.80574490038585	5.96022714	5.88290775
87	NM_001102,NM_001130004,NM_001130005,XM_011537265,XM_011537266,XM_011537267,XM_011537268,XM_017021720,XM_017021721,XM_017021722,XM_017021723,XM_017021725,XM_017021726,XM_017021727,XM_017021728	ACTN1	actinin alpha 1	protein_coding	NP_001093.1;NP_001123476.1;NP_001123477.1;XP_011535567.1;XP_011535568.1;XP_011535569.1;XP_011535570.1;XP_016877209.1;XP_016877210.1;XP_016877211.1;XP_016877212.1;XP_016877214.1;XP_016877215.1;XP_016877216.1;XP_016877217.1	163	102575	.	.	56.910616000000005	51.712745	61.764796000000004	65.373964	150.38896499999998	133.05849700000002	160.34208	168.720327	-1.09728719090018	8.07162881120738	0.872314230547266	1	-1.06465824992518	8.09256146708255	0.913646699105289	1	-1.28495400614777	7.96748103861525	0.664495291068837	1	1.03064734198306	8.02504532846187	0.958368018065833	1	-1.171028049131	7.89370944981887	0.78463097955317	1	8.14200338275905	8.00855804507895	8.14200338275905	8.05194251935244	8.14200338275905	7.78173857688991	8.00855804507895	8.05194251935244	8.00855804507895	7.78173857688991	8.14200338	8.00855805
89	NM_001104,NM_001258371	ACTN3	actinin alpha 3	protein_coding	NP_001095.2;NP_001245300.2	165	102574	.	.	9.560461	9.078664	7.776569	7.622074	25.263962	23.359682	20.188058	19.671419	1.30317007578812	4.79670470219903	0.648097538648854	1	1.00959241581076	4.60008841465719	0.987728350901879	1	1.16489531673624	4.70739309587432	0.792649929570605	1	-1.29078950645309	4.8024868896131	0.659876531882499	1	-1.11870275469213	4.89603218869799	0.846772937101847	1	4.64995966073054	5.01858012440299	4.64995966073054	4.663187619006	4.64995966073054	4.86201778664268	5.01858012440299	4.663187619006	5.01858012440299	4.86201778664268	4.64995966	5.01858012
90	NM_001105,NM_001111067,NM_001347663,NM_001347664,NM_001347665,NM_001347666,NM_001347667,XM_006712825,XM_011512108	ACVR1	activin A receptor type 1	protein_coding	NP_001096.1;NP_001104537.1;NP_001334592.1;NP_001334593.1;NP_001334594.1;NP_001334595.1;NP_001334596.1;XP_006712888.1;XP_011510410.1	171	102576	.	.	10.213875	10.751503999999999	11.435617	11.263354	26.990638	27.663952	29.686985	29.069012999999998	-1.11803013190839	5.27046435833164	0.847466349641355	1	-1.00348419305117	5.34620373956521	0.9957235661821	1	-1.08673368158671	5.2898882927719	0.88606087874306	1	1.11414854278353	5.26779577292117	0.852145954469075	1	1.02879895363124	5.20834470004327	0.961326399471426	1	5.3826061128602	5.22571517120758	5.3826061128602	5.37770847100595	5.3826061128602	5.26559845531709	5.22571517120758	5.37770847100595	5.22571517120758	5.26559845531709	5.38260611	5.22571517
91	NM_004302,NM_020327,NM_020328,XM_011538966,XM_011538967,XM_017020201	ACVR1B	activin A receptor type 1B	protein_coding	NP_004293.1;NP_064732.3;NP_064733.3;XP_011537268.1;XP_011537269.1;XP_016875690.1	172	601300	.	.	15.451833000000002	15.256543	15.537809	16.672916	40.832189	39.255558	40.336321999999996	43.030277	-1.02987675179608	6.35238827480596	0.959597467783983	1	-1.07694655779499	6.3210001285075	0.898130836198627	1	-1.09663065313114	6.30843594006336	0.873356169302103	1	-1.04570440354328	6.29911567983116	0.938566700367341	1	-1.06481744577027	6.28637051890383	0.913636997748406	1	6.39023507946488	6.34827617821165	6.39023507946488	6.28460869193381	6.39023507946488	6.25881537539301	6.34827617821165	6.28460869193381	6.34827617821165	6.25881537539301	6.39023508	6.34827618
92	NM_001278579,NM_001278580,NM_001616	ACVR2A	activin A receptor type 2A	protein_coding	NP_001265508.1;NP_001265509.1;NP_001607.1	173	102581	.	.	2.631851	3.296279	3.1734880000000003	2.639367	6.954789	8.481428000000001	8.238407	6.811806	1.02242518263798	3.95310582209146	0.970830222175708	1	1.1754701119004	4.05830554833519	0.781384715198612	1	1.20552344566451	4.07804897961685	0.748064899879843	1	1.14968950863748	4.07273649634065	0.81074182480454	1	1.17908358826281	4.09226677867496	0.777053002662981	1	4.02555296827446	4.05560769571321	4.02555296827446	4.24553218794923	4.02555296827446	4.28005877638334	4.05560769571321	4.24553218794923	4.05560769571321	4.28005877638334	4.02555297	4.0556077
93	NM_001106,XM_005265583,XM_017007514,XM_017007515,XM_017007516	ACVR2B	activin A receptor type 2B	protein_coding	NP_001097.2;XP_005265640.1;XP_016863003.1;XP_016863004.1;XP_016863005.1	174	602730	.	.	1.796286	1.8266600000000002	2.017181	2.176987	4.746772	4.7000530000000005	5.236622	5.618473000000001	-1.16699995631509	4.71131072939363	0.79025595866325	1	-1.09303349027192	4.75570808049368	0.878519595915968	1	-1.2228299882685	4.68047220604847	0.72883427664141	1	1.06767098203803	4.64368608107435	0.910631144276833	1	-1.04784044546472	4.5623591751822	0.936380921767618	1	4.86712767653818	4.65253931020369	4.86712767653818	4.74337279141386	4.86712767653818	4.58785712850639	4.65253931020369	4.74337279141386	4.65253931020369	4.58785712850639	4.86712768	4.65253931
94	NM_000020,NM_001077401,XM_005269235,XM_011539008,XM_024449279	ACVRL1	activin A receptor like type 1	protein_coding	NP_000011.2;NP_001070869.1;XP_005269292.1;XP_011537310.1;XP_024305047.1	175	601284	.	.	0.68965	0.578904	0.998561	0.78469	1.8224319999999998	1.489538	2.5922739999999997	2.0251669999999997	-1.14858350880173	1.73642628339058	0.823380481124017	1	1.23428098941798	1.99212577024641	0.723759159791221	1	-1.40296509746513	1.60811198826103	0.565785030802474	1	1.41769130547198	1.90496905118448	0.55250497575021	1	-1.22148118220189	1.49676595195388	0.735421119569211	1	2.17993934866292	2.02654283267357	2.17993934866292	2.42199872128559	2.17993934866292	1.81415175507686	2.02654283267357	2.42199872128559	2.02654283267357	1.81415175507686	2.17993935	2.02654283
95	NM_000666,NM_001198895,NM_001198896,NM_001198897,NM_001198898	ACY1	aminoacylase 1	protein_coding	NP_000657.1;NP_001185824.1;NP_001185825.1;NP_001185826.1;NP_001185827.1	177	104620	.	.	22.358583999999997	20.147825	30.144395000000003	22.471117	59.083599	51.84098	78.255169	57.994551	1.02768202305454	5.14894577332276	0.962920202769847	1	1.3138795941272	5.33937670371418	0.637604410667518	1	-1.15175158622613	5.03073155801282	0.807544773018982	1	1.27848953887523	5.35633783937454	0.671492420669219	1	-1.18363520747591	5.05191330839741	0.771153768129125	1	5.16853331600766	5.20684842020553	5.16853331600766	5.55277032774411	5.16853331600766	4.97076702737357	5.20684842020553	5.55277032774411	5.20684842020553	4.97076702737357	5.16853332	5.20684842
97	NM_001107,NM_001302616,NM_001302617,NR_126393,NR_126394,NR_126395	ACYP1	acylphosphatase 1	protein_coding	NP_001098.1;NP_001289545.1;NP_001289546.1	179	600875	.	.	4.567687000000001	4.298081	3.855173	6.286309000000001	12.070324999999999	11.059092999999999	10.008071000000001	16.224016	-1.28439075148727	1.98711133091447	0.676717971733288	1	-1.55178295733125	1.8745794952352	0.456866673236003	1	-1.3850034266911	1.93952063357782	0.58176461092942	1	-1.20819861630714	1.66832447280912	0.751786764061247	1	-1.07833286877587	1.74332424423948	0.903919095328094	1	2.44005272043319	2.15252291362779	2.44005272043319	1.94557218488136	2.44005272043319	2.06887413797574	2.15252291362779	1.94557218488136	2.15252291362779	2.06887413797574	2.44005272	2.15252291
98	NM_001320586,NM_001320587,NM_001320588,NM_001320589,NM_001320590,NM_138448,XM_017005406,XM_017005407,XM_017005408,XM_017005409,XM_017005410,XM_017005411,XM_017005412,XM_017005413,XR_001739083	ACYP2	acylphosphatase 2	protein_coding	NP_001307515.1;NP_001307516.1;NP_001307517.1;NP_001307518.1;NP_001307519.1;NP_612457.1;XP_016860895.1;XP_016860896.1;XP_016860897.1;XP_016860898.1;XP_016860899.1;XP_016860900.1;XP_016860901.1;XP_016860902.1	180	102595	.	.	6.635128000000001	8.743580999999999	7.8683190000000005	6.621550000000001	17.533635	22.497500000000002	20.426236	17.08922	1.0693050106071	3.08254538726845	0.909937396324852	1	1.15392525510425	3.1403415807368	0.808032653314326	1	1.30907790649406	3.24054532618671	0.644302008370139	1	1.07913727019588	3.1853040455085	0.896635715106313	1	1.22423489692516	3.28229439787261	0.7286785274608	1	3.19486079016947	3.28130616904911	3.19486079016947	3.38028126845851	3.19486079016947	3.54579553397937	3.28130616904911	3.38028126845851	3.28130616904911	3.54579553397937	3.19486079	3.28130617
100	NM_000022,NM_001322050,NM_001322051,NR_136160	ADA	adenosine deaminase	protein_coding	NP_000013.2;NP_001308979.1;NP_001308980.1	186	608958	.	.	4.007142	3.2472450000000004	3.947653	4.513093	10.58906	8.355261	10.248151	11.647614	-1.08666804897184	2.84015463248069	0.89055389528928	1	-1.15545698068743	2.79860269107295	0.806446664413908	1	-1.42287537519689	2.66620290170202	0.546576871468053	1	-1.06330438211302	2.73564999952554	0.918815398659415	1	-1.30939898701623	2.59777046256543	0.646053120323568	1	3.07509272852418	2.96991420782177	3.07509272852418	2.89294840264791	3.07509272852418	2.63679065549359	2.96991420782177	2.89294840264791	2.96991420782177	2.63679065549359	3.07509273	2.96991421
101	NM_001109,NM_001164489,NM_001164490,XM_011539117,XM_017015465,XM_017015466	ADAM8	ADAM metallopeptidase domain 8	protein_coding	NP_001100.3;NP_001157961.1;NP_001157962.1;XP_011537419.2;XP_016870954.1;XP_016870955.1	215	602267	.	.	0.7571589999999999	0.8460690000000001	0.9002899999999999	0.720688	2.000829	2.17696	2.337162	1.859987	-1.00079818595007	1.45868975893179	1	1	1.13031824854847	1.55016214141945	0.846484674213846	1	1.05772615733413	1.49970982432069	0.927927016330255	1	1.1312270310993	1.54793362754613	0.843545899907195	1	1.05857307986989	1.49786645448253	0.932824680223769	1	1.89490306686701	1.89406099909225	1.89490306686701	2.02628868038461	1.89490306686701	1.95458053376814	1.89406099909225	2.02628868038461	1.89406099909225	1.95458053376814	1.89490307	1.894061
102	NM_001110,NM_001320570,XM_024449818	ADAM10	ADAM metallopeptidase domain 10	protein_coding	NP_001101.1;NP_001307499.1;XP_024305586.1	188	602192	.	.	17.823812	20.886149	19.046469000000002	17.792296	47.100253	53.740708000000005	49.444839	45.919227	1.02212394232133	7.76991531594112	0.969858378929112	1	-1.03654372707708	7.72839110108354	0.950522449095514	1	1.04666258866617	7.78731043196896	0.937121484944236	1	-1.05947619609989	7.74453194944483	0.920371327414995	1	1.02400751147403	7.80280326055068	0.96730183049155	1	7.76050775024225	7.79193415854628	7.76050775024225	7.70896940824682	7.76050775024225	7.82600809123099	7.79193415854628	7.70896940824682	7.79193415854628	7.82600809123099	7.76050775	7.79193416
103	NM_001025107,NM_001111,NM_001193495,NM_001365045,NM_001365046,NM_001365047,NM_001365048,NM_001365049,NM_015840,NM_015841,XM_006711113,XM_011509061,XM_011509062	ADAR	adenosine deaminase RNA specific	protein_coding	NP_001020278.1;NP_001102.3;NP_001180424.1;NP_001351974.1;NP_001351975.1;NP_001351976.1;NP_001351977.1;NP_001351978.1;NP_056655.3;NP_056656.3;XP_006711176.1;XP_011507363.2;XP_011507364.1	225	146920	.	.	57.78962	61.06443300000001	61.141651	61.398967999999996	152.71175399999998	157.12067100000002	158.72439200000002	158.46145500000003	-1.02218933187043	8.75472356489228	0.969716647291015	1	-1.01328904768001	8.76097829449635	0.981801016970676	1	-1.03862776742759	8.74338317829494	0.947691725515482	1	1.00878356012427	8.74512350207539	0.98795756253685	1	-1.01608159659402	8.727335020836	0.977992778631888	1	8.77366650178939	8.74207706433152	8.77366650178939	8.75466444981759	8.77366650178939	8.71911489195514	8.74207706433152	8.75466444981759	8.74207706433152	8.71911489195514	8.7736665	8.74207706
104	NM_001112,NM_001160230,NM_001346687,NM_001346688,NM_015833,NM_015834,NR_027672,NR_027673,NR_027674,NR_073200,NR_144483,XM_006723954,XM_011529425,XM_011529432,XM_017028242,XM_017028243,XM_017028244,XM_017028245,XM_017028246,XM_017028247,XM_017028248,XM_017028249,XM_017028250,XM_017028251,XM_017028253,XM_017028254,XM_017028255,XM_024452043,XR_001754786,XR_001754787,XR_001754791,XR_001754792,XR_0017…	ADARB1	adenosine deaminase RNA specific B1	protein_coding	NP_001103.1;NP_001153702.1;NP_001333616.1;NP_001333617.1;NP_056648.1;NP_056649.1;XP_006724017.1;XP_011527727.1;XP_011527734.1;XP_016883731.1;XP_016883732.1;XP_016883733.1;XP_016883734.1;XP_016883735.1;XP_016883736.1;XP_016883737.1;XP_016883738.1;XP_016883739.1;XP_016883740.1;XP_016883742.1;XP_016883743.1;XP_016883744.1;XP_024307811.1	226	601218	.	.	3.8573960000000005	3.262594000000001	4.307654	3.884920999999999	10.193347000000001	8.394757	11.182712000000006	10.02639	1.13633649917651	4.81166273458357	0.825832978645694	1	1.12141366867053	4.80156722598792	0.843690100129346	1	1.13317816136173	4.80949970223236	0.82955159377062	1	-1.01330706417552	4.89117808280991	0.982431485567194	1	-1.00278749730267	4.89859467451977	0.99679235400455	1	4.76878087585457	4.94681980746533	4.76878087585457	4.92836958612168	4.76878087585457	4.94293405395437	4.94681980746533	4.92836958612168	4.94681980746533	4.94293405395437	4.76878088	4.94681981
107	NM_001281768,NM_021116,XM_005249584,XM_005249585	ADCY1	adenylate cyclase 1	protein_coding	NP_001268697.1;NP_066939.1;XP_005249641.1;XP_005249642.1	232	103072	.	.	0.0161	0.017469	0.048188	0.018858	0.042545	0.044948	0.125097	0.048669	-1.09054339893812	-1.81371725086585	1	1	2.4957289709213	-0.997739799822656	0.172093504069362	1	-1.10598083972177	-1.82989543406507	0.93059443509851	1	2.72262926602623	-1.05355263464328	0.141116939685009	1	-1.01413771746956	-1.89473094316447	1	1	0.339439982670622	0.31392157308904	0.339439982670622	0.735480569882886	0.339439982670622	0.309955364248701	0.31392157308904	0.735480569882886	0.31392157308904	0.309955364248701	0.33943998	0.31392157
109	NM_001320613,NM_001377128,NM_001377129,NM_001377130,NM_001377131,NM_001377132,NM_004036,XM_006711925,XM_011532489,XM_011532490,XM_011532491,XM_011532492,XM_011532493,XM_011532494,XM_011532496,XM_017003187,XM_017003188,XM_017003189,XM_017003191,XM_017003192	ADCY3	adenylate cyclase 3	protein_coding	NP_001307542.1;NP_001364057.1;NP_001364058.1;NP_001364059.1;NP_001364060.1;NP_001364061.1;NP_004027.2;XP_006711988.1;XP_011530791.1;XP_011530792.1;XP_011530793.1;XP_011530794.1;XP_011530795.1;XP_011530796.1;XP_011530798.1;XP_016858676.1;XP_016858677.1;XP_016858678.1;XP_016858680.1;XP_016858681.1	234	600291	.	.	1.340514	1.12662	1.2428020000000002	1.9955239999999999	3.5423679999999997	2.898828	3.226328	5.150145	-1.3881753240807	3.17402431274786	0.57445764358551	1	-1.56267371728381	3.10518708055056	0.446906156498069	1	-1.7457427803319	3.04396908356255	0.341244123345486	1	-1.12570740452836	2.83673919357478	0.843715510018577	1	-1.25758274882958	2.7634419196941	0.695572273733625	1	3.51871168040176	3.09348324500348	3.51871168040176	2.94370569400054	3.51871168040176	2.80565022146329	3.09348324500348	2.94370569400054	3.09348324500348	2.80565022146329	3.51871168	3.09348325
111	NM_001199642,NM_001378259,NM_183357,XM_005247078,XM_006713483,XM_006713484,XM_011512359,XM_011512360,XM_011512361,XM_017005638,XM_017005639	ADCY5	adenylate cyclase 5	protein_coding	NP_001186571.1;NP_001365188.1;NP_899200.1;XP_005247135.1;XP_006713546.1;XP_006713547.1;XP_011510661.1;XP_011510662.1;XP_011510663.1;XP_016861127.1;XP_016861128.1	236	600293	.	.	0.100919	0.125494	0.055553	0.093756	0.266683	0.322901	0.144217	0.24197	1.10858939358388	-0.385061395917205	0.890864768269736	1	-1.67975190538386	-0.777324071281456	0.432331141127135	1	1.29949248737723	-0.262882970651411	0.691965157157025	1	-1.86242952674864	-0.682811083514959	0.329662802354893	1	1.17221880207778	-0.206008013876892	0.807406590132547	1	0.762409674871027	0.825495117036183	0.762409674871027	0.499524881121216	0.762409674871027	0.930107163725125	0.825495117036183	0.499524881121216	0.825495117036183	0.930107163725125	0.76240967	0.82549512
112	NM_015270,XM_006719210,XM_017018743,XR_001748565	ADCY6	adenylate cyclase 6	protein_coding	NP_056085.1;XP_006719273.1;XP_016874232.1	237	600294	.	.	13.939612999999998	13.472488	14.368617	15.184923999999999	36.836077	34.665128	37.301086	39.189992	-1.051317507749	6.6352597821024	0.93114452416152	1	-1.06758542647612	6.62451354212398	0.910041816096164	1	-1.15091938863726	6.57304846590371	0.807942528361653	1	-1.01547387931922	6.58767312442735	0.978992105414107	1	-1.09474014791357	6.53487467378604	0.875645091279015	1	6.68456484560762	6.61308459925964	6.68456484560762	6.59115909041066	6.68456484560762	6.48388933085395	6.61308459925964	6.59115909041066	6.61308459925964	6.48388933085395	6.68456485	6.6130846
113	NM_001114,NM_001286057,XM_011522835,XM_011522836,XM_011522837,XM_011522838,XM_011522839,XM_011522840,XM_011522842,XM_017022896,XM_017022897,XM_017022898,XM_017022899,XR_001751822	ADCY7	adenylate cyclase 7	protein_coding	NP_001105.1;NP_001272986.1;XP_011521137.1;XP_011521138.1;XP_011521139.1;XP_011521140.1;XP_011521141.1;XP_011521142.1;XP_011521144.1;XP_016878385.1;XP_016878386.1;XP_016878387.1;XP_016878388.1	238	600385	.	.	0.837124	0.571369	0.512548	0.566411	2.212137	1.470152	1.33058	1.461821	1.53669845602638	2.30926449142733	0.466771920232609	1	-1.17196061092351	1.85785890398273	0.788246403338264	1	-1.01519947726943	1.95596764670431	0.984176411117541	1	-1.80097758425096	2.22239275001635	0.320262314910059	1	-1.56008368663914	2.29794788546387	0.450166091021833	1	2.28673504281984	2.79963872318515	2.28673504281984	2.10768224555079	2.28673504281984	2.26945049695633	2.79963872318515	2.10768224555079	2.79963872318515	2.26945049695633	2.28673504	2.79963872
115	NM_001116,XM_005255079,XM_011522353	ADCY9	adenylate cyclase 9	protein_coding	NP_001107.2;XP_005255136.1;XP_011520655.1	240	603302	.	.	11.372689000000001	12.163189	11.647564	12.246393	30.052861999999998	31.296260000000004	30.2372	31.606091	-1.0315275397212	6.67865768179018	0.957330447633243	1	-1.0591625061625	6.66001943511907	0.920917420078488	1	-1.03235547919679	6.67806936985297	0.95621444629615	1	-1.02679038095157	6.637141902576	0.963679991311716	1	-1.00080261314005	6.65548081768799	0.999079313903523	1	6.71425373734334	6.66990368676683	6.71425373734334	6.63214084948459	6.71425373734334	6.66875757763359	6.66990368676683	6.63214084948459	6.66990368676683	6.66875757763359	6.71425374	6.66990369
118	NM_001119,NM_001286645,NM_001354754,NM_001354755,NM_001354756,NM_001354757,NM_001354758,NM_001354759,NM_001354761,NM_001354762,NM_014189,NM_014190,NM_176801,XM_005247934,XM_017007703,XM_017007704,XM_017007705,XM_017007706,XM_017007709,XM_024453887,XR_002959706,XR_002959707	ADD1	adducin 1	protein_coding	NP_001110.2;NP_001273574.1;NP_001341683.1;NP_001341684.1;NP_001341685.1;NP_001341686.1;NP_001341687.1;NP_001341688.1;NP_001341690.1;NP_001341691.1;NP_054908.2;NP_054909.2;NP_789771.1;XP_005247991.1;XP_016863192.1;XP_016863193.1;XP_016863194.1;XP_016863195.1;XP_016863198.1;XP_024309655.1	243	102680	.	.	156.03447100000002	161.42575200000002	148.329191	157.113008	412.328373	415.35346100000004	385.064182	405.4848999999999	1.02466872407889	9.4524353588995	0.9663510292813	1	-1.08018047368859	9.38018795080763	0.89373373390831	1	1.00429690091272	9.43784346037033	0.994102566949453	1	-1.10682716920851	9.39854776009877	0.860460051674854	1	-1.02028466815673	9.45548658300115	0.972270127445573	1	9.43676894457512	9.4718764837203	9.43676894457512	9.32566314869578	9.43676894457512	9.44294589145237	9.4718764837203	9.32566314869578	9.4718764837203	9.44294589145237	9.43676894	9.47187648
120	NM_001121,NM_001320591,NM_001320592,NM_001320593,NM_001320594,NM_016824,NM_019903,XM_024447794,XM_024447795,XM_024447796,XM_024447797,XM_024447798,XM_024447799,XM_024447800,XM_024447801,XM_024447802,XM_024447803,XM_024447804,XM_024447805,XM_024447806,XM_024447807,XM_024447808,XM_024447809,XM_024447810,XM_024447811,XM_024447812,XM_024447813,XM_024447814	ADD3	adducin 3	protein_coding	NP_001112.2;NP_001307520.1;NP_001307521.1;NP_001307522.1;NP_001307523.1;NP_058432.1;NP_063968.1;XP_024303562.1;XP_024303563.1;XP_024303564.1;XP_024303565.1;XP_024303566.1;XP_024303567.1;XP_024303568.1;XP_024303569.1;XP_024303570.1;XP_024303571.1;XP_024303572.1;XP_024303573.1;XP_024303574.1;XP_024303575.1;XP_024303576.1;XP_024303577.1;XP_024303578.1;XP_024303579.1;XP_024303580.1;XP_024303581.1;XP_…	245	601568	.	.	75.32918699999998	80.59558399999997	70.00115699999999	71.910634	199.060895	207.37492700000004	181.72376	185.59047999999999	1.08222887964844	8.48563053579563	0.891173764979036	1	-1.0506328145157	8.39231705081609	0.931871133746015	1	1.10046275837486	8.49820599265746	0.868348115370254	1	-1.1370252223568	8.45184085175616	0.824047568288362	1	1.01684843868962	8.55358953828241	0.976956912815152	1	8.43155900262773	8.54524773472758	8.43155900262773	8.36051159395411	8.43155900262773	8.56928851653752	8.54524773472758	8.36051159395411	8.54524773472758	8.56928851653752	8.431559	8.54524773
123	NM_001122,NR_038064,XM_017014259	PLIN2	perilipin 2	protein_coding	NP_001113.2;XP_016869748.1	248	103195	.	.	85.18497099999999	85.754705	143.214997	104.170097	225.105254	220.649518	371.787657	268.847271	-1.17931853013314	7.64505802609312	0.77530462569328	1	1.36145102949169	7.99879501443846	0.593748177404692	1	-1.24286115163753	7.61079341290722	0.706800391729198	1	1.60558483201171	7.90275096229812	0.414219908658402	1	-1.05388077024845	7.4838325001293	0.927670326571479	1	7.76557281165439	7.52880546018283	7.76557281165439	8.20896011189347	7.76557281165439	7.45351394722031	7.52880546018283	8.20896011189347	7.52880546018283	7.45351394722031	7.76557281	7.52880546
124	NM_000667	ADH1A	alcohol dehydrogenase 1A (class I), alpha polypeptide	protein_coding	NP_000658.1	249	103700	.	.	0.028519	0.108158	0.031276	0.020865	0.075362	0.278294	0.081193	0.053849	1.14438679748099	-3.56674232998602	1	1	1.18126320833447	-3.54143953443974	1	1	3.39141616877575	-2.78107179496973	0.153619853412914	1	1.0323839161481	-3.51941162010133	1	1	2.96707051561868	-2.79504867160236	0.199830296501772	1	0.0700282710306121	0.0802425797842012	0.0700282710306121	0.0828481359453459	0.0700282710306121	0.230319269203364	0.0802425797842012	0.0828481359453459	0.0802425797842012	0.230319269203364	0.07002827	0.08024258
125	NM_000668,NM_001286650	ADH1B	alcohol dehydrogenase 1B (class I), beta polypeptide	protein_coding	NP_000659.2;NP_001273579.1	250	103720	.	.	0.029324	0.031757	0.02402	0.025891	0.07749	0.081711	0.062355	0.06682	1.07697236492052	-2.56688696318744	1	1	-1.11999132933479	-2.67669803918574	1	1	1.10285579821353	-2.56006324841562	1	1	-1.2064125002122	-2.64565407456914	0.88265554324382	1	1.02401395018156	-2.53663707925203	1	1	0.179680058606346	0.192812106873844	0.179680058606346	0.161195907164525	0.179680058606346	0.197191808418849	0.192812106873844	0.161195907164525	0.192812106873844	0.197191808418849	0.17968006	0.19281211
126	NM_000669,NR_133005	ADH1C	alcohol dehydrogenase 1C (class I), gamma polypeptide	protein_coding	NP_000660.1	251	103730	.	.	0.40810399999999997	0.458473	0.76024	0.187785	1.078433	1.179665	1.973591	0.484646	2.17172953990354	-0.898632847856712	0.255304213538108	1	3.82906155443517	-0.318607658073324	0.0382599491007614	1	2.27507359625387	-0.851336767301673	0.214754886646262	1	1.76339242584523	-0.0334251399407528	0.364643783400535	1	1.04746385230109	-0.45320741007717	0.974420070498526	1	0.39506566189712	0.753903513279233	0.39506566189712	1.14514936692154	0.39506566189712	0.781576288377724	0.753903513279233	1.14514936692154	0.753903513279233	0.781576288377724	0.39506566	0.75390351
127	NM_000670,NM_001306171,NM_001306172	ADH4	alcohol dehydrogenase 4 (class II), pi polypeptide	protein_coding	NP_000661.2;NP_001293100.1;NP_001293101.1	252	103740	.	.	0.21759799999999999	0.384884	0.349581	0.133867	0.575015	0.990318	0.907515	0.345492	1.63501532294433	-1.08535696283062	0.504930292935858	1	2.53114631018716	-0.682481038831866	0.1532714960583	1	2.52135190787454	-0.681023712457794	0.14779524259523	1	1.54828560671755	-0.47157195211329	0.488484387635826	1	1.54208696275761	-0.47365204150592	0.488297957084597	1	0.41314094188032	0.626074591345569	0.41314094188032	0.881486481895032	0.41314094188032	0.878798078643842	0.626074591345569	0.881486481895032	0.626074591345569	0.878798078643842	0.41314094	0.62607459
128	NM_000671	ADH5	alcohol dehydrogenase 5 (class III), chi polypeptide	protein_coding	NP_000662.3	253	103710	.	.	52.7346	52.867149	47.092899	51.298889	139.353638	136.028809	122.253685	132.394684	1.06711529960948	7.26945149355758	0.910553178902926	1	-1.10165752432232	7.15369668043245	0.866989260740007	1	1.00831373733558	7.2278082882866	0.988696693596338	1	-1.17559575929152	7.20356060329071	0.779542192493683	1	-1.05831681239028	7.27520250592622	0.921910570649118	1	7.23117240518439	7.32428557552067	7.23117240518439	7.09247051603217	7.23117240518439	7.24303798048878	7.32428557552067	7.09247051603217	7.32428557552067	7.24303798048878	7.23117241	7.32428558
130	NM_000672,NM_001102470,NR_132990	ADH6	alcohol dehydrogenase 6 (class V)	protein_coding	NP_000663.1;NP_001095940.1	255	103735	.	.	2.0916040000000002	2.0113570000000003	1.642969	1.635639	5.527162	5.175283	4.265167	4.221337	1.29926366889202	2.54299891480879	0.656176776370982	1	-1.00023476220432	2.3421849060052	1	1	1.19667965698065	2.47719960375049	0.760313433977142	1	-1.29957478742629	2.54189773370825	0.655814122732691	1	-1.08572924324623	2.65935160655374	0.888894565044606	1	2.5945585204638	2.91626978365299	2.5945585204638	2.59427583349261	2.5945585204638	2.81386911301343	2.91626978365299	2.59427583349261	2.91626978365299	2.81386911301343	2.59455852	2.91626978
132	NM_001123,NM_001202449,NM_001202450,NM_001369123,NM_001369124,NM_006721,XM_017015698,XM_017015699,XM_017015702,XM_017015703,XM_017015704,XM_017015705,XM_017015706	ADK	adenosine kinase	protein_coding	NP_001114.2;NP_001189378.1;NP_001189379.1;NP_001356052.1;NP_001356053.1;NP_006712.2;XP_016871187.1;XP_016871188.1;XP_016871191.1;XP_016871192.1;XP_016871193.1;XP_016871194.1;XP_016871195.1	257	102750	.	.	7.583384	9.561166	8.758782	8.300275000000001	20.039443	24.601182	22.737890999999998	21.421757	-1.04652843679989	4.12569083109495	0.93856259878549	1	1.05046862369065	4.19408632260804	0.933383060615562	1	1.13929269689287	4.25516408391373	0.822787786443785	1	1.0993459856833	4.16228364642462	0.871090107656033	1	1.19230381539329	4.22466619091319	0.762202685346243	1	4.23438758329953	4.17233111992584	4.23438758329953	4.30174072149927	4.23438758329953	4.41314178226398	4.17233111992584	4.30174072149927	4.17233111992584	4.41314178226398	4.23438758	4.17233112
133	NM_001124	ADM	adrenomedullin	protein_coding	NP_001115.1	259	103275	.	.	12.174799	12.716438	13.984682	15.201239	32.172478	32.719791	36.304386	39.232094	-1.20271264768147	4.51200757055451	0.750647482561142	1	-1.09926227050235	4.57240307186315	0.870916124902127	1	-1.22152592944878	4.50174978294828	0.730378002644421	1	1.09410923154213	4.43916453880229	0.877342382141777	1	-1.01564186260183	4.36167976394449	0.97951025614655	1	4.69405590072035	4.43899643711431	4.69405590072035	4.56303123656429	4.69405590072035	4.41764288386567	4.43899643711431	4.56303123656429	4.43899643711431	4.41764288386567	4.6940559	4.43899644
134	NM_000674,NM_001048230,NM_001365065,NM_001365066,XM_005244901,XM_005244902	ADORA1	adenosine A1 receptor	protein_coding	NP_000665.1;NP_001041695.1;NP_001351994.1;NP_001351995.1;XP_005244958.1;XP_005244959.1	262	102775	.	.	0.073954	0.030325	0.077254	0.034743	0.19542600000000002	0.078028	0.20055399999999998	0.089667	1.92713844170977	-2.13059134916503	0.437821354708347	1	1.99080272270776	-2.10309372914671	0.437821354708347	1	-1.24097054451206	-2.75476606886138	0.87139338175948	1	1.03317835124388	-1.78233064541777	1	1	-2.3937232880027	-2.26537151221588	0.276805551933096	1	0.179680058606346	0.330421911694374	0.179680058606346	0.340255516655579	0.179680058606346	0.146029148098715	0.330421911694374	0.340255516655579	0.330421911694374	0.146029148098715	0.17968006	0.33042191
135	NM_000675,NM_001278497,NM_001278498,NM_001278499,NM_001278500,NR_103543,NR_103544	ADORA2A	adenosine A2a receptor	protein_coding	NP_000666.2;NP_001265426.1;NP_001265427.1;NP_001265428.1;NP_001265429.1	263	102776	.	.	0.046497	0.08021500000000001	1.026175	1.065084	0.12286899999999999	0.206397	2.6639619999999997	2.748818	-18.9646073665584	0.678952114260165	3.17682492238477e-05	0.0918783150766853	-1.0634941062579	1.56463004376448	0.920115882035716	1	-12.50122733802	0.708957959234476	0.000197422447532763	0.666136241716796	17.8432011433785	0.606675463036532	4.87099790522613e-05	0.197226705182606	1.5180796814813	-2.14010365296984	0.605192926486735	1	2.00625974764341	0.210748448562363	2.00625974764341	1.94002706320511	2.00625974764341	0.309955364248701	0.210748448562363	1.94002706320511	0.210748448562363	0.309955364248701	2.00625975	0.21074845
136	NM_000676,XM_011523659,XM_011523661,XM_017024197,XR_001752428	ADORA2B	adenosine A2b receptor	protein_coding	NP_000667.1;XP_011521961.1;XP_011521963.1;XP_016879686.1	264	600446	.	.	0.9672229999999999	0.846183	1.419697	1.691761	2.555932	2.177257	3.68555	4.366177	-1.69576721827815	1.53497103436115	0.372372746156319	1	-1.18147987981927	1.75120725240013	0.778627844846981	1	-2.07094292587624	1.43221458856631	0.22244382379788	1	1.43530931882326	1.39120005043763	0.551171269982272	1	-1.22124075744652	0.973891925345683	0.743142093109049	1	2.20609318901361	1.64641293443457	2.20609318901361	2.0210458292554	2.20609318901361	1.45641729620218	1.64641293443457	2.0210458292554	1.64641293443457	1.45641729620218	2.20609319	1.64641293
141	NM_001125,NM_001291949,NM_001291950,NM_001371092	ADPRH	ADP-ribosylarginine hydrolase	protein_coding	NP_001116.1;NP_001278878.1;NP_001278879.1;NP_001358021.1	269	603081	.	.	0.744251	0.8509920000000001	1.126304	1.001433	1.966719	2.189628	2.923896	2.584546	-1.2455941767565	1.79927692506376	0.714020214720633	1	1.13429586232453	2.04241979585841	0.833865058213276	1	-1.18844127993884	1.82902068033705	0.7729063051696	1	1.41288757426591	1.90212285776404	0.556320459220167	1	1.04809747102513	1.66722766205928	0.940353418738283	1	2.27195405823816	2.02654283267357	2.27195405823816	2.41801528868028	2.27195405823816	2.07800216079367	2.02654283267357	2.41801528868028	2.02654283267357	2.07800216079367	2.27195406	2.02654283
142	NM_001618	PARP1	poly(ADP-ribose) polymerase 1	protein_coding	NP_001609.2	270	173870	.	.	72.084251	69.692642	61.761295	77.676811	190.485977	179.32132	160.332993	200.472107	-1.03806247992776	8.37840466891249	0.94846062411248	1	-1.27182977126671	8.24205533982587	0.677397836900535	1	-1.13916890719063	8.31416101866763	0.821519313439633	1	-1.22519590145184	8.21213780075656	0.725215033676891	1	-1.09739920423572	8.28571302513025	0.872152668825816	1	8.40921859337397	8.35548652047725	8.40921859337397	8.06346386724913	8.40921859337397	8.22182630299091	8.35548652047725	8.06346386724913	8.35548652047725	8.22182630299091	8.40921859	8.35548652
143	NM_006437,XM_011534931,XM_011534932,XR_941496	PARP4	poly(ADP-ribose) polymerase family member 4	protein_coding	NP_006428.2;XP_011533233.1;XP_011533234.1	271	607519	.	.	13.599125	15.951417	16.768308	14.096675	35.936319	41.043493000000005	43.530713	36.381394	1.00218723633043	6.40530348524543	0.997235246900056	1	1.17289732759386	6.52333863748948	0.782738629799615	1	1.10705786720217	6.47893942317048	0.860441921387766	1	1.17033779802902	6.52472717552961	0.785613826056901	1	1.10464190356655	6.4803852842713	0.863388594064422	1	6.42014933449537	6.42326470622155	6.42014933449537	6.64774539069431	6.42014933449537	6.56525289460308	6.42326470622155	6.64774539069431	6.42326470622155	6.56525289460308	6.42014933	6.42326471
146	NM_000678	ADRA1D	adrenoceptor alpha 1D	protein_coding	NP_000669.1	280	104219	.	.	0.042852	0.035573	0.11576	0.08881	0.113239	0.091529	0.300514	0.229205	-1.88648384476317	-1.96739011302203	0.418095505587073	1	1.28554454948352	-1.42010200415851	0.727658082696172	1	-2.46768338545844	-2.10042623684468	0.244226991642816	1	2.42613904328924	-1.74231358309957	0.243510067908219	1	-1.30811325930469	-2.5931511880508	0.892061725888562	1	0.376761043434731	0.210748448562363	0.376761043434731	0.469046654992063	0.376761043434731	0.163285754832459	0.210748448562363	0.469046654992063	0.210748448562363	0.163285754832459	0.37676104	0.21074845
150	NM_000681	ADRA2A	adrenoceptor alpha 2A	protein_coding	NP_000672.3	281	104210	.	.	0.037341	0.030431	0.012344	0.029242	0.098675	0.078301	0.032044	0.07547	1.28951388411783	-2.44440834591313	0.892061725888562	1	-2.20415506646587	-2.99294022910177	0.542580328250669	1	1.00384416519306	-2.62195834089209	1	1	-2.84625582366197	-2.78556207875491	0.242406210358923	1	-1.28499131025234	-2.47768450752539	0.900043592834388	1	0.179680058606346	0.228464531806666	0.179680058606346	0.0828481359453459	0.179680058606346	0.180338386356791	0.228464531806666	0.0828481359453459	0.228464531806666	0.180338386356791	0.17968006	0.22846453
152	NM_000683	ADRA2C	adrenoceptor alpha 2C	protein_coding	NP_000674.2	283	104250	.	.	5.798662	6.211485	6.340502	5.306785	15.323236	15.982344	16.460012	13.696011	1.13390279668944	3.73899563005024	0.830718142590893	1	1.18006800293657	3.7698689376359	0.777600583596195	1	1.14439532915874	3.74601016206399	0.816409311498944	1	1.04071427463241	3.85530630101628	0.946423378263366	1	1.00925284811604	3.83279676290217	0.988650235394835	1	3.75318205917532	3.9218130549715	3.75318205917532	3.97566508663971	3.75318205917532	3.93422925088882	3.9218130549715	3.97566508663971	3.9218130549715	3.93422925088882	3.75318206	3.92181305
153	NM_000684	ADRB1	adrenoceptor beta 1	protein_coding	NP_000675.1	285	109630	.	.	0.372173	0.365389	0.282404	0.252165	0.983485	0.940159	0.733124	0.650799	1.53769470796862	0.147626744431413	0.487201996410362	1	1.11820383799672	-0.108423873663151	0.885228641808994	1	1.41635824197144	0.0782384297476059	0.577759017237108	1	-1.37518185988116	0.205533524202644	0.603695109135882	1	-1.0857094807419	0.352790598129322	0.911510419931002	1	0.884037784010832	1.20238896850074	0.884037784010832	0.960296316942785	0.884037784010832	1.13641894736403	1.20238896850074	0.960296316942785	1.20238896850074	1.13641894736403	0.88403778	1.20238897
154	NM_000024	ADRB2	adrenoceptor beta 2	protein_coding	NP_000015.2	286	109690	.	.	0.049411	0.085367	0.037656	0.047726	0.130571	0.219653	0.097755	0.123173	-1.01428946046366	-2.77704158649936	1	1	-1.30230948573271	-2.90989057063608	1	1	1.59674367778177	-2.44889465837497	0.599695387293111	1	-1.28439611761206	-2.93523246744898	0.85764298861427	1	1.62022790226381	-2.48391807232241	0.526437007785902	1	0.158406306925565	0.156256252720856	0.158406306925565	0.122553805726709	0.158406306925565	0.246602043669577	0.156256252720856	0.122553805726709	0.156256252720856	0.246602043669577	0.15840631	0.15625625
156	NM_001619,XM_011544773,XM_024448376,XR_001747779	GRK2	G protein-coupled receptor kinase 2	protein_coding	NP_001610.2;XP_011543075.1;XP_024304144.1	289	109635	.	.	49.687894	51.42766400000001	54.373128	58.994415000000004	131.302575	132.32496600000002	141.153236	152.255665	-1.14395855118444	7.68924686262554	0.815929082215864	1	-1.09848655859401	7.71684142352538	0.870854839752522	1	-1.1726645883855	7.67266612464655	0.782803001717918	1	1.04139513508463	7.61853332859385	0.944083704708502	1	-1.0250935663122	7.57120601250359	0.965852773042939	1	7.78933789387297	7.59623983906732	7.78933789387297	7.65446156439296	7.78933789387297	7.56067099133494	7.59623983906732	7.65446156439296	7.59623983906732	7.56067099133494	7.78933789	7.59623984
157	NM_001362778,NM_005160,XM_011529975,XR_001755175,XR_937823	GRK3	G protein-coupled receptor kinase 3	protein_coding	NP_001349707.1;NP_005151.2;XP_011528277.1	290	109636	.	.	3.993229	4.176377	3.750519	4.225510000000001	10.552292	10.745948	9.736386999999999	10.905402	-1.02785679978006	5.4072639882322	0.96256521168753	1	-1.14312753177106	5.33371724366654	0.817500981403904	1	-1.0445356020392	5.39581306508318	0.940361373278474	1	-1.11214711580455	5.31269751140572	0.854567192052274	1	-1.01622677623535	5.37566447078203	0.978227826571156	1	5.45908948196351	5.42036175700746	5.45908948196351	5.27078041133257	5.45908948196351	5.39768498619886	5.42036175700746	5.27078041133257	5.42036175700746	5.39768498619886	5.45908948	5.42036176
158	NM_000026,NM_001123378,NM_001317923,NM_001363840,NR_134256,XM_011529977,XM_011529980,XM_017028636,XM_017028637,XM_017028638,XM_017028639,XM_017028640,XM_024452166,XR_001755176,XR_002958670,XR_002958671,XR_937825	ADSL	adenylosuccinate lyase	protein_coding	NP_000017.1;NP_001116850.1;NP_001304852.1;NP_001350769.1;XP_011528279.1;XP_011528282.1;XP_016884125.1;XP_016884126.1;XP_016884127.1;XP_016884128.1;XP_016884129.1;XP_024307934.1	291	608222	.	.	30.867121999999995	23.103445000000008	28.7364	25.967712	81.567813	59.44588100000002	74.600011	67.018737	-1.03859130151969	6.5129726449354	0.947944762588451	1	-1.14732575827442	6.44431163145094	0.812183045593575	1	-1.15996956052407	6.43692402281379	0.797494613103226	1	-1.10469436420282	6.41537851075803	0.86335144693938	1	-1.11686830889704	6.40785146164084	0.848448290124811	1	6.55497624265324	6.50093907080408	6.55497624265324	6.35895551562133	6.55497624265324	6.34333721098298	6.50093907080408	6.35895551562133	6.50093907080408	6.34333721098298	6.55497624	6.50093907
159	NM_001126,NM_001365073,XM_011544108	ADSS2	adenylosuccinate synthase 2	protein_coding	NP_001117.2;NP_001352002.1;XP_011542410.1	292	103060	.	.	18.284753000000002	17.791608999999998	15.632157	15.897669	48.318312000000006	45.778362	40.581253	41.029478999999995	1.19278159052047	5.6206476670565	0.760803508957378	1	-1.02324224522626	5.47145145263911	0.968759798286135	1	1.09437447166348	5.55439501042026	0.87640464113428	1	-1.22050505045151	5.60554108678229	0.730724190876128	1	-1.08992139504352	5.68124720040104	0.88187531981919	1	5.51873730590238	5.76798204351403	5.51873730590238	5.48631934639034	5.51873730590238	5.64613257797481	5.76798204351403	5.48631934639034	5.76798204351403	5.64613257797481	5.51873731	5.76798204
160	NM_014203,NM_130787,XM_011526556,XM_011526557	AP2A1	adaptor related protein complex 2 subunit alpha 1	protein_coding	NP_055018.2;NP_570603.2;XP_011524858.1;XP_011524859.1	561	601026	.	.	31.788315	31.986997	34.730348000000006	35.505848	84.00210100000001	82.30353899999999	90.16036	91.635228	-1.07111572953348	6.98569163923283	0.905449580484466	1	-1.03551657766916	7.00944824793279	0.951962519253173	1	-1.13619609590523	6.9452103157188	0.82517683446577	1	1.03437817669442	6.95986619049444	0.953473904982072	1	-1.06075943848868	6.89335117476779	0.91878442107997	1	7.04502422569565	6.94668508110179	7.04502422569565	6.99506077509542	7.04502422569565	6.86229677042309	6.94668508110179	6.99506077509542	6.94668508110179	6.86229677042309	7.04502423	6.94668508
161	NM_001242837,NM_012305,NR_144509,NR_144510,XM_011519929,XM_011519930	AP2A2	adaptor related protein complex 2 subunit alpha 2	protein_coding	NP_001229766.1;NP_036437.1;XP_011518231.1;XP_011518232.1	562	607242	.	.	15.995914999999998	16.446613	15.144951	14.685861	42.269949000000004	42.317645	39.31645399999999	37.901986	1.1259546568801	6.28795526660779	0.837547598640251	1	1.01958915395883	6.21392336756014	0.973495494269685	1	1.09395616731221	6.26606427832709	0.876707032244639	1	-1.10432205777373	6.30113240067739	0.863835256900733	1	-1.02925040766665	6.35024091748015	0.960409717632907	1	6.21875217658874	6.38773655270033	6.21875217658874	6.24636862360459	6.21875217658874	6.34664554793669	6.38773655270033	6.24636862360459	6.38773655270033	6.34664554793669	6.21875218	6.38773655
162	NM_001127,NM_001166019,NM_001378562,NM_001378563,NM_001378564,NM_001378565,NM_001378566,NM_145730	AP1B1	adaptor related protein complex 1 subunit beta 1	protein_coding	NP_001118.3;NP_001159491.1;NP_001365491.1;NP_001365492.1;NP_001365493.1;NP_001365494.1;NP_001365495.1;NP_663782.2	554	600157	.	.	30.457704999999997	30.421606000000004	33.050308	32.886706000000004	80.485904	78.27573600000001	85.79895499999999	84.875612	-1.03913882890257	7.19392661525946	0.947121196190085	1	-1.00785013585963	7.21573011583924	0.989337024405254	1	-1.10787634302384	7.14933279421147	0.859318161244878	1	1.03104500603607	7.18817728220204	0.957901712639484	1	-1.06614857746442	7.12048557950694	0.911794040009624	1	7.23069473466296	7.17568149996031	7.23069473466296	7.21948885906775	7.23069473466296	7.08393179172936	7.17568149996031	7.21948885906775	7.17568149996031	7.08393179172936	7.23069473	7.1756815
163	NM_001030006,NM_001282,XM_005257937,XM_005257938,XM_005257941,XM_011524448,XM_011524449,XM_011524450,XM_011524451,XM_011524452,XM_011524453,XM_011524454,XM_011524455,XM_017024284,XM_017024285,XM_017024286,XM_017024287	AP2B1	adaptor related protein complex 2 subunit beta 1	protein_coding	NP_001025177.1;NP_001273.1;XP_005257994.1;XP_005257995.1;XP_005257998.1;XP_011522750.1;XP_011522751.1;XP_011522752.1;XP_011522753.1;XP_011522754.1;XP_011522755.1;XP_011522756.1;XP_011522757.1;XP_016879773.1;XP_016879774.1;XP_016879775.1;XP_016879776.1	563	601025	.	.	39.253558	41.493818000000005	37.66365100000001	38.850044	103.729366	106.764879	97.775248	100.26609100000002	1.0382150770481	7.93984391623616	0.948285117870511	1	-1.04723775831112	7.87963273630272	0.936360605133573	1	1.04160483003681	7.94223549465829	0.943786956399588	1	-1.08725807608442	7.90755021349556	0.884860231122254	1	1.00326497183995	7.96897240322929	0.99557068122006	1	7.91833065078356	7.97221688304365	7.91833065078356	7.85202276743781	7.91833065078356	7.9769009043654	7.97221688304365	7.85202276743781	7.97221688304365	7.9769009043654	7.91833065	7.97221688
164	NM_001030007,NM_001128	AP1G1	adaptor related protein complex 1 subunit gamma 1	protein_coding	NP_001025178.1;NP_001119.3	555	603533	.	.	27.871909000000002	30.088661000000002	30.588152	30.890132	73.652822	77.41905600000001	79.407173	79.72276	-1.06772300091243	7.75999127866507	0.909720816083559	1	-1.0211519271274	7.79146914070136	0.971170542182083	1	-1.04916186021504	7.77227290060627	0.933833570821047	1	1.04560642929087	7.74447221061375	0.938511331352825	1	1.01769143151698	7.72464285106025	0.975853649299088	1	7.81271783674508	7.71861407847302	7.81271783674508	7.78265576441409	7.81271783674508	7.74379540929136	7.71861407847302	7.78265576441409	7.71861407847302	7.74379540929136	7.81271784	7.71861408
165	NM_001129,XM_011515162	AEBP1	AE binding protein 1	protein_coding	NP_001120.3;XP_011513464.1	303	602981	.	.	0.981102	0.963783	1.201569	1.256582	2.5926050000000003	2.479844	3.119285	3.243047	-1.23160573821937	2.36462933986236	0.724835375279592	1	-1.05686631136743	2.46782757621144	0.929900036849443	1	-1.33087521116732	2.31488720059783	0.629955353300686	1	1.16534060179913	2.32143465995246	0.797624255965957	1	-1.08060074529767	2.15248827836495	0.897710296674135	1	2.73410648889719	2.48283843538469	2.73410648889719	2.66656784261564	2.73410648889719	2.39162294632144	2.48283843538469	2.66656784261564	2.48283843538469	2.39162294632144	2.73410649	2.48283844
166	NM_001130,NM_198969,NM_198970,XM_006722664	TLE5	TLE family member 5, transcriptional modulator	protein_coding	NP_001121.2;NP_945320.1;NP_945321.1;XP_006722727.1	307	600188	.	.	111.157061	105.709404	111.55079699999999	116.795547	293.737728	271.993577	289.587057	301.431636	-1.00728206723916	7.83776264389746	0.99006274548193	1	-1.06178002378296	7.80039782843745	0.917387765718691	1	-1.1337144637711	7.75528658283043	0.828027989658983	1	-1.05410400310884	7.79500744930712	0.927361070028045	1	-1.12551843664066	7.74973151578816	0.837820071793272	1	7.84906466697355	7.83864240815956	7.84906466697355	7.76296551782015	7.84906466697355	7.66884221058161	7.83864240815956	7.76296551782015	7.83864240815956	7.66884221058161	7.84906467	7.83864241
172	NR_003226,NR_003227,NR_003228	AFG3L1P	AFG3 like matrix AAA peptidase subunit 1, pseudogene	transcribed_pseudogene	.	314	603020	.	.	7.361781000000001	7.454511	7.634142000000001	7.620737	19.453848999999998	19.180684999999997	19.818316	19.667972	1.00755129976372	4.64730811779273	0.990478667206498	1	-1.0171468202202	4.62969774049234	0.97740876854673	1	-1.04854092759387	4.60801123259817	0.935491436056212	1	-1.02482772857646	4.63505958803234	0.96697531445363	1	-1.05645908834565	4.61348436940202	0.925088200793361	1	4.69682531426042	4.7072624388889	4.69682531426042	4.67324903102277	4.69682531426042	4.63113484837183	4.7072624388889	4.67324903102277	4.7072624388889	4.63113484837183	4.69682531	4.70726244
173	NM_001133,XM_017007842,XM_017007843,XM_017007844	AFM	afamin	protein_coding	NP_001124.1;XP_016863331.1;XP_016863332.1;XP_016863333.1	316	104145	.	.	2.7515539999999996	3.028751	3.5816630000000003	1.790936	7.271111	7.793069000000001	9.298036	4.622134	1.54925113760937	2.32855370714097	0.456331023614406	1	1.92939742433897	2.52817728728765	0.265844239394086	1	1.60595037080724	2.36045544648683	0.419714542146083	1	1.24538356656182	2.77302466991095	0.709470522283038	1	1.03659169397312	2.63260677480231	0.953948344221392	1	2.29650556566054	2.82023071227025	2.29650556566054	3.09607613515675	2.29650556566054	2.86486219790355	2.82023071227025	3.09607613515675	2.82023071227025	2.86486219790355	2.29650557	2.82023071
174	NM_001134,NM_001354717	AFP	alpha fetoprotein	protein_coding	NP_001125.1;NP_001341646.2	317	104150	.	.	1853.502534	1896.358502	1887.726022	1790.90652	4897.966993	4879.388882	4900.557274000001	4622.059166	1.07450741733805	12.2706101239847	0.900916849757149	1	1.04248464688134	12.2481667057094	0.942532199004484	1	1.03621175505654	12.2437286561998	0.950856914080472	1	-1.03071773853217	12.2998563177663	0.958193983457358	1	-1.03695737303708	12.29557462744	0.949863843193374	1	12.2181349977404	12.3217894834869	12.2181349977404	12.2781488185251	12.2181349977404	12.2694432907601	12.3217894834869	12.2781488185251	12.3217894834869	12.2694432907601	12.218135	12.32178948
175	NM_000027,NM_001171988,NR_033655,XR_001741155	AGA	aspartylglucosaminidase	protein_coding	NP_000018.2;NP_001165459.1	318	613228	.	.	14.359789	15.125164999999999	14.244241999999998	13.491672999999999	37.946415	38.917523	36.97820299999999	34.819967	1.10240459223637	4.99346521328901	0.866741267907575	1	1.04162103908613	4.95117131440345	0.944463333778394	1	1.09427570000342	4.98784423191118	0.876798404394182	1	-1.05835490962897	5.02160502528951	0.922443985377493	1	-1.00742881345293	5.05650663549015	0.99035008700604	1	4.96686456884924	5.10323497873262	4.96686456884924	5.0238541619276	4.96686456884924	5.09286830213052	5.10323497873262	5.0238541619276	5.10323497873262	5.09286830213052	4.96686457	5.10323498
177	NM_001136,NM_001206929,NM_001206932,NM_001206934,NM_001206936,NM_001206940,NM_001206954,NM_001206966,NM_172197,NR_038190,XM_017010328,XR_001743189,XR_001743190	AGER	advanced glycosylation end-product specific receptor	protein_coding	NP_001127.1;NP_001193858.1;NP_001193861.1;NP_001193863.1;NP_001193865.1;NP_001193869.1;NP_001193883.1;NP_001193895.1;NP_751947.1;XP_016865817.1	320	600214	.	.	1.723614	1.885313	2.084997	2.650505	4.554728	4.850968999999999	5.412674	6.8405499999999995	-1.45298714934681	1.96460902908717	0.527798223499183	1	-1.27880631220458	2.04292088902768	0.678264803262037	1	-1.45503198860618	1.96272545953007	0.524508285210301	1	1.13620788260966	1.76731288336123	0.830590860716002	1	-1.0014001563774	1.67148775882481	1	1	2.48346922007529	2.05660682913277	2.48346922007529	2.19872694709574	2.48346922007529	2.05507289368949	2.05660682913277	2.19872694709574	2.05660682913277	2.05507289368949	2.48346922	2.05660683
178	NM_000028,NM_000642,NM_000643,NM_000644,NM_000646,XM_005270557,XM_017000501	AGL	amylo-alpha-1, 6-glucosidase, 4-alpha-glucanotransferase	protein_coding	NP_000019.2;NP_000633.2;NP_000634.2;NP_000635.2;NP_000637.2;XP_005270614.1;XP_016855990.1	321	610860	.	.	9.884656	11.710206	9.927816000000002	10.338068	26.120663999999998	30.130723	25.772714999999998	26.680989	-1.01062592818832	6.32371014622537	0.985658351364613	1	-1.05361247710889	6.2941484243672	0.928214746500911	1	1.10864792151869	6.40761412452204	0.858506187092884	1	-1.04253466020994	6.2863179598714	0.942751974479036	1	1.12042853066273	6.40035246196484	0.844140025822967	1	6.34857690493863	6.33351555050537	6.34857690493863	6.27417954040696	6.34857690493863	6.49564537943379	6.33351555050537	6.27417954040696	6.33351555050537	6.49564537943379	6.3485769	6.33351555
182	NM_000214	JAG1	jagged canonical Notch ligand 1	protein_coding	NP_000205.1	6188	601920	.	.	33.096794	27.851921	19.20858	28.017788	87.459824	71.663857	49.865685	72.309669	1.22618856185043	7.66710873050283	0.724224148947353	1	-1.47506142447785	7.25924513527189	0.502165100861324	1	-1.02816083887394	7.49263588463019	0.961740858835317	1	-1.80870427678166	7.44167808607231	0.308090009772745	1	-1.26071933342805	7.64920418690026	0.688555955723671	1	7.52017769695674	7.81291086968684	7.52017769695674	6.96312414607131	7.52017769695674	7.48033262354545	7.81291086968684	6.96312414607131	7.81291086968684	7.48033262354545	7.5201777	7.81291087
183	NM_000029,NM_001382817	AGT	angiotensinogen	protein_coding	NP_000020.1;NP_001369746.1	333	106150	.	.	220.440595	224.837708	284.505615	219.264282	582.52455	578.514343	738.579712	565.888	1.04371150358771	9.02264333775797	0.940952339130236	1	1.2830992640198	9.18244254635585	0.666235978216001	1	1.0032828551298	8.99381501771562	0.995510123736352	1	1.22936206481909	9.20978941856363	0.720766593341459	1	-1.04029637727343	9.02494822892261	0.945465713826672	1	8.994197112898	9.05580183554734	8.994197112898	9.35320677428991	8.994197112898	8.99891627448237	9.05580183554734	9.35320677428991	9.05580183554734	8.99891627448237	8.99419711	9.05580184
185	NM_000685,NM_001382736,NM_001382737,NM_004835,NM_009585,NM_031850,NM_032049	AGTR1	angiotensin II receptor type 1	protein_coding	NP_000676.1;NP_001369665.1;NP_001369666.1;NP_004826.5;NP_033611.1;NP_114038.4;NP_114438.2	336	106165	.	.	2.24474	2.720071	3.1158639999999997	3.020338	5.9318290000000005	6.998827	8.088817	7.795037	-1.28575792136653	2.79172535641089	0.668647025058192	1	-1.00398334309811	2.95881169942721	0.997224397831793	1	-1.15159623736361	2.86305185334317	0.809974087321619	1	1.28066137570047	2.78862160340219	0.672062850524022	1	1.11650600164264	2.68119267550909	0.8522788414153	1	3.13076808526778	2.81437721689827	3.13076808526778	3.12568741681989	3.13076808526778	2.95184356112021	2.81437721689827	3.12568741681989	2.81437721689827	2.95184356112021	3.13076809	2.81437722
189	NM_000030	AGXT	alanine--glyoxylate and serine--pyruvate aminotransferase	protein_coding	NP_000021.1	341	604285	.	.	0.550698	0.62747	0.934608	0.255169	1.455245	1.614499	2.426253	0.658553	2.25002686999425	0.442532631055133	0.190092342126664	1	3.61342997674148	0.938340944616429	0.0380553272970257	1	2.40615895074026	0.511177203324361	0.155077844140796	1	1.60603200913867	1.27112812522217	0.430759777866934	1	1.06934239436964	0.942342233414492	0.921440160045986	1	0.857881614572423	1.50093722099596	0.857881614572423	1.97840265674901	0.857881614572423	1.5642804332759	1.50093722099596	1.97840265674901	1.50093722099596	1.5642804332759	0.85788161	1.50093722
191	NM_000687,NM_001161766,NM_001322084,NM_001322085,NM_001322086,NM_001362750,XM_005260317,XM_011528656,XM_011528657,XM_011528658,XM_011528659,XM_017027709,XM_017027710	AHCY	adenosylhomocysteinase	protein_coding	NP_000678.1;NP_001155238.1;NP_001309013.1;NP_001309014.1;NP_001309015.1;NP_001349679.1;XP_005260374.1;XP_011526958.2;XP_011526959.2;XP_011526960.2;XP_011526961.1;XP_016883198.1;XP_016883199.1	343	180960	.	.	117.52359	99.99264199999999	100.895904	124.97503499999999	310.561554	257.284158	261.926863	322.541673	-1.01955709743456	8.15756278479116	0.973305197619057	1	-1.24283947122602	8.02316031890065	0.706789486119898	1	-1.25350728740102	8.01765718347687	0.695839098415653	1	-1.218999513253	8.00774617720315	0.731813847545018	1	-1.22946268420388	8.00218641191183	0.720723048222438	1	8.17630843197381	8.14846320575756	8.17630843197381	7.86387669380807	8.17630843197381	7.85159946506757	8.14846320575756	7.86387669380807	8.14846320575756	7.85159946506757	8.17630843	8.14846321
196	NM_001621	AHR	aryl hydrocarbon receptor	protein_coding	NP_001612.1	348	600253	.	.	27.653517	30.111664	32.52153	29.951437	73.075699	77.478241	84.426254	77.300125	-1.04333825220832	7.65023709553431	0.941517054702744	1	1.07376441229028	7.73276801416344	0.901984856819221	1	-1.01662734970979	7.66866020834448	0.977307981328776	1	1.12029956071617	7.7035598436568	0.844121874425619	1	1.02627406717614	7.63812181864374	0.964259740314969	1	7.68731573979166	7.62641151022137	7.68731573979166	7.78951325568727	7.68731573979166	7.6636409536573	7.62641151022137	7.78951325568727	7.62641151022137	7.6636409536573	7.68731574	7.62641151
197	NM_001354571,NM_001354572,NM_001354573,NM_001622	AHSG	alpha 2-HS glycoprotein	protein_coding	NP_001341500.1;NP_001341501.1;NP_001341502.1;NP_001613.2	349	138680	.	.	15.585371	13.318621	19.984102	20.260559	41.185067	34.269227	51.878944	52.28944	-1.25343886288598	4.97400424454913	0.696849888973693	1	-1.02648529761461	5.10904561003711	0.964542669198135	1	-1.55509626539672	4.84397180058181	0.447277389035031	1	1.22109850885492	4.95318611893556	0.730451532243346	1	-1.24066448631577	4.65489537797459	0.710092062762768	1	5.16720261097763	4.85143158015571	5.16720261097763	5.13055057928131	5.16720261097763	4.55227522391031	4.85143158015571	5.13055057928131	4.85143158015571	4.55227522391031	5.16720261	4.85143158
199	NM_001318970,NM_001623,NM_032955,XM_005248870,XM_017010332	AIF1	allograft inflammatory factor 1	protein_coding	NP_001305899.1;NP_001614.3;NP_116573.1;XP_005248927.1;XP_016865821.1	352	601833	.	.	0.45902699999999996	0.462101	0.415084	0.201825	1.213003	1.189	1.077564	0.5208809999999999	2.22820056804756	-1.72105018853234	0.296865579026842	1	1.8615508409227	-1.88082154756123	0.444978762326466	1	1.83784223455348	-1.89117666474319	0.401817110255109	1	-1.19691200990394	-1.43311027025469	0.793017583826921	1	-1.21277691541032	-1.44974857657944	0.800459807541518	1	0.221308979560692	0.45604135535654	0.221308979560692	0.389909190867872	0.221308979560692	0.385424590584095	0.45604135535654	0.389909190867872	0.45604135535654	0.385424590584095	0.22130898	0.45604136
202	NM_001371242,NM_001624,XM_017010333	CRYBG1	crystallin beta-gamma domain containing 1	protein_coding	NP_001358171.1;NP_001615.2;XP_016865822.1	356	601797	.	.	2.8804190000000003	2.661758	2.381371	2.558472	7.611642	6.848787000000001	6.182064	6.603031	1.16652852843624	4.7941119028982	0.790751187615567	1	-1.09430680146752	4.6152745776042	0.877035365972293	1	1.01183431069296	4.68720820892144	0.984576314819471	1	-1.27654147615412	4.73546632341288	0.673843234373027	1	-1.15288612426639	4.8016750657148	0.806312104867088	1	4.73235211517875	4.94681980746533	4.73235211517875	4.60743426363277	4.73235211517875	4.74869142668137	4.94681980746533	4.60743426363277	4.94681980746533	4.74869142668137	4.73235212	4.94681981
203	NM_000476,NM_001318121,NM_001318122,XM_017014428,XM_024447439,XM_024447440	AK1	adenylate kinase 1	protein_coding	NP_000467.1;NP_001305050.1;NP_001305051.1;XP_016869917.1;XP_024303207.1;XP_024303208.1	361	103000	.	.	4.230061000000001	5.053203999999999	5.79906	5.795897	11.178137000000001	13.00205	15.054423	14.958334	-1.1801334308152	3.50795273170539	0.776587496378657	1	1.1017628111549	3.69403168416613	0.868630397220523	1	-1.07159566977108	3.57326322272732	0.907164764598917	1	1.30023041674961	3.58508388341894	0.652345169418281	1	1.10128848756886	3.45482708758021	0.868457972281416	1	3.73173737252521	3.51218049323292	3.73173737252521	3.86150551956991	3.73173737252521	3.63971649295641	3.51218049323292	3.86150551956991	3.51218049323292	3.63971649295641	3.73173737	3.51218049
204	NM_001199199,NM_001319139,NM_001319140,NM_001319141,NM_001319142,NM_001319143,NM_001625,NM_013411,NR_134976,XR_001737036,XR_246248	AK2	adenylate kinase 2	protein_coding	NP_001186128.1;NP_001306068.1;NP_001306069.1;NP_001306070.1;NP_001306071.1;NP_001306072.1;NP_001616.1;NP_037543.1	362	103020	.	.	39.186859	37.48542499999999	39.354971	43.81057400000001	103.553098	96.451153	102.16592700000001	113.06846699999998	-1.07402377959698	7.71503929910878	0.901650832676337	1	-1.24891886304561	7.61419385458544	0.700576397679119	1	-1.21370152402574	7.63266569266372	0.73752183025783	1	-1.16284111975181	7.55789912855393	0.794013776323313	1	-1.13005094693494	7.57710430532469	0.832403755759927	1	7.77204338059901	7.66950499548267	7.77204338059901	7.45300239771419	7.77204338059901	7.49403688594128	7.66950499548267	7.45300239771419	7.66950499548267	7.49403688594128	7.77204338	7.669505
205	NM_001005353,NM_001330616,NM_013410,NM_203464,XM_017000613	AK4	adenylate kinase 4	protein_coding	NP_001005353.1;NP_001317545.1;NP_037542.1;NP_982289.1;XP_016856102.1	363	103030	.	.	19.993209999999998	21.261966	17.525417	20.312773999999997	52.832992	54.707696	45.49617	52.424200000000006	1.02614411203425	7.26787055312808	0.96448151340868	1	-1.16938954232709	7.14068055837324	0.786597531202917	1	1.02398846548711	7.26632499871936	0.96738104914317	1	-1.19996239660773	7.16086269688682	0.752472546720984	1	-1.00210516124484	7.28481600882221	0.99721491558248	1	7.25829770682508	7.29529141512971	7.25829770682508	7.03413434656265	7.25829770682508	7.2922768039347	7.29529141512971	7.03413434656265	7.29529141512971	7.2922768039347	7.25829771	7.29529142
206	gene-AK4P1	AK4P1	adenylate kinase 4 pseudogene 1	pseudogene	.	364	.	.	.	2.166942	2.188048	2.028423	2.167345	5.726245	5.629914	5.265807	5.59359	1.03595645600963	2.54101563263985	0.952615136235816	1	-1.08097293849339	2.46052222654384	0.898297407462445	1	-1.01444978145379	2.50472940352906	0.981957406753396	1	-1.11984377182848	2.48675568359423	0.850575699962189	1	-1.05092738197257	2.53000310325399	0.934168056473382	1	2.74127843615669	2.78474810640794	2.74127843615669	2.64627996079815	2.74127843615669	2.72368954068477	2.78474810640794	2.64627996079815	2.78474810640794	2.72368954068477	2.74127844	2.78474811
207	NM_001014431,NM_001014432,NM_001382430,NM_001382431,NM_001382432,NM_001382433,NM_005163,XR_002957536	AKT1	AKT serine/threonine kinase 1	protein_coding	NP_001014431.1;NP_001014432.1;NP_001369359.1;NP_001369360.1;NP_001369361.1;NP_001369362.1;NP_005154.2	391	164730	.	.	31.003026999999996	30.201787999999997	33.091099	37.058004	81.926944	77.71013599999999	85.90484999999998	95.64110600000001	-1.16551132804059	6.77830611912276	0.791077620592253	1	-1.13406820386449	6.79667071889057	0.827742704625875	1	-1.24444343469294	6.73538900504344	0.705303645326026	1	1.02772594368688	6.68348565090215	0.962414782722966	1	-1.06772313475717	6.61712075840113	0.909835786996449	1	6.89634425286285	6.6773804456879	6.89634425286285	6.71645641953964	6.89634425286285	6.58379548363042	6.6773804456879	6.71645641953964	6.6773804456879	6.58379548363042	6.89634425	6.67738045
208	NM_001243027,NM_001243028,NM_001330511,NM_001626,XM_011526614,XM_011526615,XM_011526616,XM_011526618,XM_011526619,XM_011526620,XM_011526622,XM_017026470,XM_024451416,XM_024451417	AKT2	AKT serine/threonine kinase 2	protein_coding	NP_001229956.1;NP_001229957.1;NP_001317440.1;NP_001617.1;XP_011524916.1;XP_011524917.1;XP_011524918.1;XP_011524920.1;XP_011524921.1;XP_011524922.1;XP_011524924.1;XP_016881959.1;XP_024307184.1;XP_024307185.1	392	164731	.	.	23.012183999999998	22.816730999999997	22.422697000000003	24.607603	60.810767	58.70815499999999	58.20956399999999	63.508504	-1.03915454537079	7.02544994102568	0.947120244043629	1	-1.09383089294277	6.9896541109861	0.876733659431493	1	-1.10727185311227	6.98123851599173	0.86008324105388	1	-1.05261625449452	6.96096502380632	0.929387253604703	1	-1.06555074380372	6.9523873978183	0.912584474484998	1	7.06338139399645	7.00839263549428	7.06338139399645	6.93500146693018	7.06338139399645	6.91752642463901	7.00839263549428	6.93500146693018	7.00839263549428	6.91752642463901	7.06338139	7.00839264
210	NM_000031,NM_001003945,NM_001317745,XM_011518364,XM_024447449,XR_002956764	ALAD	aminolevulinate dehydratase	protein_coding	NP_000022.3;NP_001003945.1;NP_001304674.1;XP_011516666.1;XP_024303217.1	395	125270	.	.	13.708428	13.384625999999999	12.281805	13.218636	36.225157	34.439061	31.883696999999998	34.115294	1.07690905573432	5.56874422421295	0.898404484465986	1	-1.08915661896401	5.4540550455219	0.882984193759619	1	1.00192988147153	5.51566894391858	0.997794254070683	1	-1.17292312681888	5.51070193536977	0.783005162818151	1	-1.07483507534781	5.56995208661734	0.900979479495713	1	5.54458981059109	5.64928136293425	5.54458981059109	5.42412613631365	5.54458981059109	5.54731193049191	5.64928136293425	5.42412613631365	5.64928136293425	5.54731193049191	5.54458981	5.64928136
211	NM_000688,NM_001304443,NM_001304444,NM_199166,XM_011533477,XM_011533478,XM_017005873,XM_024453393	ALAS1	5'-aminolevulinate synthase 1	protein_coding	NP_000679.1;NP_001291372.1;NP_001291373.1;NP_954635.1;XP_011531779.1;XP_011531780.1;XP_016861362.1;XP_024309161.1	396	125290	.	.	27.274331999999998	29.680112	35.349517	25.198019000000002	72.073696	76.367844	91.76773299999999	65.03228100000001	1.10935742630963	6.09815057816995	0.857725597658507	1	1.36969286928538	6.26601846669806	0.586916420329059	1	1.1417116678495	6.12009750904736	0.818845507646022	1	1.2346727941622	6.33098108645367	0.715533853470385	1	1.02916478385331	6.19183529699436	0.960557059087288	1	6.04272521599779	6.19029471755223	6.04272521599779	6.49067032396885	6.04272521599779	6.23120970505415	6.19029471755223	6.49067032396885	6.19029471755223	6.23120970505415	6.04272522	6.19029472
213	NM_000477	ALB	albumin	protein_coding	NP_000468.1	399	103600	.	.	1306.538574	1341.968628	1352.222778	1279.128906	3452.588867	3452.927002	3510.384766	3301.238281	1.06031359827476	11.689494667207	0.919182026402646	1	1.04537078288904	11.6789933329092	0.938723335322107	1	1.02647735968856	11.6656043695268	0.963889132229309	1	-1.01429427299969	11.7209186857707	0.980385317632077	1	-1.03296345594331	11.707914947752	0.955191408365382	1	11.6470669896487	11.7315324696666	11.6470669896487	11.7110622469021	11.6470669896487	11.6847572149316	11.7315324696666	11.7110622469021	11.7315324696666	11.6847572149316	11.64706699	11.73153247
214	NM_001243280,NM_001243281,NM_001243283,NM_001627	ALCAM	activated leukocyte cell adhesion molecule	protein_coding	NP_001230209.1;NP_001230210.1;NP_001230212.1;NP_001618.2	400	601662	.	.	22.80778	27.665295	24.610111	23.278421	60.270622	71.183661	63.888115	60.078087	1.01412358338233	6.90177681248722	0.980799697538804	1	1.04427309841333	6.92321658351869	0.940367637143543	1	1.16541606544846	7.00625735812158	0.79114404687677	1	1.02972966398854	6.93311605283084	0.959692609953285	1	1.14918559077615	7.01559239825057	0.809872967334934	1	6.90335462478573	6.92342056404574	6.90335462478573	6.96534363162256	6.90335462478573	7.12249125186469	6.92342056404574	6.96534363162256	6.92342056404574	7.12249125186469	6.90335462	6.92342056
215	NM_000033,XR_938507	ABCD1	ATP binding cassette subfamily D member 1	protein_coding	NP_000024.2	61	300371	.	.	5.235451	5.41148	7.6984200000000005	7.128377	13.834925	13.923904	19.985182	18.397261	-1.31241388120913	4.66330409434518	0.639465888050809	1	1.06665890984127	4.89341322457974	0.911850800229375	1	-1.34441850272378	4.6482259432776	0.610074199109983	1	1.39989993736902	4.71685771388883	0.562182587782447	1	-1.0243853974236	4.43686559729217	0.967640268866296	1	4.89392295482954	4.51675189176956	4.89392295482954	4.98399219047842	4.89392295482954	4.4835266676121	4.51675189176956	4.98399219047842	4.51675189176956	4.4835266676121	4.89392295	4.51675189
216	NM_000689	ALDH1A1	aldehyde dehydrogenase 1 family member A1	protein_coding	NP_000680.2	402	100640	.	.	337.165833	332.524719	302.702576	268.083832	890.976501	855.596436	785.819092	691.88385	1.30555691219155	9.472853980887	0.644598944757142	1	1.11656476264011	9.34946581874267	0.848565459770055	1	1.21359818108601	9.41413252722453	0.737523810523275	1	-1.16926216602582	9.54399865259567	0.786562202291648	1	-1.07577366537088	9.6006610683149	0.899326333937745	1	9.27000841878605	9.65412779906993	9.27000841878605	9.4288318534331	9.27000841878605	9.54888865955509	9.65412779906993	9.4288318534331	9.65412779906993	9.54888865955509	9.27000842	9.6541278
217	NM_000690,NM_001204889	ALDH2	aldehyde dehydrogenase 2 family member	protein_coding	NP_000681.2;NP_001191818.1	404	100650	.	.	26.242305	25.262199000000003	21.643272000000003	23.566384	69.346515	65.000419	56.186166	60.821271	1.15815650510982	8.05530994758556	0.799367257087426	1	-1.09891124861311	7.87908610064828	0.870313989279484	1	1.04923374595229	7.98059203333884	0.933728010814044	1	-1.27271135320243	7.99384164755015	0.676535741106911	1	-1.10381181327928	8.08782046039437	0.864224506772011	1	7.95117542753901	8.1622108873135	7.95117542753901	7.81567591630013	7.95117542753901	8.02023847951309	8.1622108873135	7.81567591630013	8.1622108873135	8.02023847951309	7.95117543	8.16221089
218	NM_000691,NM_001135167,NM_001135168,NM_001330150,XM_005256522,XM_005256523,XM_005256524,XM_011523731	ALDH3A1	aldehyde dehydrogenase 3 family member A1	protein_coding	NP_000682.3;NP_001128639.1;NP_001128640.1;NP_001317079.1;XP_005256579.1;XP_005256580.1;XP_005256581.1;XP_011522033.1	405	100660	.	.	0.446335	0.24499100000000001	0.618246	0.293975	1.179462	0.630368	1.6049740000000001	0.758705	1.21711045201961	-0.0441235916168178	0.765604543098946	1	1.43205045074385	0.0871400738474083	0.575679519103774	1	-1.40990345686249	-0.418792132817384	0.588313570623744	1	1.17663037345294	0.200846795803383	0.811616901356667	1	-1.71618057696764	-0.251486153836454	0.378966051599116	1	0.884037784010832	1.02114150852797	0.884037784010832	1.14514936692154	0.884037784010832	0.677326346442319	1.02114150852797	1.14514936692154	1.02114150852797	0.677326346442319	0.88403778	1.02114151
219	NM_000692,XM_011517802	ALDH1B1	aldehyde dehydrogenase 1 family member B1	protein_coding	NP_000683.3;XP_011516104.1	407	100670	.	.	7.792015999999999	6.798052	6.175650999999999	7.729463	20.590766000000002	17.491601	16.032057	19.948572	1.04676326792478	4.71768921069882	0.937812990075038	1	-1.26577023946071	4.52443235877891	0.684826066765525	1	-1.16187348822589	4.58008793083548	0.796178419111449	1	-1.32496390067558	4.56162839084981	0.62783307543292	1	-1.216207841861	4.61583169257084	0.735860236935617	1	4.73774095220237	4.80126315553199	4.73774095220237	4.41199723155541	4.73774095220237	4.52999828080648	4.80126315553199	4.41199723155541	4.80126315553199	4.52999828080648	4.73774095	4.80126316
221	NM_000694,NM_001030010,NM_001161473,NM_001290058,NM_001290059	ALDH3B1	aldehyde dehydrogenase 3 family member B1	protein_coding	NP_000685.1;NP_001025181.1;NP_001154945.1;NP_001276987.1;NP_001276988.1	410	600466	.	.	14.938807	13.105065	9.577983999999999	10.755537	39.476494	33.719737	24.864548	27.758416	1.44004400855683	5.32059316070014	0.529516676358341	1	-1.13055607280773	4.94801686003878	0.832607929652069	1	1.18961313079021	5.16439891918928	0.764521364577043	1	-1.62805294542066	5.25053150132808	0.401579342119224	1	-1.2105160439143	5.42820225469661	0.741464920394908	1	5.07583693283688	5.58884436999749	5.07583693283688	4.9043673424251	5.07583693283688	5.31950787843552	5.58884436999749	4.9043673424251	5.58884436999749	5.31950787843552	5.07583693	5.58884437
223	NM_000696,NM_001365774	ALDH9A1	aldehyde dehydrogenase 9 family member A1	protein_coding	NP_000687.3;NP_001352703.1	412	602733	.	.	29.418546	30.000079999999997	24.969841000000002	28.60262	77.739874	77.19113200000001	64.821973	73.819036	1.06740147876464	6.3454700486485	0.910334799165452	1	-1.15684821228109	6.19640397279457	0.801177973075112	1	1.02866107810302	6.31816304523491	0.961232178549497	1	-1.23482193050104	6.24761247923925	0.715403054513192	1	-1.03766111395122	6.36525515581632	0.949179855027864	1	6.31532346631787	6.40828415578767	6.31532346631787	6.10795707900025	6.31532346631787	6.35558726410555	6.40828415578767	6.10795707900025	6.40828415578767	6.35558726410555	6.31532347	6.40828416
224	NM_000382,NM_001031806,NM_001369136,NM_001369137,NM_001369138,NM_001369139,NM_001369146,NM_001369148,XM_024450651	ALDH3A2	aldehyde dehydrogenase 3 family member A2	protein_coding	NP_000373.1;NP_001026976.1;NP_001356065.1;NP_001356066.1;NP_001356067.1;NP_001356068.1;NP_001356075.1;NP_001356077.1;XP_024306419.1	403	609523	.	.	19.823978000000004	23.340851	23.925252	19.524952999999996	52.385785	60.056731000000006	62.110215999999994	50.390953999999994	1.0544278653658	6.34910311783633	0.927139553907378	1	1.21519881616638	6.45779259382391	0.736137841769401	1	1.16984629159604	6.42794445140514	0.786208152452142	1	1.15247248795497	6.49273085886707	0.806149597376391	1	1.10946082058561	6.46360855694459	0.857472594002394	1	6.32788349811607	6.40341834746266	6.32788349811607	6.60589816375584	6.32788349811607	6.55159747658572	6.40341834746266	6.60589816375584	6.40341834746266	6.55159747658572	6.3278835	6.40341835
225	NM_005164,XM_011538027,XM_017018992,XM_017018993,XR_001748622,XR_001748623	ABCD2	ATP binding cassette subfamily D member 2	protein_coding	NP_005155.1;XP_011536329.1;XP_016874481.1;XP_016874482.1	66	601081	.	.	0.050079	0.08476500000000001	0.10541600000000001	0.041235	0.132338	0.21810100000000002	0.273661	0.106422	1.13911598279807	-0.920760269890828	0.881858239736742	1	1.55740560929323	-0.671448174379979	0.522690960346783	1	2.14664926535871	-0.378715683972983	0.229737017889696	1	1.36731205739823	-0.610135360049338	0.622774825698518	1	1.88465482931271	-0.333552275927408	0.314338089701931	1	0.550126789705702	0.61264598356154	0.550126789705702	0.78580899997687	0.550126789705702	0.999005836128049	0.61264598356154	0.78580899997687	0.61264598356154	0.999005836128049	0.55012679	0.61264598
226	NM_001127617,NM_001243177,NM_184041,NM_184043	ALDOA	aldolase, fructose-bisphosphate A	protein_coding	NP_001121089.1;NP_001230106.1;NP_908930.1;NP_908932.1	414	103850	.	.	555.640045	481.606747	664.035318	695.5048700000001	1468.3047589999999	1239.1890950000002	1723.84279	1794.992948	-1.20583720956132	10.0209499084203	0.745890071147479	1	-1.05858017269742	10.1091784548709	0.921447498529461	1	-1.47597577235979	9.89598221434522	0.501275504411629	1	1.13910807569847	9.97663435833129	0.821531013907311	1	-1.22402575077083	9.74116776761129	0.726383550660687	1	10.1508888961727	9.88111441955008	10.1508888961727	10.068832548214	10.1508888961727	9.58982261551337	9.88111441955008	10.068832548214	9.88111441955008	9.58982261551337	10.1508889	9.88111442
229	NM_000035	ALDOB	aldolase, fructose-bisphosphate B	protein_coding	NP_000026.2	417	612724	.	.	0.773084	0.584172	0.552385	0.455673	2.042909	1.503092	1.433997	1.176023	1.75917795827151	0.770891780998147	0.359349224898949	1	1.20839438007023	0.453321373801837	0.767490613144221	1	1.25379735621297	0.48190673571244	0.728475256113329	1	-1.45582277401485	0.869113085564552	0.536257751751223	1	-1.40314903889929	0.887826096564607	0.578809970680335	1	1.14422469271319	1.64641293443457	1.14422469271319	1.30035474841057	1.14422469271319	1.33222433963137	1.64641293443457	1.30035474841057	1.64641293443457	1.33222433963137	1.14422469	1.64641293
230	NM_005165,XM_005257949,XM_011524556	ALDOC	aldolase, fructose-bisphosphate C	protein_coding	NP_005156.1;XP_005258006.1;XP_011522858.1	418	103870	.	.	15.403611	17.066335	23.4491	17.188349	40.704761	43.912212	60.874123000000004	44.360526	-1.07268668264175	4.88429780232481	0.904101369663653	1	1.35626138393763	5.17043972026656	0.599201041322046	1	-1.02803969809749	4.91414678469673	0.962508400370898	1	1.45484558838557	5.1281428318509	0.518147687723623	1	1.04342961037343	4.86370198281278	0.942021976423354	1	4.97905009976292	4.88113611766724	4.97905009976292	5.406642791006	4.97905009976292	4.94043382739291	4.88113611766724	5.406642791006	4.88113611766724	4.94043382739291	4.9790501	4.88113612
231	NM_001346142,NM_001628,NR_144376,XM_005250234,XM_024446695	AKR1B1	aldo-keto reductase family 1 member B	protein_coding	NP_001333071.1;NP_001619.1;XP_005250291.1;XP_024302463.1	381	103880	.	.	73.562249	65.237433	73.02592999999999	72.52857	194.39165599999998	167.857933	189.576098	187.185272	1.06617432672991	6.84238081977217	0.911821950942202	1	-1.01718724099899	6.78318967599049	0.976647752217381	1	-1.10288008181084	6.72649299651647	0.86553097676068	1	-1.08449900694614	6.83050966010099	0.888451142229533	1	-1.17586269065453	6.77568659703641	0.779294184850103	1	6.80795646776605	6.89960196334267	6.80795646776605	6.78359204776608	6.80795646776605	6.6680021512519	6.89960196334267	6.78359204776608	6.89960196334267	6.6680021512519	6.80795647	6.89960196
241	NM_001204406,NM_001629,XM_017020522	ALOX5AP	arachidonate 5-lipoxygenase activating protein	protein_coding	NP_001191335.1;NP_001620.2;XP_016876011.1	436	603700	.	.	0.323922	0.163278	0.08783	0.139651	0.8559800000000001	0.420119	0.228007	0.360417	2.09418276378511	-1.91112794372937	0.374757841705464	1	-1.25795842428652	-2.60488967254032	0.88265554324382	1	1.51068257464394	-2.18607804663172	0.649732931282462	1	-2.63594472605238	-2.02129821894482	0.190952589583126	1	-1.38680810847881	-1.75006929924571	0.641345615901189	1	0.200644664028731	0.394598455833218	0.200644664028731	0.161195907164525	0.200644664028731	0.294375936976199	0.394598455833218	0.161195907164525	0.394598455833218	0.294375936976199	0.20064466	0.39459846
245	NR_002710,NR_120453	ALOX12P2	arachidonate 12-lipoxygenase pseudogene 2	transcribed_pseudogene	.	432	.	.	.	1.222602	1.507439	1.199245	1.1564459999999999	3.230783	3.8786889999999996	3.1132530000000003	2.984614	1.10442667859184	1.78701744169705	0.871509581883621	1	-1.00413858361757	1.71106245056257	1	1	1.22913228088591	1.86971652827302	0.730500049196833	1	-1.10900094295263	1.78318887523922	0.866992898872862	1	1.11291581238737	1.93350767236188	0.861170258252904	1	2.08729330559312	2.19819099386531	2.08729330559312	2.08273652621526	2.08729330559312	2.32033710368748	2.19819099386531	2.08273652621526	2.19819099386531	2.32033710368748	2.08729331	2.19819099
246	NM_001140	ALOX15	arachidonate 15-lipoxygenase	protein_coding	NP_001131.3	433	152392	.	.	0.456201	0.554347	0.379527	0.486941	1.205532	1.426351	0.985257	1.25672	-1.02927817393336	0.53832178643036	0.97107459633086	1	-1.28387120095633	0.391973411001007	0.697845316982692	1	1.11683086622059	0.63947870458346	0.869564508383906	1	-1.24738191904247	0.369216528188141	0.727015779491973	1	1.14954438939955	0.61763005791393	0.829232984700471	1	1.28828789803255	1.26381370878743	1.28828789803255	1.08612476727854	1.28828789803255	1.38466356628025	1.26381370878743	1.08612476727854	1.26381370878743	1.38466356628025	1.2882879	1.26381371
248	NM_001631	ALPI	alkaline phosphatase, intestinal	protein_coding	NP_001622.2	437	171740	.	.	2.814928	3.083222	4.246519	2.938773	7.438578	7.933226	11.02401	7.584529	-1.00635439858952	3.38667402936767	0.993901522042919	1	1.42795564070964	3.67068995802649	0.540960197510742	1	1.02584840018428	3.40960444992952	0.96718705287023	1	1.43703514902289	3.66624821392045	0.533170758206136	1	1.03236747685725	3.40481159189976	0.95684777266876	1	3.51871168040176	3.51037132404859	3.51871168040176	3.99451225163846	3.51871168040176	3.55235993771801	3.51037132404859	3.99451225163846	3.51037132404859	3.55235993771801	3.51871168	3.51037132
249	NM_000478,NM_001127501,NM_001177520,NM_001369803,NM_001369804,NM_001369805,XM_017000903	ALPL	alkaline phosphatase, biomineralization associated	protein_coding	NP_000469.3;NP_001120973.2;NP_001170991.1;NP_001356732.1;NP_001356733.1;NP_001356734.1;XP_016856392.1	438	171760	.	.	0.025679	0.08844	0.144584	0.02118	0.067858	0.22756	0.375341	0.054663	1.28544211825688	-3.22030025720153	0.818192604040439	1	5.87266435845492	-1.89409898894633	0.0231099197312896	1	3.73857518157056	-2.3558566186843	0.14796517283512	1	4.57466063685016	-1.88834703502649	0.053006829161926	1	2.91037109144477	-2.33133528184887	0.181042377771635	1	0.0926354987283094	0.118749990705137	0.0926354987283094	0.484366251541363	0.0926354987283094	0.325368347639729	0.118749990705137	0.484366251541363	0.118749990705137	0.325368347639729	0.0926355	0.11874999
250	NM_001632	ALPP	alkaline phosphatase, placental	protein_coding	NP_001623.3	439	171800	.	.	0.111758	0.068776	0.125417	0.06841	0.295324	0.176964	0.325584	0.176557	1.65278098194093	-1.64482547517532	0.513557376731539	1	1.77554405253572	-1.58440274297592	0.433647812130276	1	-1.0115814369492	-2.03654634865292	1	1	1.07437107849032	-1.32261562551356	1	1	-1.67252823623836	-1.68211073631006	0.454219478744081	1	0.281583246374649	0.440924208746085	0.281583246374649	0.469046654992063	0.281583246374649	0.278626431706982	0.440924208746085	0.469046654992063	0.440924208746085	0.278626431706982	0.28158325	0.44092421
251	NM_031313	ALPG	alkaline phosphatase, germ cell	protein_coding	NP_112603.2	441	171810	.	.	0.100881	0.065656	0.106164	0.187656	0.266583	0.168935	0.275604	0.484312	-1.70706719177325	-1.20241524148249	0.430752036310249	1	-1.73420707921766	-1.2063628004169	0.430752036310249	1	-2.739879964825	-1.42760417132725	0.14229921679999	1	-1.01595307952582	-1.61267197263255	1	1	-1.60525418194085	-1.88952164222047	0.492506958053927	1	0.598319108153109	0.378819969255369	0.598319108153109	0.373547116660867	0.598319108153109	0.246602043669577	0.378819969255369	0.373547116660867	0.378819969255369	0.246602043669577	0.59831911	0.37881997
257	NM_006492	ALX3	ALX homeobox 3	protein_coding	NP_006483.2	449	606014	.	.	0.279632	0.164742	0.170408	0.275637	0.738941	0.423887	0.442381	0.711377	1.05395526452848	-0.634651244215018	0.967869378607376	1	-1.61240447601681	-0.966061485984041	0.503497454667715	1	-1.72020883553284	-1.01185293855817	0.415012463275953	1	-1.69965446788318	-0.918359678448404	0.419613327785194	1	-1.81332060723906	-0.961600044851315	0.359668957772772	1	0.675226133244024	0.704122673358417	0.675226133244024	0.453562636186362	0.675226133244024	0.428881031070013	0.704122673358417	0.453562636186362	0.704122673358417	0.428881031070013	0.67522613	0.70412267
259	NM_001633	AMBP	alpha-1-microglobulin/bikunin precursor	protein_coding	NP_001624.1	453	176870	.	.	781.663269	809.640015	933.460632	823.583618	2065.581787	2083.229004	2423.273926	2125.544922	-1.01498120456242	10.1443101323985	0.979462805713911	1	1.12079540039795	10.2396019521826	0.84341833950381	1	-1.03965822553884	10.1272131802835	0.946291448412196	1	1.13758628177932	10.2295221699696	0.823327019660359	1	-1.02431278788188	10.1163163720029	0.966816233504285	1	10.1562227816644	10.1347886739711	10.1562227816644	10.3206097208753	10.1562227816644	10.100163489148	10.1347886739711	10.3206097208753	10.1347886739711	10.100163489148	10.15622278	10.13478867
262	NM_001287214,NM_001287215,NM_001287216,NM_001634,NR_109768	AMD1	adenosylmethionine decarboxylase 1	protein_coding	NP_001274143.1;NP_001274144.1;NP_001274145.1;NP_001625.2	457	180980	.	.	47.272606999999994	56.961426	57.06086	48.734339	124.92007299999999	146.563521	148.130613	125.775956	1.00665854799324	7.51418744817296	0.990945095180477	1	1.1578268804641	7.6189685672236	0.799790347910599	1	1.14232958876217	7.60856506848816	0.81785122809536	1	1.15016854199179	7.6233847979521	0.808661568650464	1	1.13477373094618	7.61301564266815	0.826774244663411	1	7.51704716329389	7.52656957863078	7.51704716329389	7.72739478695882	7.51704716329389	7.70804625942933	7.52656957863078	7.72739478695882	7.52656957863078	7.70804625942933	7.51704716	7.52656958
267	NM_001144,NM_001323511,NM_001323512,XM_005255890	AMFR	autocrine motility factor receptor	protein_coding	NP_001135.3;NP_001310440.1;NP_001310441.1;XP_005255947.1	463	603243	.	.	18.685358	20.034157999999998	18.048618	18.118736	49.376929999999994	51.548508	46.854403999999995	46.761717	1.06960337112761	6.21295928118683	0.907537348436592	1	-1.01447061883075	6.15329583493548	0.980453379582381	1	1.0825907154298	6.22196817542038	0.89098801585565	1	-1.08508132484492	6.20294214103255	0.887836801233	1	1.01214215790767	6.26931932812779	0.983572970116198	1	6.18298628840567	6.27877194507298	6.18298628840567	6.16254595719698	6.18298628840567	6.29596133620246	6.27877194507298	6.16254595719698	6.27877194507298	6.29596133620246	6.18298629	6.27877195
268	NM_000479	AMH	anti-Mullerian hormone	protein_coding	NP_000470.3	464	600957	.	.	0.304703	0.459979	0.453701	0.413639	0.805191	1.183541	1.177813	1.067541	-1.31660455344411	-0.400439327226608	0.67964636768932	1	1.08716387732603	-0.156887485393777	0.905734277984153	1	1.09203570102107	-0.155588204206836	0.91031715091349	1	1.43143974897802	-0.333271350049597	0.571848195120235	1	1.43790427373552	-0.32892048776969	0.574617902359807	1	0.871018975144335	0.704122673358417	0.871018975144335	0.927046399749482	0.871018975144335	0.930107163725125	0.704122673358417	0.927046399749482	0.704122673358417	0.930107163725125	0.87101898	0.70412267
269	NM_001164690,NM_001164691,NM_020547,XM_011538173,XM_011538174,XM_011538176,XM_011538178,XM_011538179,XM_011538180,XM_011538181,XM_011538183,XM_011538184,XM_011538185,XM_011538186,XM_017019179,XM_024448938,XR_002957309,XR_002957310,XR_002957311,XR_002957312	AMHR2	anti-Mullerian hormone receptor type 2	protein_coding	NP_001158162.1;NP_001158163.1;NP_065434.1;XP_011536475.1;XP_011536476.1;XP_011536478.1;XP_011536480.1;XP_011536481.1;XP_011536482.1;XP_011536483.1;XP_011536485.1;XP_011536486.1;XP_011536487.1;XP_011536488.1;XP_016874668.1;XP_024304706.1	465	600956	.	.	0.207194	0.220092	0.565545	0.12393300000000002	0.54752	0.566303	1.4681600000000001	0.319854	1.71938579618571	-1.4244800488115	0.438951461008955	1	3.36828657774273	-0.779174653084861	0.0711614606204761	1	1.70806244861723	-1.42957541777652	0.457371701602275	1	1.95942055758884	-0.591497356059449	0.285537087343041	1	-1.00675442725731	-1.13579841221081	1	1	0.320411048477134	0.51497400978236	0.320411048477134	0.881486481895032	0.320411048477134	0.512053738172513	0.51497400978236	0.881486481895032	0.51497400978236	0.512053738172513	0.32041105	0.51497401
270	NM_000036,NM_001172626	AMPD1	adenosine monophosphate deaminase 1	protein_coding	NP_000027.3;NP_001166097.1	468	102770	.	.	0.074754	0.094933	0.082785	0.134024	0.197541	0.244267	0.214911	0.345895	-1.69433086223543	-1.65477704331182	0.471874401781364	1	-1.63992259482358	-1.63298754672853	0.513557376731539	1	-1.43854873495136	-1.57550794125738	0.610353569916922	1	1.03313190640799	-2.01681327342802	1	1	1.17806987899126	-1.93420552586844	0.93059443509851	1	0.448625981180324	0.280343719122712	0.448625981180324	0.288831795646501	0.448625981180324	0.325368347639729	0.280343719122712	0.288831795646501	0.280343719122712	0.325368347639729	0.44862598	0.28034372
271	NM_001257361,NM_001308170,NM_001368809,NM_004037,NM_139156,XM_024446431,XM_024446432,XR_002956282	AMPD2	adenosine monophosphate deaminase 2	protein_coding	NP_001244290.1;NP_001295099.1;NP_001355738.1;NP_004028.4;NP_631895.1;XP_024302199.1;XP_024302200.1	469	102771	.	.	29.739854000000005	27.971116000000002	32.16992499999999	35.680137999999985	78.58895400000002	71.97055	83.513474	92.08503199999998	-1.19079595096823	7.14989274624772	0.762569571418641	1	-1.15509865085268	7.17011019367739	0.802999307510305	1	-1.33736388765392	7.07582697086431	0.615316413952183	1	1.03090410310507	7.04058409784845	0.958106527428875	1	-1.12308403546567	6.93715639849161	0.840838948433977	1	7.27939030357757	7.0292314563996	7.27939030357757	7.07281105361142	7.27939030357757	6.86312205387452	7.0292314563996	7.07281105361142	7.0292314563996	6.86312205387452	7.2793903	7.02923146
272	NM_000480,NM_001025389,NM_001025390,NM_001172430,NM_001172431	AMPD3	adenosine monophosphate deaminase 3	protein_coding	NP_000471.1;NP_001020560.1;NP_001020561.1;NP_001165901.1;NP_001165902.1	470	102772	.	.	2.81834	2.815178	3.353183	3.313634	7.447598	7.243542	8.7049	8.551988999999999	-1.12298359403672	3.85893111950711	0.842663590752596	1	1.0253618261421	3.95836301782627	0.96689558788128	1	-1.20218143714285	3.81325324181447	0.752631963886175	1	1.15146571098156	3.87805405018137	0.808917327200049	1	-1.0705245361014	3.7245474731315	0.907734921994332	1	4.02848731314159	3.87196140577232	4.02848731314159	4.06243635903019	4.02848731314159	3.78056419445475	3.87196140577232	4.06243635903019	3.87196140577232	3.78056419445475	4.02848731	3.87196141
274	NM_001320632,NM_001320633,NM_001320634,NM_001320640,NM_001320641,NM_001320642,NM_004305,NM_139343,NM_139344,NM_139345,NM_139346,NM_139347,NM_139348,NM_139349,NM_139350,NM_139351	BIN1	bridging integrator 1	protein_coding	NP_001307561.1;NP_001307562.1;NP_001307563.1;NP_001307569.1;NP_001307570.1;NP_001307571.1;NP_004296.1;NP_647593.1;NP_647594.1;NP_647595.1;NP_647596.1;NP_647597.1;NP_647598.1;NP_647599.1;NP_647600.1;NP_647601.1	1052	601248	.	.	128.765711	127.253786	137.82369	133.877151	340.269384	327.427934	357.791784	345.516694	1.00959794126501	8.25266857178472	0.98686678526681	1	1.02969909418944	8.26702945421406	0.959632057205562	1	-1.0676765136579	8.19929121361632	0.909746653305314	1	1.0199100673171	8.27382324484447	0.97281753727606	1	-1.07792404615744	8.2064168221462	0.896637899269804	1	8.25036144662759	8.2640973659702	8.25036144662759	8.29244786440862	8.25036144662759	8.15620684758684	8.2640973659702	8.29244786440862	8.2640973659702	8.15620684758684	8.25036145	8.26409737
275	NM_000481,NM_001164710,NM_001164711,NM_001164712,NR_028435	AMT	aminomethyltransferase	protein_coding	NP_000472.2;NP_001158182.1;NP_001158183.1;NP_001158184.1	473	238310	.	.	4.299285	3.602742	3.2380370000000003	3.082532	11.361060000000002	9.269966	8.405978	7.9555489999999995	1.43015482460005	3.02025109183858	0.540689995005908	1	1.04463663993931	2.77151795701211	0.943173926031699	1	1.16157239006317	2.85146246416152	0.797379065836839	1	-1.36905039801113	3.04556713583128	0.591932802416645	1	-1.23123090036607	3.11142069161893	0.723093457563482	1	2.93512269468109	3.39352595774774	2.93512269468109	2.99005703134094	2.93512269468109	3.12477128131583	3.39352595774774	2.99005703134094	3.39352595774774	3.12477128131583	2.93512269	3.39352596
280	NM_020978	AMY2B	amylase alpha 2B	protein_coding	NP_066188.1	478	104660	.	.	0.692015	0.728036	0.914842	0.997392	1.828682	1.873258	2.374938	2.574118	-1.38345886423765	1.09823686785325	0.592607188616352	1	-1.09959590407787	1.24671202346403	0.882969031986767	1	-1.39565812735297	1.09119265562923	0.579015629777247	1	1.25816526600056	1.02202865581092	0.710774915833046	1	-1.00880701727995	0.842266207210602	0.98945354506461	1	1.78814466471218	1.47148370802556	1.78814466471218	1.69210725094631	1.78814466471218	1.46340022752401	1.47148370802556	1.69210725094631	1.47148370802556	1.46340022752401	1.78814466	1.47148371
283	NM_001097577,NM_001145	ANG	angiogenin	protein_coding	NP_001091046.1;NP_001136.1	483	105850	.	.	4.717928	4.13375	4.881601	4.926863	12.467345	10.636268	12.67269	12.715487	-1.00537067902919	2.72497702395265	0.993578659991937	1	-1.04576016091419	2.69709200847704	0.940170646272344	1	-1.226576787885	2.58862383014542	0.728982447853914	1	-1.04017461942199	2.69278270634551	0.947348011716549	1	-1.22002936141489	2.58445288989501	0.734956832806752	1	2.92571003519886	2.91899991103976	2.92571003519886	2.86980340914436	2.92571003519886	2.67338575521378	2.91899991103976	2.86980340914436	2.91899991103976	2.67338575521378	2.92571004	2.91899991
284	NM_001146,NM_001199859,NM_001314051,XR_928319	ANGPT1	angiopoietin 1	protein_coding	NP_001137.2;NP_001186788.1;NP_001300980.1	484	601667	.	.	1.9283379999999999	1.921045	1.8226250000000002	1.4519289999999998	5.095722	4.942909	4.731558000000001	3.747209	1.37583634781917	2.77585866041723	0.586959825123768	1	1.24668640483634	2.69538721374666	0.709452232849833	1	1.30902953373691	2.73480702634522	0.647106969092233	1	-1.10359476634385	2.91681412744789	0.867751811845343	1	-1.05103987269568	2.95022049867323	0.933540210820902	1	2.75196994701368	3.15267318638428	2.75196994701368	3.027141306474	2.75196994701368	3.089098011509	3.15267318638428	3.027141306474	3.15267318638428	3.089098011509	2.75196995	3.15267319
285	NM_001118887,NM_001118888,NM_001147,XM_017013318	ANGPT2	angiopoietin 2	protein_coding	NP_001112359.1;NP_001112360.1;NP_001138.1;XP_016868807.1	485	601922	.	.	0.053484	0.051433	0.156195	0.069797	0.141333	0.132339	0.405483	0.180134	-1.30889340138298	-1.28964108760598	0.704111018806302	1	2.08617291489288	-0.511186930616565	0.262357534323029	1	-1.46858404150008	-1.36494278471553	0.611739932358319	1	2.73122634384168	-0.637714658554607	0.129233086453396	1	-1.12199633525722	-1.5640794457679	0.891630598264317	1	0.517080332097791	0.410206241289517	0.517080332097791	0.927046399749482	0.517080332097791	0.370643275655641	0.410206241289517	0.927046399749482	0.410206241289517	0.370643275655641	0.51708033	0.41020624
286	NM_000037,NM_001142445,NM_001142446,NM_020475,NM_020476,NM_020477,NM_020478,NM_020480,XM_005273476,XM_011544490,XM_011544491,XM_011544494,XM_011544495,XM_011544496,XM_011544500,XM_011544501,XM_011544502,XM_011544503,XM_011544504,XM_011544505,XM_017013319,XM_017013320,XM_017013321,XM_017013322,XM_017013323,XM_017013324,XM_017013325,XM_017013326,XM_017013327,XM_017013328,XM_017013329,XM_024447128	ANK1	ankyrin 1	protein_coding	NP_000028.3;NP_001135917.1;NP_001135918.1;NP_065208.2;NP_065209.2;NP_065210.2;NP_065211.2;NP_065213.2;XP_005273533.1;XP_011542792.1;XP_011542793.1;XP_011542796.1;XP_011542797.1;XP_011542798.1;XP_011542802.1;XP_011542803.1;XP_011542804.1;XP_011542805.1;XP_011542806.1;XP_011542807.1;XP_016868808.1;XP_016868809.1;XP_016868810.1;XP_016868811.1;XP_016868812.1;XP_016868813.1;XP_016868814.1;XP_016868815…	492	612641	.	.	0.039977	0.029402	0.038898	0.043034	0.105641	0.075653	0.100979	0.111063	-1.03506579502661	-1.19126714663489	1	1	-1.12133242971275	-1.24247133966545	0.950584961421473	1	-1.47915412184176	-1.42155723253055	0.598104200549331	1	-1.08337785207312	-1.27206447692053	0.906363673196266	1	-1.42922145100347	-1.44753666452659	0.611739932358319	1	0.500268837567516	0.485808579174053	0.500268837567516	0.453562636186362	0.500268837567516	0.355708947825852	0.485808579174053	0.453562636186362	0.485808579174053	0.355708947825852	0.50026884	0.48580858
287	NM_001127493,NM_001148,NM_001354225,NM_001354228,NM_001354230,NM_001354231,NM_001354232,NM_001354235,NM_001354236,NM_001354237,NM_001354239,NM_001354240,NM_001354241,NM_001354242,NM_001354243,NM_001354244,NM_001354245,NM_001354246,NM_001354249,NM_001354252,NM_001354253,NM_001354254,NM_001354255,NM_001354256,NM_001354257,NM_001354258,NM_001354260,NM_001354261,NM_001354262,NM_001354264,NM_001354265…	ANK2	ankyrin 2	protein_coding	NP_001120965.1;NP_001139.3;NP_001341154.1;NP_001341157.1;NP_001341159.1;NP_001341160.1;NP_001341161.1;NP_001341164.1;NP_001341165.1;NP_001341166.1;NP_001341168.1;NP_001341169.1;NP_001341170.1;NP_001341171.1;NP_001341172.1;NP_001341173.1;NP_001341174.1;NP_001341175.1;NP_001341178.1;NP_001341181.1;NP_001341182.1;NP_001341183.1;NP_001341184.1;NP_001341185.1;NP_001341186.1;NP_001341187.1;NP_001341189…	493	106410	.	.	1.5576790000000003	1.986736	1.652457	1.6283439999999998	4.11624	5.111936	4.2897989999999995	4.202510000000001	1.03139259436918	3.95479319151526	0.958805172922676	1	1.08815323188326	3.99456344363899	0.885341648298092	1	1.22868186855913	4.08842411132278	0.723331432233632	1	1.05503355811395	4.01577829090882	0.927482032485214	1	1.19128567754863	4.10819929584873	0.76345399170662	1	4.02114023004682	4.06303194123365	4.02114023004682	4.1358196226997	4.02114023004682	4.30164901397642	4.06303194123365	4.1358196226997	4.06303194123365	4.30164901397642	4.02114023	4.06303194
288	NM_001149,NM_001204403,NM_001204404,NM_001320874,NM_020987,XM_005269715,XM_006717796,XM_006717802,XM_011539708,XM_011539709,XM_017016110,XM_017016111,XM_017016112,XM_017016113,XM_017016114,XM_017016115,XM_017016116,XM_017016117,XM_017016118,XM_017016119,XM_017016120,XM_017016121,XM_017016122,XM_017016123,XM_017016124,XM_017016125,XM_017016126,XM_017016127,XM_017016128,XM_017016129,XM_017016130,XM…	ANK3	ankyrin 3	protein_coding	NP_001140.2;NP_001191332.1;NP_001191333.1;NP_001307803.1;NP_066267.2;XP_005269772.1;XP_006717859.1;XP_006717865.1;XP_011538010.1;XP_011538011.1;XP_016871599.1;XP_016871600.1;XP_016871601.1;XP_016871602.1;XP_016871603.1;XP_016871604.1;XP_016871605.1;XP_016871606.1;XP_016871607.1;XP_016871608.1;XP_016871609.1;XP_016871610.1;XP_016871611.1;XP_016871612.1;XP_016871613.1;XP_016871614.1;XP_016871615.1;…	494	600465	.	.	5.871392999999999	5.962452000000001	5.166455	4.8740950000000005	15.515430000000002	15.341578000000004	13.412174999999996	12.579304000000004	1.16756740785847	5.7309254674645	0.789035838680023	1	-1.01510232534819	5.60411294689679	0.979739535220719	1	1.13425657404108	5.70857068612063	0.827799741807649	1	-1.18520079700346	5.72091295533418	0.769127885371062	1	-1.02936827399632	5.81744909594856	0.960364775054635	1	5.64312358103998	5.86248827067751	5.64312358103998	5.62193348346886	5.64312358103998	5.82145583837979	5.86248827067751	5.62193348346886	5.86248827067751	5.82145583837979	5.64312358	5.86248827
290	NM_001150,NM_001381923,NM_001381924	ANPEP	alanyl aminopeptidase, membrane	protein_coding	NP_001141.2;NP_001368852.1;NP_001368853.1	500	151530	.	.	49.617552	50.393221999999994	70.62808	53.250357	131.116695	129.663316	183.351264	137.43111299999998	-1.0336142903802	7.71748287301295	0.954425962262527	1	1.31015967807925	7.94911790408783	0.640346468627652	1	-1.07978482681886	7.68681502778902	0.894316753631542	1	1.3541999923748	7.92863531386803	0.600124935829743	1	-1.04466903463965	7.66224467914772	0.939747574008257	1	7.74765546102825	7.70018273186156	7.74765546102825	8.13581121783846	7.74765546102825	7.63744609641596	7.70018273186156	8.13581121783846	7.70018273186156	7.63744609641596	7.74765546	7.70018273
291	NM_001151	SLC25A4	solute carrier family 25 member 4	protein_coding	NP_001142.2	10990	103220	.	.	10.060994	11.485681	12.969641	11.772536	26.586643	29.553013	33.669327	30.383135	-1.12701318627284	5.75039013276105	0.83643417147278	1	1.08954840647303	5.89725007133629	0.882337995958178	1	-1.04746902012586	5.80095951438582	0.936366270022184	1	1.2279359435224	5.81721548100851	0.722766501815665	1	1.07593975669645	5.71530464171638	0.899529939132742	1	5.8583658009687	5.68901039420555	5.8583658009687	5.98005482646849	5.8583658009687	5.79263599738822	5.68901039420555	5.98005482646849	5.68901039420555	5.79263599738822	5.8583658	5.68901039
292	NM_001152	SLC25A5	solute carrier family 25 member 5	protein_coding	NP_001143.2	10991	300150	.	.	229.764465	233.678146	247.703629	253.341751	607.163269	601.261169	643.041321	653.836731	-1.06215698992659	8.46195800882679	0.916856652429814	1	-1.03425907038129	8.480708921834	0.953521359657839	1	-1.10803288894339	8.43269089840867	0.859016612781726	1	1.02697382630596	8.43712905519192	0.963276950507134	1	-1.04319126334007	8.38761909202091	0.941656881044381	1	8.50864489516598	8.42189359604702	8.50864489516598	8.4601827178181	8.50864489516598	8.36107126789342	8.42189359604702	8.4601827178181	8.42189359604702	8.36107126789342	8.5086449	8.4218936
293	NM_001636,NM_001636_dup1	SLC25A6	solute carrier family 25 member 6	protein_coding	NP_001627.2	10992	403000	.	.	90.762413	87.14756	98.522675	92.303482	239.318069	222.417206	254.996964	237.479675	1.02071456221368	7.21409112502398	0.97181365989078	1	1.05552278993155	7.23873377188511	0.925572690020077	1	-1.08255466780651	7.14312679330982	0.89086464504999	1	1.03410185926381	7.25317094164456	0.953809832801518	1	-1.10497941969701	7.15856393570417	0.862866994153772	1	7.20871085422809	7.23809277241594	7.20871085422809	7.28615646711454	7.20871085422809	7.09507441497206	7.23809277241594	7.28615646711454	7.23809277241594	7.09507441497206	7.20871085	7.23809277
301	NM_000700,XM_011518609,XM_017014657	ANXA1	annexin A1	protein_coding	NP_000691.1;XP_011516911.1;XP_016870146.1	533	151690	.	.	33.420323	26.200452	15.072536	21.685781999999996	88.314761	67.414574	39.128467	55.967726	1.59444648185133	5.44442405790284	0.421799901733645	1	-1.45960937291419	4.8220447906432	0.514852442146916	1	1.17826731665738	5.19224676996055	0.777164997103964	1	-2.32727603780061	5.25772266887043	0.149660111080445	1	-1.3532150529398	5.53992013204394	0.601553590894883	1	5.11017480529346	5.7676034266461	5.11017480529346	4.5836264970572	5.11017480529346	5.34051997037103	5.7676034266461	4.5836264970572	5.7676034266461	5.34051997037103	5.11017481	5.76760343
302	NM_001002857,NM_001002858,NM_001136015,NM_004039,XM_017022090,XM_017022091,XM_017022092,XM_017022093,XM_024449908	ANXA2	annexin A2	protein_coding	NP_001002857.1;NP_001002858.1;NP_001129487.1;NP_004030.1;XP_016877579.1;XP_016877580.1;XP_016877581.1;XP_016877582.1;XP_024305676.1	537	151740	.	.	502.56086100000005	329.409974	425.73891499999996	356.749343	1328.0404030000002	847.582076	1105.222847	920.7160849999999	1.03681041075725	9.80374987425142	0.950081975088423	1	-1.18771719703693	9.65867552287847	0.765804016162134	1	-1.10008417342249	9.71026917161641	0.868773997017623	1	-1.23143759599704	9.68722148624758	0.718571076039515	1	-1.14057874866755	9.73782029481188	0.819797530415936	1	9.77903098055032	9.83112490156778	9.77903098055032	9.5311472290805	9.77903098055032	9.6415810970891	9.83112490156778	9.5311472290805	9.83112490156778	9.6415810970891	9.77903098	9.8311249
304	NR_003573	ANXA2P2	annexin A2 pseudogene 2	transcribed_pseudogene	.	539	.	.	.	0.646899	0.6087	0.64525	0.446877	1.70946	1.566203	1.675076	1.153321	1.50230104276186	-0.245729598185542	0.529251014690281	1	1.43844564677209	-0.282321585970871	0.557346803631022	1	1.33756642245352	-0.342176839778057	0.675672869929579	1	-1.04438017948655	-0.0280042870295098	0.959682521251919	1	-1.12321977059429	-0.0800129602611126	0.881130800615367	1	0.719476377731044	0.979899760616026	0.719476377731044	0.949297937892431	0.719476377731044	0.899541197006244	0.979899760616026	0.949297937892431	0.979899760616026	0.899541197006244	0.71947638	0.97989976
306	NM_005139,XR_001741215	ANXA3	annexin A3	protein_coding	NP_005130.1	541	106490	.	.	96.3445	76.303718	40.237865	52.694033000000005	254.59483300000002	196.33181100000002	104.457928	135.99532	1.90358110696815	6.89643934667011	0.268921586167476	1	-1.32462043952202	6.17012527022593	0.627218062685057	1	1.42200303384117	6.63485538275719	0.543208527837253	1	-2.52152530197752	6.76917817949641	0.115261672769945	1	-1.33866269895063	7.09203556333228	0.614121637970685	1	6.37561832302672	7.29607920376203	6.37561832302672	5.97565757332258	6.37561832302672	6.87838689385929	7.29607920376203	5.97565757332258	7.29607920376203	6.87838689385929	6.37561832	7.2960792
307	NM_001153,NM_001320698,NM_001320700,NM_001320702,NM_001365496,XM_017003943,XM_017003944,XM_024452834,XM_024452835,XR_001738734	ANXA4	annexin A4	protein_coding	NP_001144.1;NP_001307627.1;NP_001307629.1;NP_001307631.1;NP_001352425.1;XP_016859432.1;XP_016859433.1;XP_024308602.1;XP_024308603.1	542	106491	.	.	143.009105	132.051683	140.330998	144.19978700000001	377.908209	339.773074	364.300792	372.15782800000005	1.02378483906978	8.75007008558834	0.967563694642953	1	-1.02865971348888	8.71277786465515	0.961004824670944	1	-1.10000995346429	8.66588899069011	0.868898892485278	1	-1.05312623481747	8.73006597591691	0.928588333820053	1	-1.12617355762295	8.68374755849611	0.836976612822535	1	8.73629723585826	8.77013133968622	8.73629723585826	8.69562818631682	8.73629723585826	8.59911831570177	8.77013133968622	8.69562818631682	8.77013133968622	8.59911831570177	8.73629724	8.77013134
308	NM_001154,XM_017008141	ANXA5	annexin A5	protein_coding	NP_001145.1;XP_016863630.1	543	131230	.	.	285.355013	296.537003	278.088704	287.317698	754.063923	762.998882	721.921247	741.523562	1.03082376233487	9.03376933528836	0.958092542929914	1	-1.0449110775151	8.98036467788859	0.939370236240006	1	1.00965041077258	9.01864590914079	0.98676373081655	1	-1.07711918742839	9.00290475017719	0.897630957797426	1	-1.0209709823173	9.04059856400531	0.971350666865892	1	9.01441126896073	9.05812570656953	9.01441126896073	8.95115613638263	9.01441126896073	9.02824050243218	9.05812570656953	8.95115613638263	9.05812570656953	9.02824050243218	9.01441127	9.05812571
309	NM_001155,NM_001193544,NM_001363114	ANXA6	annexin A6	protein_coding	NP_001146.2;NP_001180473.1;NP_001350043.1	544	114070	.	.	23.853064	23.960366999999998	23.856673	26.509339999999998	63.032839	61.650766	61.932185000000004	68.41659999999999	-1.0692775410938	6.34088423995766	0.90791903065919	1	-1.12263753554585	6.30737581826839	0.841532507873026	1	-1.13034122002438	6.30268920515773	0.832270005008357	1	-1.04990296864275	6.25707215316033	0.933057273960439	1	-1.05710744777898	6.25223391151444	0.923630933881271	1	6.40498751208586	6.30952783553097	6.40498751208586	6.24017760400043	6.40498751208586	6.23044239615786	6.30952783553097	6.24017760400043	6.30952783553097	6.23044239615786	6.40498751	6.30952784
310	NM_001156,NM_001320879,NM_001320880,NM_004034,XM_017016162,XM_017016163	ANXA7	annexin A7	protein_coding	NP_001147.1;NP_001307808.1;NP_001307809.1;NP_004025.1;XP_016871651.1;XP_016871652.1	545	186360	.	.	49.946072	53.26566799999999	51.756460999999994	50.033561999999996	131.98481399999997	137.05421	134.36034200000003	129.129062	1.04405727016995	7.13076250907902	0.940622774584758	1	1.02472557121391	7.1170589768025	0.966410509376213	1	1.05010372751052	7.13501400012242	0.932662260455276	1	-1.01886525269684	7.14808427814437	0.974315340513702	1	1.00579129039015	7.16565592894474	0.992152396878488	1	7.10949064754298	7.17125142038209	7.10949064754298	7.14447663258071	7.10949064754298	7.17952485000612	7.17125142038209	7.14447663258071	7.17125142038209	7.17952485000612	7.10949065	7.17125142
311	NM_001157,NM_001278407,NM_001278408,NM_001278409,NM_145868,NM_145869,XM_005269741,XM_005269742,XM_006717813,XM_011539736	ANXA11	annexin A11	protein_coding	NP_001148.1;NP_001265336.1;NP_001265337.1;NP_001265338.1;NP_665875.1;NP_665876.1;XP_005269798.1;XP_005269799.1;XP_006717876.1;XP_011538038.1	535	602572	.	.	21.463095000000003	23.074212	22.563865	25.098695	56.717232	59.37066299999999	58.576036	64.775939	1.00916813942487	7.22827255048451	0.987530441723219	1	-1.08136598043308	7.16635956294162	0.892376182795359	1	-1.0595158188807	7.18056164845891	0.920373386043615	1	-1.09128018256117	7.17320111283248	0.879884066893966	1	-1.06922967257354	7.18733561574555	0.907824633686967	1	7.23101319924936	7.24409268375381	7.23101319924936	7.1189379727838	7.23101319924936	7.14817845473037	7.24409268375381	7.1189379727838	7.24409268375381	7.14817845473037	7.2310132	7.24409268
312	NM_001003954,NM_004306	ANXA13	annexin A13	protein_coding	NP_001003954.1;NP_004297.2	536	602573	.	.	0.161054	0.058189	0.079696	0.059232	0.425591	0.149721	0.206893	0.152869	2.56158077231757	-2.04284947228142	0.244226991642816	1	1.26874298407971	-2.61033373320147	0.87139338175948	1	-1.08797870630561	-2.83166425139832	1	1	-2.01956712279692	-1.97846707248569	0.336136335363913	1	-2.79002315353142	-2.12600846865542	0.190952589583126	1	0.158406306925565	0.378819969255369	0.158406306925565	0.19882993512783	0.158406306925565	0.146029148098715	0.378819969255369	0.19882993512783	0.378819969255369	0.146029148098715	0.15840631	0.37881997
313	NM_001177506,NM_001177507,NM_001637,XM_011515333,XM_011515334,XM_011515335,XM_011515336,XM_011515338,XM_011515339,XM_011515340,XM_011515341,XM_011515342,XM_017012102,XM_017012104,XM_017012105,XM_017012106	AOAH	acyloxyacyl hydrolase	protein_coding	NP_001170977.1;NP_001170978.1;NP_001628.1;XP_011513635.1;XP_011513636.1;XP_011513637.1;XP_011513638.1;XP_011513640.1;XP_011513641.1;XP_011513642.1;XP_011513643.1;XP_011513644.1;XP_016867591.1;XP_016867593.1;XP_016867594.1;XP_016867595.1	548	102593	.	.	0.022508	0.037624	0.10667099999999999	0.026304	0.05948	0.096804	0.276918	0.067887	-1.26167444762432	-2.26597502819574	0.808416886265905	1	1.84851577105684	-1.65349787858627	0.411665660186668	1	1.07017302845848	-2.08337501560868	1	1	2.33326517521641	-1.77818153817024	0.268756277601106	1	1.35060859660823	-2.2290227272667	0.742203437423892	1	0.261770311297657	0.210748448562363	0.261770311297657	0.453562636186362	0.261770311297657	0.278626431706982	0.210748448562363	0.453562636186362	0.210748448562363	0.278626431706982	0.26177031	0.21074845
314	NM_001158,NM_009590	AOC2	amine oxidase copper containing 2	protein_coding	NP_001149.2;NP_033720.2	549	602268	.	.	1.155539	1.3467259999999999	1.478197	1.316281	3.053565	3.4651690000000004	3.837416	3.397121	-1.09813603781902	1.89528937182164	0.875075421399604	1	1.10162435925377	2.03258231619936	0.874105565551823	1	-1.00041087438161	1.96038727345971	1	1	1.20974050347322	1.96910999927062	0.748317427175461	1	1.09769046712516	1.89431036400959	0.877801657989128	1	2.28182485509641	2.17553764738111	2.28182485509641	2.39388091965404	2.28182485509641	2.28135387524129	2.17553764738111	2.39388091965404	2.17553764738111	2.28135387524129	2.28182486	2.17553765
316	NM_001159,XM_011511062,XM_017003946,XM_017003947	AOX1	aldehyde oxidase 1	protein_coding	NP_001150.3;XP_011509364.1;XP_016859435.1;XP_016859436.1	553	602841	.	.	19.399391	18.624986	18.221977	18.202279	51.263791999999995	47.922663	47.304451	46.977331	1.10640196490329	6.68748001426026	0.861214980851707	1	-1.02188076355498	6.59718543854162	0.970318019178173	1	1.00631330370566	6.61723447086963	0.991516226537869	1	-1.13061103325891	6.67270849108702	0.831867460435607	1	-1.09946093821234	6.69173014267269	0.869750627561538	1	6.62692353704594	6.7713973638937	6.62692353704594	6.59601540983237	6.62692353704594	6.63591166541219	6.7713973638937	6.59601540983237	6.7713973638937	6.63591166541219	6.62692354	6.77139736
317	NM_001160,NM_013229,NM_181861,NM_181868,NM_181869,XM_017019250,XR_429095	APAF1	apoptotic peptidase activating factor 1	protein_coding	NP_001151.1;NP_037361.1;NP_863651.1;NP_863658.1;NP_863659.1;XP_016874739.1	576	602233	.	.	6.809643	6.953240999999999	6.301774	6.500074000000001	17.994797	17.890906	16.359472999999998	16.775709000000003	1.068482328192	5.63533998208726	0.909147556321321	1	-1.02148200283976	5.57154363554028	0.971101348596738	1	1.07285435948541	5.63836157076965	0.90353137926895	1	-1.09143568469439	5.62054180372394	0.880029371466767	1	1.00409172593669	5.68514151741173	0.994732087472635	1	5.61558133181032	5.7092608323263	5.61558133181032	5.58554828073845	5.61558133181032	5.71503972063178	5.7092608323263	5.58554828073845	5.7092608323263	5.71503972063178	5.61558133	5.70926083
318	NM_001161,NM_001244390,NM_147172,NM_147173,XM_024447528	NUDT2	nudix hydrolase 2	protein_coding	NP_001152.1;NP_001231319.1;NP_671701.1;NP_671702.1;XP_024303296.1	8049	602852	.	.	6.577503999999999	5.734179	5.592196	6.928983	17.381362	14.754221	14.517401000000001	17.882655999999997	-1.04374461443857	2.81936408042083	0.945890290895361	1	-1.26176655738965	2.69223956779202	0.690011318777471	1	-1.28665592203632	2.67908573310597	0.666653961206345	1	-1.20888963732397	2.65830539399248	0.74648233462709	1	-1.23273515267732	2.64500564444361	0.721983678711093	1	3.03187924881215	2.97779156206321	3.03187924881215	2.74179779726267	3.03187924881215	2.71786168011164	2.97779156206321	2.74179779726267	2.97779156206321	2.71786168011164	3.03187925	2.97779156
320	NM_001163,XM_005251968,XM_011518617,XM_017014670	APBA1	amyloid beta precursor protein binding family A member 1	protein_coding	NP_001154.2;XP_005252025.1;XP_011516919.1;XP_016870159.1	578	602414	.	.	1.1252570000000002	1.12374	0.915651	0.883596	2.973546	2.89142	2.377041	2.2804279999999997	1.32041990361715	2.89894775412228	0.636054893606661	1	1.02289410532621	2.70138277095968	0.97345551291545	1	1.24205848321551	2.84943613755787	0.712727258946186	1	-1.29087107148761	2.91227226156644	0.662772749234318	1	-1.06309388381503	3.04039160619728	0.91908218893394	1	2.88743299159031	3.24041774359235	2.88743299159031	2.91572793891106	2.88743299159031	3.16173184307246	3.24041774359235	2.91572793891106	3.24041774359235	3.16173184307246	2.88743299	3.24041774
321	NM_001130414,NM_001353788,NM_001353789,NM_001353790,NM_001353791,NM_001353792,NM_001353793,NM_001353794,NM_001353795,NM_001353796,NM_001353797,NM_001379685,NM_005503,XM_011521488,XM_011521489,XM_011521490,XM_011521491,XM_011521492,XM_017022110,XM_017022112,XM_024449909	APBA2	amyloid beta precursor protein binding family A member 2	protein_coding	NP_001123886.1;NP_001340717.1;NP_001340718.1;NP_001340719.1;NP_001340720.1;NP_001340721.1;NP_001340722.1;NP_001340723.1;NP_001340724.1;NP_001340725.1;NP_001340726.1;NP_001366614.1;NP_005494.2;XP_011519790.1;XP_011519791.1;XP_011519792.1;XP_011519793.1;XP_011519794.1;XP_016877599.1;XP_016877601.1;XP_024305677.1	579	602712	.	.	5.275421	5.1799360000000005	5.974019000000001	6.013141	13.940545000000002	13.328137000000002	15.508615999999998	15.519008	-1.10220495731911	4.58959368854333	0.867244690975779	1	-1.01639084696575	4.64642470611349	0.978423806691369	1	-1.18587511053442	4.5402251505345	0.769096873912615	1	1.08443058218035	4.57731288375095	0.889360012011432	1	-1.07591172793099	4.46586859843684	0.900167392885911	1	4.71241902610596	4.57762909852575	4.71241902610596	4.68986367414498	4.71241902610596	4.47664070715121	4.57762909852575	4.68986367414498	4.57762909852575	4.47664070715121	4.71241903	4.5776291
322	NM_001164,NM_001257319,NM_001257320,NM_001257321,NM_001257323,NM_001257325,NM_001257326,NM_145689,NR_047512	APBB1	amyloid beta precursor protein binding family B member 1	protein_coding	NP_001155.1;NP_001244248.1;NP_001244249.1;NP_001244250.1;NP_001244252.1;NP_001244254.1;NP_001244255.1;NP_663722.1	581	602709	.	.	9.430341	10.060697999999999	9.38959	10.150991000000001	24.920113	25.886487	24.375479000000002	26.198177	-1.00868457060522	4.83404955293614	0.988801839367451	1	-1.09284130303793	4.77770252188148	0.878744169577615	1	-1.00897754814188	4.83377955749156	0.988370383649719	1	-1.08343260607962	4.7711448193994	0.890491498744584	1	-1.00029043407667	4.82744139019222	1	1	4.88828054648248	4.8762276399079	4.88828054648248	4.76470343922512	4.88828054648248	4.87582293523522	4.8762276399079	4.76470343922512	4.8762276399079	4.87582293523522	4.88828055	4.87622764
323	NM_001166050,NM_001166051,NM_001166052,NM_001166053,NM_001166054,NM_001330656,NM_001330658,NM_004307,NM_173075,XM_006714005,XM_006714007,XM_006714008,XM_006714009,XM_006714010,XM_006714011,XM_006714012,XM_011513686,XM_011513687,XM_011513688,XM_017008143,XM_017008144,XM_017008145,XM_017008146,XM_017008147,XM_017008148,XM_017008149,XM_017008151,XM_017008152,XM_017008154,XM_017008156,XM_017008157,XM…	APBB2	amyloid beta precursor protein binding family B member 2	protein_coding	NP_001159522.1;NP_001159523.1;NP_001159524.1;NP_001159525.1;NP_001159526.1;NP_001317585.1;NP_001317587.1;NP_004298.1;NP_775098.2;XP_006714068.1;XP_006714070.1;XP_006714071.1;XP_006714072.1;XP_006714073.1;XP_006714074.1;XP_006714075.1;XP_011511988.1;XP_011511989.1;XP_011511990.1;XP_016863632.1;XP_016863633.1;XP_016863634.1;XP_016863635.1;XP_016863636.1;XP_016863637.1;XP_016863638.1;XP_016863640.1;…	582	602710	.	.	5.493667999999999	7.0430589999999995	5.257951000000001	4.861013000000001	14.517273	18.122006000000003	13.649697000000003	12.545537	1.15662301607561	5.60198439617381	0.801650158265026	1	-1.0511223442518	5.45773758826073	0.931718284040215	1	1.23262150127751	5.65193419509582	0.717938181456454	1	-1.21575285987239	5.56901140525164	0.735812870098373	1	1.0657071415927	5.74955695394111	0.91262506643083	1	5.52394500100678	5.72961977558367	5.52394500100678	5.45361330488587	5.52394500100678	5.81975639199198	5.72961977558367	5.45361330488587	5.72961977558367	5.81975639199198	5.523945	5.72961978
324	NM_000038,NM_001127510,NM_001127511,NM_001354895,NM_001354896,NM_001354897,NM_001354898,NM_001354899,NM_001354900,NM_001354901,NM_001354902,NM_001354903,NM_001354904,NM_001354905,NM_001354906	APC	APC regulator of WNT signaling pathway	protein_coding	NP_000029.2;NP_001120982.1;NP_001120983.2;NP_001341824.1;NP_001341825.1;NP_001341826.1;NP_001341827.1;NP_001341828.1;NP_001341829.1;NP_001341830.1;NP_001341831.1;NP_001341832.1;NP_001341833.1;NP_001341834.1;NP_001341835.1	583	611731	.	.	2.394492	2.6233340000000003	2.58226	2.6496679999999997	6.327558	6.7499210000000005	6.703574	6.8383899999999995	-1.06595276935459	4.96191083660497	0.9126894861601	1	-1.03987578695778	4.97934336908375	0.946743749749975	1	-1.03833443822375	4.98030178846355	0.948742435671219	1	1.0250770588557	4.93306024856632	0.966473554929397	1	1.02659894784365	4.93408157189431	0.964396601000665	1	5.05007788689086	4.96079800278196	5.05007788689086	4.99539868259343	5.05007788689086	4.99747196261865	4.96079800278196	4.99539868259343	4.96079800278196	4.99747196261865	5.05007789	4.960798
325	NM_001639	APCS	amyloid P component, serum	protein_coding	NP_001630.1	584	104770	.	.	0.366808	0.617888	0.664326	0.30398	0.969308	1.589844	1.724599	0.784527	1.26936566253299	-1.35923324233057	0.737880093876539	1	2.1507156578426	-0.909139218309237	0.256162167483994	1	1.98091192887105	-0.982105646840347	0.304301096772124	1	1.69459734291806	-0.815172357290196	0.435512618303804	1	1.56064672595291	-0.883578472419715	0.512136065147035	1	0.39506566189712	0.485808579174053	0.39506566189712	0.74822822984723	0.39506566189712	0.701152712532877	0.485808579174053	0.74822822984723	0.485808579174053	0.701152712532877	0.39506566	0.48580858
327	NM_001640,XM_005265097,XM_005265098,XM_011533658,XM_011533661,XM_011533662,XM_011533663,XM_017006285,XM_017006286,XM_024453499,XM_024453500,XM_024453501,XM_024453502,XM_024453503,XM_024453504,XM_024453505,XM_024453506,XM_024453507	APEH	acylaminoacyl-peptide hydrolase	protein_coding	NP_001631.3;XP_005265154.1;XP_005265155.1;XP_011531960.1;XP_011531963.1;XP_011531964.1;XP_011531965.1;XP_016861774.1;XP_016861775.1;XP_024309267.1;XP_024309268.1;XP_024309269.1;XP_024309270.1;XP_024309271.1;XP_024309272.1;XP_024309273.1;XP_024309274.1;XP_024309275.1	586	102645	.	.	29.242086	29.260134999999995	30.977936999999994	29.907882	77.273573	75.287241	80.419061	77.187718	-1.00878361628533	6.48989111781745	0.988149800114919	1	1.03309227265574	6.51986661975463	0.955274787555028	1	-1.04218488803684	6.4666669843164	0.943181098801465	1	1.04216661967934	6.51363606488283	0.943194955065223	1	-1.03311048177862	6.46022034889611	0.955225753097116	1	6.51159387655023	6.49911574063421	6.51159387655023	6.55805739729685	6.51159387655023	6.45264828252175	6.49911574063421	6.55805739729685	6.49911574063421	6.45264828252175	6.51159388	6.49911574
328	NM_001244249,NM_001641,NM_080648,NM_080649	APEX1	apurinic/apyrimidinic endodeoxyribonuclease 1	protein_coding	NP_001231178.1;NP_001632.2;NP_542379.1;NP_542380.1	587	107748	.	.	120.920243	113.750334	115.01327900000001	131.0811	319.53736200000003	292.68311600000004	298.57571800000005	338.30052399999994	-1.04479222223347	7.66629226579721	0.939596387144029	1	-1.1517812207845	7.59922661883804	0.806796371043604	1	-1.17707230749367	7.58472720241319	0.777832065742187	1	-1.10240226310893	7.56573360168084	0.866011591710246	1	-1.1266090574546	7.55089795201712	0.836527936787399	1	7.70427413711903	7.6413673028335	7.70427413711903	7.5014549663038	7.70427413711903	7.47029332978713	7.6413673028335	7.5014549663038	7.6413673028335	7.47029332978713	7.70427414	7.6413673
329	NM_001166,NM_001256163,NM_001256166	BIRC2	baculoviral IAP repeat containing 2	protein_coding	NP_001157.1;NP_001243092.1;NP_001243095.1	590	601712	.	.	9.275725000000001	12.114533999999999	11.020775	8.67394	24.511535	31.171074	28.610049	22.386127000000002	1.11601460969183	5.26740684281628	0.849927535393766	1	1.25891781063359	5.36166546749759	0.691071136797853	1	1.36315930060806	5.4267421403883	0.592943911146241	1	1.12804832684834	5.43371554837839	0.835291389423928	1	1.22145332929883	5.49564296658028	0.729733137963731	1	5.22398282931167	5.37832812792345	5.22398282931167	5.54822163765504	5.22398282931167	5.66063558659319	5.37832812792345	5.54822163765504	5.37832812792345	5.66063558659319	5.22398283	5.37832813
330	NM_001165,NM_182962,XM_024448467	BIRC3	baculoviral IAP repeat containing 3	protein_coding	NP_001156.1;NP_892007.1;XP_024304235.1	591	601721	.	.	1.270459	2.076852	1.342038	0.9691890000000001	3.357249	5.343806	3.483945	2.501333	1.36417332328538	3.1139537964795	0.596606711775186	1	1.37329117823073	3.11946928584644	0.587559449712513	1	2.09513108524764	3.50219544775329	0.207617159467087	1	1.00668513561805	3.32400265958935	0.993989889997641	1	1.53582717445444	3.66088652183107	0.460984828872815	1	3.05220671980826	3.45313124613967	3.05220671980826	3.46187031591721	3.05220671980826	4.02552303916087	3.45313124613967	3.46187031591721	3.45313124613967	4.02552303916087	3.05220672	3.45313125
331	NM_001167,NM_001204401,NM_001378590,NM_001378591,NM_001378592,NR_037916,NR_165803	XIAP	X-linked inhibitor of apoptosis	protein_coding	NP_001158.2;NP_001191330.1;NP_001365519.1;NP_001365520.1;NP_001365521.1	592	300079	.	.	7.743344	9.151727000000001	9.299838	7.803356999999999	20.462149999999998	23.547682000000002	24.142482	20.139281999999998	1.02352348402604	6.18746761653309	0.968179445748561	1	1.17592669953651	6.29221959118786	0.779374600827693	1	1.13579011735978	6.26534941030147	0.825804621672939	1	1.14890084393554	6.30765429160735	0.810351833002816	1	1.10968658269445	6.28108103566048	0.857234357473668	1	6.18988315067611	6.22297396523637	6.18988315067611	6.42072748539149	6.18988315067611	6.37121917094579	6.22297396523637	6.42072748539149	6.22297396523637	6.37121917094579	6.18988315	6.22297397
332	NM_001012270,NM_001012271,NM_001168,XR_243654,XR_934452	BIRC5	baculoviral IAP repeat containing 5	protein_coding	NP_001012270.1;NP_001012271.1;NP_001159.2	593	603352	.	.	46.298255	43.965661000000004	33.892017	49.109502	122.34530000000001	113.12500999999999	87.984041	126.744202	-1.02209911051285	7.10133081494895	0.969950144773279	1	-1.47002377827199	6.86571825830463	0.505991677584649	1	-1.14050821775168	7.02527111902458	0.820064494301062	1	-1.43824059606455	6.84706383811318	0.530280670029433	1	-1.11584905205837	7.00855365439321	0.849585865514867	1	7.12705045006089	7.09574297981078	7.12705045006089	6.57604445683	7.12705045006089	6.93882038003159	7.09574297981078	6.57604445683	7.09574297981078	6.93882038003159	7.12705045	7.09574298
333	NM_001024807,NM_005166,XM_017026737,XM_017026738	APLP1	amyloid beta precursor like protein 1	protein_coding	NP_001019978.1;NP_005157.1;XP_016882226.1;XP_016882227.1	597	104775	.	.	0.512583	0.5402210000000001	0.7664380000000001	0.660073	1.354526	1.390004	1.989681	1.703548	-1.20422346980881	0.724506666575592	0.773539703107507	1	1.13270373435219	0.944107753971108	0.844258489826465	1	-1.21092242088681	0.719180226831866	0.768552187347299	1	1.36405680492558	0.823470063454955	0.60888731186715	1	-1.00555487310754	0.581375256183019	1	1	1.47194805649923	1.30614059721621	1.47194805649923	1.58958740833856	1.47194805649923	1.30138044400195	1.30614059721621	1.58958740833856	1.30614059721621	1.30138044400195	1.47194806	1.3061406
334	NM_001142276,NM_001142277,NM_001142278,NM_001243299,NM_001328682,NM_001328684,NM_001328685,NM_001328686,NM_001382526,NM_001382527,NM_001382528,NM_001382529,NM_001382530,NM_001382531,NM_001382532,NM_001382533,NM_001382534,NM_001382535,NM_001382536,NM_001382537,NM_001382538,NM_001382539,NM_001382540,NM_001382541,NM_001382542,NM_001382543,NM_001382544,NM_001382545,NM_001382546,NM_001642,NR_024515,NR…	APLP2	amyloid beta precursor like protein 2	protein_coding	NP_001135748.1;NP_001135749.1;NP_001135750.1;NP_001230228.1;NP_001315611.1;NP_001315613.1;NP_001315614.1;NP_001315615.1;NP_001369455.1;NP_001369456.1;NP_001369457.1;NP_001369458.1;NP_001369459.1;NP_001369460.1;NP_001369461.1;NP_001369462.1;NP_001369463.1;NP_001369464.1;NP_001369465.1;NP_001369466.1;NP_001369467.1;NP_001369468.1;NP_001369469.1;NP_001369470.1;NP_001369471.1;NP_001369472.1;NP_001369…	598	104776	.	.	264.43865399999993	266.50745200000006	266.79689299999995	285.3753019999999	698.7914700000001	685.731911	692.6076270000002	736.5105209999998	-1.04389531155094	10.0888314695216	0.940684630013022	1	-1.0805218088127	10.0647055028076	0.893286003689183	1	-1.09234014091491	10.057180406609	0.878406096976862	1	-1.03508637615227	10.03284904897	0.95237288894706	1	-1.04640774941168	10.025156409679	0.937370034358348	1	10.1207436601267	10.058823391419	10.1207436601267	10.0091195988604	10.1207436601267	9.99344092243968	10.058823391419	10.0091195988604	10.058823391419	9.99344092243968	10.12074366	10.05882339
335	NM_000039,NM_001318017,NM_001318018,NM_001318021	APOA1	apolipoprotein A1	protein_coding	NP_000030.1;NP_001304946.1;NP_001304947.1;NP_001304950.1	600	107680	.	.	179.49159500000002	170.78112399999998	172.967576	152.13683699999999	474.314897	439.425096	449.02569299999993	392.642162	1.21885994432604	7.40694183555979	0.732037162720566	1	1.12171483662539	7.34236013426654	0.842462951360938	1	1.09528657742336	7.32426891762676	0.874869795999814	1	-1.0866041290646	7.48394266535778	0.885718648185783	1	-1.11282304063661	7.46754446859286	0.853218355215513	1	7.26624361260186	7.55009543434347	7.26624361260186	7.43093430086884	7.26624361260186	7.39673797573941	7.55009543434347	7.43093430086884	7.55009543434347	7.39673797573941	7.26624361	7.55009543
336	NM_001643	APOA2	apolipoprotein A2	protein_coding	NP_001634.1	601	107670	.	.	912.473145	968.030457	1515.284546	1032.067139	2411.252686	2490.772217	3933.695312	2663.609131	-1.08961045484959	9.00729339221552	0.8818520816683	1	1.45183563599548	9.36172773369283	0.519492128761462	1	-1.08967987998334	9.00724494729068	0.88176299318703	1	1.58193544006258	9.31249341752731	0.428781509100364	1	-1.00006370333711	8.94401061785092	0.999950435304823	1	9.07047469852845	8.94690222879723	9.07047469852845	9.60751909511892	9.07047469852845	8.94681051314536	8.94690222879723	9.60751909511892	8.94690222879723	8.94681051314536	9.0704747	8.94690223
337	NM_000482	APOA4	apolipoprotein A4	protein_coding	NP_000473.2	602	107690	.	.	7.935257	7.798492	21.293501	8.584866	20.969286	20.065762	55.278156	22.156239	-1.0422629363931	3.76652264789185	0.945366718873589	1	2.45189878968234	4.58267623966717	0.127541555450107	1	-1.12532472509336	3.71324344645913	0.839882358459948	1	2.55553893567461	4.56494094471769	0.111000941011573	1	-1.07969424988337	3.68194288710215	0.896372395921621	1	3.89337335590552	3.83774349994137	3.89337335590552	5.12872374613513	3.89337335590552	3.73512585202451	3.83774349994137	5.12872374613513	3.83774349994137	3.73512585202451	3.89337336	3.8377435
338	NM_000384	APOB	apolipoprotein B	protein_coding	NP_000375.3	603	107730	.	.	141.554428	135.823761	190.411316	188.160431	374.064148	349.47876	494.309845	485.613617	-1.28049865937626	11.3417261875287	0.668736094806092	1	1.00069570324387	11.5095844354535	0.999045983937031	1	-1.41589324644787	11.2799251479656	0.547772627148341	1	1.28138951914378	11.3422899650526	0.667861523076414	1	-1.10573582732867	11.0816968927043	0.861774987003976	1	11.5095622106986	11.1529949927173	11.5095622106986	11.5105652060063	11.5095622106986	11.0080551150664	11.1529949927173	11.5105652060063	11.1529949927173	11.0080551150664	11.50956221	11.15299499
341	NM_001321065,NM_001321066,NM_001379687,NM_001645	APOC1	apolipoprotein C1	protein_coding	NP_001307994.1;NP_001307995.1;NP_001366616.1;NP_001636.1	607	107710	.	.	182.303277	186.378996	252.26901400000003	175.35839700000002	481.74493	479.558943	654.8930899999999	452.573517	1.07988168143474	6.85664922593033	0.89430148035322	1	1.42631583718814	7.07889265659065	0.539674740968215	1	1.0483551960011	6.83460319921969	0.934996643873545	1	1.32080790602629	7.12555235936701	0.630485603316863	1	-1.03007241354688	6.88974761721943	0.959228865275815	1	6.81264517107543	6.92257056340065	6.81264517107543	7.32110504595773	6.81264517107543	6.88018177728136	6.92257056340065	7.32110504595773	6.92257056340065	6.88018177728136	6.81264517	6.92257056
342	NR_028412,NR_028413,NR_028414	APOC1P1	apolipoprotein C1 pseudogene 1	transcribed_pseudogene	.	608	.	.	.	0.8702300000000001	0.640547	0.566467	0.72245	2.2996239999999997	1.648148	1.4705560000000002	1.864534	1.33806665876854	-0.377464511453586	0.657614976512648	1	-1.25298733657831	-0.746144085240695	0.755357409080733	1	-1.05129926276723	-0.635779419997175	0.968600667694765	1	-1.67674103562975	-0.508585852560911	0.4356938018158	1	-1.40683256451189	-0.419256722914325	0.59026851594769	1	0.704876582894154	0.882555289051983	0.704876582894154	0.587276807811452	0.704876582894154	0.677326346442319	0.882555289051983	0.587276807811452	0.882555289051983	0.677326346442319	0.70487658	0.88255529
343	NM_001169,XM_011545822,XM_011545823	AQP8	aquaporin 8	protein_coding	NP_001160.2;XP_011544124.1;XP_011544125.1	642	603750	.	.	0.08531	0.03164	0.040433	0.039211	0.225437	0.081412	0.104965	0.101198	2.12365133426149	-2.8643650337659	0.441902410465307	1	1.11084310917173	-3.30021488948497	1	1	-1.23693417213503	-3.49368437684684	1	1	-1.91288832081402	-2.8584162061562	0.491582102193799	1	-2.63193609324916	-3.00460218855145	0.360636248069934	1	0.0926354987283094	0.192812106873844	0.0926354987283094	0.102837563325615	0.0926354987283094	0.074861414027972	0.192812106873844	0.102837563325615	0.192812106873844	0.074861414027972	0.0926355	0.19281211
344	NM_000483	APOC2	apolipoprotein C2	protein_coding	NP_000474.2	609	608083	.	.	67.095093	64.106178	100.053604	73.786972	177.30191	164.947174	259.740265	190.433014	-1.05952308691224	5.69942500634892	0.920676341726436	1	1.3406502483671	5.96739455791372	0.612682518196571	1	-1.17651238583658	5.62797943400913	0.778905511953737	1	1.42045097411516	5.93223076222758	0.544660890397102	1	-1.11041714872445	5.58351689621435	0.856535424775336	1	5.76644648392281	5.68460513587257	5.76644648392281	6.18264251586114	5.76644648392281	5.53659197209517	5.68460513587257	6.18264251586114	5.68460513587257	5.53659197209517	5.76644648	5.68460514
345	NM_000040	APOC3	apolipoprotein C3	protein_coding	NP_000031.1	610	107720	.	.	48.631905	48.400928	61.838394	38.69313	128.512085	124.537086	160.533142	99.86113	1.30437994555507	4.71171860511903	0.647026744207387	1	1.58019417371547	4.87471061877963	0.431169355562473	1	1.22400418087595	4.660510901894	0.727644960413498	1	1.21145376424069	5.03512403691991	0.740713475803156	1	-1.06566734117865	4.84507842759055	0.913038279026852	1	4.56762734037564	4.9367518076398	4.56762734037564	5.20526074674627	4.56762734037564	4.84807925925646	4.9367518076398	5.20526074674627	4.9367518076398	4.84807925925646	4.56762734	4.93675181
347	NM_001647	APOD	apolipoprotein D	protein_coding	NP_001638.1	612	107740	.	.	2.532764	2.744953	2.326089	1.626124	6.692947	7.06285	6.038553	4.196779	1.61288872838781	1.03577730609518	0.42437824481017	1	1.41786171069028	0.924696209357634	0.569184098357825	1	1.64863803833961	1.05583181439201	0.40932201857401	1	-1.13754918310815	1.24295195949978	0.832078187807847	1	1.02214742968248	1.34668026523836	0.977594626807456	1	1.34588166371014	1.80240694755947	1.34588166371014	1.67217782678481	1.34588166371014	1.82503582137305	1.80240694755947	1.67217782678481	1.80240694755947	1.82503582137305	1.34588166	1.80240695
348	NM_000041,NM_001302688,NM_001302689,NM_001302690,NM_001302691	APOE	apolipoprotein E	protein_coding	NP_000032.1;NP_001289617.1;NP_001289618.1;NP_001289619.1;NP_001289620.1	613	107741	.	.	680.4526149999999	730.3889389999999	945.3309240000001	668.2485070000001	1798.127657	1879.3134080000002	2454.089445	1724.648316	1.05679661070306	9.78447691140469	0.923773199408278	1	1.39900648036029	10.0065120521189	0.561628701530719	1	1.07020294041483	9.79384853249793	0.906447457398586	1	1.32381815073862	10.0402608327397	0.627489749953497	1	1.01268581529677	9.83289006859669	0.982594544576795	1	9.74570792857383	9.82531552986765	9.74570792857383	10.2296321561291	9.74570792857383	9.84348229236426	9.82531552986765	10.2296321561291	9.82531552986765	9.84348229236426	9.74570793	9.82531553
350	NM_000042	APOH	apolipoprotein H	protein_coding	NP_000033.2	616	138700	.	.	24.780571	26.76733	22.055401	21.999439	65.48381	68.873177	57.256058	56.777229	1.16929260904875	4.94320051201008	0.787494787927253	1	-1.00865458171364	4.81983497760348	0.988865117789076	1	1.19033180129879	4.95710537125537	0.763858825100983	1	-1.17941301505318	4.9373466707212	0.776003552539769	1	1.01799277982839	5.06421009279924	0.975953749311995	1	4.87448497409189	5.09299637223278	4.87448497409189	4.86247753027315	4.87448497409189	5.11797768813658	5.09299637223278	4.86247753027315	5.09299637223278	5.11797768813658	4.87448497	5.09299637
351	NM_000484,NM_001136016,NM_001136129,NM_001136130,NM_001136131,NM_001204301,NM_001204302,NM_001204303,NM_201413,NM_201414,XM_024452075	APP	amyloid beta precursor protein	protein_coding	NP_000475.1;NP_001129488.1;NP_001129601.1;NP_001129602.1;NP_001129603.1;NP_001191230.1;NP_001191231.1;NP_001191232.1;NP_958816.1;NP_958817.1;XP_024307843.1	620	104760	.	.	117.61789200000001	119.00031499999999	144.74058499999998	129.953072	310.81076400000006	306.1914969999999	375.74813299999994	335.389215	-1.0652112814171	8.93584790891896	0.912890846053287	1	1.10031548669924	9.05130360243614	0.868509179265721	1	-1.11682339646321	8.9031930996098	0.84826304500085	1	1.17206851395458	9.00862040470195	0.783391272845847	1	-1.04845247074932	8.85582798856047	0.934706245240246	1	8.98346311653746	8.89250900319376	8.98346311653746	9.12112098252968	8.98346311653746	8.82439436906162	8.89250900319376	9.12112098252968	8.89250900319376	8.82439436906162	8.98346312	8.892509
353	NM_000485,NM_001030018	APRT	adenine phosphoribosyltransferase	protein_coding	NP_000476.1;NP_001025189.1	626	102600	.	.	77.774922	67.34639200000001	76.153696	84.016208	205.523842	173.284355	197.695809	216.833138	-1.04427632734623	6.19857091032926	0.940484282666649	1	-1.09415774201517	6.16605080100209	0.876490653244392	1	-1.27242070738551	6.06609351625144	0.677185500857864	1	-1.04776660602766	6.13371885505606	0.935888702025232	1	-1.21847167542483	6.03146328184016	0.73270182436214	1	6.24799925001668	6.18633432543401	6.24799925001668	6.11996120568639	6.24799925001668	5.90557579562752	6.18633432543401	6.11996120568639	6.18633432543401	5.90557579562752	6.24799925	6.18633433
355	NM_000043,NM_001320619,NM_152871,NM_152872,NR_028033,NR_028034,NR_028035,NR_028036,NR_135313,NR_135314,NR_135315,XM_006717819,XM_011539764,XM_011539765,XM_011539766,XM_011539767,XR_945732,XR_945733	FAS	Fas cell surface death receptor	protein_coding	NP_000034.1;NP_001307548.1;NP_690610.1;NP_690611.1;XP_006717882.1;XP_011538066.1;XP_011538067.1;XP_011538068.1;XP_011538069.1	11920	134637	.	.	0.072436	0.052049	0.02617	0.013797	0.191415	0.133925	0.067938	0.035607	2.68278607391306	-1.99956874505569	0.244226991642816	1	1.89483842286555	-2.30792777574057	0.427473933714759	1	1.82261302509587	-2.34172712966874	0.526437007785902	1	-1.41583767512266	-1.74875305238947	0.625548095270238	1	-1.47278796193931	-1.78336336494141	0.57747127165514	1	0.158406306925565	0.394598455833218	0.158406306925565	0.288831795646501	0.158406306925565	0.278626431706982	0.394598455833218	0.288831795646501	0.394598455833218	0.278626431706982	0.15840631	0.39459846
357	NM_001320663,NM_001320664,NM_001649,XM_005274500,XM_011545506,XM_017029492,XM_017029493,XM_017029494	SHROOM2	shroom family member 2	protein_coding	NP_001307592.1;NP_001307593.1;NP_001640.1;XP_005274557.2;XP_011543808.1;XP_016884981.1;XP_016884982.1;XP_016884983.1	630	300103	.	.	6.181415	6.377219	7.010118	7.022131	16.334677	16.408782	18.198345	18.123057	-1.09460672215195	5.78617633670912	0.876036065879798	1	-1.01274708893252	5.84081111801787	0.982877690403701	1	-1.12538552915317	5.76716988418638	0.838360984729631	1	1.08082944439691	5.77663923944243	0.893322120926095	1	-1.0281185421673	5.69961500812129	0.962072049292366	1	5.87394795149972	5.74585634660499	5.87394795149972	5.85598694887097	5.87394795149972	5.70660417782458	5.74585634660499	5.85598694887097	5.74585634660499	5.70660417782458	5.87394795	5.74585635
358	NM_001329872,NM_198098	AQP1	aquaporin 1 (Colton blood group)	protein_coding	NP_001316801.1;NP_932766.1	633	107776	.	.	0.043176	0.026806	0.106717	0.024234	0.114094	0.068972	0.277038	0.062545	1.70853268945412	-2.78427073205988	0.588181502776979	1	3.85440146659211	-2.06375694268426	0.0794208632918782	1	-1.03677260948689	-3.17383324625503	1	1	2.25753017327536	-1.93060120910895	0.301732119944715	1	-1.77315291042558	-2.85444685924921	0.625503998456842	1	0.114893926800675	0.192812106873844	0.114893926800675	0.406087776522435	0.114893926800675	0.110884072073826	0.192812106873844	0.406087776522435	0.192812106873844	0.110884072073826	0.11489393	0.19281211
360	NM_001318144,NM_004925,XR_001746289	AQP3	aquaporin 3 (Gill blood group)	protein_coding	NP_001305073.1;NP_004916.1	636	600170	.	.	1.95864	2.390585	5.102411	3.419599	5.175797	6.151051	13.245914	8.825468	-1.67401160564621	2.4577574745234	0.382177761757438	1	1.47814713993324	3.09071751274622	0.504937010992143	1	-1.45660717077992	2.53542138625449	0.52042461219881	1	2.47447641076537	2.83448854235631	0.125647917297201	1	1.14926674301026	2.14504429258604	0.812387969422369	1	2.97217097953209	2.34752356624558	2.97217097953209	3.47535041260637	2.97217097953209	2.511008022879	2.34752356624558	3.47535041260637	2.34752356624558	2.511008022879	2.97217098	2.34752357
361	NM_001317384,NM_001317387,NM_001364286,NM_001364287,NM_001364289,NM_001650,NM_004028,XM_011525942	AQP4	aquaporin 4	protein_coding	NP_001304313.1;NP_001304316.1;NP_001351215.1;NP_001351216.1;NP_001351218.1;NP_001641.1;NP_004019.1;XP_011524244.1	637	600308	.	.	0.713383	0.667382	0.312726	0.392489	1.885146	1.717194	0.81184	1.012955	1.88936141355292	1.77192458202859	0.285464604384976	1	-1.26530607474498	1.08529320615019	0.702652036514685	1	1.66267167930508	1.65520731731409	0.389326247878857	1	-2.3907068474323	1.66155691117016	0.144936527304962	1	-1.13636168779895	2.0635598762014	0.83287133464749	1	1.73883308218043	2.43786010720212	1.73883308218043	1.50948751077778	1.73883308218043	2.28923524615564	2.43786010720212	1.50948751077778	2.43786010720212	2.28923524615564	1.73883308	2.43786011
363	NM_001652	AQP6	aquaporin 6	protein_coding	NP_001643.2	639	601383	.	.	0.019304	0.048718	0.083426	0.041293	0.051013	0.125354	0.216576	0.106572	-1.99564691456623	-3.11086931332022	0.542580328250669	1	2.02005751062271	-2.2545210658288	0.370923605674106	1	1.14500498315357	-2.6919491998287	1	1	4.03717876497964	-2.51490268158199	0.114676801547501	1	2.28911304598284	-3.01524383026309	0.360636248069934	1	0.158406306925565	0.0802425797842012	0.158406306925565	0.306177497280957	0.158406306925565	0.180338386356791	0.0802425797842012	0.306177497280957	0.0802425797842012	0.180338386356791	0.15840631	0.08024258
364	NM_001170,NM_001318156,NM_001318157,NM_001318158,NM_001376191,NM_001376192,NM_001376193,NR_134513,NR_134514,NR_134515,NR_164778,NR_164779,XM_006716765,XM_011517866,XM_011517867,XM_017014700,XM_017014701,XM_017014702,XM_017014704,XM_017014706,XM_024447538,XM_024447539	AQP7	aquaporin 7	protein_coding	NP_001161.1;NP_001305085.1;NP_001305086.1;NP_001305087.1;NP_001363120.1;NP_001363121.1;NP_001363122.1;XP_006716828.1;XP_011516168.1;XP_011516169.1;XP_016870189.1;XP_016870190.1;XP_016870191.1;XP_016870193.1;XP_016870195.1;XP_024303306.1;XP_024303307.1	640	602974	.	.	0.44464499999999996	0.535526	0.446986	0.15837400000000001	1.1749930000000002	1.377926	1.160382	0.40874	2.95058461068147	0.247846510941324	0.0850268336899801	1	2.84590253252604	0.208485868925611	0.094103166311191	1	3.1139621221961	0.308191949413754	0.0688069326329067	1	-1.03674654775177	0.777849182685998	0.965180292624296	1	1.05528738723947	0.840893461585901	0.936535929982687	1	0.660169215083223	1.44141632912355	0.660169215083223	1.40870729635671	0.660169215083223	1.49099879433167	1.44141632912355	1.40870729635671	1.44141632912355	1.49099879433167	0.66016922	1.44141633
366	NM_001320635,NM_001320636,NM_020980	AQP9	aquaporin 9	protein_coding	NP_001307564.1;NP_001307565.1;NP_066190.2	643	602914	.	.	0.059481	0.05053	0.02618	0.010558	0.157182	0.130016	0.067964	0.027247	5.76165555763995	-2.72243612686291	0.065633373556508	1	2.58074144741055	-3.4205804369677	0.412511631513651	1	4.61731260821082	-2.93439864628241	0.106402264222893	1	-2.23263353973071	-2.52231266194093	0.332156399658816	1	-1.25018499969538	-2.27125289569274	0.831971883320932	1	0.0470611377458061	0.263257106778695	0.0470611377458061	0.122553805726709	0.0470611377458061	0.213850621669753	0.263257106778695	0.122553805726709	0.263257106778695	0.213850621669753	0.04706114	0.26325711
368	NM_001079528,NM_001171,NM_001351800,NR_147784,XM_011522479,XM_011522480,XM_011522481,XM_011522482,XM_017023212,XM_017023214,XM_024450261,XR_932836,XR_932837,XR_932838	ABCC6	ATP binding cassette subfamily C member 6	protein_coding	NP_001072996.1;NP_001162.5;NP_001338729.1;XP_011520781.1;XP_011520782.1;XP_011520783.1;XP_011520784.1;XP_016878701.1;XP_016878703.1;XP_024306029.1	57	603234	.	.	15.258211000000003	14.589463000000002	14.113653999999999	13.450312999999998	40.320530999999995	37.539136000000006	36.6392	34.71322599999999	1.05377841607374	5.81284385755182	0.928124981805714	1	1.02173740461679	5.79017459695582	0.970696362649072	1	1.04356537037636	5.80562775187027	0.941520799702816	1	-1.03135938474348	5.82797045922724	0.957718737739246	1	-1.00978677511363	5.84301618687433	0.986875819224395	1	5.79988977533758	5.8741416668574	5.79988977533758	5.83036426815873	5.79988977533758	5.86033126891076	5.8741416668574	5.83036426815873	5.8741416668574	5.86033126891076	5.79988978	5.87414167
369	NM_001256196,NM_001256197,NM_001654	ARAF	A-Raf proto-oncogene, serine/threonine kinase	protein_coding	NP_001243125.1;NP_001243126.1;NP_001645.1	646	311010	.	.	29.845885	31.405386	34.538953	32.830437	78.869147	80.807027	89.663496	84.73039200000001	-1.06700732662803	6.34350841318492	0.910835475186029	1	1.02775557953228	6.40942237811716	0.962442069693317	1	-1.07795965030964	6.33637241043789	0.896820774707617	1	1.09662287155791	6.36400546362329	0.873350404724002	1	-1.01026448227896	6.28859143936873	0.986131965559312	1	6.40611609075645	6.31368326411669	6.40611609075645	6.44515470779395	6.40611609075645	6.29913606571639	6.31368326411669	6.44515470779395	6.31368326411669	6.29913606571639	6.40611609	6.31368326
372	NM_001142281,NM_001655,XM_005271542	ARCN1	archain 1	protein_coding	NP_001135753.1;NP_001646.2;XP_005271599.1	649	600820	.	.	70.879032	74.582806	77.035201	74.384282	187.301146	191.90388099999998	199.984216	191.97457699999998	-1.01164720453749	8.33042495283937	0.984058739465825	1	1.02023646697334	8.35327982279281	0.972377631564524	1	-1.01650366430962	8.32698895298565	0.977437904176451	1	1.03211938222505	8.34502446897106	0.95638122134945	1	-1.00480054601869	8.3185846099604	0.993439132489742	1	8.34306668574655	8.32641207085843	8.34306668574655	8.37188230497395	8.34306668574655	8.31952445591515	8.32641207085843	8.37188230497395	8.32641207085843	8.31952445591515	8.34306669	8.32641207
373	NM_001656,NM_033227,NM_033228,XM_017009444	TRIM23	tripartite motif containing 23	protein_coding	NP_001647.1;NP_150230.1;NP_150231.1;XP_016864933.1	660	601747	.	.	3.875865	4.460428	4.383757999999999	3.369972	10.242151	11.476821000000001	11.380283	8.697387	1.19734251938592	3.96409326550112	0.757190184391555	1	1.26548569057624	4.00812299867615	0.685789235439277	1	1.30467504904174	4.03285612670394	0.647501990487456	1	1.05691288584174	4.12803146322229	0.92493119034177	1	1.08964201217486	4.15069450951142	0.883115189707939	1	3.92363577320174	4.16774725816873	3.92363577320174	4.24328267596684	3.92363577320174	4.28499409733473	4.16774725816873	4.24328267596684	4.16774725816873	4.28499409733473	3.92363577	4.16774726
374	NM_001657	AREG	amphiregulin	protein_coding	NP_001648.1	651	104640	.	.	9.381306	10.583426	16.663383	8.239412	24.790541	27.231483	43.258324	21.264679	1.18153848335287	3.60919129686812	0.776161403500252	1	1.99959066239428	4.06801839025993	0.236341372016344	1	1.25654506996935	3.65790786709213	0.694772636552749	1	1.69236981640554	4.15186617352883	0.366620669973984	1	1.06348165280311	3.76871544944503	0.916739600613504	1	3.60380126687302	3.82615477194736	3.60380126687302	4.54305243856054	3.60380126687302	3.90887598196728	3.82615477194736	4.54305243856054	3.82615477194736	3.90887598196728	3.60380127	3.82615477
375	NM_001024226,NM_001024227,NM_001024228,NM_001658,XM_017001233	ARF1	ADP ribosylation factor 1	protein_coding	NP_001019397.1;NP_001019398.1;NP_001019399.1;NP_001649.1;XP_016856722.1	652	103180	.	.	136.766747	136.065115	157.935446	157.83213899999998	361.412498	350.09974600000004	410.00212100000005	407.34089100000006	-1.11197626117757	8.30881392683139	0.854198626045835	1	-1.01021291650932	8.3760367077201	0.986018819070315	1	-1.19233442388845	8.26201613885846	0.760746051253925	1	1.10073458439256	8.30111182522081	0.868019009664283	1	-1.07226608279028	8.18076703572136	0.903855117218844	1	8.38752705820674	8.23488245824044	8.38752705820674	8.37291157581331	8.38752705820674	8.13456493420694	8.23488245824044	8.37291157581331	8.23488245824044	8.13456493420694	8.38752706	8.23488246
377	NM_001659,XM_005268856,XM_006719391,XM_024448972	ARF3	ADP ribosylation factor 3	protein_coding	NP_001650.1;XP_005268913.1;XP_006719454.1;XP_024304740.1	654	103190	.	.	79.50857199999999	74.02539900000001	74.643654	86.301905	210.105109	190.469646	193.77572600000002	222.732163	-1.04314763057183	8.48828232710703	0.941716771207548	1	-1.17477289448315	8.40691987875693	0.780365096681538	1	-1.19760110525612	8.39420646255049	0.754938851865374	1	-1.12618091851645	8.37432018887142	0.836987310819843	1	-1.1480648774869	8.36131820050347	0.811055669848849	1	8.52224033191854	8.46146595815039	8.52224033191854	8.29054274801692	8.52224033191854	8.26286661383531	8.46146595815039	8.29054274801692	8.46146595815039	8.26286661383531	8.52224033	8.46146596
378	NM_001660	ARF4	ADP ribosylation factor 4	protein_coding	NP_001651.1	655	601177	.	.	80.019661	93.149963	102.313377	83.968193	211.455688	239.677719	265.606628	216.709213	-1.01080993059292	7.19230507635902	0.985284159110466	1	1.20489731534888	7.34074473973921	0.747083336904342	1	1.08543568801101	7.26037853932067	0.887219577183163	1	1.21792237323064	7.33369294604093	0.733034194533723	1	1.09716926016574	7.25293578338763	0.872521175424677	1	7.20951910334119	7.1941125239476	7.20951910334119	7.47677399486987	7.20951910334119	7.32702733057036	7.1941125239476	7.47677399486987	7.1941125239476	7.32702733057036	7.2095191	7.19411252
379	NM_001661,XM_011524782	ARL4D	ADP ribosylation factor like GTPase 4D	protein_coding	NP_001652.2;XP_011523084.1	656	600732	.	.	2.75481	2.686855	2.114705	2.913323	7.279713	6.91336	5.489797	7.518847	-1.01911623555531	2.33333348574535	0.978933458137976	1	-1.39652915768544	2.12662399208562	0.570893981093364	1	-1.10715721523356	2.27495014397285	0.865108278123511	1	-1.37034767312621	2.11129068167276	0.594663122509211	1	-1.08639155109487	2.26050111861371	0.889266459915865	1	2.59851309522181	2.57573211655825	2.59851309522181	2.2079846953583	2.59851309522181	2.47690851059499	2.57573211655825	2.2079846953583	2.57573211655825	2.47690851059499	2.5985131	2.57573212
381	NM_001662	ARF5	ADP ribosylation factor 5	protein_coding	NP_001653.1	658	103188	.	.	50.455513	53.535358	54.705513	55.06852	133.331039	137.748138	142.016098	142.12352	-1.05153834993909	5.92732691027303	0.931010070360559	1	-1.01803177169662	5.95030019570321	0.97566181507754	1	-1.05141223296712	5.92737769812406	0.931159254994046	1	1.03291314362194	5.91414796604162	0.955617834656182	1	1.00012001086959	5.89066229783565	1	1	5.98536238180718	5.91403181796638	5.98536238180718	5.9599895537296	5.98536238180718	5.91420208055183	5.91403181796638	5.9599895537296	5.91403181796638	5.91420208055183	5.98536238	5.91403182
382	NM_001663	ARF6	ADP ribosylation factor 6	protein_coding	NP_001654.1	659	600464	.	.	34.450714	34.933426	33.846302	35.564629	91.037613	89.884781	87.865356	91.786926	1.00547288973994	7.24440331619535	0.992598598140967	1	-1.06265811091357	7.19729650626704	0.916310725522617	1	-1.04055061282348	7.21206014012165	0.945240778278196	1	-1.06847398598901	7.20134326243467	0.908803092496688	1	-1.04624547332167	7.21606523626124	0.937708282670178	1	7.24967925991106	7.25750194121985	7.24967925991106	7.16259445724255	7.24967925991106	7.19271577478068	7.25750194121985	7.16259445724255	7.25750194121985	7.19271577478068	7.24967926	7.25750194
383	NM_000045,NM_001244438,NM_001369020,NR_160934	ARG1	arginase 1	protein_coding	NP_000036.2;NP_001231367.1;NP_001355949.1	663	608313	.	.	2.287268	1.876036	2.9401390000000003	2.951029	6.044211	4.8271	7.6326339999999995	7.616159	-1.24278464914295	2.0914708824032	0.712383784773385	1	-1.01768043146364	2.22719030434535	0.981604506279782	1	-1.63096791189481	1.92837976833313	0.405077774949353	1	1.22119927647719	2.07767132689169	0.738727379115084	1	-1.31235789489519	1.74495185860286	0.643017071695447	1	2.50890549119135	2.25547713314859	2.50890549119135	2.48808659495447	2.50890549119135	1.95458053376814	2.25547713314859	2.48808659495447	2.25547713314859	1.95458053376814	2.50890549	2.25547713
384	NM_001172	ARG2	arginase 2	protein_coding	NP_001163.1	664	107830	.	.	8.493219	10.004838	9.644038	7.756013	22.443727	25.74276	25.036028	20.017099	1.13675492562399	4.12171584731831	0.825979711572312	1	1.22923886721575	4.18281588615169	0.722704422986364	1	1.26236386683218	4.20407286473538	0.688563055161902	1	1.0813587261794	4.26825447283356	0.893483719049134	1	1.1104979500219	4.28822499035338	0.857201144409623	1	4.10970172368592	4.28455395283227	4.10970172368592	4.39182885670028	4.10970172368592	4.42838857514285	4.28455395283227	4.39182885670028	4.28455395283227	4.42838857514285	4.10970172	4.28455395
387	NM_001313941,NM_001313943,NM_001313944,NM_001313945,NM_001313946,NM_001313947,NM_001664	RHOA	ras homolog family member A	protein_coding	NP_001300870.1;NP_001300872.1;NP_001300873.1;NP_001300874.1;NP_001300875.1;NP_001300876.1;NP_001655.1	667	165390	.	.	365.96175700000003	358.41747399999997	324.430281	353.12853199999995	967.071059	922.219268	842.224504	911.3713319999999	1.07455635109296	9.50578838931453	0.900885103654258	1	-1.10167173703524	9.38483113974339	0.866819068365903	1	-1.0069029667918	9.4480298072712	0.990518659181231	1	-1.18380839732366	9.44013585309197	0.770163055500833	1	-1.08197400016534	9.50100448893621	0.891454403683455	1	9.45498000246105	9.5585787851151	9.45498000246105	9.31549416625362	9.45498000246105	9.44506950561151	9.5585787851151	9.31549416625362	9.5585787851151	9.44506950561151	9.45498	9.55857879
388	NM_004040	RHOB	ras homolog family member B	protein_coding	NP_004031.1	668	165370	.	.	61.551025	63.57893	56.126022	57.751339	162.651459	163.590561	145.703766	149.04747	1.10638092485083	7.30347115617295	0.86114671935878	1	-1.04052590424656	7.2003437400051	0.945284234418821	1	1.07712742254639	7.28328804899225	0.897736439752733	1	-1.15121813049114	7.27652795116191	0.807478432584656	1	-1.02715888188184	7.35530429903557	0.963090961942225	1	7.23800169323232	7.38293243294407	7.23800169323232	7.18107530673684	7.23800169323232	7.34450740118795	7.38293243294407	7.18107530673684	7.38293243294407	7.34450740118795	7.23800169	7.38293243
389	NM_001042678,NM_001042679,NM_175744	RHOC	ras homolog family member C	protein_coding	NP_001036143.1;NP_001036144.1;NP_786886.1	669	165380	.	.	188.20983	175.502684	232.293576	219.242442	497.353242	451.57383500000003	603.036638	565.831575	-1.12079015665585	8.04775487986786	0.843506801690408	1	1.04599820810365	8.16047412564652	0.937975577489748	1	-1.27538854047151	7.96283232929222	0.673888347023484	1	1.17234457265072	8.08239850883301	0.783128932662334	1	-1.13793699816284	7.87295585721971	0.822999998612826	1	8.13265909449927	7.96876249364537	8.13265909449927	8.19731384555716	8.13265909449927	7.78313458402673	7.96876249364537	8.19731384555716	7.96876249364537	7.78313458402673	8.13265909	7.96876249
390	NM_001254738,NM_005168	RND3	Rho family GTPase 3	protein_coding	NP_001241667.1;NP_005159.1	671	602924	.	.	29.451784	27.997353999999998	23.038981999999997	26.052107999999997	77.827712	72.038056	59.809441	67.236548	1.17402954632927	6.39903970377776	0.781483174015387	1	-1.14247145772061	6.1858204093457	0.817944080852029	1	1.05343717443394	6.31670085733785	0.928430571754854	1	-1.34129584625609	6.31379855164464	0.611938020572124	1	-1.11447547102119	6.4339680264514	0.851352032890407	1	6.29658029578092	6.52533111152024	6.29658029578092	6.10702953424591	6.29658029578092	6.37075499107498	6.52533111152024	6.10702953424591	6.52533111152024	6.37075499107498	6.2965803	6.52533111
391	NM_001665,XM_005252916,XM_017017719	RHOG	ras homolog family member G	protein_coding	NP_001656.2;XP_005252973.1;XP_016873208.1	672	179505	.	.	14.665137000000001	14.302448	16.710433	16.344174	38.753311	36.800644	43.38046799999999	42.181841	-1.06974008218201	4.49801363933994	0.908133828184416	1	1.01544426925767	4.5569386258327	0.979784247611455	1	-1.17183796625572	4.43584946674865	0.784948580040374	1	1.08626186596229	4.509401449024	0.88710591633815	1	-1.09544211442288	4.38425831577414	0.875664332290921	1	4.60447300093993	4.51133478831196	4.60447300093993	4.62568355482004	4.60447300093993	4.385836218941	4.51133478831196	4.62568355482004	4.51133478831196	4.385836218941	4.604473	4.51133479
392	NM_004308,XM_011520095,XM_024448520	ARHGAP1	Rho GTPase activating protein 1	protein_coding	NP_004299.1;XP_011518397.1;XP_024304288.1	673	602732	.	.	19.823418999999998	20.851990999999998	22.424515	22.118067	52.384313	53.652817	58.214282	57.083387	-1.08004179352432	6.31668546936592	0.894195238995781	1	-1.00210661668176	6.36964905463335	0.997351328163434	1	-1.08854712442327	6.31122742853363	0.883454680094693	1	1.07777144566854	6.31509325938919	0.897061527343146	1	-1.00787494291248	6.25440465504437	0.989409733783007	1	6.38795202524189	6.27824046145851	6.38795202524189	6.38495223585568	6.38795202524189	6.26706994186239	6.27824046145851	6.38495223585568	6.27824046145851	6.26706994186239	6.38795203	6.27824046
393	NM_001164741,NM_001666	ARHGAP4	Rho GTPase activating protein 4	protein_coding	NP_001158213.1;NP_001657.3	674	300023	.	.	0.036407	0.109145	0.139315	0.049408	0.096208	0.280834	0.361663	0.127516	-1.38617077295496	-2.31885841815313	0.705513046581302	1	2.58403310012752	-1.34601941595739	0.188193980338072	1	1.9985297124389	-1.58248044368973	0.3154593343405	1	3.58411173309199	-1.48286891312444	0.0743668307056289	1	2.77219177674203	-1.73223982819948	0.145711486263829	1	0.261770311297657	0.192812106873844	0.261770311297657	0.601396894301681	0.261770311297657	0.48485881741925	0.192812106873844	0.601396894301681	0.192812106873844	0.48485881741925	0.26177031	0.19281211
394	NM_001030055,NM_001173,XM_005267635,XM_005267636,XM_017021288	ARHGAP5	Rho GTPase activating protein 5	protein_coding	NP_001025226.1;NP_001164.2;XP_005267692.1;XP_005267693.1;XP_016876777.1	675	602680	.	.	13.367548	15.457282000000001	14.669550999999998	12.282131000000001	35.324371	39.772067	38.082316	31.698324999999997	1.13475673162828	7.00629185158158	0.826889196382026	1	1.2353781146942	7.07273454994222	0.714661933791102	1	1.32658294497062	7.13042492874409	0.625159610534037	1	1.0886723313527	7.15712252574065	0.883154057607704	1	1.16904617882349	7.21158183497408	0.786955312496798	1	6.92378969273021	7.10476367268422	6.92378969273021	7.22648104287834	6.92378969273021	7.32858175239344	7.10476367268422	7.22648104287834	7.10476367268422	7.32858175239344	6.92378969	7.10476367
396	NM_001185077,NM_001185078,NM_001301240,NM_001301241,NM_001301242,NM_001301243,NM_004309,NR_125441,XM_011523574	ARHGDIA	Rho GDP dissociation inhibitor alpha	protein_coding	NP_001172006.1;NP_001172007.1;NP_001288169.1;NP_001288170.1;NP_001288171.1;NP_001288172.1;NP_004300.1;XP_011521876.1	678	601925	.	.	113.815357	119.08246899999999	154.96520299999997	140.02354099999997	300.762383	306.402877	402.2913669999999	361.379613	-1.18599867435526	8.02339356912868	0.767796461546413	1	1.09365321011875	8.20722416667704	0.876834997523543	1	-1.19624712535847	8.01771704868618	0.756452605534424	1	1.29707139881985	8.09488777157444	0.652761452385315	1	-1.00864115517662	7.88891493589533	0.988186894757037	1	8.14614643286319	7.90098912591625	8.14614643286319	8.2748664639662	8.14614643286319	7.88862819464666	7.90098912591625	8.2748664639662	7.90098912591625	7.88862819464666	8.14614643	7.90098913
397	NM_001175,NM_001321420,NM_001321421,NM_001321422,NM_001321423,NR_135637,XM_024448979	ARHGDIB	Rho GDP dissociation inhibitor beta	protein_coding	NP_001166.3;NP_001308349.1;NP_001308350.1;NP_001308351.1;NP_001308352.1;XP_024304747.1	679	602843	.	.	2.806427	1.7346890000000001	1.468537	2.366906	7.416113	4.463407	3.81234	6.1086279999999995	1.18918408237084	1.79936854880293	0.777344351591998	1	-1.77560441406555	1.31524134211429	0.337111011779251	1	-1.28553428285729	1.49869548318938	0.676286960498193	1	-2.11160238332253	1.48045233104819	0.210788768509462	1	-1.52876896144136	1.64332121916073	0.479081259213715	1	2.05312040638968	2.24681058611791	2.05312040638968	1.47155441519898	2.05312040638968	1.78657683511577	2.24681058611791	1.47155441519898	2.24681058611791	1.78657683511577	2.05312041	2.24681059
398	NM_001176	ARHGDIG	Rho GDP dissociation inhibitor gamma	protein_coding	NP_001167.2	680	602844	.	.	0.078029	0.136468	0.087586	0.103695	0.206195	0.351136	0.227375	0.267622	-1.34498765425316	-2.93402993763716	0.85764298861427	1	-1.11971334520391	-2.82882190619962	1	1	1.25793965681061	-2.62705868799589	0.88265554324382	1	1.20138353653513	-3.0164664000877	1	1	1.69324442966825	-2.791680103666	0.5334033259391	1	0.158406306925565	0.118749990705137	0.158406306925565	0.142004229539689	0.158406306925565	0.197191808418849	0.118749990705137	0.142004229539689	0.118749990705137	0.197191808418849	0.15840631	0.11874999
399	NM_001278359,NM_001278360,NM_001278361,NM_001278362,NM_001278363,NM_001278364,NM_001278365,NM_001278366,NM_001278367,NM_001278368,NM_001278369,NM_004310,XM_011513692,XM_017008188,XM_017008189,XM_024454042	RHOH	ras homolog family member H	protein_coding	NP_001265288.1;NP_001265289.1;NP_001265290.1;NP_001265291.1;NP_001265292.1;NP_001265293.1;NP_001265294.1;NP_001265295.1;NP_001265296.1;NP_001265297.1;NP_001265298.1;NP_004301.1;XP_011511994.1;XP_016863677.1;XP_016863678.1;XP_024309810.1	686	602037	.	.	0.365212	0.20670999999999998	0.369056	0.28193899999999994	0.9650879999999998	0.531874	0.958074	0.727643	1.36184391649079	0.469648235636996	0.617059622121605	1	1.18806060011331	0.360841523994675	0.785935365241292	1	-1.5895073441864	-0.0656853769758665	0.453948015780304	1	-1.14628044816136	0.573720004307683	0.840763562177421	1	-2.16489551369236	0.21847886829953	0.209338229918871	1	1.10027586542153	1.35534626086299	1.10027586542153	1.23845511492699	1.10027586542153	0.781576288377724	1.35534626086299	1.23845511492699	1.35534626086299	0.781576288377724	1.10027587	1.35534626
400	NM_001177,NM_001301068	ARL1	ADP ribosylation factor like GTPase 1	protein_coding	NP_001168.1;NP_001287997.1	692	603425	.	.	34.151118	40.895476	38.321338999999995	35.10282	90.245919	105.22533700000001	99.48261099999999	90.595073	1.00987263616572	6.95114698278046	0.986597406896249	1	1.07938543765162	7.00020144138495	0.894912204134187	1	1.1397225933757	7.04145539359536	0.82099568427673	1	1.06883331446135	7.00699938048538	0.908364337276807	1	1.12858064849292	7.04805709168312	0.834223717061249	1	6.95535586173736	6.96941577879418	6.95535586173736	7.06471240411745	6.95535586173736	7.14261532335577	6.96941577879418	7.06471240411745	6.96941577879418	7.14261532335577	6.95535586	6.96941578
402	NM_001199745,NM_001667	ARL2	ADP ribosylation factor like GTPase 2	protein_coding	NP_001186674.1;NP_001658.2	693	601175	.	.	27.052751999999998	26.039005000000003	26.887758	27.875422	71.488159	66.999166	69.800917	71.942254	1.00554175114057	4.83252627376393	0.993128241031224	1	-1.04790676114156	4.79521553858104	0.936259239039848	1	-1.09710648636643	4.76315797176518	0.87338897210055	1	-1.05371426341755	4.79921134758145	0.928603104200076	1	-1.10318688143622	4.76728060672107	0.865804132864524	1	4.87692909240214	4.88463197673636	4.87692909240214	4.81176440690452	4.87692909240214	4.74797672709314	4.88463197673636	4.81176440690452	4.88463197673636	4.74797672709314	4.87692909	4.88463198
403	NM_004311,XM_017016260	ARL3	ADP ribosylation factor like GTPase 3	protein_coding	NP_004302.1;XP_016871749.1	694	604695	.	.	3.296384	3.10481	3.177103	3.6004699999999996	8.71085	7.98877	8.247793999999999	9.292269000000001	-1.04750763164267	3.89611847591593	0.937514166786718	1	-1.13307547802271	3.84200230156713	0.830776547372281	1	-1.18196108808134	3.81347481187896	0.775072041367697	1	-1.08168803204768	3.8067975565502	0.893559135517708	1	-1.1283565498031	3.77766591344278	0.836162869966873	1	4.01819088826651	3.95544586443043	4.01819088826651	3.84972443345106	4.01819088826651	3.79309004187873	3.95544586443043	3.84972443345106	3.95544586443043	3.79309004187873	4.01819089	3.95544586
405	NM_001197325,NM_001286035,NM_001286036,NM_001350224,NM_001350225,NM_001350226,NM_001668,NM_178427,XM_005245151,XM_005245153,XM_005245157,XM_011509543,XM_011509545,XM_011509546,XM_011509547,XM_017001288,XM_017001289,XM_017001290,XM_017001291,XM_017001292,XM_017001293,XM_017001294,XM_017001295,XM_017001296	ARNT	aryl hydrocarbon receptor nuclear translocator	protein_coding	NP_001184254.1;NP_001272964.1;NP_001272965.1;NP_001337153.1;NP_001337154.1;NP_001337155.1;NP_001659.1;NP_848514.1;XP_005245208.1;XP_005245210.1;XP_005245214.1;XP_011507845.1;XP_011507847.1;XP_011507848.1;XP_011507849.1;XP_016856777.1;XP_016856778.1;XP_016856779.1;XP_016856780.1;XP_016856781.1;XP_016856782.1;XP_016856783.1;XP_016856784.1;XP_016856785.1	700	126110	.	.	16.954582000000002	19.425528999999997	17.343299	16.741497	44.80327799999999	49.982491	45.02339	43.207269000000004	1.06204579173686	6.44497181368392	0.917222007909444	1	1.02580955909643	6.41940421564265	0.96505616578998	1	1.1631384829086	6.51400800195699	0.793846180862446	1	-1.03532455367034	6.46287450639184	0.952286835755608	1	1.09518682808793	6.55473269730443	0.875087539365474	1	6.41735358473164	6.50321499773753	6.41735358473164	6.45369258194068	6.41735358473164	6.63301142647806	6.50321499773753	6.45369258194068	6.50321499773753	6.63301142647806	6.41735358	6.503215
406	NM_001030272,NM_001030273,NM_001178,NM_001297719,NM_001297722,NM_001297724,NM_001351804,NM_001351805,NM_001351806,NM_001351807,NM_001351808,NM_001351809,NM_001351810,NM_001351811,NM_001351812,NM_001351813,NM_001351814,NM_001351815,NM_001351816,NM_001351817,NM_001351818,NM_001351819,NM_001351820,NM_001351821,NM_001351822,NM_001351823,NM_001351824,NR_147785,NR_147786,NR_147787,NR_147788,NR_147789,N…	ARNTL	aryl hydrocarbon receptor nuclear translocator like	protein_coding	NP_001025443.1;NP_001025444.1;NP_001169.3;NP_001284648.1;NP_001284651.1;NP_001284653.1;NP_001338733.1;NP_001338734.1;NP_001338735.1;NP_001338736.1;NP_001338737.1;NP_001338738.1;NP_001338739.1;NP_001338740.1;NP_001338741.1;NP_001338742.1;NP_001338743.1;NP_001338744.1;NP_001338745.1;NP_001338746.1;NP_001338747.1;NP_001338748.1;NP_001338749.1;NP_001338750.1;NP_001338751.1;NP_001338752.1;NP_001338753…	701	602550	.	.	0.6002959999999999	0.9805780000000002	1.093617	0.834134	1.586312	2.5230560000000004	2.83904	2.1527770000000004	-1.23706463995427	1.27017002742442	0.724265009252465	1	1.28906784817033	1.60911841689336	0.669489813593154	1	1.14648745678713	1.51642822290852	0.822309776350067	1	1.59469346705814	1.48164947724629	0.435652213074753	1	1.41831244555816	1.38162746753311	0.555747399524155	1	1.86238174552472	1.64641293443457	1.86238174552472	2.13705866688128	1.86238174552472	2.0080912517911	1.64641293443457	2.13705866688128	1.64641293443457	2.0080912517911	1.86238175	1.64641293
408	NM_004041,NM_020251,XM_011545034,XM_011545035,XM_017017750,XM_017017751,XM_017017752,XM_017017753,XM_017017754	ARRB1	arrestin beta 1	protein_coding	NP_004032.2;NP_064647.1;XP_011543336.1;XP_011543337.1;XP_016873239.1;XP_016873240.1;XP_016873241.1;XP_016873242.1;XP_016873243.1	711	107940	.	.	4.802255000000001	5.061972000000001	6.219863	6.044691000000001	12.690185000000001	13.024609	16.146831000000002	15.600436	-1.21350497650961	5.47567144247481	0.738299115225368	1	1.01614450658865	5.62011986311095	0.978326225593968	1	-1.22146301224604	5.47134938004508	0.729772350855747	1	1.23309702449963	5.48837828485123	0.717488674429281	1	-1.00655759022423	5.32469163673664	0.991446076410988	1	5.63688814019624	5.36387331965281	5.63688814019624	5.65953389964543	5.63688814019624	5.35467292455428	5.36387331965281	5.65953389964543	5.36387331965281	5.35467292455428	5.63688814	5.36387332
409	NM_001257328,NM_001257329,NM_001257330,NM_001257331,NM_001330064,NM_004313,NM_199004,NR_047516,XM_011523858,XM_017024645,XM_024450751,XM_024450752,XM_024450753,XR_002958006,XR_002958007	ARRB2	arrestin beta 2	protein_coding	NP_001244257.1;NP_001244258.1;NP_001244259.1;NP_001244260.1;NP_001316993.1;NP_004304.1;NP_945355.1;XP_011522160.1;XP_016880134.1;XP_024306519.1;XP_024306520.1;XP_024306521.1	712	107941	.	.	23.043003	23.944485	22.198386999999997	20.806404000000004	60.892202999999995	61.6099	57.62725300000001	53.698178000000006	1.15253931557097	5.44764966110541	0.80645135171116	1	1.055026482949	5.38079460735759	0.926660697612517	1	1.12514834989026	5.42915737357807	0.838796958864631	1	-1.09242707927944	5.48394364810868	0.878841504352813	1	-1.02434462529679	5.52897307232619	0.967196163278549	1	5.37570962379981	5.57592823242731	5.37570962379981	5.45117892986397	5.37570962379981	5.54196190811397	5.57592823242731	5.45117892986397	5.57592823242731	5.54196190811397	5.37570962	5.57592823
410	NM_000487,NM_001085425,NM_001085426,NM_001085427,NM_001085428,NM_001362782,XM_011530691,XM_017028800,XM_024452241	ARSA	arylsulfatase A	protein_coding	NP_000478.3;NP_001078894.2;NP_001078895.2;NP_001078896.2;NP_001078897.1;NP_001349711.1;XP_011528993.1;XP_016884289.1;XP_024308009.1	713	607574	.	.	9.825713	12.888563	13.177445	11.138788	25.964904	33.162669	34.208789	28.747527	-1.06137380430007	5.0501120922344	0.918550214828216	1	1.12753919629029	5.18160874033224	0.83608597025974	1	1.03553610181789	5.11779407648635	0.952418362533104	1	1.19674132950882	5.14173812724311	0.756640245453095	1	1.09909141454473	5.07616307822066	0.870700698491093	1	5.13284817023642	5.04943185886146	5.13284817023642	5.30137636845467	5.13284817023642	5.1818169031171	5.04943185886146	5.30137636845467	5.04943185886146	5.1818169031171	5.13284817	5.04943186
411	NM_000046,NM_198709,XM_011543390,XM_011543391,XM_011543392,XM_011543393,XM_017009471,XR_001742065,XR_001742066	ARSB	arylsulfatase B	protein_coding	NP_000037.2;NP_942002.1;XP_011541692.1;XP_011541693.1;XP_011541694.1;XP_011541695.1;XP_016864960.1	714	611542	.	.	8.781846999999999	9.194498000000003	9.317219999999999	10.356296	23.206440999999998	23.657734	24.187606	26.728036000000007	-1.09750997972366	5.65968426704163	0.872469125371076	1	-1.08521798770527	5.66747422497329	0.887849836167711	1	-1.12295140897997	5.64396763838746	0.841333452134544	1	1.01132671809618	5.59916962814455	0.984856813069889	1	-1.02318096798643	5.57455251669237	0.96875120275215	1	5.75142893513776	5.6197988985638	5.75142893513776	5.63572001264681	5.75142893513776	5.58741634060199	5.6197988985638	5.63572001264681	5.6197988985638	5.58741634060199	5.75142894	5.6197989
412	NM_000351,NM_001320750,NM_001320751,NM_001320752,NM_001320753,NM_001320754	STS	steroid sulfatase	protein_coding	NP_000342.3;NP_001307679.1;NP_001307680.1;NP_001307681.2;NP_001307682.1;NP_001307683.1	11425	300747	.	.	10.355687	9.214931	9.02294	10.431829	27.365384	23.710307000000004	23.423651	26.922973000000002	1.03135651763856	6.25860207290128	0.957642254834371	1	-1.16716630070859	6.12898535393068	0.789352301729339	1	-1.15352039142357	6.13678185075116	0.805024720284716	1	-1.20376498582461	6.15312871671312	0.748538108577288	1	-1.18969116458166	6.16079354069226	0.763966080490747	1	6.2545929073603	6.29856254531635	6.2545929073603	6.03473182623172	6.2545929073603	6.05144196122908	6.29856254531635	6.03473182623172	6.29856254531635	6.05144196122908	6.25459291	6.29856255
414	NM_001669,NM_009589,XM_005274514,XM_005274515	ARSD	arylsulfatase D	protein_coding	NP_001660.2;NP_033667.2;XP_005274571.1;XP_005274572.1	717	300002	.	.	6.274062000000001	6.780659	7.306338	7.496174	16.5795	17.446846	18.967334	19.346491999999998	-1.16929461657337	5.26300240763765	0.787276627546408	1	-1.04608331379972	5.33929754806851	0.938379319490427	1	-1.13297698564479	5.28409730154939	0.829485575359084	1	1.11778375045773	5.22835071833328	0.847749796341881	1	1.03205546767784	5.1687360030454	0.956983887440484	1	5.40479470791881	5.1848988926991	5.40479470791881	5.34136236056617	5.40479470791881	5.22918913575605	5.1848988926991	5.34136236056617	5.1848988926991	5.22918913575605	5.40479471	5.18489889
415	NM_000047,NM_001282628,NM_001282631,NM_001369079,NM_001369080,XM_005274519,XM_005274521,XM_011545521,XM_017029526	ARSL	arylsulfatase L	protein_coding	NP_000038.2;NP_001269557.1;NP_001269560.2;NP_001356008.1;NP_001356009.1;XP_005274576.1;XP_005274578.1;XP_011543823.1;XP_016885015.1	719	300180	.	.	51.190068999999994	45.528693	47.13475	50.104532000000006	135.272152	117.14673100000002	122.36231999999998	129.312212	1.05984120656938	6.93455871670808	0.919994161056173	1	-1.08237697178199	6.83606786423125	0.891144568238303	1	-1.11138162105548	6.81784259029417	0.855073366005725	1	-1.1471478803618	6.88023310576558	0.812285725521857	1	-1.17788828308048	6.86256197115653	0.7769970068763	1	6.90375419042118	6.9869231672673	6.90375419042118	6.79054139041625	6.90375419042118	6.7527387990215	6.9869231672673	6.79054139041625	6.9869231672673	6.7527387990215	6.90375419	6.98692317
420	NM_001354646,NM_021071	ART4	ADP-ribosyltransferase 4 (Dombrock blood group)	protein_coding	NP_001341575.1;NP_066549.2	726	110600	.	.	0.015445	0.045335	0.018219	0.040746	0.040814	0.116648	0.047297	0.10516	-2.29410840155171	-2.36724800394451	0.284497632630844	1	-2.22089307585954	-2.34554982330092	0.370923605674106	1	1.08923628822765	-1.87472214757601	1	1	1.03281689713008	-2.93441501782053	1	1	2.50164243875095	-2.28153707296447	0.244300670649552	1	0.301127766915426	0.137625001254216	0.301127766915426	0.142004229539689	0.301127766915426	0.325368347639729	0.137625001254216	0.142004229539689	0.137625001254216	0.325368347639729	0.30112777	0.137625
421	NM_001670,XM_005261242,XM_005261243,XM_005261244,XM_006724243,XM_006724245,XM_006724246,XM_006724247,XM_006724248,XM_006724249,XM_006724250,XM_011530179,XM_011530180,XM_011530181,XM_011530182,XM_011530183,XM_024452249,XR_937863,XR_937864	ARVCF	ARVCF delta catenin family member	protein_coding	NP_001661.1;XP_005261299.1;XP_005261300.1;XP_005261301.1;XP_006724306.1;XP_006724308.1;XP_006724309.1;XP_006724310.1;XP_006724311.1;XP_006724312.1;XP_006724313.1;XP_011528481.1;XP_011528482.1;XP_011528483.1;XP_011528484.1;XP_011528485.1;XP_024308017.1	728	602269	.	.	3.072498	3.792645	5.193112999999999	3.3868060000000004	8.119216000000002	9.758594999999998	13.481377999999998	8.740835	-1.03348192744801	3.78792410573354	0.955377494387425	1	1.55571809558743	4.1649136146385	0.447342756145196	1	1.04927448159308	3.84647599926045	0.935243203193418	1	1.60781252645616	4.14596251512824	0.414752958538293	1	1.0844071656919	3.82329373475668	0.890027550576793	1	3.90778734225519	3.86348271390799	3.90778734225519	4.51068653430822	3.90778734225519	3.97266690845557	3.86348271390799	4.51068653430822	3.86348271390799	3.97266690845557	3.90778734	3.86348271
427	NM_001127505,NM_001363743,NM_004315,NM_177924,XM_005273504	ASAH1	N-acylsphingosine amidohydrolase 1	protein_coding	NP_001120977.1;NP_001350672.1;NP_004306.3;NP_808592.2;XP_005273561.1	735	613468	.	.	53.516466	70.61511300000001	79.437913	42.846028000000004	141.419771	181.69487399999997	206.22167900000002	110.579114	1.29803362391147	7.20808018180771	0.651958400892471	1	1.84561592820983	7.51638489569775	0.292126583063955	1	1.62423537879115	7.39956970153346	0.403102995731804	1	1.42185568505566	7.65999878673121	0.543129738849383	1	1.25130456998396	7.55466469060953	0.698123414803353	1	7.01851953595898	7.39229506759677	7.01851953595898	7.8975246061671	7.01851953595898	7.71400531604205	7.39229506759677	7.8975246061671	7.39229506759677	7.71400531604205	7.01851954	7.39229507
432	NM_001197216,NM_001671,XM_011523861	ASGR1	asialoglycoprotein receptor 1	protein_coding	NP_001184145.1;NP_001662.1;XP_011522163.1	742	108360	.	.	9.139205	9.185751	14.761932	9.363472999999999	24.150778000000003	23.635220999999998	38.322134	24.165706999999998	1.0116004653462	3.78881909140635	0.986161334401864	1	1.55078121685437	4.13112536773384	0.450722014661237	1	-1.04223741824091	3.7508124220453	0.943648003657811	1	1.5330030189671	4.13708636966808	0.462824026608904	1	-1.05432842739809	3.75914567566588	0.928587695205588	1	3.87881390465233	3.89433062296123	3.87881390465233	4.47662060769837	3.87881390465233	3.82325860258581	3.89433062296123	4.47662060769837	3.89433062296123	3.82325860258581	3.8788139	3.89433062
433	NM_001181,NM_001201352,NM_080912,NM_080913,NM_080914,XM_005256648,XM_006721524,XM_006721526,XM_011523862,XM_011523863,XM_011523864,XM_011523865,XM_011523866,XM_017024651,XM_017024652,XM_017024653,XM_024450755,XM_024450756,XM_024450757	ASGR2	asialoglycoprotein receptor 2	protein_coding	NP_001172.1;NP_001188281.1;NP_550434.1;NP_550435.1;NP_550436.1;XP_005256705.1;XP_006721587.2;XP_006721589.1;XP_011522164.2;XP_011522165.1;XP_011522166.1;XP_011522167.1;XP_011522168.1;XP_016880140.1;XP_016880141.1;XP_016880142.1;XP_024306523.1;XP_024306524.1;XP_024306525.1	743	108361	.	.	34.802122	31.39853	37.97746300000001	32.88873600000001	91.96623500000001	80.78938900000001	98.589899	84.88085400000001	1.08304469341708	5.71587649933746	0.890574892326602	1	1.10546045648292	5.73132441940696	0.862634497890148	1	-1.04316459956453	5.62699256687937	0.942089908755941	1	1.02069709238649	5.78702149214132	0.972068936704495	1	-1.129794338393	5.68681660217567	0.833074581480526	1	5.68463854687117	5.79758308859754	5.68463854687117	5.82661279096257	5.68463854687117	5.62487974199564	5.79758308859754	5.82661279096257	5.79758308859754	5.62487974199564	5.68463855	5.79758309
435	NM_000048,NM_001024943,NM_001024944,NM_001024946	ASL	argininosuccinate lyase	protein_coding	NP_000039.2;NP_001020114.1;NP_001020115.1;NP_001020117.1	746	608310	.	.	18.051693999999998	16.472271	20.300100999999998	18.035353999999998	47.702439999999996	42.383663999999996	52.699282	46.546521	1.03768167721177	5.49227266843229	0.949428790422233	1	1.11117437128006	5.54339016737261	0.855703921581639	1	-1.12324150110974	5.3838975394465	0.84109108976471	1	1.07082417052255	5.56879688597283	0.906131865323915	1	-1.16556771067126	5.41232860227271	0.791376151349751	1	5.49665735838884	5.54886273494106	5.49665735838884	5.64554833123648	5.49665735838884	5.33291457097598	5.54886273494106	5.64554833123648	5.54886273494106	5.33291457097598	5.49665736	5.54886273
436	gene-ASLP1	ASLP1	argininosuccinate lyase pseudogene 1	pseudogene	.	747	.	.	.	1.001411	1.621229	1.491085	0.688982	2.646275	4.171472	3.870873	1.778159	1.49696311522338	0.280402041897926	0.50970264462298	1	2.12425403940165	0.598196169383538	0.217072795400516	1	2.28004567585678	0.669951775680413	0.181173004039294	1	1.41909957076193	0.799902487470452	0.562703377693007	1	1.52312019689608	0.860472232096251	0.492523588744198	1	0.959775960905954	1.27237901515486	0.959775960905954	1.58958740833856	0.959775960905954	1.65856527632922	1.27237901515486	1.58958740833856	1.27237901515486	1.65856527632922	0.95977596	1.27237902
439	NM_001371488,NM_001371489,NM_004317	GET3	guided entry of tail-anchored proteins factor 3, ATPase	protein_coding	NP_001358417.1;NP_001358418.1;NP_004308.2	752	601913	.	.	36.54198400000001	39.422506999999996	48.289967	41.267673	96.563895	101.43533799999999	125.361273	106.505631	-1.08791020382473	5.79248145697525	0.884411096948878	1	1.15723341362379	5.96114858144211	0.800813930848301	1	-1.06972405185686	5.80414138291185	0.907469149219911	1	1.25896664013941	5.9059999227894	0.69070837356518	1	1.01700094079796	5.74260255942922	0.977072923961755	1	5.87598576206557	5.75658009011464	5.87598576206557	6.08333059041555	5.87598576206557	5.78045571369637	5.75658009011464	6.08333059041555	5.75658009011464	5.78045571369637	5.87598576	5.75658009
440	NM_001178075,NM_001178076,NM_001178077,NM_001352496,NM_001673,NM_133436,NM_183356	ASNS	asparagine synthetase (glutamine-hydrolyzing)	protein_coding	NP_001171546.1;NP_001171547.1;NP_001171548.1;NP_001339425.1;NP_001664.3;NP_597680.2;NP_899199.2	753	108370	.	.	82.86292799999998	84.71984899999998	25.158039000000002	26.523091000000004	218.96912700000001	217.98678800000002	65.310542	68.45208699999999	3.23112594683382	7.20727731394266	0.0478866074920396	1	-1.06820644641321	6.07964036256571	0.90936321655336	1	3.1254690966362	7.17083942253441	0.0542328097761414	1	-3.45151352795599	7.18523678515009	0.037181646877758	1	-1.03380588530269	7.79425685791533	0.954154181853457	1	6.14631113791485	7.82424199704345	6.14631113791485	6.05250649852336	6.14631113791485	7.77649148621017	7.82424199704345	6.05250649852336	7.82424199704345	7.77649148621017	6.14631114	7.824242
443	NM_000049,NM_001128085,XM_017024661,XM_024450764,XR_934026	ASPA	aspartoacylase	protein_coding	NP_000040.1;NP_001121557.1;XP_016880150.1;XP_024306532.1	756	608034	.	.	1.293377	1.6078549999999998	1.028595	0.750243	3.417809	4.137058	2.670245	1.936264	1.62739399900237	2.5434721043464	0.406544541637159	1	1.25639904995872	2.32447042247181	0.700740047368204	1	1.79913317818305	2.63488441087528	0.318607219523626	1	-1.295287762724	2.67566275933367	0.658295344959804	1	1.10552490149316	2.92313916601703	0.864977230582009	1	2.43563833458476	3.0317606179259	2.43563833458476	2.70956999662445	2.43563833458476	3.15958370750277	3.0317606179259	2.70956999662445	3.0317606179259	3.15958370750277	2.43563833	3.03176062
444	NM_001164750,NM_001164751,NM_001164752,NM_001164753,NM_001164754,NM_001164755,NM_001164756,NM_004318,NM_020164,NM_032466,NM_032467,NM_032468,XM_005251235,XM_005251236,XM_005251239,XM_005251240,XM_005251242,XM_005251243,XM_005251244,XM_005251246,XM_005251247,XM_017013419,XM_017013420,XM_017013421,XM_017013422,XM_017013424,XM_017013425,XM_017013426,XM_017013427,XM_017013428,XM_017013429,XM_01701343…	ASPH	aspartate beta-hydroxylase	protein_coding	NP_001158222.1;NP_001158223.1;NP_001158224.1;NP_001158225.1;NP_001158226.1;NP_001158227.1;NP_001158228.1;NP_004309.2;NP_064549.1;NP_115855.1;NP_115856.1;NP_115857.1;XP_005251292.1;XP_005251293.1;XP_005251296.1;XP_005251297.1;XP_005251299.1;XP_005251300.1;XP_005251301.1;XP_005251303.1;XP_005251304.1;XP_016868908.1;XP_016868909.1;XP_016868910.1;XP_016868911.1;XP_016868913.1;XP_016868914.1;XP_016868…	757	600582	.	.	59.042765	63.823129	70.48879900000001	61.757562	156.023259	164.218889	182.98968699999998	159.38692800000004	1.01308285738286	8.24385587898202	0.982104803606661	1	1.10448968068933	8.30791965064981	0.863387543920867	1	1.00814224537023	8.24030546401877	0.988859623298892	1	1.09022644609037	8.31684490226189	0.881107303685023	1	-1.00490071436837	8.24966312516324	0.993304284978577	1	8.23908529309141	8.25777592093653	8.23908529309141	8.38201431918822	8.23908529309141	8.2507460119634	8.25777592093653	8.38201431918822	8.25777592093653	8.2507460119634	8.23908529	8.25777592
445	NM_000050,NM_054012,XM_005272200,XM_011518705,XM_017014729	ASS1	argininosuccinate synthase 1	protein_coding	NP_000041.2;NP_446464.1;XP_005272257.1;XP_011517007.1;XP_016870218.1	758	603470	.	.	5.754150999999999	6.173686999999999	6.387111	5.08394	15.205613	15.885088	16.581013000000002	13.120882	1.1751576077762	3.2450279204932	0.782674170838415	1	1.25862858152503	3.29929573234705	0.693191213637025	1	1.17858389720689	3.24723584406487	0.780032268756729	1	1.07103117171023	3.40613049703548	0.907394765763839	1	1.00291437470009	3.35782216686119	0.998142000044697	1	3.27611552573915	3.48664330967601	3.27611552573915	3.5770983663238	3.27611552573915	3.49046834478154	3.48664330967601	3.5770983663238	3.48664330967601	3.49046834478154	3.27611553	3.48664331
447	gene-ASS1P2	ASS1P2	argininosuccinate synthetase 1 pseudogene 2	pseudogene	.	765	.	.	.	0.059981	0.123415	0.097057	0.168097	0.158503	0.31755	0.251961	0.433833	-2.43970023210458	-2.15038293264379	0.244300670649552	1	-1.72524461799906	-1.99111859095304	0.466686686490945	1	-1.40740069783089	-1.89992177346728	0.644898625754218	1	1.41436146224741	-2.57962549334673	0.777045532163254	1	1.73489814213128	-2.43014968811747	0.526437007785902	1	0.358221191947118	0.156256252720856	0.358221191947118	0.217285094336772	0.358221191947118	0.26270309399067	0.156256252720856	0.217285094336772	0.156256252720856	0.26270309399067	0.35822119	0.15625625
462	NM_000488,NM_001365052	SERPINC1	serpin family C member 1	protein_coding	NP_000479.1;NP_001351981.1	775	107300	.	.	10.438055	10.506043	10.295845	9.012709	27.583047	27.032375000000002	26.728124	23.260439	1.25307545966788	4.1609720226733	0.69806377785474	1	1.23434667871391	4.14894145272917	0.717401622350473	1	1.2558923865176	4.16276671671177	0.695145883806474	1	-1.01517269872014	4.30318915343696	0.980250019005661	1	1.00224708900647	4.31550408618869	0.997866485394645	1	4.07464286258074	4.38275278567218	4.07464286258074	4.36207461760869	4.07464286258074	4.385836218941	4.38275278567218	4.36207461760869	4.38275278567218	4.385836218941	4.07464286	4.38275279
463	NM_001164766,NM_006885,NR_163978,XM_005255957,XM_017023229,XM_017023251,XM_024450275,XM_024450276,XM_024450291	ZFHX3	zinc finger homeobox 3	protein_coding	NP_001158238.1;NP_008816.3;XP_005256014.1;XP_016878718.1;XP_016878740.1;XP_024306043.1;XP_024306044.1;XP_024306059.1	777	104155	.	.	2.579323	2.382279	3.164953	2.757444	6.815982	6.129678	8.216249	7.116547000000001	-1.02523749370129	5.55641345747834	0.966032856179144	1	1.11689608240301	5.65622445552999	0.848691039801066	1	-1.17632803868478	5.46183039991721	0.779185953647813	1	1.14508414614093	5.63925890796695	0.815024102384378	1	-1.14737166480676	5.44251691559934	0.812393758707451	1	5.60333351025653	5.5681226779603	5.60333351025653	5.7597252835648	5.60333351025653	5.3742566659161	5.5681226779603	5.7597252835648	5.5681226779603	5.3742566659161	5.60333351	5.56812268
466	NM_005171,XM_011538386,XM_011538387,XM_011538388,XM_017019331,XM_017019332,XM_017019333,XM_017019334,XM_017019335,XM_017019336	ATF1	activating transcription factor 1	protein_coding	NP_005162.1;XP_011536688.1;XP_011536689.1;XP_011536690.1;XP_016874820.1;XP_016874821.1;XP_016874822.1;XP_016874823.1;XP_016874824.1;XP_016874825.1	783	123803	.	.	10.151805999999999	10.775677	11.169850000000004	9.663901999999998	26.826620000000002	27.726155000000002	28.997046	24.941072000000002	1.10139243848948	4.76864474788169	0.868137224338415	1	1.14446227998858	4.79791742276832	0.81628257425509	1	1.11706064998044	4.77932484803449	0.848924792069574	1	1.03910521251084	4.8643225236651	0.947773818486483	1	1.01422561793049	4.84656151963515	0.98116837290377	1	4.75023717499874	4.88463197673636	4.75023717499874	4.93813795732305	4.75023717499874	4.90432661612657	4.88463197673636	4.93813795732305	4.88463197673636	4.90432661612657	4.75023717	4.88463198
467	NM_001030287,NM_001040619,NM_001206484,NM_001206486,NM_001206488,NM_001674,XM_005273146,XM_011509579,XR_001737203	ATF3	activating transcription factor 3	protein_coding	NP_001025458.1;NP_001035709.1;NP_001193413.2;NP_001193415.1;NP_001193417.2;NP_001665.1;XP_005273203.1;XP_011507881.1	785	603148	.	.	5.613998	7.868029	8.495716999999999	5.547677	14.835256999999999	20.244681000000003	22.054972	14.317713	1.03602242532664	3.77632188129487	0.951928904962681	1	1.44029860057289	4.03741054548363	0.530513629827888	1	1.30180309664392	3.95322143984163	0.650348564545818	1	1.39022347234452	4.05797839328893	0.571015486542532	1	1.25654151528626	3.97511531782832	0.694570904081029	1	3.8509052710851	3.89848651093639	3.8509052710851	4.34644028517142	3.8509052710851	4.20809169440075	3.89848651093639	4.34644028517142	3.89848651093639	4.20809169440075	3.85090527	3.89848651
468	NM_001675,NM_182810,XM_017028807	ATF4	activating transcription factor 4	protein_coding	NP_001666.2;NP_877962.1;XP_016884296.1	786	604064	.	.	238.113169	269.177751	198.916204	167.18075199999998	629.225144	692.602736	516.38864	431.468239	1.18185508941126	8.81988488414684	0.772375090385082	1	-1.19292586626149	8.57268940551629	0.760078571242824	1	1.10853013465908	8.77056603631821	0.858392440596486	1	-1.40986564972585	8.70877626912035	0.55274130066154	1	-1.06614615531834	8.88989896609079	0.91168213536997	1	8.69770381427954	8.93822324955276	8.69770381427954	8.44386829972883	8.69770381427954	8.8460122126639	8.93822324955276	8.44386829972883	8.93822324955276	8.8460122126639	8.69770381	8.93822325
469	gene-ATF4P1	ATF4P1	activating transcription factor 4 pseudogene 1	pseudogene	.	789	.	.	.	0.043399	0.042706	0.052744	0.038372	0.114684	0.109885	0.136923	0.099031	1.07588981425573	-3.32539912553321	1	1	1.32728952959369	-3.19473369273478	0.818192604040439	1	1.00379210776343	-3.3809135427016	1	1	1.23414523459865	-3.19703445448575	1	1	-1.07203547638602	-3.37259982255281	1	1	0.0926354987283094	0.0996247580541727	0.0926354987283094	0.122553805726709	0.0926354987283094	0.092985171366357	0.0996247580541727	0.122553805726709	0.0996247580541727	0.092985171366357	0.0926355	0.09962476
471	NM_004044,XM_017004187,XM_024452919	ATIC	5-aminoimidazole-4-carboxamide ribonucleotide formyltransferase/IMP cyclohydrolase	protein_coding	NP_004035.2;XP_016859676.1;XP_024308687.1	794	601731	.	.	89.113855	82.639343	76.44755400000001	88.26363699999999	235.48751000000001	212.633598	198.458688	227.795097	1.05266230744435	7.62954033816735	0.929265784794796	1	-1.16710771961784	7.48488822397901	0.78915087539892	1	-1.08536344563587	7.53415525666926	0.88727702506589	1	-1.22857048315276	7.52522721909092	0.721716842054372	1	-1.14252130896651	7.57315074633709	0.817615495163285	1	7.59927486189421	7.67294602512474	7.59927486189421	7.37757743602878	7.59927486189421	7.48173041690232	7.67294602512474	7.37757743602878	7.67294602512474	7.48173041690232	7.59927486	7.67294603
472	NM_000051,NM_001351834,NM_001351835,NM_001351836,XM_005271562,XM_006718843,XM_006718845,XM_011542840,XM_011542842,XM_011542843,XM_011542844,XM_011542845,XM_017017789,XM_017017790,XM_017017791,XM_017017792,XR_002957150	ATM	ATM serine/threonine kinase	protein_coding	NP_000042.3;NP_001338763.1;NP_001338764.1;NP_001338765.1;XP_005271619.2;XP_006718906.1;XP_006718908.1;XP_011541142.1;XP_011541144.1;XP_011541145.1;XP_011541146.1;XP_011541147.1;XP_016873278.1;XP_016873279.1;XP_016873280.1;XP_016873281.1	795	607585	.	.	3.7241170000000006	3.8009809999999993	3.923973	4.016629	9.841151000000002	9.780038000000001	10.186676000000002	10.366312000000002	-1.0353877189308	5.76621179951764	0.952377875659025	1	-1.02075397853129	5.77635230363702	0.972021992160681	1	-1.06900476823824	5.74370975258981	0.908410478230286	1	1.01433622169027	5.75118619361785	0.980710365222318	1	-1.0324681065056	5.71799001300548	0.956243017613739	1	5.81611287304646	5.76684589469033	5.81611287304646	5.78700798346688	5.81611287304646	5.72160721583356	5.76684589469033	5.78700798346688	5.76684589469033	5.72160721583356	5.81611287	5.76684589
473	NM_001042681,NM_001042682,NM_012102	RERE	arginine-glutamic acid dipeptide repeats	protein_coding	NP_001036146.1;NP_001036147.1;NP_036234.3	9965	605226	.	.	22.192518	24.687259	23.830297	23.49988	58.64476500000001	63.521084	61.863708	60.649637	-1.02526472621687	7.59947342509603	0.965631641593333	1	-1.00048310342293	7.61701451190206	0.999441549715512	1	1.03492474989651	7.64232625138357	0.9526827712064	1	1.02476966967594	7.59911023825205	0.966293084696349	1	1.0610718894038	7.62473535344566	0.918305910147339	1	7.62446299173382	7.58865087254053	7.62446299173382	7.62376971423382	7.62446299173382	7.67374257684998	7.58865087254053	7.62376971423382	7.58865087254053	7.67374257684998	7.62446299	7.58865087
475	NM_004045	ATOX1	antioxidant 1 copper chaperone	protein_coding	NP_004036.1	798	602270	.	.	49.048454	45.399956	49.630768	49.978458	129.612823	116.815498	128.84201	128.986847	1.01857561320807	4.70603610556686	0.97542973811051	1	-1.01866723065598	4.67945819188003	0.975317698302459	1	-1.12524442602333	4.61000567883371	0.839144459589791	1	-1.03758977665415	4.69279552419921	0.949885110336242	1	-1.14614736989364	4.62406842363112	0.814288932758866	1	4.74578665337926	4.77136066610553	4.74578665337926	4.72010526465491	4.74578665337926	4.58225474388184	4.77136066610553	4.72010526465491	4.77136066610553	4.58225474388184	4.74578665	4.77136067
476	NM_000701,NM_001160233,NM_001160234,XM_017001360,XM_017001361,XR_002956654	ATP1A1	ATPase Na+/K+ transporting subunit alpha 1	protein_coding	NP_000692.2;NP_001153705.1;NP_001153706.1;XP_016856849.1;XP_016856850.1	799	182310	.	.	590.7779800000001	548.8730410000001	546.433476	592.5903470000001	1561.1583429999998	1412.267362	1418.5472429999998	1529.3860569999997	1.03502499464995	11.2477643618929	0.952443249486958	1	-1.09679628715093	11.1576096428672	0.872836740871954	1	-1.10219234699972	11.1542356827114	0.866145542336454	1	-1.13521157916729	11.1838009989623	0.826132251015693	1	-1.14079663718954	11.1804878268179	0.819521122234501	1	11.2233030158536	11.2729482426817	11.2233030158536	11.0900657174774	11.2233030158536	11.0829885511116	11.2729482426817	11.0900657174774	11.2729482426817	11.0829885511116	11.22330302	11.27294824
477	NM_000702	ATP1A2	ATPase Na+/K+ transporting subunit alpha 2	protein_coding	NP_000693.1	800	182340	.	.	0.305793	0.324532	0.184957	0.216633	0.808073	0.835032	0.480151	0.559098	1.46992274287038	0.706419424695561	0.524473271561079	1	-1.18229557286158	0.290900703268111	0.793547210794383	1	1.4717098480962	0.707791080775419	0.52735957889833	1	-1.73796057764604	0.611406342865689	0.360614175282884	1	1.00119775406296	0.948962349217372	1	1	1.19734243313788	1.53692814735727	1.19734243313788	1.06590078723506	1.19734243313788	1.53806122401899	1.53692814735727	1.06590078723506	1.53692814735727	1.53806122401899	1.19734243	1.53692815
481	NM_001677	ATP1B1	ATPase Na+/K+ transporting subunit beta 1	protein_coding	NP_001668.1	804	182330	.	.	176.477646	178.584167	219.397842	204.548721	466.350403	459.502594	569.559204	527.909363	-1.11653635333423	8.88051499180381	0.848614901925038	1	1.06065153472591	9.00094031192815	0.918786351420766	1	-1.17066913714509	8.84864053538533	0.784986893263055	1	1.18425604381697	8.92594672577257	0.769681109571178	1	-1.04848277367243	8.76506237865335	0.934669472815213	1	8.96064876568877	8.80195530594336	8.96064876568877	9.04543424787664	8.96064876568877	8.7338085834395	8.80195530594336	9.04543424787664	8.80195530594336	8.7338085834395	8.96064877	8.80195531
482	NM_001303263,NM_001678	ATP1B2	ATPase Na+/K+ transporting subunit beta 2	protein_coding	NP_001290192.1;NP_001669.3	805	182331	.	.	0.176243	0.255742	0.355992	0.139208	0.465731	0.658031	0.924159	0.359275	1.30646977477624	-0.6765962354148	0.675266987857143	1	2.52430988090855	-0.0830823821208237	0.146238561535902	1	1.78476666775102	-0.410879452912173	0.374129293445679	1	1.9323796000807	0.0202255878448779	0.291123114705998	1	1.36611970865966	-0.279155252101424	0.627748605763174	1	0.598319108153109	0.741618410604644	0.598319108153109	1.20185372528953	0.598319108153109	0.940153584249842	0.741618410604644	1.20185372528953	0.741618410604644	0.940153584249842	0.59831911	0.74161841
483	NM_001679	ATP1B3	ATPase Na+/K+ transporting subunit beta 3	protein_coding	NP_001670.1	806	601867	.	.	41.363972	44.925522	47.967754	45.415436	109.306221	115.594765	124.524811	117.210373	-1.05751950567542	6.48448577379393	0.923078953435769	1	1.04449022013794	6.55600721876692	0.940140224613028	1	-1.03312308173568	6.50092723556734	0.955217290067944	1	1.10456892194352	6.51707461596356	0.863483912577204	1	1.02361432739273	6.46048258519963	0.967973651746065	1	6.53937473390911	6.45958063105196	6.53937473390911	6.6015141844278	6.53937473390911	6.49287531006399	6.45958063105196	6.6015141844278	6.45958063105196	6.49287531006399	6.53937473	6.45958063
485	gene-ATP1B1P1	ATP1B1P1	ATPase Na+/K+ transporting subunit beta 1 pseudogene 1	pseudogene	.	809	.	.	.	0.005716	0.011294	0.02999	0.023703	0.015104	0.029059	0.077854	0.061175	-2.23597144790553	-3.69801903024906	0.744783666154637	1	1.11084310917173	-3.30021488948497	1	1	-1.63103185149935	-3.6164005127836	1	1	2.48894327891718	-3.64355400030705	0.553371415770614	1	1.3742219593701	-4.01123137276953	1	1	0.0926354987283094	0.0406791037088784	0.0926354987283094	0.102837563325615	0.0926354987283094	0.0565070785400183	0.0406791037088784	0.102837563325615	0.0406791037088784	0.0565070785400183	0.0926355	0.0406791
487	NM_001286075,NM_004320,NM_173201	ATP2A1	ATPase sarcoplasmic/endoplasmic reticulum Ca2+ transporting 1	protein_coding	NP_001273004.1;NP_004311.1;NP_775293.1	811	108730	.	.	0.620032	0.643318	0.6982269999999999	0.7361420000000001	1.638463	1.6552769999999999	1.812603	1.899873	-1.13936373208487	1.42809453740352	0.836147819088346	1	-1.06582692465322	1.47412813020828	0.922694127996535	1	-1.1697613742276	1.4094926960415	0.794752239422211	1	1.06899707634365	1.38008560272075	0.915693833269361	1	-1.02667714113766	1.3121617675056	0.977099804214241	1	1.93923541115501	1.80240694755947	1.93923541115501	1.87176793576333	1.93923541115501	1.77539758016594	1.80240694755947	1.87176793576333	1.80240694755947	1.77539758016594	1.93923541	1.80240695
488	NM_001681,NM_170665,XM_005253888,XM_011538402,XR_002957329,XR_243009	ATP2A2	ATPase sarcoplasmic/endoplasmic reticulum Ca2+ transporting 2	protein_coding	NP_001672.1;NP_733765.1;XP_005253945.1;XP_011536704.1	812	108740	.	.	61.999373999999996	62.907953	72.010775	75.54752900000001	163.836233	161.86411500000003	186.94074800000004	194.97675	-1.1831525631171	9.29974223451329	0.770902556493873	1	-1.06610794596543	9.37052865084792	0.911722317287114	1	-1.22774351599389	9.27553435544082	0.722469732221791	1	1.10978685086762	9.25042871683178	0.85683266463411	1	-1.03768824069268	9.1468928822481	0.948924839444351	1	9.41801041836305	9.17575977336659	9.41801041836305	9.32579603736803	9.41801041836305	9.12248055349238	9.17575977336659	9.32579603736803	9.17575977336659	9.12248055349238	9.41801042	9.17575977
489	NM_005173,NM_174953,NM_174954,NM_174955,NM_174956,NM_174957,NM_174958,XM_011523881,XM_011523882,XM_011523884,XM_011523885,XM_011523888,XM_011523889,XM_011523892,XM_017024692,XM_017024693	ATP2A3	ATPase sarcoplasmic/endoplasmic reticulum Ca2+ transporting 3	protein_coding	NP_005164.2;NP_777613.1;NP_777614.1;NP_777615.1;NP_777616.1;NP_777617.1;NP_777618.1;XP_011522183.1;XP_011522184.1;XP_011522186.1;XP_011522187.1;XP_011522190.1;XP_011522191.1;XP_011522194.1;XP_016880181.1;XP_016880182.1	813	601929	.	.	0.7200529999999999	0.703858	1.2551690000000002	0.977427	1.902777	1.81105	3.258432	2.522592	-1.27316671467542	2.16918976489986	0.682285354274056	1	1.28074559407033	2.52188798650087	0.674120817463469	1	-1.36226128440763	2.12624075520441	0.599157988635507	1	1.63062152888434	2.37868908250961	0.408131868342902	1	-1.06997676971387	1.93766098159911	0.910839301229373	1	2.58661670194159	2.30223431537937	2.58661670194159	2.89007550332084	2.58661670194159	2.22494474978445	2.30223431537937	2.89007550332084	2.30223431537937	2.22494474978445	2.5866167	2.30223432
490	NM_001001323,NM_001366520,NM_001366521,NM_001366522,NM_001366523,NM_001366524,NM_001366525,NM_001366526,NM_001366527,NM_001366528,NM_001366529,NM_001366530,NM_001366531,NM_001366532,NM_001682,XM_017019357,XM_024448991,XM_024448993,XR_002957330	ATP2B1	ATPase plasma membrane Ca2+ transporting 1	protein_coding	NP_001001323.1;NP_001353449.1;NP_001353450.1;NP_001353451.1;NP_001353452.1;NP_001353453.1;NP_001353454.1;NP_001353455.1;NP_001353456.1;NP_001353457.1;NP_001353458.1;NP_001353459.1;NP_001353460.1;NP_001353461.1;NP_001673.2;XP_016874846.1;XP_024304759.1;XP_024304761.1	814	108731	.	.	42.41904900000001	45.831684	41.818042	40.882771000000005	112.094314	117.92634699999999	108.560091	105.51225	1.0725233932278	8.35029219972533	0.903526606071499	1	1.00916087462448	8.30550023754981	0.987463627099292	1	1.09478384016264	8.36570163368524	0.875411258833481	1	-1.0627873509648	8.3566444183706	0.916043202297012	1	1.0207552002355	8.41478559197714	0.971664167015939	1	8.30333844194319	8.40403930656571	8.30333844194319	8.31645324432248	8.30333844194319	8.43358977181797	8.40403930656571	8.31645324432248	8.40403930656571	8.43358977181797	8.30333844	8.40403931
491	NM_001001331,NM_001330611,NM_001353564,NM_001363862,NM_001683,XM_005265179,XM_006713175,XM_011533752,XM_017006481,XM_017006482,XM_017006483,XM_017006484,XM_017006485,XM_017006486,XM_017006487,XM_017006488,XM_017006489,XM_017006492	ATP2B2	ATPase plasma membrane Ca2+ transporting 2	protein_coding	NP_001001331.1;NP_001317540.1;NP_001340493.1;NP_001350791.1;NP_001674.2;XP_005265236.1;XP_006713238.1;XP_011532054.1;XP_016861970.1;XP_016861971.1;XP_016861972.1;XP_016861973.1;XP_016861974.1;XP_016861975.1;XP_016861976.1;XP_016861977.1;XP_016861978.1;XP_016861981.1	815	108733	.	.	7.234646999999999	6.3879719999999995	10.979823000000001	9.548932	19.11789	16.436449	28.503735	24.644351	-1.26481517193949	6.25012063230525	0.684729826380451	1	1.10741117069465	6.48511750061155	0.860020333858367	1	-1.57205500422313	6.11985159567799	0.435529738060825	1	1.40067111637367	6.33414059216679	0.560647035078955	1	-1.24291309596063	5.92246585804698	0.707075651409674	1	6.42600283311217	6.09150414425795	6.42600283311217	6.5715686723101	6.42600283311217	5.78290001111499	6.09150414425795	6.5715686723101	6.09150414425795	5.78290001111499	6.42600283	6.09150414
493	NM_001001396,NM_001365783,NM_001365784,NM_001684	ATP2B4	ATPase plasma membrane Ca2+ transporting 4	protein_coding	NP_001001396.1;NP_001352712.1;NP_001352713.1;NP_001675.3	817	108732	.	.	12.360173	13.141845	11.658911000000002	11.921884	32.66233100000001	33.814372000000006	30.266658	30.768577999999998	1.08265085240909	6.87563751304462	0.890792591832217	1	-1.02477094403462	6.79968595932366	0.966387198737127	1	1.07818481920927	6.87253076855454	0.896446158833537	1	-1.10946924645611	6.8587707517282	0.857405252173865	1	-1.00414223175811	6.92874465427434	0.994442576197444	1	6.82956768761684	6.94316893897629	6.82956768761684	6.79457976854513	6.82956768761684	6.93725378325374	6.94316893897629	6.79457976854513	6.94316893897629	6.93725378325374	6.82956769	6.94316894
498	NM_001001935,NM_001001937,NM_001257334,NM_001257335,NM_004046,XM_017025789	ATP5F1A	ATP synthase F1 subunit alpha	protein_coding	NP_001001935.1;NP_001001937.1;NP_001244263.1;NP_001244264.1;NP_004037.1;XP_016881278.1	823	164360	.	.	212.211829	205.515416	207.883678	233.77699800000002	560.779665	528.797531	539.668249	603.343114	-1.07767474765211	8.94730856292686	0.896928446120439	1	-1.1506215071478	8.90260382881301	0.808054197277174	1	-1.16449907860223	8.89457882591157	0.792021828210444	1	-1.06768905734411	8.84587040988868	0.909700499831866	1	-1.08056636974443	8.83752546339466	0.893255944908765	1	9.00298826810644	8.89528442374442	9.00298826810644	8.80099757444297	9.00298826810644	8.78374040271834	8.89528442374442	8.80099757444297	8.89528442374442	8.78374040271834	9.00298827	8.89528442
501	NM_001182,NM_001201377,NM_001202404	ALDH7A1	aldehyde dehydrogenase 7 family member A1	protein_coding	NP_001173.2;NP_001188306.1;NP_001189333.2	877	107323	.	.	14.295435	14.319456	11.212595	13.981901	37.776353	36.844402	29.108018	36.085167999999996	1.06116773252964	6.23613481612855	0.918403967267794	1	-1.26124665987187	6.03497667042804	0.688397062485212	1	1.00180332725685	6.19395407392782	0.997796332628883	1	-1.338395019373	6.08336895111933	0.614631480257858	1	-1.05925770474067	6.23731785789698	0.920840034081374	1	6.21166958124379	6.29620195788262	6.21166958124379	5.88188570759974	6.21166958124379	6.21423391350577	6.29620195788262	5.88188570759974	6.29620195788262	6.21423391350577	6.21166958	6.29620196
506	NM_001686	ATP5F1B	ATP synthase F1 subunit beta	protein_coding	NP_001677.2	830	102910	.	.	448.577576	425.610565	415.3815	494.394073	1185.387207	1095.109131	1078.334839	1275.956299	-1.06172057090695	9.8552519864353	0.917377864265924	1	-1.20361758852497	9.77030600325883	0.748309541548656	1	-1.18724794563347	9.77929979463169	0.766320570616021	1	-1.13364820140954	9.72375555417809	0.828011476530588	1	-1.11823015552814	9.73304418426935	0.846529473696454	1	9.899272252718	9.81296119578795	9.899272252718	9.63220214322452	9.899272252718	9.65193333050725	9.81296119578795	9.63220214322452	9.81296119578795	9.65193333050725	9.89927225	9.8129612
509	NM_001001973,NM_001320886,NM_005174,XM_017016290	ATP5F1C	ATP synthase F1 subunit gamma	protein_coding	NP_001001973.1;NP_001307815.1;NP_005165.1;XP_016871779.1	833	108729	.	.	174.388818	177.55500700000002	171.680582	178.255733	460.83057499999995	456.85454300000004	445.68463299999996	460.05107699999996	1.0161328435206	7.76341703652122	0.977980178984204	1	-1.05007797060057	7.71701439924865	0.932642417120526	1	-1.02596729179123	7.73344451459812	0.964671050682026	1	-1.06701875610059	7.72887463759306	0.910624133068084	1	-1.04251909197336	7.74516994744549	0.942581291078191	1	7.75829999091287	7.78128342214075	7.75829999091287	7.68813653328625	7.75829999091287	7.72148795262042	7.78128342214075	7.68813653328625	7.78128342214075	7.72148795262042	7.75829999	7.78128342
513	NM_001001975,NM_001687	ATP5F1D	ATP synthase F1 subunit delta	protein_coding	NP_001001975.1;NP_001678.1	837	603150	.	.	25.827074000000003	22.858234	26.691515	27.085698	68.24924999999999	58.814945	69.291463	69.904093	-1.04428458765133	4.72068879825183	0.941052473003599	1	-1.03876703853116	4.72446617824266	0.948359595139195	1	-1.23750175740511	4.60595129132386	0.713496790014926	1	1.00531160488793	4.69288419399401	0.993462987092235	1	-1.18502438001238	4.57178439407765	0.769936393092717	1	4.80259930920019	4.74236746950786	4.80259930920019	4.7497259283005	4.80259930920019	4.50737195299193	4.74236746950786	4.7497259283005	4.74236746950786	4.50737195299193	4.80259931	4.74236747
514	NM_006886	ATP5F1E	ATP synthase F1 subunit epsilon	protein_coding	NP_008817.1	838	606153	.	.	39.682961	34.896496	39.896141	41.451824	104.864075	89.789772	103.570816	106.980904	-1.00620844025446	7.35467896147191	0.991574009240046	1	-1.05066277471302	7.32393418935357	0.93191246999479	1	-1.21399990712056	7.22600622594434	0.737252079378111	1	-1.04418008523204	7.31935223937382	0.940429542997225	1	-1.2065095494386	7.22112035598147	0.745322122718101	1	7.36762894420092	7.35875387773257	7.36762894420092	7.29677089651215	7.36762894420092	7.0897254130321	7.35875387773257	7.29677089651215	7.35875387773257	7.0897254130321	7.36762894	7.35875388
515	NM_001688	ATP5PB	ATP synthase peripheral stalk-membrane subunit b	protein_coding	NP_001679.2	840	603270	.	.	62.70599	63.839287	64.627716	66.218872	165.703506	164.260468	167.774231	170.900894	-1.01722361840253	7.5645761864147	0.976510404703943	1	-1.03612475473916	7.55147546149787	0.95109479775525	1	-1.06008667757842	7.53535432051405	0.91959703028815	1	-1.01858111940263	7.53897887214261	0.974664993684137	1	-1.04213732411931	7.52272147653651	0.943102828423061	1	7.58414760681635	7.55963997977009	7.58414760681635	7.53322092558182	7.58414760681635	7.50041621996815	7.55963997977009	7.53322092558182	7.55963997977009	7.50041621996815	7.58414761	7.55963998
516	NM_001002027,NM_005175	ATP5MC1	ATP synthase membrane subunit c locus 1	protein_coding	NP_001002027.1;NP_005166.1	841	603192	.	.	77.785456	70.84048200000001	73.394833	85.433729	205.55169	182.27475	190.533776	220.491547	-1.05462166689087	5.77125702610526	0.92702783418329	1	-1.16972534296686	5.70048270510785	0.786591082912153	1	-1.22199927210406	5.67167026088294	0.729111635952842	1	-1.10914249760178	5.65963351633306	0.858098803596199	1	-1.15870901390823	5.63001710956442	0.799158405961705	1	5.83383394256651	5.75848668447433	5.83383394256651	5.61194240261549	5.83383394256651	5.55018451515695	5.75848668447433	5.61194240261549	5.75848668447433	5.55018451515695	5.83383394	5.75848668
517	NM_001002031,NM_001330269,NM_001369753,NM_001369754,NM_001369755,NM_001369756,NM_001369757,NM_001369758,NM_005176,NR_163135,NR_163136,NR_163137,XM_017019460,XM_017019461	ATP5MC2	ATP synthase membrane subunit c locus 2	protein_coding	NP_001002031.1;NP_001317198.1;NP_001356682.1;NP_001356683.1;NP_001356684.1;NP_001356685.1;NP_001356686.1;NP_001356687.1;NP_005167.3;XP_016874949.1;XP_016874950.1	842	603193	.	.	208.26496700000004	194.86688199999998	191.67796299999998	202.118034	550.349869	501.39849999999996	497.59810400000003	521.636084	1.04192121725865	7.24710647336589	0.943432140779313	1	-1.05962156557963	7.17601902376384	0.920246697903808	1	-1.07460730293043	7.16619582602476	0.90095545871571	1	-1.10404228249074	7.20678336802041	0.864026266139495	1	-1.1196562771417	7.19716896377714	0.844944199408552	1	7.22654828511374	7.2854075885454	7.22654828511374	7.14357227975016	7.22654828511374	7.1234559331318	7.2854075885454	7.14357227975016	7.2854075885454	7.1234559331318	7.22654829	7.28540759
518	NM_001002258,NM_001190329,NM_001689	ATP5MC3	ATP synthase membrane subunit c locus 3	protein_coding	NP_001002258.1;NP_001177258.1;NP_001680.1	843	602736	.	.	83.279448	80.57038899999999	89.187345	86.442163	220.069847	207.31011	231.53130499999997	223.094153	1.00111416297741	7.95058013751861	0.998547867687736	1	1.02213082798389	7.96565545205591	0.969836982090188	1	-1.09323272690338	7.88690036076725	0.877374831707395	1	1.02099328681319	7.96643602636719	0.971367437905984	1	-1.09445081782908	7.8877337373023	0.875847847499591	1	7.95542168359148	7.95702172987714	7.95542168359148	7.98687594261083	7.95542168359148	7.82736193183294	7.95702172987714	7.98687594261083	7.95702172987714	7.82736193183294	7.95542168	7.95702173
521	NM_007100,NR_033743	ATP5ME	ATP synthase membrane subunit e	protein_coding	NP_009031.1	846	601519	.	.	219.398542	172.645241	230.896048	234.02947	579.7708590000001	444.221556	599.408645	603.994606	-1.02705221923809	6.25121282383413	0.963407905114034	1	-1.02225213103678	6.25456190551089	0.969879669879035	1	-1.38203204425233	6.05568752970397	0.576372422027135	1	1.00469559765994	6.23519291939244	0.993793125262002	1	-1.34563049595366	6.0335173960961	0.608106572823617	1	6.28834121370653	6.2503299756232	6.28834121370653	6.25700002264407	6.28834121370653	5.82857173291483	6.2503299756232	6.25700002264407	6.2503299756232	5.82857173291483	6.28834121	6.25032998
522	NM_001003696,NM_001003697,NM_001003701,NM_001003703,NM_001320266,NM_001320267,NM_001685	ATP5PF	ATP synthase peripheral stalk subunit F6	protein_coding	NP_001003696.1;NP_001003697.1;NP_001003701.1;NP_001003703.1;NP_001307195.1;NP_001307196.1;NP_001676.2	847	603152	.	.	52.193101999999996	49.973935999999995	58.425519	52.744484	137.922704	128.584486	151.67327300000002	136.125541	-1.01758639905955	6.16635707382521	0.976209295683876	1	1.08472250034006	6.23873326675127	0.888308416290747	1	-1.0554616044606	6.14043882759163	0.925817899251277	1	1.10379905313281	6.22666755450727	0.864495799959549	1	-1.03722067653436	6.12755751628049	0.949811109238102	1	6.19805094220369	6.17324452758757	6.19805094220369	6.3138443252342	6.19805094220369	6.12126427544604	6.17324452758757	6.3138443252342	6.17324452758757	6.12126427544604	6.19805094	6.17324453
523	NM_001690	ATP6V1A	ATPase H+ transporting V1 subunit A	protein_coding	NP_001681.2	851	607027	.	.	44.886253	53.345089	52.304394	47.056835	118.614014	137.25856	135.782761	121.446571	-1.00993850897228	7.87674775484422	0.98642002675431	1	1.09907498190666	7.95361717942456	0.870106808426218	1	1.10908584434429	7.96047534654683	0.857758022070901	1	1.10999821111062	7.94681939353323	0.856636983834866	1	1.12010857029189	7.95371100621195	0.844327766385913	1	7.88977201268219	7.87556489530481	7.88977201268219	8.02551445005644	7.88977201268219	8.03854572840341	7.87556489530481	8.02551445005644	7.87556489530481	8.03854572840341	7.88977201	7.8755649
525	NM_001692,XM_011532907	ATP6V1B1	ATPase H+ transporting V1 subunit B1	protein_coding	NP_001683.2;XP_011531209.1	853	192132	.	.	0.862856	0.521964	0.8043359999999999	0.719854	2.2801359999999997	1.343028	2.088066	1.857835	1.2602005866962	0.797533582702985	0.703298070549745	1	1.1555324942206	0.729879070503045	0.819756867683219	1	-1.39818707498435	0.399228003290693	0.601400678251195	1	-1.09058199468362	0.889045027924886	0.892765652320749	1	-1.76210017452575	0.599750066477726	0.348576031392041	1	1.32693806396342	1.53692814735727	1.32693806396342	1.45609743263677	1.32693806396342	1.0555511137377	1.53692814735727	1.45609743263677	1.53692814735727	1.0555511137377	1.32693806	1.53692815
526	NM_001693,XR_002956632,XR_002956633	ATP6V1B2	ATPase H+ transporting V1 subunit B2	protein_coding	NP_001684.2	854	606939	.	.	21.927287	25.262493	26.50994	23.968504	57.943878000000005	65.001177	68.820097	61.859087	-1.03536635003693	6.26395988528966	0.952281501817219	1	1.16865095999914	6.40560049811025	0.787589288011512	1	1.05594399371206	6.3285922192228	0.925158270641196	1	1.20998224012937	6.38263448061409	0.741736402145097	1	1.09328906615022	6.30438605998308	0.877503073749331	1	6.30658680246365	6.25708869009969	6.30658680246365	6.52880334570743	6.30658680246365	6.3841559403693	6.25708869009969	6.52880334570743	6.25708869009969	6.3841559403693	6.3065868	6.25708869
527	NM_001198569,NM_001694	ATP6V0C	ATPase H+ transporting V0 subunit c	protein_coding	NP_001185498.1;NP_001685.1	855	108745	.	.	92.571075	109.223703	147.791014	104.814849	244.623369	281.03598	383.667069	270.511264	-1.09093432660474	6.90899958801017	0.880362104565137	1	1.39479440911213	7.23029452181473	0.565349240372487	1	1.02115558525432	6.9855810069765	0.971238196760017	1	1.52162968171193	7.17913467457803	0.468818312393577	1	1.11401386140207	6.92481375993219	0.851832892409933	1	6.98152205555507	6.85699357334688	6.98152205555507	7.45834586539258	6.98152205555507	7.01148865188468	6.85699357334688	7.45834586539258	6.85699357334688	7.01148865188468	6.98152206	6.85699357
528	NM_001695	ATP6V1C1	ATPase H+ transporting V1 subunit C1	protein_coding	NP_001686.1	856	603097	.	.	9.383937	12.910815	15.726347	10.337955	24.797489	33.219925	40.825764	26.680696	-1.06143852603271	5.95635054476421	0.918116695814158	1	1.50418914007142	6.32300405385791	0.48127627946977	1	1.22185815093087	6.15046004525056	0.729102096384244	1	1.59660560434514	6.28915282019141	0.420033025644181	1	1.29692800976096	6.11231239288268	0.653234948337436	1	6.02042155844392	5.93576296319875	6.02042155844392	6.60195318232697	6.02042155844392	6.30546464280097	5.93576296319875	6.60195318232697	5.93576296319875	6.30546464280097	6.02042156	5.93576296
529	NM_001039366,NM_001039367,NM_001696	ATP6V1E1	ATPase H+ transporting V1 subunit E1	protein_coding	NP_001034455.1;NP_001034456.1;NP_001687.1	857	108746	.	.	162.61002399999998	190.549879	234.119114	171.47664699999999	429.704599	490.290772	607.775715	442.55532999999997	-1.01568802297735	7.95847979934994	0.978569887133628	1	1.35036849838892	8.20254260009161	0.60351024274751	1	1.08738030329122	8.03135209163364	0.884701461011254	1	1.37155331306575	8.1930038376053	0.584937581745023	1	1.10443920735051	8.02062252386877	0.863456187073125	1	7.97523237627391	7.95286480766032	7.97523237627391	8.40710015045502	7.97523237627391	8.09562904961208	7.95286480766032	8.40710015045502	7.95286480766032	8.09562904961208	7.97523238	7.95286481
533	NM_001039457,NM_001294333,NM_004047	ATP6V0B	ATPase H+ transporting V0 subunit b	protein_coding	NP_001034546.1;NP_001281262.1;NP_004038.1	861	603717	.	.	95.731628	99.708617	144.13387600000001	126.163057	252.975264	256.553358	374.173112	325.60778799999997	-1.2669225972903	6.9784803732998	0.682443388921483	1	1.12626953578489	7.22739207859326	0.836995112285994	1	-1.27055348283588	6.97663381856709	0.678811991864593	1	1.42689675784084	7.07684016561113	0.539188882399712	1	-1.0028657735516	6.795716756215	0.996215721829457	1	7.14895667013188	6.81033391084272	7.14895667013188	7.31937090486241	7.14895667013188	6.80624216094485	6.81033391084272	7.31937090486241	6.81033391084272	6.80624216094485	7.14895667	6.81033391
534	NM_001204078,NM_130463,NM_138282	ATP6V1G2	ATPase H+ transporting V1 subunit G2	protein_coding	NP_001191007.1;NP_569730.1;NP_612139.1	862	606853	.	.	0.273219	0.336983	0.396233	0.430009	0.721994	0.867068	1.028626	1.109789	-1.5050408280552	-0.822021693967472	0.550384052893847	1	-1.09361525084185	-0.622467396828087	0.935028688233695	1	-1.27690352398806	-0.729123327982668	0.737854163802992	1	1.3762897530019	-0.892662176416389	0.651314797776261	1	1.17878253460625	-1.01293167222535	0.814660382001729	1	0.719476377731044	0.51497400978236	0.719476377731044	0.669995884218186	0.719476377731044	0.590691706171542	0.51497400978236	0.669995884218186	0.51497400978236	0.590691706171542	0.71947638	0.51497401
535	NM_001130020,NM_001130021,NM_001378522,NM_001378523,NM_001378530,NM_001378531,NM_001378532,NM_001378533,NM_001378534,NM_001378535,NM_001378536,NM_001378537,NM_001378538,NM_001378539,NM_001378540,NM_001378541,NM_001378542,NM_001378543,NM_001378544,NM_001378545,NM_001378546,NM_001378547,NM_001378548,NM_001378549,NM_001378550,NM_001378551,NM_001378552,NM_001378554,NM_001378556,NM_001378557,NM_005177…	ATP6V0A1	ATPase H+ transporting V0 subunit a1	protein_coding	NP_001123492.1;NP_001123493.1;NP_001365451.1;NP_001365452.1;NP_001365459.1;NP_001365460.1;NP_001365461.1;NP_001365462.1;NP_001365463.1;NP_001365464.1;NP_001365465.1;NP_001365466.1;NP_001365467.1;NP_001365468.1;NP_001365469.1;NP_001365470.1;NP_001365471.1;NP_001365472.1;NP_001365473.1;NP_001365474.1;NP_001365475.1;NP_001365476.1;NP_001365477.1;NP_001365478.1;NP_001365479.1;NP_001365480.1;NP_001365…	865	192130	.	.	15.726519999999999	18.464907000000007	19.931457000000005	16.391283	41.558067	47.510781	51.742281	42.303429	-1.01801433345956	6.21761741646195	0.97561787390191	1	1.19822066381972	6.36676202778676	0.75456453580786	1	1.08749821944104	6.2921930893264	0.884786507611701	1	1.21980620751332	6.3550304820389	0.731209455703291	1	1.10708897228874	6.2798634963965	0.86042010736626	1	6.24894304810415	6.22352619985641	6.24894304810415	6.50670128758644	6.24894304810415	6.36843184886152	6.22352619985641	6.50670128758644	6.22352619985641	6.36843184886152	6.24894305	6.2235262
537	NM_001183,XM_011531179	ATP6AP1	ATPase H+ transporting accessory protein 1	protein_coding	NP_001174.2;XP_011529481.1	868	300197	.	.	57.946113	65.54626	77.422291	60.374427000000004	153.125295	168.652546	200.98911800000002	155.817271	-1.00304497696844	7.08873989759925	0.995952404365208	1	1.28775873110379	7.28485386291255	0.661861190857651	1	1.07714049308063	7.14551912395515	0.897736240930079	1	1.29168021885484	7.28289179370675	0.658042995222897	1	1.08042043529621	7.14338106638205	0.893556860344927	1	7.10115266898713	7.09679830496868	7.10115266898713	7.46366961489424	7.10115266898713	7.20760776627772	7.09679830496868	7.46366961489424	7.09679830496868	7.20760776627772	7.10115267	7.0967983
538	NM_000052,NM_001282224,NR_104109	ATP7A	ATPase copper transporting alpha	protein_coding	NP_000043.4;NP_001269153.1	869	300011	.	.	0.567735	0.820561	1.135569	0.77109	1.5002680000000002	2.11133	2.9479509999999998	1.9900660000000001	-1.30428834553027	2.66773991529968	0.652981353125885	1	1.4626561679912	3.14631896707699	0.517069588435859	1	1.04292707202225	2.87698311168865	0.944247565225232	1	1.90774520819301	3.00204976808443	0.271475516562311	1	1.36028988797603	2.70249317935003	0.600539891910831	1	3.02895180180676	2.69839529782913	3.02895180180676	3.52063444349443	3.02895180180676	3.0823099476169	2.69839529782913	3.52063444349443	2.69839529782913	3.0823099476169	3.0289518	2.6983953
539	NM_001697	ATP5PO	ATP synthase peripheral stalk subunit OSCP	protein_coding	NP_001688.1	850	600828	.	.	116.23011	121.271248	115.332466	124.288498	307.143494	312.034668	299.404327	320.769836	-1.03006159034539	6.66673480391097	0.959294820465251	1	-1.0897203987168	6.627306569676	0.881935462132179	1	-1.0475062561153	6.65483150703182	0.936132470129527	1	-1.057917803961	6.60516942995213	0.922528009913566	1	-1.01693555536748	6.63311577581333	0.976985826637321	1	6.7014405110045	6.65912577557337	6.7014405110045	6.57872327759449	6.7014405110045	6.63513883826134	6.65912577557337	6.57872327759449	6.65912577557337	6.63513883826134	6.70144051	6.65912578
540	NM_000053,NM_001005918,NM_001243182,NM_001330578,NM_001330579,XM_005266423,XM_005266424,XM_005266430,XM_005266431,XM_006719837,XM_011535117,XM_017020627,XR_941604	ATP7B	ATPase copper transporting beta	protein_coding	NP_000044.2;NP_001005918.1;NP_001230111.1;NP_001317507.1;NP_001317508.1;XP_005266480.1;XP_005266481.1;XP_005266487.1;XP_005266488.1;XP_006719900.1;XP_011533419.1;XP_016876116.1	870	606882	.	.	10.010188	9.25283	9.393975000000001	10.373884	26.452389999999998	23.807823	24.386859	26.773424000000002	1.00519095011371	6.17897999869646	0.993143951629907	1	-1.10698062008327	6.10380919370751	0.860638241749515	1	-1.12204504673991	6.09453432797182	0.842280830510349	1	-1.11272713440191	6.10771548631894	0.853577979208113	1	-1.12786977566653	6.09847295767228	0.835253320280979	1	6.19446280962415	6.20183085780352	6.19446280962415	6.04993466214877	6.19446280962415	6.03073000811931	6.20183085780352	6.04993466214877	6.20183085780352	6.03073000811931	6.19446281	6.20183086
541	gene-ALDH7A1P1	ALDH7A1P1	aldehyde dehydrogenase 7 family member A1 pseudogene 1	pseudogene	.	878	.	.	.	0.013674	0.022007	0.003755	0.012498	0.036133	0.056625	0.009748	0.032255	-1.14943275536337	-4.02450756423295	1	1	-2.09871420267317	-4.19047319838382	1	1	1.5742637685525	-3.76361702201921	0.744783666154637	1	-1.83293007377338	-4.29755861401387	1	1	1.81334708206676	-3.86020229213113	0.744783666154637	1	0.0470611377458061	0.0406791037088784	0.0470611377458061	0.0211623148106509	0.0470611377458061	0.074861414027972	0.0406791037088784	0.0211623148106509	0.0406791037088784	0.074861414027972	0.04706114	0.0406791
545	NM_001184,NM_001354579,XM_011512924,XM_011512925,XR_001740179,XR_001740180,XR_001740181,XR_001740182,XR_002959543,XR_924148	ATR	ATR serine/threonine kinase	protein_coding	NP_001175.2;NP_001341508.1;XP_011511226.1;XP_011511227.1	882	601215	.	.	3.085776	3.311153	2.992638	3.183053	8.154305	8.519696999999999	7.768921999999999	8.214975	-1.00471158220921	4.83772100960149	0.994246799180373	1	-1.08856029709682	4.7812447015319	0.884096237322202	1	1.02121891548574	4.85627583882777	0.971745108437219	1	-1.08345594659704	4.77765264071232	0.890457946423948	1	1.0260305965449	4.85281949383532	0.965199581351275	1	4.88908795715198	4.88253547797563	4.88908795715198	4.77096353621821	4.88908795715198	4.91837001807993	4.88253547797563	4.77096353621821	4.88253547797563	4.91837001807993	4.88908796	4.88253548
546	NM_000489,NM_138270,XM_005262153,XM_005262154,XM_005262155,XM_005262156,XM_005262157,XM_006724666,XM_006724667,XM_006724668,XM_017029601,XM_017029602,XM_017029603,XM_017029604,XM_017029605,XM_017029606,XM_017029607,XM_017029608,XM_017029609,XM_017029610,XM_017029611,XR_001755700	ATRX	ATRX chromatin remodeler	protein_coding	NP_000480.3;NP_612114.2;XP_005262210.2;XP_005262211.2;XP_005262212.2;XP_005262213.2;XP_005262214.2;XP_006724729.1;XP_006724730.1;XP_006724731.1;XP_016885090.1;XP_016885091.1;XP_016885092.1;XP_016885093.1;XP_016885094.1;XP_016885095.1;XP_016885096.1;XP_016885097.1;XP_016885098.1;XP_016885099.1;XP_016885100.1	886	300032	.	.	7.162577999999999	8.062069	7.444019000000003	6.9714459999999985	18.927442	20.743956000000004	19.324751000000006	17.992244000000003	1.0159066910265	6.39724641019433	0.978451793267114	1	1.05391559851285	6.42419930348453	0.927796641023052	1	1.09779438985319	6.45467412841014	0.871887850849718	1	1.03741384481426	6.43527974135664	0.949510146381134	1	1.08060563291532	6.46551808747551	0.893422370588767	1	6.40244497750347	6.42494632729587	6.40244497750347	6.477333274654	6.40244497750347	6.53553557056729	6.42494632729587	6.477333274654	6.42494632729587	6.53553557056729	6.40244498	6.42494633
549	NM_001306190,NM_001351431,NM_001351432,NM_001351433,NM_001698,XM_005252066,XM_005252067,XM_005252069,XM_005252072,XM_006717150,XM_011518800,XM_011518803,XM_017014849,XR_001746328,XR_001746329	AUH	AU RNA binding methylglutaconyl-CoA hydratase	protein_coding	NP_001293119.1;NP_001338360.1;NP_001338361.1;NP_001338362.1;NP_001689.1;XP_005252123.1;XP_005252124.1;XP_005252126.1;XP_005252129.1;XP_006717213.1;XP_011517102.1;XP_011517105.1;XP_016870338.1	890	600529	.	.	8.408612	9.66288	8.15318	9.534317999999999	22.220146	24.862886	21.165745	24.606634999999997	-1.03737169845198	4.53183189821733	0.95032015335641	1	-1.14619275009245	4.46305531151455	0.814518901580269	1	1.0255442005951	4.5762899284593	0.966082203876506	1	-1.10490149028865	4.43501454463656	0.863994955531969	1	1.0638709977643	4.55030351131647	0.915540765245341	1	4.61622365382742	4.56548319554406	4.61622365382742	4.4279313577671	4.61622365382742	4.65115011074219	4.56548319554406	4.4279313577671	4.56548319554406	4.65115011074219	4.61622365	4.5654832
550	NM_181575,NR_126510,NR_126511	AUP1	AUP1 lipid droplet regulating VLDL assembly factor	protein_coding	NP_853553.1	891	602434	.	.	77.08166299999999	81.284528	89.79986799999999	85.57688499999999	203.69189599999999	209.14761	233.121436	220.86099	-1.06564692636598	7.09529235136145	0.91246147944681	1	1.03407179749248	7.16480061953264	0.953872851397361	1	-1.06996257936604	7.09245676046212	0.906905946428972	1	1.10195552040721	7.12041372078795	0.866612254449348	1	-1.00404976585135	7.04577006956122	0.994557570417548	1	7.15030430371658	7.05924005554608	7.15030430371658	7.19830664833575	7.15030430371658	7.05345300976051	7.05924005554608	7.19830664833575	7.05924005554608	7.05345300976051	7.1503043	7.05924006
552	NM_000706	AVPR1A	arginine vasopressin receptor 1A	protein_coding	NP_000697.1	895	600821	.	.	5.44804	5.664712	4.388494	5.09736	14.396699	14.575481	11.392577	13.155515	1.10941097068911	5.19909147832516	0.858014278394672	1	-1.17456372814202	5.01092393794802	0.78147516313882	1	1.08701712194916	5.1836667194125	0.885775854663694	1	-1.30307515705531	5.09368351049901	0.647881726218579	1	-1.02060147080669	5.25719776626093	0.972339533936939	1	5.16186748270491	5.30768919561503	5.16186748270491	4.93674651863855	5.16186748270491	5.27901849265693	5.30768919561503	4.93674651863855	5.30768919561503	5.27901849265693	5.16186748	5.3076892
558	NM_001278599,NM_001699,NM_021913	AXL	AXL receptor tyrosine kinase	protein_coding	NP_001265528.1;NP_001690.2;NP_068713.2	905	109135	.	.	0.48274300000000003	0.513342	0.589276	0.8045120000000001	1.275671	1.3208440000000001	1.529766	2.076323	-1.43308137208527	1.67508830142135	0.546748239360653	1	-1.25577279823826	1.75685399436968	0.706737992454041	1	-1.48196408586959	1.65406898157314	0.506215688919432	1	1.14119769944455	1.49315971816739	0.830617856452352	1	-1.03410308280797	1.37122390874072	0.956035360372019	1	2.24192987013475	1.8489616958015	2.24192987013475	1.98918219777302	2.24192987013475	1.81415175507686	1.8489616958015	1.98918219777302	1.8489616958015	1.81415175507686	2.24192987	1.8489617
567	NM_004048,XM_005254549,XR_002957658	B2M	beta-2-microglobulin	protein_coding	NP_004039.1;XP_005254606.1	914	109700	.	.	435.88230300000004	485.96745200000004	509.384248	432.14274	1151.839223	1250.409266	1322.367048	1115.295064	1.04500393080011	8.85685666373042	0.939252258127624	1	1.16452471712418	8.93880244184152	0.791995121057877	1	1.10206984407947	8.89656089955848	0.866341921165838	1	1.11437356452993	8.96847799355246	0.851239662345237	1	1.0546083308153	8.92711048594632	0.926643162349888	1	8.82783428962537	8.89120618453803	8.82783428962537	9.04712780417151	8.82783428962537	8.96775641157567	8.89120618453803	9.04712780417151	8.89120618453803	8.96775641157567	8.82783429	8.89120618
570	NM_001127610,NM_001374715,NM_001701	BAAT	bile acid-CoA:amino acid N-acyltransferase	protein_coding	NP_001121082.1;NP_001361644.1;NP_001692.1	932	602938	.	.	0.998083	0.6660900000000001	0.615147	0.6525029999999999	2.637482	1.71387	1.596928	1.684012	1.56457711609612	1.69862857025189	0.451889047636744	1	-1.09294053643587	1.27945200960905	0.885204905743514	1	-1.01083692608581	1.33307702540864	0.991919546165547	1	-1.71002368789797	1.6481678933677	0.367557609013985	1	-1.5815777366235	1.68831434202266	0.4366225888227	1	1.8087729249117	2.29804573081373	1.8087729249117	1.71825866262165	1.8087729249117	1.79767012915593	2.29804573081373	1.71825866262165	2.29804573081373	1.79767012915593	1.80877292	2.29804573
571	NM_001186,NM_206866,NR_027655	BACH1	BTB domain and CNC homolog 1	protein_coding	NP_001177.1;NP_996749.1	935	602751	.	.	6.271101999999999	8.082245	8.251109999999999	6.351431	16.571676999999998	20.795868	21.419973	16.392083	1.03197842450529	5.32079598679062	0.957092889786139	1	1.28372383737133	5.48926064862284	0.666356575225317	1	1.2617401589304	5.4753089626222	0.688127792700474	1	1.24394530777468	5.50915230934593	0.706210401924786	1	1.22264259550691	5.49539875464131	0.728470428852129	1	5.33303043801634	5.37733588085625	5.33303043801634	5.68544871549263	5.33303043801634	5.66101528280617	5.37733588085625	5.68544871549263	5.37733588085625	5.66101528280617	5.33303044	5.37733588
572	NM_004322,NM_032989	BAD	BCL2 associated agonist of cell death	protein_coding	NP_004313.1;NP_116784.1	936	603167	.	.	12.831686999999999	13.508023	13.71601	12.521728	33.908332	34.756561	35.606909	32.31669	1.04250750786288	3.91811310857596	0.944100720159489	1	1.06133279111419	3.9313807731349	0.919539675679127	1	1.02304884339529	3.90420706958746	0.969996423017851	1	1.01805795095363	3.96051659925495	0.976617704231041	1	-1.01902062933658	3.93392304158951	0.975266375159935	1	3.97929045907098	4.03562086925999	3.97929045907098	4.05988217907788	3.97929045907098	4.01010699406792	4.03562086925999	4.05988217907788	4.03562086925999	4.01010699406792	3.97929046	4.03562087
573	NM_001172415,NM_001349286,NM_001349299,NM_004323	BAG1	BAG cochaperone 1	protein_coding	NP_001165886.1;NP_001336215.1;NP_001336228.1;NP_004314.6	937	601497	.	.	4.521599	4.723472	5.3368340000000005	5.342557	11.948538999999998	12.153638999999998	13.85448	13.788333999999999	-1.13757192458986	4.39839821518793	0.824690889298492	1	-1.01194611056046	4.47986117078996	0.984578014228308	1	-1.15619289373114	4.38735997524336	0.802888581833481	1	1.12414341667564	4.38928529303616	0.840636758559003	1	-1.01636869419548	4.2907758033616	0.978572349595941	1	4.54935635751872	4.37183401821635	4.54935635751872	4.53295832074078	4.54935635751872	4.34954836457814	4.37183401821635	4.53295832074078	4.37183401821635	4.34954836457814	4.54935636	4.37183402
576	NM_001294335,NM_001294336,NM_001364857,XM_011541848,XM_011541849,XM_011541858,XM_017001899,XM_017001900,XM_017001901,XM_017001902,XM_017001903,XM_017001904,XM_017001905,XM_017001906,XM_017001907,XM_017001908,XM_017001909,XM_017001910,XM_017001911,XM_017001912,XM_024448673,XR_001737343	ADGRB2	adhesion G protein-coupled receptor B2	protein_coding	NP_001281264.1;NP_001281265.1;NP_001351786.1;XP_011540150.1;XP_011540151.1;XP_011540160.1;XP_016857388.1;XP_016857389.1;XP_016857390.1;XP_016857391.1;XP_016857392.1;XP_016857393.1;XP_016857394.1;XP_016857395.1;XP_016857396.1;XP_016857397.1;XP_016857398.1;XP_016857399.1;XP_016857400.1;XP_016857401.1;XP_024304441.1	944	602683	.	.	0.545281	0.5017069999999999	0.45931200000000005	0.699028	1.440929	1.290907	1.192382	1.804081	-1.23090614268913	1.96516042445685	0.728373097162679	1	-1.5475770109946	1.82702338595017	0.465550476544858	1	-1.4467834920835	1.86422612509881	0.533033327834663	1	-1.2572814648435	1.65466750841577	0.701418420132211	1	-1.17538345032253	1.69694472588224	0.785647253253396	1	2.39982838878706	2.16177291094716	2.39982838878706	1.9119771795879	2.39982838878706	1.9840139519569	2.16177291094716	1.9119771795879	2.16177291094716	1.9840139519569	2.39982839	2.16177291
578	NM_001188,XM_011514779,XM_011514780	BAK1	BCL2 antagonist/killer 1	protein_coding	NP_001179.1;XP_011513081.1;XP_011513082.1	949	600516	.	.	9.962267999999998	10.13295	13.05414	10.702125	26.325760000000002	26.072392999999998	33.888691	27.620567	-1.03716149769794	4.64519677437004	0.95052283824509	1	1.20597872029606	4.81265093403627	0.746877343704841	1	-1.07617669855594	4.61920694568174	0.899787337135925	1	1.25079602912743	4.78882402913559	0.699630009285716	1	-1.03761736991813	4.59213299623404	0.949856960639989	1	4.72513554418249	4.6745167110741	4.72513554418249	4.98601166519638	4.72513554418249	4.62336212151585	4.6745167110741	4.98601166519638	4.6745167110741	4.62336212151585	4.72513554	4.67451671
579	NM_001189	NKX3-2	NK3 homeobox 2	protein_coding	NP_001180.1	951	602183	.	.	0.735195	1.186688	0.954114	0.821951	1.942788	3.053384	2.476889	2.12133	-1.0722114952933	1.00037832077433	0.926264940353464	1	1.15200495966621	1.1549169014399	0.817829080258955	1	1.41650615710313	1.32122616832354	0.556303849243372	1	1.23520834655043	1.10719149828552	0.727551984206503	1	1.51883148790884	1.27794373872518	0.487816516891048	1	1.60370463147629	1.53692814735727	1.60370463147629	1.74394446102819	1.60370463147629	1.95952799356246	1.53692814735727	1.74394446102819	1.53692814735727	1.95952799356246	1.60370463	1.53692815
580	NM_000465,NM_001282543,NM_001282545,NM_001282548,NM_001282549,NR_104212,NR_104215,NR_104216,XM_017004613,XM_017004614,XR_002959322	BARD1	BRCA1 associated RING domain 1	protein_coding	NP_000456.2;NP_001269472.1;NP_001269474.1;NP_001269477.1;NP_001269478.1;XP_016860102.1;XP_016860103.1	952	601593	.	.	4.288783	4.266406	3.1703639999999997	3.918251	11.333307	10.977594	8.230299	10.112417	1.12788036913702	4.64845291043699	0.836023425319907	1	-1.31124435100246	4.37690606406421	0.640898760786711	1	1.03273948828443	4.58242152758787	0.956442698269656	1	-1.47893016264091	4.47789748001182	0.500671586576155	1	-1.09212561234467	4.67017654355703	0.879590624773987	1	4.61719856838379	4.78414503114756	4.61719856838379	4.24440787039994	4.61719856838379	4.66181363721957	4.78414503114756	4.24440787039994	4.78414503114756	4.66181363721957	4.61719857	4.78414503
581	NM_001291428,NM_001291429,NM_001291430,NM_001291431,NM_004324,NM_138761,NM_138763,NM_138764,NR_027882,XM_017027077	BAX	BCL2 associated X, apoptosis regulator	protein_coding	NP_001278357.1;NP_001278358.1;NP_001278359.1;NP_001278360.1;NP_004315.1;NP_620116.1;NP_620118.1;NP_620119.2;XP_016882566.1	959	600040	.	.	39.688804	41.388135	45.267324	39.735929999999996	104.879514	106.492953	117.51445900000002	102.55243	1.00557299149182	5.60070754008187	0.992768045956412	1	1.10822166145676	5.67271746975284	0.859265427684643	1	1.01429058176876	5.60693141729215	0.980831952407247	1	1.102080071065	5.67642984181831	0.866777298618141	1	1.00866928982953	5.61085180955463	0.988469260502517	1	5.62530527112443	5.63316139840395	5.62530527112443	5.77070035370252	5.62530527112443	5.64536520809494	5.63316139840395	5.77070035370252	5.63316139840395	5.64536520809494	5.62530527	5.6331614
582	NM_024649	BBS1	Bardet-Biedl syndrome 1	protein_coding	NP_078925.3	966	209901	.	.	12.188589	13.039867	11.819838	11.793837	32.208916	33.551983	30.684427	30.43811	1.07275207310074	5.49836211916743	0.903730804939025	1	-1.00912362106667	5.44030568980828	0.987951058885429	1	1.08171632766184	5.50456182441773	0.892316178351148	1	-1.08253966028533	5.49198753434615	0.891259969723502	1	1.00835622225523	5.55399131793095	0.988914204271976	1	5.4785322543138	5.57765707989453	5.4785322543138	5.46572394284642	5.4785322543138	5.58941254090751	5.57765707989453	5.46572394284642	5.57765707989453	5.58941254090751	5.47853225	5.57765708
583	NM_001377456,NM_031885,NR_165293,NR_165294,NR_165295,NR_165296,NR_165297,XR_933379	BBS2	Bardet-Biedl syndrome 2	protein_coding	NP_001364385.1;NP_114091.4	967	606151	.	.	9.031994	9.702117	9.075809	9.089551	23.867464	24.963853	23.5609	23.458754000000003	1.03187075910252	4.77084807270601	0.957510605944741	1	-1.00524358273068	4.74430811175798	0.99358150730312	1	1.04767152437772	4.78197116138615	0.936552979200947	1	-1.03728160893123	4.76704245006917	0.950250834410628	1	1.01531271883686	4.80409397319554	0.979710774200097	1	4.79916700998461	4.84283100941984	4.79916700998461	4.79189303986562	4.79916700998461	4.86399805701523	4.84283100941984	4.79189303986562	4.84283100941984	4.86399805701523	4.79916701	4.84283101
585	NM_001252678,NM_001320665,NM_033028,NR_045565,NR_045566,XM_011521848,XM_011521849,XM_011521851,XM_017022450,XM_017022452,XM_017022453,XM_017022454	BBS4	Bardet-Biedl syndrome 4	protein_coding	NP_001239607.1;NP_001307594.1;NP_149017.2;XP_011520150.1;XP_011520151.1;XP_011520153.1;XP_016877939.1;XP_016877941.1;XP_016877942.1;XP_016877943.1	969	600374	.	.	6.363098	8.135529	6.696980000000001	7.465831999999999	16.814784999999997	20.932967	17.385434999999998	19.268186	-1.14149893781508	4.3082038999464	0.820149241375187	1	-1.16310458168814	4.29570282839426	0.795117708021078	1	1.07144931072846	4.45105875951548	0.905974148468803	1	-1.01892780661584	4.19627200201	0.975242081931782	1	1.22306032921692	4.36200809490133	0.728807595441351	1	4.46522979733592	4.28349504369481	4.46522979733592	4.25784219497773	4.46522979733592	4.5604394254619	4.28349504369481	4.25784219497773	4.28349504369481	4.5604394254619	4.4652298	4.28349504
586	NM_001178091,NM_001178092,NM_001178093,NM_001178094,NM_005504,XM_017019768,XR_001748835	BCAT1	branched chain amino acid transaminase 1	protein_coding	NP_001171562.1;NP_001171563.1;NP_001171564.1;NP_001171565.1;NP_005495.2;XP_016875257.1	976	113520	.	.	10.767570000000001	10.298255000000001	5.917572	7.964163	28.453805	26.497725	15.362081	20.554302000000003	1.39494061110944	6.61776460361599	0.56535631942935	1	-1.37807036136583	6.14497838512935	0.579746553707316	1	1.25461259053796	6.53066444311553	0.694949279123525	1	-1.92232820348906	6.44223973753711	0.261901137562935	1	-1.11185009740495	6.76337953535984	0.854494661349939	1	6.37475388454493	6.85003645850315	6.37475388454493	5.91864949563974	6.37475388454493	6.69846984303523	6.85003645850315	5.91864949563974	6.85003645850315	6.69846984303523	6.37475388	6.85003646
587	NM_001164773,NM_001190,NM_001284325,XM_024451630	BCAT2	branched chain amino acid transaminase 2	protein_coding	NP_001158245.1;NP_001181.2;NP_001271254.1;XP_024307398.1	977	113530	.	.	14.044338	13.004412	13.45851	15.022211	37.112821000000004	33.460754	34.938437	38.770053000000004	-1.02821210984886	4.71650238028049	0.962418739503301	1	-1.09536630977451	4.67227205276188	0.875673781387303	1	-1.17145988893641	4.62669136217677	0.785209577991419	1	-1.06531202635885	4.65138217851031	0.913663844697428	1	-1.13931800483936	4.60519574269762	0.822327427380556	1	4.78795530519995	4.74928712231988	4.78795530519995	4.66150387384263	4.78795530519995	4.56855768571133	4.74928712231988	4.66150387384263	4.74928712231988	4.56855768571133	4.78795531	4.74928712
593	NM_000709,NM_001164783	BCKDHA	branched chain keto acid dehydrogenase E1 subunit alpha	protein_coding	NP_000700.1;NP_001158255.1	986	608348	.	.	20.78409	18.936354	22.064051000000003	25.422881999999998	54.922925000000006	48.72382	57.278519	65.612616	-1.1779471828365	5.48980936227799	0.777376557879148	1	-1.16490500192853	5.49723502668193	0.792176167480269	1	-1.37203031954165	5.39283456330285	0.585240205129096	1	1.01119582948847	5.37497194440789	0.985107422471481	1	-1.16476412734458	5.26108540272736	0.792365180819627	1	5.63159086620141	5.40047514699551	5.63159086620141	5.41616003010965	5.63159086620141	5.18604442368659	5.40047514699551	5.41616003010965	5.40047514699551	5.18604442368659	5.63159087	5.40047515
594	NM_000056,NM_001318975,NM_183050,NR_134945,XM_005248756,XM_011536023,XM_011536024,XM_011536025,XR_001743546,XR_001743547,XR_001743548,XR_001743549,XR_002956292	BCKDHB	branched chain keto acid dehydrogenase E1 subunit beta	protein_coding	NP_000047.1;NP_001305904.1;NP_898871.1;XP_005248813.1;XP_011534325.1;XP_011534326.1;XP_011534327.1	987	248611	.	.	7.426708999999999	7.9766390000000005	7.412916999999999	7.539411	19.625431	20.52414	19.244014	19.458078999999998	-1.03985149540681	4.79387753551873	0.946864102671535	1	-1.14070706124099	4.73000647916244	0.820730110209564	1	1.02557641964879	4.84006053260547	0.965881275275952	1	-1.09699094224118	4.70022703804023	0.873569326334109	1	1.06644758322118	4.81242480347026	0.912060669769506	1	4.87040221952312	4.81598514780985	4.87040221952312	4.68738364290403	4.87040221952312	4.90560895283124	4.81598514780985	4.68738364290403	4.81598514780985	4.90560895283124	4.87040222	4.81598515
595	NM_053056	CCND1	cyclin D1	protein_coding	NP_444284.1	1582	168461	.	.	45.530598	41.002243	38.168407	47.016026	120.316734	105.500038	99.085602	121.341255	1.00527612846517	7.7760120935149	0.992824568218495	1	-1.24564819077558	7.62245687270753	0.703934510549786	1	-1.1719848585011	7.66225976405724	0.783574526582115	1	-1.2522205858667	7.62667469565816	0.697188204700981	1	-1.17816852019869	7.66635942307638	0.776580155141093	1	7.77859399168447	7.78615140790697	7.77859399168447	7.46330725537705	7.77859399168447	7.55076752410018	7.78615140790697	7.46330725537705	7.78615140790697	7.55076752410018	7.77859399	7.78615141
598	NM_001191,NM_001317919,NM_001317920,NM_001317921,NM_001322239,NM_001322240,NM_001322242,NM_138578,NR_134257,XM_011528964,XM_017027993,XR_001754364,XR_936599	BCL2L1	BCL2 like 1	protein_coding	NP_001182.1;NP_001304848.1;NP_001304849.1;NP_001304850.1;NP_001309168.1;NP_001309169.1;NP_001309171.1;NP_612815.1;XP_011527266.1;XP_016883482.1	992	600039	.	.	136.29846600000002	129.26028	124.41950700000001	149.45705299999997	360.17504399999996	332.59071600000004	322.99440000000004	385.726045	-1.05486500044223	8.66483801045705	0.926322754903193	1	-1.21561567308044	8.56887783223776	0.735398555180039	1	-1.18011106337371	8.58832503180024	0.774337767797698	1	-1.15238987171467	8.52711227846527	0.806009735315549	1	-1.11873187083083	8.54712782622238	0.845959108880721	1	8.70620436326603	8.62933512364949	8.70620436326603	8.42526031307033	8.70620436326603	8.4679025766432	8.62933512364949	8.42526031307033	8.62933512364949	8.4679025766432	8.70620436	8.62933512
599	NM_001199839,NM_004050	BCL2L2	BCL2 like 2	protein_coding	NP_001186768.1;NP_004041.2	995	601931	.	.	10.624895	12.124031	11.029451	9.780966	28.076783	31.195505	28.632573999999998	25.243194	1.12743347099072	5.34193053074842	0.83611744814479	1	1.11313241695076	5.33221219960302	0.853411393555691	1	1.21235560168669	5.39837830390667	0.739566764850521	1	-1.01284751611423	5.41652540767034	0.982842287679271	1	1.07532338843518	5.47896382245617	0.900394132575033	1	5.28905008556269	5.45792372095578	5.28905008556269	5.43992759187813	5.28905008556269	5.56039730572711	5.45792372095578	5.43992759187813	5.45792372095578	5.56039730572711	5.28905009	5.45792372
600	gene-BAK1P1	BAK1P1	BCL2 antagonist/killer 1 pseudogene 1	pseudogene	.	996	.	.	.	0.195623	0.185754	0.277181	0.177637	0.516943	0.47795	0.719565	0.458453	1.17216059855473	-1.05270427203416	0.830883517916782	1	1.56599654089657	-0.821143091268769	0.513965212523776	1	1.02786709443227	-1.15178386331122	1	1	1.33610143661426	-0.744690063791897	0.64865392891318	1	-1.14045113168339	-1.04897602133648	0.885131612194981	1	0.500268837567516	0.571593505250587	0.500268837567516	0.722619266638407	0.500268837567516	0.512053738172513	0.571593505250587	0.722619266638407	0.571593505250587	0.512053738172513	0.50026884	0.57159351
602	NM_005178,XM_011527197,XM_011527198,XM_011527200,XM_017027109,XM_017027110	BCL3	BCL3 transcription coactivator	protein_coding	NP_005169.2;XP_011525499.2;XP_011525500.2;XP_011525502.1;XP_016882598.1;XP_016882599.1	998	109560	.	.	21.706118999999997	20.995604999999998	29.20045	23.964266000000002	57.359432999999996	54.022344000000004	75.80467800000001	61.848145	-1.04909700020551	5.71038996856107	0.934273541375044	1	1.2172376376607	5.89328953026266	0.734137279684287	1	-1.14002694849416	5.65306357791682	0.820972537359283	1	1.27700105491994	5.86241681020811	0.672723327515182	1	-1.08667464361413	5.61665173613704	0.885972143205927	1	5.77039568901267	5.70254221974187	5.77039568901267	6.04929098605469	5.77039568901267	5.58501724858406	5.70254221974187	6.04929098605469	5.70254221974187	5.58501724858406	5.77039569	5.70254222
604	NM_001130845,NM_001134738,NM_001706,XM_005247694,XM_011513062	BCL6	BCL6 transcription repressor	protein_coding	NP_001124317.1;NP_001128210.1;NP_001697.2;XP_005247751.1;XP_011511364.1	1001	109565	.	.	6.67077	7.442113	8.579394	8.489452	17.627817	19.148787	22.272198999999997	21.909991	-1.14716528164699	4.99540255457029	0.812947390839873	1	1.12603361600493	5.17918499220206	0.837891933564877	1	-1.09202340836098	5.02886333802737	0.879560402197534	1	1.29174782267348	5.08930966225374	0.658732749669873	1	1.05049567930152	4.92893620396015	0.932701205528614	1	5.1314841239255	4.93944348497156	5.1314841239255	5.29812909451695	5.1314841239255	5.00825581470224	4.93944348497156	5.29812909451695	4.93944348497156	5.00825581470224	5.13148412	4.93944348
605	NM_001024808,NM_020993	BCL7A	BAF chromatin remodeling complex subunit BCL7A	protein_coding	NP_001019979.1;NP_066273.1	1004	601406	.	.	2.48751	3.138472	3.261038	2.849316	6.5733630000000005	8.075386	8.465688	7.353655	-1.10318907963088	3.4837447302552	0.867527530912217	1	1.13239121143221	3.64525343456482	0.831869761684042	1	1.07725817754795	3.60736241880842	0.89927061540049	1	1.24924445155923	3.58024383202833	0.702658071004894	1	1.18842239853747	3.54076483956383	0.767253606074563	1	3.66730559624302	3.53727349352369	3.66730559624302	3.83336673422528	3.66730559624302	3.7665178351893	3.53727349352369	3.83336673422528	3.53727349352369	3.7665178351893	3.6673056	3.53727349
607	NM_004326,XM_005272971,XM_005277417,XM_005277418,XM_017002026	BCL9	BCL9 transcription coactivator	protein_coding	NP_004317.2;XP_005273028.1;XP_005277474.1;XP_005277475.1;XP_016857515.1	1008	602597	.	.	7.278722999999999	7.249842	7.259557000000001	8.332356	19.234364	18.654066	18.845893	21.504554000000002	-1.10359603801377	5.74741626739915	0.864906980854774	1	-1.16874470351622	5.7086986478955	0.787703037977976	1	-1.17723548760196	5.70381357290008	0.778060531772379	1	-1.05903330625471	5.63382745502964	0.92131216439442	1	-1.06672684285301	5.62871147641114	0.911344680999246	1	5.84136255474189	5.70174973375174	5.84136255474189	5.62063421620216	5.84136255474189	5.6104041714121	5.70174973375174	5.62063421620216	5.70174973375174	5.6104041714121	5.84136255	5.70174973
610	NM_001194	HCN2	hyperpolarization activated cyclic nucleotide gated potassium and sodium channel 2	protein_coding	NP_001185.3	4846	602781	.	.	0.649047	0.844112	0.975396	0.953416	1.715136	2.171925	2.532138	2.460622	-1.41462220228857	1.62441802742266	0.556048612651243	1	1.01094374628982	1.86077601380708	0.994068940142301	1	-1.15420744131996	1.75238121825017	0.813614368391749	1	1.43012104128824	1.63408433806425	0.547139326134636	1	1.22564344314124	1.50849432444877	0.730927857708121	1	2.19568847889209	1.82004149478294	2.19568847889209	2.2079846953583	2.19568847889209	2.0364634271882	1.82004149478294	2.2079846953583	1.82004149478294	2.0364634271882	2.19568848	1.82004149
613	NM_004327,NM_021574	BCR	BCR activator of RhoGEF and GTPase	protein_coding	NP_004318.3;NP_067585.2	1014	151410	.	.	16.817966000000002	16.421307000000002	17.734413	18.394454	44.442255	42.252531	46.038728	47.473304000000006	-1.05388144672804	7.0595260979513	0.927729586907239	1	-1.04879273243079	7.06293716327785	0.934396113750787	1	-1.14500021692848	7.00249680393455	0.814783812255181	1	1.00485196495058	7.02466465349789	0.993464327195196	1	-1.08646022831942	6.96258251816657	0.885949237125687	1	7.10706371097822	7.03191379866649	7.10706371097822	7.03884364120897	7.10706371097822	6.91322965663932	7.03191379866649	7.03884364120897	7.03191379866649	6.91322965663932	7.10706371	7.0319138
617	NM_001079866,NM_001257342,NM_001257343,NM_001257344,NM_001318836,NM_001320717,NM_001371443,NM_001371444,NM_001371446,NM_001371447,NM_001371448,NM_001371449,NM_001371450,NM_001371451,NM_001371452,NM_001371453,NM_001371454,NM_001371455,NM_001371456,NM_001374085,NM_001374086,NM_004328,NR_163955	BCS1L	BCS1 homolog, ubiquinol-cytochrome c reductase complex chaperone	protein_coding	NP_001073335.1;NP_001244271.1;NP_001244272.1;NP_001244273.1;NP_001305765.1;NP_001307646.1;NP_001358372.1;NP_001358373.1;NP_001358375.1;NP_001358376.1;NP_001358377.1;NP_001358378.1;NP_001358379.1;NP_001358380.1;NP_001358381.1;NP_001358382.1;NP_001358383.1;NP_001358384.1;NP_001358385.1;NP_001361014.1;NP_001361015.1;NP_004319.1	1020	603647	.	.	11.940518999999998	12.15892	10.222305999999998	13.594073000000002	31.553377	31.285276999999997	26.537218000000006	35.08424800000001	-1.02980082124308	4.63325181880827	0.960342441537508	1	-1.24688781532588	4.50396184389144	0.703980641244243	1	-1.02936439467391	4.63347682980257	0.960889396619099	1	-1.21080631219319	4.48064779084136	0.741851419215838	1	1.00042406569994	4.61207873996418	1	1	4.70876505201976	4.66803971933446	4.70876505201976	4.40396368346318	4.70876505201976	4.66862737349407	4.66803971933446	4.40396368346318	4.66803971933446	4.66862737349407	4.70876505	4.66803972
618	NR_001568	BCYRN1	brain cytoplasmic RNA 1	lncRNA	.	1022	606089	.	.	5.675745	4.415493	4.303508	5.393948	14.998422	11.361202	11.171954	13.920963	1.08992039929224	0.354938071345846	0.902127485180662	1	-1.26168023647891	0.136679948061835	0.713765330945944	1	-1.2446756601741	0.141416253030188	0.728487104662601	1	-1.37518185988116	0.205533524202644	0.603695109135882	1	-1.35664970717528	0.209569550927756	0.621118851808438	1	1.13336236121359	1.20238896850074	1.13336236121359	0.960296316942785	1.13336236121359	0.969879786376602	1.20238896850074	0.960296316942785	1.20238896850074	0.969879786376602	1.13336236	1.20238897
619	gene-BCYRN1P1	BCYRN1P1	brain cytoplasmic RNA 1, pseudogene 1	pseudogene	.	1023	.	.	.	3.403318	2.514434	2.489207	3.445824	8.993426	6.469718	6.462007	8.893151	1.03487308082055	-0.339927168199676	0.973435669489121	1	-1.40099507668516	-0.581438099214772	0.606854679746961	1	-1.39940575234806	-0.588024760493823	0.622774825698518	1	-1.4499649342566	-0.552769711843445	0.586069871794159	1	-1.4483148168598	-0.559121391507394	0.580846019279133	1	0.804102152726592	0.825495117036183	0.804102152726592	0.615380121694559	0.804102152726592	0.615979840718931	0.825495117036183	0.615380121694559	0.825495117036183	0.615979840718931	0.80410215	0.82549512
622	NM_004051,NM_203314,NM_203315,XM_005269352,XM_005269355,XM_011513067,XM_017007007,XM_017007008,XM_017007009,XM_017007010,XM_017007011,XM_017007012,XM_017007013,XM_017007015,XR_001740229	BDH1	3-hydroxybutyrate dehydrogenase 1	protein_coding	NP_004042.1;NP_976059.1;NP_976060.1;XP_005269409.1;XP_005269412.1;XP_011511369.1;XP_016862496.1;XP_016862497.1;XP_016862498.1;XP_016862499.1;XP_016862500.1;XP_016862501.1;XP_016862502.1;XP_016862504.1	1027	603063	.	.	1.1613390000000001	1.2820360000000002	1.6614689999999999	0.870132	3.0688939999999993	3.2987170000000003	4.313188	2.245682	1.42106499876394	1.98855337078413	0.55250497575021	1	1.88662932656077	2.24102358689422	0.283976061797697	1	1.42160738347709	1.989020887047	0.553534843577394	1	1.32763027361894	2.43399559162471	0.630752551860715	1	1.00037500670507	2.2163016248237	1	1	2.08729330559312	2.49020035690075	2.08729330559312	2.83437445565111	2.08729330559312	2.49064518296975	2.49020035690075	2.83437445565111	2.49020035690075	2.49064518296975	2.08729331	2.49020036
624	NM_000623,NM_001379692	BDKRB2	bradykinin receptor B2	protein_coding	NP_000614.1;NP_001366621.1	1030	113503	.	.	0.370845	0.300998	0.42188	0.318013	0.979976	0.774478	1.095206	0.820744	1.19704153317632	0.660505422313479	0.776792038981709	1	1.29981383730209	0.725921853066752	0.671345969146226	1	-1.09097800264557	0.463391973571503	0.897375065588331	1	1.08586648798609	0.838907406117755	0.89995376546344	1	-1.30598610296947	0.600180216784534	0.672475706161193	1	1.26856745691512	1.42614433803039	1.26856745691512	1.50198026292142	1.26856745691512	1.19632469040747	1.42614433803039	1.50198026292142	1.42614433803039	1.19632469040747	1.26856746	1.42614434
627	NM_001143805,NM_001143806,NM_001143807,NM_001143808,NM_001143809,NM_001143810,NM_001143811,NM_001143812,NM_001143813,NM_001143814,NM_001143816,NM_001709,NM_170731,NM_170732,NM_170733,NM_170734,NM_170735,XM_011520280	BDNF	brain derived neurotrophic factor	protein_coding	NP_001137277.1;NP_001137278.1;NP_001137279.1;NP_001137280.1;NP_001137281.1;NP_001137282.1;NP_001137283.1;NP_001137284.1;NP_001137285.1;NP_001137286.1;NP_001137288.1;NP_001700.2;NP_733927.1;NP_733928.1;NP_733929.1;NP_733930.1;NP_733931.1;XP_011518582.1	1033	113505	.	.	0.194052	0.145449	0.09404000000000001	0.10717099999999999	0.512792	0.374247	0.244126	0.276592	1.77767692024627	-0.415858577175538	0.368882871364485	1	-1.19844693553369	-0.995546675129486	0.79252862840353	1	1.26848042232826	-0.700866965578128	0.743843400517165	1	-2.13074881231563	-0.510319003362959	0.229407148005499	1	-1.4015846417458	-0.30369998944489	0.598305222398512	1	0.598319108153109	0.937444269420599	0.598319108153109	0.514525891232333	0.598319108153109	0.72459196650498	0.937444269420599	0.514525891232333	0.937444269420599	0.72459196650498	0.59831911	0.93744427
629	NM_001710	CFB	complement factor B	protein_coding	NP_001701.2	1037	138470	.	.	22.376793	22.808117	25.443233	23.999094	59.131721	58.685989	66.050903	61.93803	-1.03308407218634	6.00394943724277	0.955384730508637	1	1.04837063707516	6.06171778599205	0.935140748821601	1	-1.07555071313073	5.97562306915503	0.899972645365111	1	1.08305516796289	6.03893310887563	0.890432253170951	1	-1.04110670939533	5.95146799214879	0.94469539722063	1	6.04851871884961	6.00228061071615	6.04851871884961	6.11566351498423	6.04851871884961	5.9450859419748	6.00228061071615	6.11566351498423	6.00228061071615	5.9450859419748	6.04851872	6.00228061
631	NM_001161705,NM_001195,NM_001278606,NM_001278607,NM_001278608,XM_017028005	BFSP1	beaded filament structural protein 1	protein_coding	NP_001155177.1;NP_001186.1;NP_001265535.1;NP_001265536.1;NP_001265537.1;XP_016883494.1	1040	603307	.	.	0.645998	0.726955	0.614434	0.642552	1.707081	1.870479	1.5950769999999999	1.6583310000000002	1.12105398187734	0.690934560744849	0.857308530147893	1	-1.07412615264487	0.557087247403175	0.927379966206156	1	1.08856168120998	0.668076381733504	0.897438220242138	1	-1.20417048893083	0.641941726815193	0.773539703107507	1	-1.02985653757817	0.745157766707833	0.977446189823508	1	1.31737216156436	1.41844728702571	1.31737216156436	1.25641337992056	1.31737216156436	1.39200167752964	1.41844728702571	1.25641337992056	1.41844728702571	1.39200167752964	1.31737216	1.41844729
632	NM_199173	BGLAP	bone gamma-carboxyglutamate protein	protein_coding	NP_954642.1	1043	112260	.	.	0.126492	0.050756	0.065213	0.258296	0.33426	0.130597	0.169295	0.666622	-1.72301778565571	-2.76979944220521	0.625503998456842	1	-3.26607473234598	-2.98996828580793	0.301935549153952	1	-3.61460335345945	-3.06060405230422	0.239728055237794	1	-1.89851266474575	-3.40526983511425	0.618647901157986	1	-2.10032069256322	-3.47663057264911	0.618647901157986	1	0.200644664028731	0.118749990705137	0.200644664028731	0.0625778466800577	0.200644664028731	0.0565070785400183	0.118749990705137	0.0625778466800577	0.118749990705137	0.0565070785400183	0.20064466	0.11874999
633	NM_001711,XM_017029724	BGN	biglycan	protein_coding	NP_001702.1;XP_016885213.1	1044	301870	.	.	0.557285	0.442923	0.507996	0.47856000000000004	1.472651	1.139655	1.3187630000000001	1.235091	1.19565499826639	0.482949870526162	0.77735834825892	1	1.04570410659808	0.382346616955149	0.950691541855851	1	-1.16703565871812	0.241092621979385	0.813904725795365	1	-1.14340699671244	0.508984839486246	0.832785260506832	1	-1.39543081873401	0.381181034709499	0.584161385957543	1	1.16570703849706	1.31445897120054	1.16570703849706	1.20185372528953	1.16570703849706	1.04627946969517	1.31445897120054	1.20185372528953	1.31445897120054	1.04627946969517	1.16570704	1.31445897
634	NM_001024912,NM_001184813,NM_001184815,NM_001184816,NM_001205344,NM_001712,XM_011527206	CEACAM1	CEA cell adhesion molecule 1	protein_coding	NP_001020083.1;NP_001171742.1;NP_001171744.1;NP_001171745.1;NP_001192273.1;NP_001703.2;XP_011525508.1	1814	109770	.	.	32.123636000000005	38.752773999999995	86.782225	45.613108000000004	84.888209	99.71208899999999	225.287593	117.720534	-1.3699310420392	7.21552589183937	0.586465621192513	1	1.87898525605437	7.95030272060034	0.27840130057617	1	-1.20705236289843	7.2953973276645	0.744736518344565	1	2.57408175551965	7.80816915132692	0.107522975596676	1	1.13493950986899	7.06491405302125	0.826639076258159	1	7.4328965844997	6.98187275576071	7.4328965844997	8.33894690256129	7.4328965844997	7.16313284012744	6.98187275576071	8.33894690256129	6.98187275576071	7.16313284012744	7.43289658	6.98187276
635	NM_001713	BHMT	betaine--homocysteine S-methyltransferase	protein_coding	NP_001704.2	1047	602888	.	.	1.165187	1.458874	1.205023	1.52616	3.079062	3.753728	3.128253	3.93879	-1.26013292964867	1.90499133207211	0.701186727370743	1	-1.2806228161315	1.89516960056381	0.678458371028727	1	-1.06968056860787	2.01372442409536	0.914085516214275	1	-1.01626294665211	1.71875896341181	0.987851524179701	1	1.17805805162076	1.85200941031982	0.781333286047555	1	2.36310691051408	2.10055981337489	2.36310691051408	2.08273652621526	2.36310691051408	2.28529994263371	2.10055981337489	2.08273652621526	2.10055981337489	2.28529994263371	2.36310691	2.10055981
636	NM_001003398,NM_001354186,NM_001354187,NM_001354188,NM_001354189,NM_001363603,NM_001714,NR_148725,XM_011520812,XM_011520813,XM_011520814,XM_011520815,XR_002957369	BICD1	BICD cargo adaptor 1	protein_coding	NP_001003398.1;NP_001341115.1;NP_001341116.1;NP_001341117.1;NP_001341118.1;NP_001350532.1;NP_001705.2;XP_011519114.1;XP_011519115.1;XP_011519116.1;XP_011519117.1	1049	602204	.	.	2.377071	2.6838610000000003	1.777195	2.016775	6.281524	6.90566	4.613614999999999	5.204993999999999	1.19581403515626	3.87096861380882	0.759214271011514	1	-1.05241659664923	3.70000237126107	0.930252527294541	1	-1.00362537896764	3.73355896832732	0.996916037870736	1	-1.25849680453194	3.83762641681037	0.692471717055578	1	-1.20015224601672	3.86800611370862	0.754001127397249	1	3.83758261567217	4.07898792618157	3.83758261567217	3.76914625861041	3.83758261567217	3.83272688372041	4.07898792618157	3.76914625861041	4.07898792618157	3.83272688372041	3.83758262	4.07898793
637	NM_001196,NM_001244567,NM_001244569,NM_001244570,NM_001244572,NM_197966,NM_197967	BID	BH3 interacting domain death agonist	protein_coding	NP_001187.1;NP_001231496.1;NP_001231498.1;NP_001231499.1;NP_001231501.1;NP_932070.1;NP_932071.1	1050	601997	.	.	21.456728999999996	18.534979	20.597711	22.829435	56.70040800000001	47.691078	53.471881	58.919318999999994	-1.02155159670815	5.71490179014645	0.970953698591136	1	-1.1139626495334	5.65447818277643	0.852248572919937	1	-1.25021498346807	5.57802873301494	0.699747836235862	1	-1.09046173816846	5.63832951899771	0.881241820498835	1	-1.22383990193335	5.56104727258765	0.727165926956073	1	5.75630468106945	5.72611660853218	5.75630468106945	5.6036363917816	5.75630468106945	5.4407791251849	5.72611660853218	5.6036363917816	5.72611660853218	5.4407791251849	5.75630468	5.72611661
638	NM_001197	BIK	BCL2 interacting killer	protein_coding	NP_001188.1	1051	603392	.	.	0.209832	0.159	0.259827	0.326983	0.554491	0.409111	0.674514	0.843894	-1.51745271225015	-1.65741449310036	0.57747127165514	1	-1.23841778633826	-1.5362157999385	0.820440770186425	1	-2.00071808337966	-1.80957662548171	0.388160746050599	1	1.22538761964034	-1.81795888058131	0.865044734913765	1	-1.31855159417877	-2.13305768866623	0.770753060762414	1	0.430992559108006	0.29723033192981	0.430992559108006	0.356997344059134	0.430992559108006	0.230319269203364	0.29723033192981	0.356997344059134	0.29723033192981	0.230319269203364	0.43099256	0.29723033
639	NM_001198,NM_182907,XM_006715550,XM_011536062,XM_011536063,XM_011536064,XM_017011187	PRDM1	PR/SET domain 1	protein_coding	NP_001189.2;NP_878911.1;XP_006715613.1;XP_011534364.1;XP_011534365.1;XP_011534366.1;XP_016866676.1	9346	603423	.	.	1.823127	2.152328	2.3992459999999998	2.0358439999999995	4.817698	5.538006000000001	6.228464	5.254204	-1.10315819959137	3.44241547785727	0.867674033838017	1	1.19397848036686	3.64493224432035	0.761439613212703	1	1.05598589775557	3.55115621708065	0.928341434275111	1	1.3171509447999	3.58172469848929	0.636279954393855	1	1.16492223369702	3.48389661099191	0.794215638934428	1	3.62915283237561	3.49946840501306	3.62915283237561	3.86589874168674	3.62915283237561	3.70155983320468	3.49946840501306	3.86589874168674	3.49946840501306	3.70155983320468	3.62915283	3.49946841
641	NM_000057,NM_001287246,NM_001287247,NM_001287248,XM_006720632,XM_011521881,XM_011521882	BLM	BLM RecQ like helicase	protein_coding	NP_000048.1;NP_001274175.1;NP_001274176.1;NP_001274177.1;XP_006720695.1;XP_011520183.1;XP_011520184.1	1058	604610	.	.	5.503379	6.303361	4.614554	5.386272999999999	14.542936000000001	16.218746	11.979432000000001	13.901157	1.04369628785387	4.97610227816977	0.941698786642728	1	-1.26509637587422	4.78533032944113	0.685252954260283	1	1.11206957656487	5.02353788419423	0.854839072561339	1	-1.32037812853018	4.82011095492009	0.63183830045804	1	1.06551085723279	5.05290845426034	0.913141408106436	1	4.98962865821229	5.04943185886146	4.98962865821229	4.66234599205814	4.98962865821229	5.13830074024398	5.04943185886146	4.66234599205814	5.04943185886146	5.13830074024398	4.98962866	5.04943186
642	NM_000386	BLMH	bleomycin hydrolase	protein_coding	NP_000377.1	1059	602403	.	.	31.646814	32.62767	30.37031	34.9491	83.628181	83.952003	78.841652	90.198349	-1.063752542153	6.42339157447583	0.915014016234613	1	-1.16362936753388	6.36212439222588	0.793330073039613	1	-1.09473387999484	6.40344447062143	0.875696685158619	1	-1.09389122868964	6.31486260015671	0.876764797228591	1	-1.02912456211282	6.35753828685804	0.960577192274306	1	6.48300017096115	6.39486349298473	6.48300017096115	6.26700011676334	6.48300017096115	6.35394426461431	6.39486349298473	6.26700011676334	6.39486349298473	6.35394426461431	6.48300017	6.39486349
644	NM_000712,NM_001253823,XM_011515474,XM_017012520,XM_024446867	BLVRA	biliverdin reductase A	protein_coding	NP_000703.2;NP_001240752.1;XP_011513776.1;XP_016868009.1;XP_024302635.1	1062	109750	.	.	32.736419999999995	30.029062	27.279342	33.023931	86.50751300000002	77.265701	70.817467	85.22977300000001	1.04037382697346	5.33824940763982	0.945918775476547	1	-1.18179539110741	5.19400612232419	0.773231101881771	1	-1.11833314852353	5.23094434756353	0.84709043485137	1	-1.22950988740374	5.2251847992308	0.721393088815062	1	-1.16348518588433	5.26131753635328	0.793828903861938	1	5.3442608353113	5.399986666651	5.3442608353113	5.10970976481259	5.3442608353113	5.18709937105499	5.399986666651	5.10970976481259	5.399986666651	5.18709937105499	5.34426084	5.39998667
645	NM_000713	BLVRB	biliverdin reductase B	protein_coding	NP_000704.1	1063	600941	.	.	78.087067	78.320305	96.751732	66.613457	206.348724	201.520569	251.168533	171.919266	1.21680390418734	6.01690687456651	0.734547837903985	1	1.43611534827389	6.15297724114158	0.532180749378017	1	1.15040154910005	5.97302730300924	0.808712875537903	1	1.18023611964969	6.27581385377337	0.774498494768278	1	-1.05772136531185	6.11144929608272	0.922862412411015	1	5.89218544575792	6.1709558678607	5.89218544575792	6.40697593696293	5.89218544575792	6.09114954683108	6.1709558678607	6.40697593696293	6.1709558678607	6.09114954683108	5.89218545	6.17095587
648	NM_005180	BMI1	BMI1 proto-oncogene, polycomb ring finger	protein_coding	NP_005171.4	1066	164831	.	.	15.177305	21.342117	19.732397	16.870064	40.106735	54.913929	51.225513	43.539085	-1.07085397990498	5.98601942555605	0.905985240582437	1	1.15650243020134	6.14323640237125	0.801599877531172	1	1.23759185242723	6.19647562546401	0.712547281913801	1	1.23844571677336	6.09821403337588	0.711671577212356	1	1.32528091647738	6.15310825502999	0.62656073799588	1	6.05572803314026	5.95849917780307	6.05572803314026	6.26256418580839	6.05572803314026	6.35910168922441	5.95849917780307	6.26256418580839	5.95849917780307	6.35910168922441	6.05572803	5.95849918
649	NM_001199,NM_006129,NR_033403,NR_033404	BMP1	bone morphogenetic protein 1	protein_coding	NP_001190.1;NP_006120.1	1067	112264	.	.	19.677811	18.489185999999997	18.062482	18.595914	51.999534999999995	47.573245	46.89039700000001	47.993244	1.08889283988676	6.03692671854326	0.88311198983612	1	-1.04273557458347	5.9443419804716	0.942588226361219	1	-1.03353084161877	5.9505716667068	0.954786965611506	1	-1.13542755785566	6.00830106167978	0.826291342493302	1	-1.12540469285995	6.01425014375	0.838232743624657	1	5.9962696685467	6.11728900429886	5.9962696685467	5.9368599504253	5.9962696685467	5.9494444432589	6.11728900429886	5.9368599504253	6.11728900429886	5.9494444432589	5.99626967	6.117289
650	NM_001200	BMP2	bone morphogenetic protein 2	protein_coding	NP_001191.1	1069	112261	.	.	41.053173	38.788235	32.365902	33.128132	108.484917	99.803322	84.022232	85.498703	1.28631868961342	7.20275052072147	0.663271837074287	1	-1.03512466204621	6.98505731579565	0.952487848844673	1	1.14550833003987	7.11104487761646	0.814178178703854	1	-1.33150048448312	7.18114479721347	0.620632622239838	1	-1.12292415120286	7.29168574191674	0.840986500329817	1	7.02054739428255	7.38132482641169	7.02054739428255	6.97113234816454	7.02054739428255	7.21512580076293	7.38132482641169	6.97113234816454	7.38132482641169	7.21512580076293	7.02054739	7.38132483
652	NM_001202,NM_001347912,NM_001347913,NM_001347914,NM_001347915,NM_001347916,NM_001347917,NM_130850,NM_130851	BMP4	bone morphogenetic protein 4	protein_coding	NP_001193.2;NP_001334841.1;NP_001334842.1;NP_001334843.1;NP_001334844.1;NP_001334845.1;NP_001334846.1;NP_570911.2;NP_570912.2	1071	112262	.	.	37.657093	30.015155999999998	34.527682	33.220849	99.510632	77.229926	89.63423800000001	85.73799	1.15717565619172	6.23830050443811	0.800788501389596	1	1.00829377305887	6.13514900693071	0.988899669262672	1	-1.15559666458985	6.02858302584583	0.802650222952963	1	-1.14765745763875	6.2437779160345	0.811821815927581	1	-1.33722920069256	6.14523008242936	0.615638168860702	1	6.14901008745464	6.35685926343766	6.14901008745464	6.16075921752257	6.14901008745464	5.94352613777744	6.35685926343766	6.16075921752257	6.35685926343766	5.94352613777744	6.14901009	6.35685926
654	NM_001718	BMP6	bone morphogenetic protein 6	protein_coding	NP_001709.1	1073	112266	.	.	0.104447	0.087104	0.072185	0.09857	0.276005	0.224121	0.187393	0.254394	1.10348111851052	-1.09738066821845	0.912319669042742	1	-1.33358353780164	-1.34991080516658	0.737880093876539	1	-1.15213250678038	-1.26787155678788	0.857489044051009	1	-1.4717792822625	-1.27402027699249	0.588018447296359	1	-1.27146941762159	-1.19946753006011	0.748406086331894	1	0.500268837567516	0.543561498260748	0.500268837567516	0.389909190867872	0.500268837567516	0.44308041476562	0.543561498260748	0.389909190867872	0.543561498260748	0.44308041476562	0.50026884	0.5435615
656	NM_001720,XM_005271149,XM_011542022,XM_011542024,XM_011542025,XM_017002155,XM_017002156,XM_024449299,XR_946748,XR_946749,XR_946750	BMP8B	bone morphogenetic protein 8b	protein_coding	NP_001711.2;XP_005271206.1;XP_011540324.1;XP_011540326.2;XP_011540327.1;XP_016857644.1;XP_016857645.1;XP_024305067.1	1075	602284	.	.	0.6639299999999999	0.57607	0.7175990000000001	0.512473	1.7544660000000003	1.4822480000000002	1.862893	1.322614	1.16912186831687	1.43915664431351	0.79134471093535	1	1.35758293239561	1.55875479085121	0.612365472223205	1	1.05640854880267	1.36195860615057	0.928611674673188	1	1.16120873722838	1.65539507243865	0.805214996365198	1	-1.10670456526214	1.47310608950452	0.870523046779471	1	1.79505357571722	1.95917188893667	1.79505357571722	2.122445225935	1.79505357571722	1.8518920769936	1.95917188893667	2.122445225935	1.95917188893667	1.8518920769936	1.79505358	1.95917189
657	NM_004329,XM_011540103,XM_011540104	BMPR1A	bone morphogenetic protein receptor type 1A	protein_coding	NP_004320.2;XP_011538405.1;XP_011538406.1	1076	601299	.	.	4.500763	5.00544	5.1502479999999995	4.6100010000000005	11.893476	12.879153	13.3701	11.897715999999999	1.0132249958116	5.03888640239481	0.982518697623153	1	1.10368518701875	5.10229577088535	0.865110234477849	1	1.06061854127497	5.07241031077813	0.919510190362426	1	1.0892798540339	5.11119275975793	0.88294285773296	1	1.04677508952067	5.08151762197483	0.937510826576485	1	5.07157557101784	5.08997113683053	5.07157557101784	5.20987613039722	5.07157557101784	5.15403187127822	5.08997113683053	5.20987613039722	5.08997113683053	5.15403187127822	5.07157557	5.08997114
658	NM_001203,NM_001256792,NM_001256793,NM_001256794,XM_011532201,XM_017008558,XM_017008559,XM_017008560,XM_017008561	BMPR1B	bone morphogenetic protein receptor type 1B	protein_coding	NP_001194.1;NP_001243721.1;NP_001243722.1;NP_001243723.1;XP_011530503.1;XP_016864047.1;XP_016864048.1;XP_016864049.1;XP_016864050.1	1077	603248	.	.	0.295145	0.326362	0.329696	0.29796	0.779935	0.8397410000000001	0.855896	0.7689900000000001	1.02561209551503	0.922063333160986	0.977808267725961	1	1.09192886000486	0.968555144377912	0.90153401545999	1	1.07075320611536	0.953031138545355	0.916082628643844	1	1.0646658312049	0.983667354187725	0.929485336179338	1	1.04401563975763	0.968496113375178	0.951715560281918	1	1.50603234761048	1.52980143313659	1.50603234761048	1.58958740833856	1.50603234761048	1.57076145287833	1.52980143313659	1.58958740833856	1.52980143313659	1.57076145287833	1.50603235	1.52980143
659	NM_001204,XM_011511687	BMPR2	bone morphogenetic protein receptor type 2	protein_coding	NP_001195.2;XP_011509989.1	1078	600799	.	.	6.012832	7.002176	6.443049	5.925753	15.889188999999998	18.016815	16.726225	15.293474	1.05362128402823	6.33277874154734	0.928195877159941	1	1.07526638279536	6.34791029555319	0.900269543230836	1	1.15622852148831	6.40310362726474	0.801829204835952	1	1.02054358476213	6.3846504267502	0.972145783939638	1	1.09738540405391	6.43846527377288	0.872374129529381	1	6.31231679632323	6.38675075764634	6.31231679632323	6.41574207515001	6.31231679632323	6.51929282790366	6.38675075764634	6.41574207515001	6.38675075764634	6.51929282790366	6.3123168	6.38675076
661	NM_001722,XR_949463	POLR3D	RNA polymerase III subunit D	protein_coding	NP_001713.2	1080	187280	.	.	5.446153	5.6219410000000005	6.07218	6.149384	14.391714	14.465428	15.763445	15.87063	-1.1113576536603	5.09740470419998	0.855673621338059	1	-1.02434814230461	5.15432471857015	0.967396782992761	1	-1.14546325223403	5.07683885783507	0.814854915644439	1	1.08494159146483	5.07922776800838	0.888410044067806	1	-1.03068811539651	4.99758375231089	0.958878097409102	1	5.20983434033883	5.06183722524066	5.20983434033883	5.17607517843175	5.20983434033883	5.01955199313981	5.06183722524066	5.17607517843175	5.06183722524066	5.01955199313981	5.20983434	5.06183723
662	NM_001205,NM_013978,NM_013979,NM_013980,XM_011534638,XM_011534639	BNIP1	BCL2 interacting protein 1	protein_coding	NP_001196.2;NP_053581.2;NP_053582.2;NP_053583.2;XP_011532940.1;XP_011532941.1	1082	603291	.	.	10.954424000000001	11.417988	11.415403	11.794673	28.947575	29.378841000000005	29.634509000000005	30.440266	-1.03137134466332	3.92115848321291	0.958833903511931	1	-1.03583564644172	3.91815508508924	0.952923393602304	1	-1.05392914441245	3.90574553392034	0.929047091740106	1	-1.00432862002973	3.89551582440837	0.99539899705409	1	-1.02187168733285	3.88297170243773	0.971464189935	1	4.03141570186059	3.98961165433653	4.03141570186059	3.98377261060658	4.03141570186059	3.96037920301572	3.98961165433653	3.98377261060658	3.98961165433653	3.96037920301572	4.0314157	3.98961165
663	NM_001320674,NM_001320675,NM_001368057,NM_001368058,NM_001368059,NM_001368060,NM_001368061,NM_004330	BNIP2	BCL2 interacting protein 2	protein_coding	NP_001307603.2;NP_001307604.2;NP_001354986.1;NP_001354987.1;NP_001354988.1;NP_001354989.1;NP_001354990.1;NP_004321.3	1083	603292	.	.	7.018228000000001	8.225081	7.681526	7.227667	18.545996	21.16339	19.941324	18.653515	1.00861987748396	5.60783158324026	0.988587400628774	1	1.05145386466839	5.63828181153701	0.93122689222969	1	1.11371501794209	5.68137866317802	0.85252465128555	1	1.04246804360359	5.64424867220492	0.943000800317866	1	1.10419722166652	5.68715662475503	0.864139812839623	1	5.63014277301173	5.6422768455524	5.63014277301173	5.70110492696304	5.63014277301173	5.78255107921436	5.6422768455524	5.70110492696304	5.6422768455524	5.78255107921436	5.63014277	5.64227685
664	NM_004052	BNIP3	BCL2 interacting protein 3	protein_coding	NP_004043.3	1084	603293	.	.	38.859055	39.613049	48.848537	50.824787	102.686867	101.925606	126.811333	131.171097	-1.25993870739518	6.35204690891095	0.68960505082649	1	-1.05223259970715	6.47286407697406	0.929981277721343	1	-1.31127578375635	6.32679058539347	0.639569716952426	1	1.19739587821578	6.31158090481164	0.755451102281242	1	-1.0407455476694	6.14729824914734	0.945129914371331	1	6.52438238246448	6.19508919489453	6.52438238246448	6.45174551771901	6.52438238246448	6.13827252200244	6.19508919489453	6.45174551771901	6.19508919489453	6.13827252200244	6.52438238	6.19508919
665	NM_001330491,NM_004331	BNIP3L	BCL2 interacting protein 3 like	protein_coding	NP_001317420.1;NP_004322.1	1085	605368	.	.	16.335083	17.823391	18.463162999999998	19.788517000000002	43.166218	45.860134	47.930571	51.071166999999996	-1.16694403889027	6.12113920723507	0.789600215271519	1	-1.08384510205855	6.17131436918524	0.889426206348075	1	-1.13468648809715	6.13990583509762	0.827136432316891	1	1.07667057330199	6.05977247492795	0.898521092806628	1	1.02842882421956	6.02585063883655	0.961579031156587	1	6.24673989136047	6.02716663803575	6.24673989136047	6.13217024428557	6.24673989136047	6.0669980070349	6.02716663803575	6.13217024428557	6.02716663803575	6.0669980070349	6.24673989	6.02716664
666	NM_032515,XM_011511696,XM_011511697,XM_017004775,XM_017004776	BOK	BCL2 family apoptosis regulator BOK	protein_coding	NP_115904.1;XP_011509998.1;XP_011509999.1;XP_016860264.1;XP_016860265.1	1087	605404	.	.	7.858484	8.002888	7.227930000000001	6.93337	20.766410999999998	20.591676	18.763784	17.893981	1.16086027737783	4.40999481368514	0.797574956704078	1	1.03268541033352	4.32184553040617	0.95675548665895	1	1.11554395632227	4.37938628074705	0.851085471741063	1	-1.12411858498521	4.43141994123054	0.840635384204748	1	-1.04062338703089	4.48471878386921	0.945941557839873	1	4.36780544106119	4.57330300506505	4.36780544106119	4.41199723155541	4.36780544106119	4.51831041525535	4.57330300506505	4.41199723155541	4.57330300506505	4.51831041525535	4.36780544	4.57330301
667	NM_001144769,NM_001144770,NM_001374722,NM_001374729,NM_001374730,NM_001374734,NM_001374736,NM_001723,NM_015548,NM_183380,XM_005249315,XM_005249316,XM_005249318,XM_005249319,XM_005249320,XM_005249322,XM_005249323,XM_005249324,XM_011514824,XM_011514825,XM_017011205,XM_017011206,XM_017011207,XM_017011209,XM_017011210,XM_017011211,XM_017011212,XM_017011213,XM_017011214,XM_017011215,XM_017011216,XM_01…	DST	dystonin	protein_coding	NP_001138241.1;NP_001138242.1;NP_001361651.1;NP_001361658.1;NP_001361659.1;NP_001361663.1;NP_001361665.1;NP_001714.1;NP_056363.2;NP_899236.1;XP_005249372.1;XP_005249373.1;XP_005249375.1;XP_005249376.1;XP_005249377.1;XP_005249379.1;XP_005249380.1;XP_005249381.1;XP_011513126.1;XP_011513127.1;XP_016866694.1;XP_016866695.1;XP_016866696.1;XP_016866698.1;XP_016866699.1;XP_016866700.1;XP_016866701.1;XP_…	1090	113810	.	.	9.836855999999997	8.821142999999998	9.927864999999999	9.581498	25.994355000000002	22.697079	25.772844	24.728396999999998	1.07497873628806	7.65662301391328	0.900439977916557	1	1.09425452498524	7.66996506653283	0.876126879545672	1	-1.10772999010548	7.53160091719163	0.859454587525965	1	1.01793134500656	7.72068532952971	0.975532529069931	1	-1.19078634925156	7.58734325608184	0.76250641890751	1	7.61070068421162	7.71449487386963	7.61070068421162	7.74001435290341	7.61070068421162	7.46388790521278	7.71449487386963	7.74001435290341	7.71449487386963	7.46388790521278	7.61070068	7.71449487
668	NM_023067	FOXL2	forkhead box L2	protein_coding	NP_075555.1	1092	605597	.	.	0.029995	0.053914	0.047906	0.093926	0.079262	0.138722	0.124365	0.242408	-3.10671319398475	-2.0970167532007	0.135509971055902	1	-1.92681761492861	-1.90151845940957	0.374757841705464	1	-1.81117852660755	-1.89157897468183	0.469711843850502	1	1.61281112577672	-2.64335949563311	0.656613063387169	1	1.71699618194219	-2.59957914002111	0.493082106506512	1	0.39506566189712	0.137625001254216	0.39506566189712	0.217285094336772	0.39506566189712	0.230319269203364	0.137625001254216	0.217285094336772	0.137625001254216	0.230319269203364	0.39506566	0.137625
669	NM_001293085,NM_001724,NM_199186,XM_011516527	BPGM	bisphosphoglycerate mutase	protein_coding	NP_001280014.1;NP_001715.1;NP_954655.1;XP_011514829.1	1093	613896	.	.	6.181782999999999	7.049755	7.821726999999999	6.948645	16.335652	18.139239	20.305289	17.933403	-1.09435455151311	3.68169305877466	0.877837174747581	1	1.10332443655621	3.8179039189012	0.867206187822806	1	1.0429529431989	3.77577841456563	0.943627656223335	1	1.20743014626623	3.7572787946277	0.745672103144259	1	1.14136230529232	3.71348177089538	0.821176006353554	1	3.84592368161506	3.72526119273546	3.84592368161506	3.97837266021996	3.84592368161506	3.90246743113768	3.72526119273546	3.97837266021996	3.72526119273546	3.90246743113768	3.84592368	3.72526119
670	NM_001302777,NM_004332,NR_026648,NR_026649,XR_002956297,XR_002956298,XR_002956299	BPHL	biphenyl hydrolase like	protein_coding	NP_001289706.1;NP_004323.2	1094	603156	.	.	12.428154999999999	12.946547	12.371621	11.056662	32.841983000000006	33.311867	32.116862	28.535573	1.15923260351943	4.6735998196202	0.799206443964164	1	1.17793526337212	4.68604645347688	0.777940224680382	1	1.15898179044384	4.67340618384804	0.799460274438557	1	1.01613393676095	4.78753720623998	0.97863588999338	1	-1.00021683534542	4.77572448012405	1	1	4.62109165185934	4.82620187861576	4.62109165185934	4.84848621567638	4.62109165185934	4.82590009359855	4.82620187861576	4.84848621567638	4.82620187861576	4.82590009359855	4.62109165	4.82620188
672	NM_007294,NM_007297,NM_007298,NM_007299,NM_007300,NR_027676	BRCA1	BRCA1 DNA repair associated	protein_coding	NP_009225.1;NP_009228.2;NP_009229.2;NP_009230.2;NP_009231.2	1100	113705	.	.	6.428574999999999	6.118064	4.727106	6.211708999999999	16.987812999999996	15.741968000000002	12.271616999999999	16.031478	1.0735125418259	5.53142437386225	0.902746532736309	1	-1.34325138711482	5.28219728209925	0.610685759586158	1	1.01756100363908	5.49193122152586	0.97642467149366	1	-1.44199895388898	5.34175298467268	0.527916947724001	1	-1.0549861971533	5.54345388412072	0.926577260232294	1	5.51036569474771	5.61053985549912	5.51036569474771	5.09543889490927	5.51036569474771	5.534935654812	5.61053985549912	5.09543889490927	5.61053985549912	5.534935654812	5.51036569	5.61053986
673	NM_001354609,NM_001374244,NM_001374258,NM_001378467,NM_001378468,NM_001378469,NM_001378470,NM_001378471,NM_001378472,NM_001378473,NM_001378474,NM_001378475,NM_004333,XM_017012559,XR_001744857,XR_001744858	BRAF	B-Raf proto-oncogene, serine/threonine kinase	protein_coding	NP_001341538.1;NP_001361173.1;NP_001361187.1;NP_001365396.1;NP_001365397.1;NP_001365398.1;NP_001365399.1;NP_001365400.1;NP_001365401.1;NP_001365402.1;NP_001365403.1;NP_001365404.1;NP_004324.2;XP_016868048.1	1097	164757	.	.	5.3165819999999995	6.057096	6.140807	4.9901539999999995	14.049315	15.585092999999999	15.941600999999999	12.878828	1.07787488164726	5.7409184640158	0.89711450438935	1	1.2279155636541	5.84148888084382	0.722826587246353	1	1.18668252426003	5.81453270305448	0.767462493465823	1	1.13920085942213	5.89092406586723	0.821858412419801	1	1.10094655939049	5.86488583497825	0.868097387041568	1	5.71273057369255	5.81893527612879	5.71273057369255	6.00383693186388	5.71273057369255	5.95533856948744	5.81893527612879	6.00383693186388	5.81893527612879	5.95533856948744	5.71273057	5.81893528
675	NM_000059	BRCA2	BRCA2 DNA repair associated	protein_coding	NP_000050.3	1101	600185	.	.	2.911037	2.864592	2.106003	2.581233	7.692551	7.370684	5.467206	6.661773	1.17078564642238	5.20077387862751	0.785634539058089	1	-1.23906935225033	4.93629219636426	0.711663731927181	1	1.08589599060542	5.14320645956312	0.887205994989135	1	-1.45068665244064	5.06649158864834	0.521383613233094	1	-1.07817535817719	5.2565146699477	0.896848067293329	1	5.12327265119592	5.3447106286759	5.12327265119592	4.8238582768419	5.12327265119592	5.23888674960867	5.3447106286759	4.8238582768419	5.3447106286759	5.23888674960867	5.12327265	5.34471063
676	NM_001242805,NM_001242806,NM_001242807,NM_001242808,NM_001242810,NM_001726,NM_207189,XM_006710853,XM_006710854,XM_006710855,XM_006710856,XM_006710857,XM_011542032,XM_011542033,XM_011542034,XM_011542035,XM_011542036	BRDT	bromodomain testis associated	protein_coding	NP_001229734.2;NP_001229735.2;NP_001229736.2;NP_001229737.2;NP_001229739.2;NP_001717.3;NP_997072.2;XP_006710916.1;XP_006710917.1;XP_006710918.1;XP_006710919.1;XP_006710920.1;XP_011540334.1;XP_011540335.1;XP_011540336.1;XP_011540337.1;XP_011540338.1	1105	602144	.	.	24.092872	26.808511000000003	22.581658	22.680102	63.666532999999994	68.979132	58.62223099999999	58.533913999999996	1.03119521452103	6.53222542390427	0.957804882765803	1	-1.01518934996612	6.49907457154199	0.979408030546386	1	1.09980943953685	6.58014041768898	0.869363113029655	1	-1.04685845901717	6.52153280555373	0.937005771716491	1	1.0665386017239	6.60136193868256	0.911364721672688	1	6.52516168168491	6.56900612496869	6.52516168168491	6.50365028523318	6.52516168168491	6.66099564124973	6.56900612496869	6.50365028523318	6.56900612496869	6.66099564124973	6.52516168	6.56900612
677	NM_001244698,NM_001244701,NM_004926	ZFP36L1	ZFP36 ring finger protein like 1	protein_coding	NP_001231627.1;NP_001231630.1;NP_004917.2	1107	601064	.	.	31.093801	32.377627	33.841142999999995	30.629762999999997	82.166816	83.308629	87.851976	79.050784	1.05326725493539	6.70435741233412	0.928588090492849	1	1.09224227724996	6.73148847511424	0.878763649196779	1	1.03362882167387	6.69047919282397	0.954519314645177	1	1.03700398956251	6.76770816133204	0.950002088196907	1	-1.01899956171781	6.72773629307112	0.974172305309699	1	6.6801399808475	6.75430122425321	6.6801399808475	6.8062465916092	6.6801399808475	6.72740123812033	6.75430122425321	6.8062465916092	6.75430122425321	6.72740123812033	6.68013998	6.75430122
678	NM_006887	ZFP36L2	ZFP36 ring finger protein like 2	protein_coding	NP_008818.3	1108	612053	.	.	36.860123	38.780926	35.063843	37.920235	97.404587	99.784515	91.026115	97.866386	1.00906813671993	7.27005365312572	0.987663175797898	1	-1.09364594660186	7.20040865813246	0.876935392160766	1	1.00064740174259	7.26398335982443	0.999241594238004	1	-1.10356337603451	7.20721388868051	0.86461683998398	1	-1.00841529792894	7.27048779534249	0.9885403593952	1	7.27259991561207	7.28553981929629	7.27259991561207	7.14432594647105	7.27259991561207	7.2735275911615	7.28553981929629	7.14432594647105	7.28553981929629	7.2735275911615	7.27259992	7.28553982
682	NM_001322243,NM_001728,NM_198589,NM_198590,NM_198591,XM_017027173	BSG	basigin (Ok blood group)	protein_coding	NP_001309172.1;NP_001719.2;NP_940991.1;NP_940992.1;NP_940993.1;XP_016882662.1	1116	109480	.	.	393.916809	416.479059	444.610998	432.10393799999997	1040.943454	1071.61351	1154.21502	1115.1948830000001	-1.05696005601081	9.53324580894405	0.923565108115356	1	1.01709639419952	9.58493347773252	0.97659619336404	1	-1.0593734061025	9.53164431288309	0.920426497633643	1	1.07503027327355	9.54586165068096	0.900277050761459	1	-1.00228328845933	9.49108440284901	0.996873330190078	1	9.57448794931418	9.49467466181377	9.57448794931418	9.59891262062435	9.57448794931418	9.49138888614611	9.49467466181377	9.59891262062435	9.49467466181377	9.49138888614611	9.57448795	9.49467466
683	NM_004334,XM_005248185,XM_005248186,XM_011513878,XM_011513879,XM_011513881,XM_017008565,XM_017008566	BST1	bone marrow stromal cell antigen 1	protein_coding	NP_004325.2;XP_005248242.1;XP_005248243.1;XP_011512180.1;XP_011512181.1;XP_011512183.1;XP_016864054.1;XP_016864055.1	1118	600387	.	.	0.288617	0.488806	0.207221	0.19836700000000002	0.762685	1.2577129999999999	0.537947	0.511957	1.36659082179591	-0.73169325946888	0.632160618004213	1	1.16721305009877	-0.854007958623336	0.84928063040356	1	2.01773441346579	-0.389344946432512	0.259126871666226	1	-1.17083456643505	-0.64622885332505	0.847288030172697	1	1.4765013045289	-0.244973713469745	0.554699004185516	1	0.566370424590637	0.729227796445964	0.566370424590637	0.642946434514059	0.566370424590637	0.979653950475424	0.729227796445964	0.642946434514059	0.729227796445964	0.979653950475424	0.56637042	0.7292278
684	NM_004335	BST2	bone marrow stromal cell antigen 2	protein_coding	NP_004326.1	1119	600534	.	.	0.909314	1.031388	1.027144	0.910723	2.402904	2.653793	2.666477	2.350437	1.03207415777717	0.0820951370618975	0.980267685458607	1	1.11024211645039	0.136377527470313	0.884435273920069	1	1.10574015150286	0.131828953284617	0.889061968915518	1	1.07574971126944	0.153623055596326	0.928785382943285	1	1.07138259794159	0.149238426361508	0.932272574958311	1	1.00814562005431	1.03127033023169	1.00814562005431	1.08612476727854	1.00814562005431	1.08301380699801	1.03127033023169	1.08612476727854	1.03127033023169	1.08301380699801	1.00814562	1.03127033
685	NM_001316963,NM_001729,XM_011532211,XM_017008568	BTC	betacellulin	protein_coding	NP_001303892.1;NP_001720.1;XP_011530513.1;XP_016864057.1	1121	600345	.	.	1.010702	0.905518	1.1451520000000002	0.576048	2.670829	2.329928	2.9728280000000002	1.486695	1.74166326033669	1.17889077567644	0.359207109421309	1	1.92697428557119	1.27198672655089	0.276673470605092	1	1.51550462569913	1.05609868953252	0.485648731543241	1	1.10641383178806	1.59013563828947	0.867976131890746	1	-1.14925937162966	1.41910467037719	0.824105289051595	1	1.39218018116371	1.93779310878276	1.39218018116371	2.04707160829099	1.39218018116371	1.79213414454769	1.93779310878276	2.04707160829099	1.93779310878276	1.79213414454769	1.39218018	1.93779311
686	NM_001281723,NM_001281724,NM_001281725,NM_001281726,NM_001323582,NM_001370658,NM_001370752,NM_001370753,XM_011534041,XM_017007088,XM_024453724	BTD	biotinidase	protein_coding	NP_001268652.2;NP_001268653.2;NP_001268654.1;NP_001268655.2;NP_001310511.1;NP_001357587.1;NP_001357681.1;NP_001357682.1;XP_011532343.1;XP_016862577.1;XP_024309492.1	1122	609019	.	.	3.4495	4.0451	3.990285	3.9073899999999995	9.115463	10.40817	10.358826	10.084382	-1.08425965199451	5.08893771786389	0.889301792759935	1	1.11389273186082	5.22600130813531	0.852539637781528	1	1.03946012260899	5.17424698663932	0.94718123873584	1	1.20774971744845	5.17186579587297	0.744627036471593	1	1.12704534404034	5.11816128096666	0.836611360598715	1	5.18506438680641	5.0716852833572	5.18506438680641	5.33662214809081	5.18506438680641	5.2393953490904	5.0716852833572	5.33662214809081	5.0716852833572	5.2393953490904	5.18506439	5.07168528
687	NM_001206	KLF9	Kruppel like factor 9	protein_coding	NP_001197.1	1123	602902	.	.	2.888524	2.955361	3.014022	2.502003	7.633059	7.604237	7.824433	6.457291	1.1972364140603	3.97743162501491	0.75728748192582	1	1.1907654756992	3.97319206079284	0.76443910343262	1	1.15486948277442	3.94931487925077	0.804957484020244	1	-1.00543391873819	4.09701423272107	0.993703852156475	1	-1.03668661735769	4.07505402401628	0.951468898248429	1	3.93619034758105	4.18031799889285	3.93619034758105	4.17293128476919	3.93619034758105	4.13124949928104	4.18031799889285	4.17293128476919	4.18031799889285	4.13124949928104	3.93619035	4.180318
688	NM_001286818,NM_001730	KLF5	Kruppel like factor 5	protein_coding	NP_001273747.1;NP_001721.2	6349	602903	.	.	40.953768999999994	40.348189	48.296306	43.608426	108.222243	103.817149	125.377735	112.546759	-1.02498660722408	7.30320987132107	0.966032899251122	1	1.09566531869565	7.38831015373782	0.874397999784375	1	-1.10610751685342	7.24997584790121	0.861478871921255	1	1.12304237941908	7.37140432977971	0.840843892627142	1	-1.07914343964154	7.23138257402057	0.895165073378715	1	7.32962176527846	7.29424036067903	7.32962176527846	7.46064716763636	7.32962176527846	7.18507973557633	7.29424036067903	7.46064716763636	7.29424036067903	7.18507973557633	7.32962177	7.29424036
689	NM_001037637,NM_001207	BTF3	basic transcription factor 3	protein_coding	NP_001032726.1;NP_001198.2	1125	602542	.	.	288.215866	285.806496	285.541136	301.90274999999997	761.623825	735.388969	741.267875	779.165314	-1.01408561932892	8.40439881229817	0.980728211935521	1	-1.06494334128447	8.36978232951689	0.913262500934474	1	-1.06979339967923	8.36660184109716	0.907018302530715	1	-1.05015133254081	8.35940483941591	0.932499508048565	1	-1.05493401882304	8.35620303471534	0.926239706371289	1	8.41854587395192	8.39842568472236	8.41854587395192	8.32804246293701	8.41854587395192	8.32150736845676	8.39842568472236	8.32804246293701	8.39842568472236	8.32150736845676	8.41854587	8.39842568
694	NM_001731	BTG1	BTG anti-proliferation factor 1	protein_coding	NP_001722.1	1130	109580	.	.	10.569193	12.183859	11.196779	9.925595	27.929585	31.349447	29.066957	25.616461	1.10560179564989	5.73046466942086	0.862453610423933	1	1.11556930217122	5.73728461088709	0.850271108838494	1	1.20123544837816	5.79452709956912	0.751434982937161	1	1.00901554489632	5.8074382022496	0.987959474190737	1	1.08649922282786	5.86198137475472	0.886121485197096	1	5.68370817109266	5.82586179719446	5.68370817109266	5.83858334005731	5.68370817109266	5.94352613777744	5.82586179719446	5.83858334005731	5.82586179719446	5.94352613777744	5.68370817	5.8258618
695	NM_000061,NM_001287344,NM_001287345	BTK	Bruton tyrosine kinase	protein_coding	NP_000052.1;NP_001274273.1;NP_001274274.1	1133	300300	.	.	0.014828	0.043727	0.054497	0.038614	0.039184	0.11251	0.141475	0.099658	-2.27610103730889	-3.01584113543338	0.441902410465307	1	1.33203952215023	-2.41863313509499	0.777045532163254	1	1.00384416519306	-2.62195834089209	1	1	3.03558048203579	-2.77923975720012	0.242406210358923	1	2.28911304598284	-3.01524383026309	0.360636248069934	1	0.179680058606346	0.0802425797842012	0.179680058606346	0.235507151275076	0.179680058606346	0.180338386356791	0.0802425797842012	0.235507151275076	0.0802425797842012	0.180338386356791	0.17968006	0.08024258
696	NM_001732	BTN1A1	butyrophilin subfamily 1 member A1	protein_coding	NP_001723.2	1135	601610	.	.	0.1622	0.142232	0.051569	0.19436	0.42862	0.365968	0.133875	0.501613	-1.12928719089094	-0.681175013045209	0.867329507386534	1	-3.52510245982667	-1.21952432581854	0.0676687263544339	1	-1.39004412608554	-0.817167416524997	0.623341174596451	1	-3.12316730377204	-1.32960605288457	0.101261467803599	1	-1.23094775654702	-0.910166100330025	0.792143930590177	1	0.704876582894154	0.639379357459125	0.704876582894154	0.235507151275076	0.704876582894154	0.538745502342423	0.639379357459125	0.235507151275076	0.639379357459125	0.538745502342423	0.70487658	0.63937936
699	NM_001278616,NM_001278617,NM_004336,XR_923001	BUB1	BUB1 mitotic checkpoint serine/threonine kinase	protein_coding	NP_001265545.1;NP_001265546.1;NP_004327.1	1148	602452	.	.	46.399487	46.444683	33.936052	48.095869	122.612806	119.503609	88.09836	124.12816900000001	-1.00405159917494	7.60184393513167	0.994519313834507	1	-1.43051976221715	7.36949772743154	0.536279468395279	1	-1.07460434132057	7.55377795094568	0.900918864496038	1	-1.42474768463457	7.36608385259995	0.540855890200067	1	-1.07026809006214	7.55075111214562	0.90645748996138	1	7.61192389631633	7.60612030618789	7.61192389631633	7.09854983874286	7.61192389631633	7.5086674053444	7.60612030618789	7.09854983874286	7.60612030618789	7.5086674053444	7.6119239	7.60612031
701	NM_001211	BUB1B	BUB1 mitotic checkpoint serine/threonine kinase B	protein_coding	NP_001202.5	1149	602860	.	.	28.319668	28.519564	20.542065	28.658583	74.836044	73.381721	53.327419	73.96347	1.02586286650696	6.8686772617062	0.964908046321329	1	-1.41072087001101	6.62319822718561	0.552341235207905	1	-1.0269689071325	6.8310576784785	0.963412918034495	1	-1.44720689156406	6.64488870088549	0.523354519435621	1	-1.05352934210058	6.84981249564888	0.928197143931729	1	6.86221198226431	6.89873780863786	6.86221198226431	6.37085372755092	6.86221198226431	6.82415325425798	6.89873780863786	6.37085372755092	6.89873780863786	6.82415325425798	6.86221198	6.89873781
705	NM_004053	BYSL	bystin like	protein_coding	NP_004044.3	1157	603871	.	.	10.978132	8.5366	10.770024	13.533144	29.010223	21.964937	27.959099	34.926998	-1.18800714370177	4.55611613910515	0.766765202418149	1	-1.27055347083958	4.5127019315787	0.680069063042625	1	-1.61977602248252	4.36844279858421	0.407283967418357	1	-1.06948376206531	4.37910164659412	0.908505019698722	1	-1.36344172026556	4.2203608022567	0.593609742177253	1	4.72874834196849	4.49037872461372	4.72874834196849	4.39790902863277	4.72874834196849	4.06622716186155	4.49037872461372	4.39790902863277	4.49037872461372	4.06622716186155	4.72874834	4.49037872
706	NM_000714,NM_001256530,NM_001256531,NR_046308	TSPO	translocator protein	protein_coding	NP_000705.2;NP_001243459.1;NP_001243460.1	1158	109610	.	.	9.167576	7.289882	7.739149	7.229675	24.225748000000003	18.757094000000002	20.090915	18.658697	1.29675276673925	2.98129316551328	0.657513801862572	1	1.03802474738911	2.80919878295102	0.950717466153345	1	-1.02235097484252	2.76585028065955	0.972902059333667	1	-1.2492537092642	3.00417746003776	0.703784403139132	1	-1.32574565273213	2.96620668273617	0.627879605996115	1	2.97217097953209	3.30445932131094	2.97217097953209	3.01927453091106	2.97217097953209	2.94437622354776	3.30445932131094	3.01927453091106	3.30445932131094	2.94437622354776	2.97217098	3.30445932
708	NM_001212	C1QBP	complement C1q binding protein	protein_coding	NP_001203.1	1243	601269	.	.	101.367867	90.465401	86.91716	115.551682	267.869324	232.770279	225.637894	298.221436	-1.0981517303953	7.14558723920098	0.87133026087582	1	-1.34443729151758	7.01380028357643	0.608965721170836	1	-1.30546392746897	7.0320146137554	0.644893812822983	1	-1.22427310321423	6.93791946110548	0.726340502277213	1	-1.18878298106404	6.95711756648248	0.764806787795048	1	7.22094764015106	7.08681728829838	7.22094764015106	6.79726575416722	7.22094764015106	6.83933059858898	7.08681728829838	6.79726575416722	7.08681728829838	6.83933059858898	7.22094764	7.08681729
710	NM_000062,NM_001032295	SERPING1	serpin family G member 1	protein_coding	NP_000053.2;NP_001027466.1	1228	606860	.	.	122.162239	126.0775	134.119808	129.886412	322.81939900000003	324.401335	348.176453	335.217209	-1.024265027448	8.00953509517826	0.966949982008866	1	1.02105758566284	8.0418383524155	0.971283356189864	1	-1.05294166054231	7.98998541132761	0.928866782230464	1	1.04583359728418	8.02481584593057	0.938193215471299	1	-1.0279972851995	7.9723431696123	0.961920764866754	1	8.03207793676805	7.99762235377321	8.03207793676805	8.0620287204876	8.03207793676805	7.95794365787671	7.99762235377321	8.0620287204876	7.99762235377321	7.95794365787671	8.03207794	7.99762235
715	NM_001354346,NM_001733	C1R	complement C1r	protein_coding	NP_001341275.1;NP_001724.4	1246	613785	.	.	20.385011	18.688736	19.755083	18.398916	53.868346	48.086695999999996	51.284409	47.484821	1.15033256751141	5.75556023580671	0.808885246141961	1	1.06194945030929	5.69503016758765	0.917552502273019	1	-1.00601464472381	5.64666268832306	0.992119348026725	1	-1.08322735317349	5.7964342495971	0.890285986689906	1	-1.15725201546427	5.75140035617677	0.80079563129638	1	5.67858035178758	5.87695261329338	5.67858035178758	5.76365454283265	5.67858035178758	5.67009814102353	5.87695261329338	5.76365454283265	5.87695261329338	5.67009814102353	5.67858035	5.87695261
716	NM_001346850,NM_001734,NM_201442,XM_005253760	C1S	complement C1s	protein_coding	NP_001333779.1;NP_001725.1;NP_958850.1;XP_005253817.1	1247	120580	.	.	42.11767	39.462472	41.232272	38.962158	111.297913	101.538164	107.03943	100.55543399999999	1.12075820878467	6.96385958736098	0.843668880881952	1	1.04571320442171	6.91189190515178	0.938470413811142	1	-1.00893688861082	6.87286624341962	0.987876347928423	1	-1.07176446897625	6.99458796272268	0.904608941362536	1	-1.13077451312767	6.95776441013189	0.831611729749362	1	6.89111440700619	7.05428176879505	6.89111440700619	6.95507124330507	6.89111440700619	6.87838689385929	7.05428176879505	6.95507124330507	7.05428176879505	6.87838689385929	6.89111441	7.05428177
717	NM_000063,NM_001145903,NM_001178063,NM_001282457,NM_001282458,NM_001282459	C2	complement C2	protein_coding	NP_000054.2;NP_001139375.1;NP_001171534.1;NP_001269386.1;NP_001269387.1;NP_001269388.1	1248	613927	.	.	44.492017	46.141365	50.765598	38.654331	117.572227	118.723163	131.788039	99.76098599999999	1.19278450074752	6.81883774078875	0.760433943613142	1	1.31029547495252	6.89414274670565	0.640377036383072	1	1.1670987835997	6.8018346608812	0.789257573197193	1	1.09851836148754	7.00968611830583	0.87088376630036	1	-1.02200831743145	6.92469911015018	0.970075936589353	1	6.69960072481747	6.95169332214734	6.69960072481747	7.08620858751113	6.69960072481747	6.9205424232843	6.95169332214734	7.08620858751113	6.95169332214734	6.9205424232843	6.69960072	6.95169332
718	NM_000064	C3	complement C3	protein_coding	NP_000055.2	1318	120700	.	.	141.100739	122.317986	122.946106	120.497192	372.865265	314.727966	319.169434	310.985046	1.21556264868577	9.58117634821058	0.735411897474664	1	1.00895613229194	9.43995198050001	0.987705441044945	1	-1.00686083260068	9.42857870241445	0.990576906891951	1	-1.20477257597483	9.58698986741308	0.747055453320648	1	-1.22390248344369	9.57672063904893	0.72651832158162	1	9.43552593591849	9.71678136513091	9.43552593591849	9.44837092712711	9.43552593591849	9.42567591504538	9.71678136513091	9.44837092712711	9.71678136513091	9.42567591504538	9.43552594	9.71678137
720	NM_001252204,NM_007293	C4A	complement C4A (Rodgers blood group)	protein_coding	NP_001239133.1;NP_009224.2	1323	120810	.	.	1.173778	1.1617250000000001	1.698064	1.458901	3.101762	2.989153	4.408194	3.7652020000000004	-1.19828689191729	2.99950195079776	0.758985194361151	1	1.15149420441673	3.2292975745087	0.810371896286939	1	-1.28176398976522	2.95569339961538	0.670694136973982	1	1.37982649458938	3.11353904529609	0.582675370122592	1	-1.06966316943924	2.81571930275604	0.910897266309171	1	3.27611552573915	3.04431820574953	3.27611552573915	3.45993426454909	3.27611552573915	2.9592724469617	3.04431820574953	3.45993426454909	3.04431820574953	2.9592724469617	3.27611553	3.04431821
721	NM_001002029	C4B	complement C4B (Chido blood group)	protein_coding	NP_001002029.3	1324	120820	.	.	1.195409	1.186492	1.748232	1.355283	3.158925	3.052881	4.538428	3.497782	-1.09215784757411	2.95662013941252	0.882675217346356	1	1.27555251088463	3.20477394669272	0.677756434872233	1	-1.1660836099058	2.9118901533922	0.795017344786073	1	1.39311140368443	3.14962861219948	0.570621405963915	1	-1.06768810438226	2.84507601687099	0.912767896599604	1	3.18174092404513	3.06911014975743	3.18174092404513	3.49817009547307	3.18174092404513	2.98618902145987	3.06911014975743	3.49817009547307	3.06911014975743	2.98618902145987	3.18174092	3.06911015
722	NM_000715,XM_005273251,XM_005273252	C4BPA	complement component 4 binding protein alpha	protein_coding	NP_000706.1;XP_005273308.1;XP_005273309.1	1325	120830	.	.	6.623055000000001	5.97987	5.476696	6.575953	17.501732	15.386389	14.217562999999998	16.971543	1.0462258580323	4.07969575769328	0.939036388842022	1	-1.23215607750756	3.90413367544355	0.719409874446332	1	-1.12730067528383	3.96276096716828	0.837311208643363	1	-1.28911638025596	3.94044137585677	0.662461203052253	1	-1.17941284845245	3.99754259465271	0.776777977979868	1	4.1289688265987	4.19052229792232	4.1289688265987	3.84676406832586	4.1289688265987	3.96653613778385	4.19052229792232	3.84676406832586	4.19052229792232	3.96653613778385	4.12896883	4.1905223
725	NM_000716,NM_001017364,NM_001017365,NM_001017366,NM_001017367,XM_005273254,XM_005273255,XM_024449464	C4BPB	complement component 4 binding protein beta	protein_coding	NP_000707.1;NP_001017364.1;NP_001017365.1;NP_001017366.1;NP_001017367.1;XP_005273311.1;XP_005273312.1;XP_024305232.1	1328	120831	.	.	4.812348	4.494198	2.902132	3.5304830000000003	12.71685	11.563711999999999	7.533965	9.111643999999998	1.46366786138497	2.59442487331535	0.519108772324855	1	-1.21261853048041	2.16233942220539	0.748542406114678	1	1.31928743982992	2.50753376411172	0.636949513749119	1	-1.77489316970903	2.48737038603092	0.330858275831917	1	-1.10944554651305	2.76770575670286	0.86086040073364	1	2.55440488653388	3.02417326193469	2.55440488653388	2.32747620753508	2.55440488653388	2.89358110810564	3.02417326193469	2.32747620753508	3.02417326193469	2.89358110810564	2.55440489	3.02417326
726	NM_004055,XM_011545225,XM_017018223	CAPN5	calpain 5	protein_coding	NP_004046.2;XP_011543527.1;XP_016873712.2	1482	602537	.	.	4.605692	4.899373	4.00197	4.012881	12.170756	12.606239	10.389156	10.356638	1.19108035613039	4.39930719336971	0.763544922551741	1	-1.01361993571508	4.2580401048011	0.982464634094813	1	1.19496568579667	4.40184026668464	0.759216540279439	1	-1.20730394407668	4.39022833362562	0.745719901364151	1	1.00326142590001	4.5217959690008	0.996341463881591	1	4.33854837108197	4.57935591018694	4.33854837108197	4.32000056126234	4.33854837108197	4.58385764639445	4.57935591018694	4.32000056126234	4.57935591018694	4.58385764639445	4.33854837	4.57935591
727	NM_001317163,NM_001317164,NM_001735	C5	complement C5	protein_coding	NP_001304092.1;NP_001304093.1;NP_001726.2	1331	120900	.	.	59.879045000000005	58.60162	45.148196	61.782347	158.233168	150.78378	117.205198	159.45087999999998	1.00632817250429	8.38568046899252	0.991344276156361	1	-1.41419154458142	8.15269399375162	0.549269393244222	1	-1.08678706273056	8.32233084763279	0.885426975700242	1	-1.42314103677845	8.15804037179156	0.542049514728351	1	-1.09366447763154	8.32707262038724	0.876802295291229	1	8.38531124565026	8.39438502286416	8.38531124565026	7.88711620121949	8.38531124565026	8.26561566396549	8.39438502286416	7.88711620121949	8.39438502286416	8.26561566396549	8.38531125	8.39438502
728	NM_001736,XM_005259190	C5AR1	complement C5a receptor 1	protein_coding	NP_001727.2;XP_005259247.1	1338	113995	.	.	0.07768	0.079546	0.133195	0.150224	0.205272	0.204674	0.345774	0.387705	-1.84755463826358	-1.583610599694	0.398620379787851	1	-1.16977968566881	-1.32409446890275	0.895733715105396	1	-1.98314744726393	-1.62972517934924	0.3154593343405	1	1.5796560581651	-1.70962304242747	0.57747127165514	1	-1.07326821020641	-2.09208817110517	0.92274986134896	1	0.483259129359092	0.280343719122712	0.483259129359092	0.422086943403797	0.483259129359092	0.26270309399067	0.280343719122712	0.422086943403797	0.280343719122712	0.26270309399067	0.48325913	0.28034372
729	NM_000065,NM_001115131,XM_006714496,XM_011514114,XM_011514115,XM_011514116,XM_011514117,XM_011514118,XM_011514119,XM_011514121,XM_017009818,XM_017009819	C6	complement C6	protein_coding	NP_000056.2;NP_001108603.2;XP_006714559.1;XP_011512416.1;XP_011512417.1;XP_011512418.1;XP_011512419.1;XP_011512420.1;XP_011512421.1;XP_011512423.1;XP_016865307.1;XP_016865308.1	1339	217050	.	.	1.987153	2.372778	1.075659	1.235355	5.251145	6.105233	2.792421	3.1882639999999998	1.67059955991503	2.7537389752042	0.381523064992831	1	-1.16019431968126	2.23466247524388	0.804947970113044	1	1.84182629395615	2.84347202654703	0.297987731108735	1	-1.93824444246849	2.67627847715211	0.261749437390875	1	1.10248922492603	3.14595990109813	0.867150404122465	1	2.59059307600988	3.23165998153487	2.59059307600988	2.41402082693935	2.59059307600988	3.35810078743699	3.23165998153487	2.41402082693935	3.23165998153487	3.35810078743699	2.59059308	3.23165998
730	NM_000587	C7	complement C7	protein_coding	NP_000578.2	1346	217070	.	.	3.870688	3.207908	2.87693	3.174549	10.228473	8.254046	7.468543	8.193031	1.26531195586269	4.4973857150837	0.685316613362429	1	-1.11545982470522	4.24116583362831	0.851361614638779	1	-1.01110196021991	4.3097229998782	0.985787589913927	1	-1.41140729477226	4.42977494959328	0.553039805998273	1	-1.27936212219632	4.48993946020547	0.671211750606057	1	4.38622331529464	4.71120544797081	4.38622331529464	4.23651301792629	4.38622331529464	4.37105914247102	4.71120544797081	4.23651301792629	4.71120544797081	4.37105914247102	4.38622332	4.71120545
731	NM_000562,XM_011542079,XM_017002234	C8A	complement C8 alpha chain	protein_coding	NP_000553.1;XP_011540381.1;XP_016857723.1	1352	120950	.	.	3.818186	3.3347890000000002	2.710572	3.669817	10.089735000000001	8.580514	7.036675000000001	9.471241	1.079557382837	3.32625041376105	0.898552054702678	1	-1.35844993139964	3.06618847160562	0.600721292058125	1	-1.12137939469343	3.18952202638978	0.845761952072882	1	-1.46653326782562	3.13084505323598	0.512717888906284	1	-1.21059709006756	3.24862677014389	0.743377322267744	1	3.40815058393523	3.50855988328007	3.40815058393523	3.01400608111278	3.40815058393523	3.25924786184436	3.50855988328007	3.01400608111278	3.50855988328007	3.25924786184436	3.40815058	3.50855988
732	NM_000066,NM_001278543,NM_001278544,XM_017002235,XR_001737397	C8B	complement C8 beta chain	protein_coding	NP_000057.3;NP_001265472.1;NP_001265473.1;XP_016857724.1	1353	120960	.	.	0.87049	0.44914	0.425824	0.408057	2.3003090000000004	1.15565	1.105445	1.0531329999999999	2.2613734642257	0.635134249765398	0.178296248502408	1	1.06622105214395	-0.0131712313377358	0.935308734892212	1	1.11839341891813	0.0206326163326827	0.881130800615367	1	-2.12103483470862	0.656709240315372	0.214691392788532	1	-2.02219296829972	0.673591660922634	0.245358965252561	1	0.947425837755772	1.63317317306363	0.947425837755772	0.992797152170405	0.947425837755772	1.02755548806576	1.63317317306363	0.992797152170405	1.63317317306363	1.02755548806576	0.94742584	1.63317317
733	NM_000606,XR_245338	C8G	complement C8 gamma chain	protein_coding	NP_000597.2	1354	120930	.	.	0.401662	0.486186	0.734339	0.378177	1.061411	1.250971	1.906352	0.976018	1.09734630802218	-0.724494518000443	0.931819509916787	1	1.88743897303652	-0.276055680245083	0.321647862342169	1	1.2403714949219	-0.632839751111599	0.755046755958332	1	1.72017563799863	-0.241921032565057	0.387351093679969	1	1.13035043990582	-0.582517509408149	0.888669950079242	1	0.629575584987221	0.678572933904535	0.629575584987221	1.02458191502097	0.629575584987221	0.747656486504608	0.678572933904535	1.02458191502097	0.678572933904535	0.747656486504608	0.62957558	0.67857293
734	NM_001126111,NM_004337,XM_011517287,XM_011517288	OSGIN2	oxidative stress induced growth inhibitor family member 2	protein_coding	NP_001119583.1;NP_004328.1;XP_011515589.1;XP_011515590.1	1355	604598	.	.	5.892468999999999	7.822707	6.981389	5.716554	15.571126	20.128069	18.123764	14.753559999999998	1.19695679043772	4.90647088774638	0.756626941478744	1	1.22502842965762	4.92478501574558	0.726395380605797	1	1.35136284480307	5.00443712992718	0.603613117594765	1	1.02345281587663	5.04685465603919	0.968607572763226	1	1.12899883890634	5.12011655089029	0.834272167230451	1	4.82133236658076	5.07229856063225	4.82133236658076	5.10476197899035	4.82133236658076	5.24244318644893	5.07229856063225	5.10476197899035	5.07229856063225	5.24244318644893	4.82133237	5.07229856
735	NM_001737	C9	complement C9	protein_coding	NP_001728.1	1358	120940	.	.	0.045154	0.051972	0.048984	0.045758	0.119321	0.133725	0.127164	0.118094	-1.04293939238278	-2.50091894983804	1	1	-1.00964902151199	-2.47621547789591	1	1	1.06995862948689	-2.43916662697253	1	1	1.03299334882925	-2.51934981022339	1	1	1.11602330947422	-2.48080200823089	0.900043592834388	1	0.200644664028731	0.192812106873844	0.200644664028731	0.19882993512783	0.200644664028731	0.213850621669753	0.192812106873844	0.19882993512783	0.192812106873844	0.213850621669753	0.20064466	0.19281211
738	NM_013265,NR_073519	VPS51	VPS51 subunit of GARP complex	protein_coding	NP_037397.2	1172	615738	.	.	20.180944	19.518271	21.231756999999998	21.243166000000002	53.329085	50.221111	55.117868	54.825401	-1.01391896856875	5.94549472423486	0.981246442766201	1	-1.01164209665707	5.94711928944153	0.984357888515439	1	-1.11250983472776	5.88053516308843	0.853911098105559	1	1.0022506667974	5.93708050050488	0.99722109612084	1	-1.09723761703138	5.87005505544935	0.872689655310109	1	5.97779177896129	5.958167404424	5.97779177896129	5.96135876532585	5.97779177896129	5.8265421991112	5.958167404424	5.96135876532585	5.958167404424	5.8265421991112	5.97779178	5.9581674
740	NM_004927,NR_037567,NR_037568	MRPL49	mitochondrial ribosomal protein L49	protein_coding	NP_004918.1	1176	606866	.	.	25.776711000000002	26.570512	29.069855	26.115343	68.116163	68.366755	75.465658	67.399757	1.02524469576765	5.87626837952199	0.965936581916437	1	1.10206172409898	5.92997787124587	0.866756045061347	1	-1.00213536378718	5.85660698543594	0.997401039977428	1	1.07492574304221	5.94711677973226	0.900773156851716	1	-1.0274340561782	5.87466326221669	0.962945839786611	1	5.88208197999814	5.91744896114729	5.88208197999814	6.02002424147708	5.88208197999814	5.87905672359274	5.91744896114729	6.02002424147708	5.91744896114729	5.87905672359274	5.88208198	5.91744896
741	NM_014205	ZNHIT2	zinc finger HIT-type containing 2	protein_coding	NP_055020.1	1177	604575	.	.	4.495574	3.80713	4.114341	4.704101	11.879765	9.795862	10.680874	12.140574	-1.00768468847201	2.74836362374676	0.993681375101767	1	-1.15618017955914	2.65326691204578	0.806204182823835	1	-1.26377917801157	2.59443570841156	0.691982695527517	1	-1.14736655976867	2.64723565922385	0.819006029101007	1	-1.25414724074303	2.58844767875328	0.699700422094327	1	2.94757813339165	2.93796749683831	2.94757813339165	2.76707152423633	2.94757813339165	2.65825044507695	2.93796749683831	2.76707152423633	2.93796749683831	2.65825044507695	2.94757813	2.9379675
744	NM_001145399,NM_001377952,NM_001377953,NM_001377954,NM_001377955,NM_001377956,NM_001584,NR_165336,NR_165337,NR_165338,NR_165339,NR_165340,NR_165341,NR_165342,NR_165343,NR_165344,NR_165345,NR_165346,NR_165347,NR_165348,XM_005253111,XM_005253114,XM_017018231,XM_024448676	MPPED2	metallophosphoesterase domain containing 2	protein_coding	NP_001138871.1;NP_001364881.1;NP_001364882.1;NP_001364883.1;NP_001364884.1;NP_001364885.1;NP_001575.1;XP_005253168.1;XP_005253171.1;XP_016873720.1;XP_024304444.1	1180	600911	.	.	0.089125	0.08135200000000001	0.05741	0.051034	0.235518	0.209321	0.149038	0.13171	1.56220848330725	-1.90543527259268	0.568908258372937	1	-1.02816587408834	-2.24461219252961	1	1	1.45560279893448	-1.96387481150134	0.626071614214792	1	-1.60656503625703	-1.93684060627793	0.516914849112061	1	-1.07342527486423	-1.71998960591364	0.939749228534318	1	0.241681486364764	0.362867006339203	0.241681486364764	0.235507151275076	0.241681486364764	0.340618406017611	0.362867006339203	0.235507151275076	0.362867006339203	0.340618406017611	0.24168149	0.36286701
745	NM_001127392,NM_013279,XM_005274222,XM_005274223,XM_005274224,XM_005274225,XM_005274226,XM_005274227,XM_005274228,XM_011545234,XM_024448677	MYRF	myelin regulatory factor	protein_coding	NP_001120864.1;NP_037411.1;XP_005274279.1;XP_005274280.1;XP_005274281.1;XP_005274282.1;XP_005274283.1;XP_005274284.1;XP_005274285.1;XP_011543536.1;XP_024304445.1	1181	608329	.	.	28.861417000000003	25.137263	24.832414999999997	27.770613999999995	76.26763199999999	64.678955	64.465217	71.671755	1.07854488738904	7.53913577134448	0.895912064807712	1	-1.13130116156581	7.39732483387558	0.830948844926512	1	-1.12836707798389	7.3990617046666	0.83444593876721	1	-1.22015925709363	7.45623880629208	0.730633559681936	1	-1.21699474685611	7.45790333000825	0.734000758645147	1	7.49135657162209	7.59985990487014	7.49135657162209	7.31442383278337	7.49135657162209	7.3181470401661	7.59985990487014	7.31442383278337	7.59985990487014	7.3181470401661	7.49135657	7.5998599
746	NM_014206	TMEM258	transmembrane protein 258	protein_coding	NP_055021.1	1164	617615	.	.	63.802166	53.2999	63.943642	73.462509	168.600189	137.142288	165.998383	189.595612	-1.10932020809453	5.46992344637076	0.857981839758194	1	-1.16165271544239	5.43880923414089	0.795930696714019	1	-1.40853701243732	5.31668309469706	0.554633361961256	1	-1.04717553826056	5.36033527190482	0.936897750295166	1	-1.26973065806193	5.23118678779979	0.680186041548632	1	5.57250251251019	5.42613074643221	5.57250251251019	5.36120663996277	5.57250251251019	5.09061506191622	5.42613074643221	5.36120663996277	5.42613074643221	5.09061506191622	5.57250251	5.42613075
747	NM_006133,XM_017018238,XM_017018239,XM_017018240	DAGLA	diacylglycerol lipase alpha	protein_coding	NP_006124.1;XP_016873727.1;XP_016873728.1;XP_016873729.1	1165	614015	.	.	4.519999	5.798527	8.146090000000001	5.704732000000001	11.94431	14.919791	21.147338	14.723054	-1.22082753819342	5.03214302509319	0.730735579465047	1	1.39651880832658	5.42975583613239	0.564542753790131	1	-1.00915029937719	5.16228577268213	0.987986136714017	1	1.70491153220224	5.31639337141434	0.358890409703957	1	1.20975930789343	5.0249415823228	0.742505263338847	1	5.20724691361341	4.92796901092346	5.20724691361341	5.67797289352462	5.20724691361341	5.1944624817139	4.92796901092346	5.67797289352462	4.92796901092346	5.1944624817139	5.20724691	4.92796901
752	NM_005892,XM_006722062,XM_006722063,XM_006722064,XM_006722065,XM_006722066,XM_006722069,XM_006722070,XM_011525179,XM_011525180,XM_011525182	FMNL1	formin like 1	protein_coding	NP_005883.3;XP_006722125.1;XP_006722126.1;XP_006722127.1;XP_006722128.1;XP_006722129.1;XP_006722132.1;XP_006722133.1;XP_011523481.1;XP_011523482.1;XP_011523484.1	1212	604656	.	.	0.734952	0.709332	1.137304	0.894056	1.9421419999999998	1.8251359999999999	2.95245	2.307423	-1.01675203618276	2.23775675865534	0.982023073300039	1	1.45089021839066	2.54228212881812	0.527241336374349	1	-1.11588295121458	2.17231767379715	0.855456177448177	1	1.47520936138069	2.53106296322233	0.508222321478123	1	-1.09750016412174	2.15956728925915	0.877102205841972	1	2.51728555527063	2.49752490195076	2.51728555527063	2.97386724069867	2.51728555527063	2.38795759294249	2.49752490195076	2.97386724069867	2.49752490195076	2.38795759294249	2.51728556	2.4975249
753	NM_001003674,NM_001003675,NM_001276249,NM_001276251,NM_001378098,NM_001378099,NM_001378100,NM_001378101,NM_181481,NM_181482,XM_006722353,XM_006722354,XM_011525737,XM_011525738,XM_017025961,XM_017025962,XM_017025963,XM_017025964,XM_017025965,XM_017025966,XM_017025967,XM_017025968,XM_017025969,XM_017025970,XM_017025971,XM_017025972,XM_024451249,XM_024451250,XM_024451251,XM_024451252,XM_024451254,XM…	LDLRAD4	low density lipoprotein receptor class A domain containing 4	protein_coding	NP_001003674.1;NP_001003675.1;NP_001263178.1;NP_001263180.1;NP_001365027.1;NP_001365028.1;NP_001365029.1;NP_001365030.1;NP_852146.1;NP_852147.1;XP_006722416.1;XP_006722417.1;XP_011524039.1;XP_011524040.1;XP_016881450.1;XP_016881451.1;XP_016881452.1;XP_016881453.1;XP_016881454.1;XP_016881455.1;XP_016881456.1;XP_016881457.1;XP_016881458.1;XP_016881459.1;XP_016881460.1;XP_016881461.1;XP_024307017.1;…	1224	606571	.	.	0.9846640000000001	1.2391920000000003	1.0939260000000002	1.064197	2.6020210000000006	3.188479999999999	2.839842000000001	2.746533	-1.0453527022945	3.34125862219242	0.941357628123195	1	1.02003973751246	3.38732212981436	0.975226843668079	1	1.12021873983171	3.4569467940698	0.845802097594292	1	1.06630205326909	3.35573545013745	0.913933816939868	1	1.17102618211609	3.4267974269869	0.786213901942276	1	3.50191929596992	3.44368250604718	3.50191929596992	3.52804549409145	3.50191929596992	3.65199347130751	3.44368250604718	3.52804549409145	3.44368250604718	3.65199347130751	3.5019193	3.44368251
754	NM_001286822,NM_004339,NR_104597	PTTG1IP	PTTG1 interacting protein	protein_coding	NP_001273751.1;NP_004330.1	13524	603784	.	.	96.772225	100.183407	107.091129	101.804685	255.72511599999999	257.774996	278.00973700000003	262.742486	-1.01335786971695	8.17283582594392	0.981731584773531	1	1.04034244677907	8.21118861728476	0.945446403095405	1	-1.03910483832001	8.15496414509973	0.947084864068383	1	1.05423922983402	8.20182561804685	0.927158267746117	1	-1.02540758516627	8.14523395327226	0.965394539445752	1	8.18718163058355	8.16810386562355	8.18718163058355	8.24404854403369	8.18718163058355	8.13203360198241	8.16810386562355	8.24404854403369	8.16810386562355	8.13203360198241	8.18718163	8.16810387
755	NM_001271440,NM_001271441,NM_001271442,NM_004928,XM_006724051,XM_006724053,XM_017028470,XM_017028471,XM_017028472,XR_937571	CFAP410	cilia and flagella associated protein 410	protein_coding	NP_001258369.1;NP_001258370.1;NP_001258371.1;NP_004919.1;XP_006724114.1;XP_006724116.1;XP_016883959.1;XP_016883960.1;XP_016883961.1	1260	603191	.	.	3.764176	4.155457	4.269325	4.235404000000001	9.947013	10.692115000000001	11.083214000000002	10.930941	-1.08435927331991	3.31104858764714	0.891166230347841	1	-1.0246214365087	3.35091117696157	0.968254093381318	1	-1.04349547714867	3.33769166346761	0.94324755547591	1	1.05830289342466	3.2928212118596	0.924327215869539	1	1.03916162034424	3.27920469756616	0.94901423007214	1	3.49769048104411	3.39156159762342	3.49769048104411	3.46573464168313	3.49769048104411	3.44180056638204	3.39156159762342	3.46573464168313	3.39156159762342	3.44180056638204	3.49769048	3.3915616
757	NM_006134,NR_040016,XM_011529746	TMEM50B	transmembrane protein 50B	protein_coding	NP_006125.2;XP_011528048.1	1280	617894	.	.	5.819831	6.487117	6.518478999999999	6.253175000000001	15.379173000000002	16.691552	16.922044	16.138498	1.07686429405717	4.20038964284975	0.899336798395301	1	1.02255202921958	4.16221479017098	0.970477028904222	1	1.16623674115066	4.26111201425752	0.791532847394545	1	-1.05311468373972	4.21576367835474	0.929802232231774	1	1.08299344443251	4.31104491155744	0.891327925948315	1	4.22290533253901	4.32422720628576	4.22290533253901	4.25337797236435	4.22290533253901	4.43373155495092	4.32422720628576	4.25337797236435	4.32422720628576	4.43373155495092	4.22290533	4.32422721
760	NM_000067,NM_001293675	CA2	carbonic anhydrase 2	protein_coding	NP_000058.1;NP_001280604.1	1373	611492	.	.	13.814673999999998	13.314393	11.687942	14.065493	36.505919999999996	34.258345	30.342024000000002	36.300912	1.01965744938522	4.60726320421114	0.974027478680627	1	-1.2164962904698	4.45879514302171	0.735860811053403	1	-1.0795661620494	4.53890414206763	0.895543082325017	1	-1.24041112729927	4.47426087331131	0.710593170001214	1	-1.10078829626655	4.55346206693001	0.86890802897089	1	4.64995966073054	4.67693810575496	4.64995966073054	4.37959109480605	4.64995966073054	4.54406455813148	4.67693810575496	4.37959109480605	4.67693810575496	4.54406455813148	4.64995966	4.67693811
762	NM_000717,NR_137422,XM_005257639,XM_011525183,XM_017025012,XR_001752604,XR_001752605,XR_001752606,XR_001752607,XR_001752608,XR_001752609,XR_001752610	CA4	carbonic anhydrase 4	protein_coding	NP_000708.1;XP_005257696.1;XP_011523485.1;XP_016880501.1	1375	114760	.	.	0.18322500000000003	0.222164	0.152116	0.577845	0.484183	0.571634	0.394894	1.491331	1.26427464195814	-0.188522469360838	0.717100932081966	1	1.01009801268143	-0.356328757193544	1	1	1.4267096959658	-0.0902319842268314	0.56731783738308	1	-1.251669223974	-0.187497412481547	0.734880637409097	1	1.12847435967382	0.046140710065548	0.854342999085065	1	0.804102152726592	0.958828181398431	0.804102152726592	0.810329778428352	0.804102152726592	1.04627946969517	0.958828181398431	0.810329778428352	0.958828181398431	1.04627946969517	0.80410215	0.95882818
768	NM_001216,XR_001746374,XR_428428	CA9	carbonic anhydrase 9	protein_coding	NP_001207.2	1383	603179	.	.	0.25412599999999996	0.196203	0.556784	0.589188	0.67154	0.504835	1.445417	1.520606	-1.96106045535778	-0.34264551543014	0.279473693511515	1	-1.06923842949758	0.0133864586276805	0.915777057482471	1	-2.61139786808753	-0.477471201586311	0.137142132402153	1	1.83423361175158	-0.399117044732699	0.333990331647149	1	-1.33163749678442	-1.06737404790724	0.695214496979793	1	1.00814562005431	0.599091206975549	1.00814562005431	0.960296316942785	1.00814562005431	0.47106667459839	0.599091206975549	0.960296316942785	0.599091206975549	0.47106667459839	1.00814562	0.59909121
770	NM_001217,NR_136241,XR_002958355	CA11	carbonic anhydrase 11	protein_coding	NP_001208.2	1370	604644	.	.	1.724799	1.884195	1.968173	2.173402	4.557865	4.848092	5.1094	5.609223	-1.23120120289716	1.9594438932694	0.727341372367272	1	-1.03720284528291	2.07564313118797	0.95395502862393	1	-1.151013656553	2.00310233890317	0.812839131196142	1	1.18704513209588	1.93086066820032	0.772016105969599	1	1.0696736074798	1.85153382137959	0.915900030857342	1	2.39528899533301	2.15715532569619	2.39528899533301	2.3527375051562	2.39528899533301	2.23313949385042	2.15715532569619	2.3527375051562	2.15715532569619	2.23313949385042	2.395289	2.15715533
771	NM_001218,NM_001293642,NM_206925,NR_135511	CA12	carbonic anhydrase 12	protein_coding	NP_001209.1;NP_001280571.1;NP_996808.1	1371	603263	.	.	5.220506	4.453697	4.635895	5.250361	13.795431	11.459499	12.034836000000002	13.550386000000001	1.12475882528013	5.09600510599822	0.839458595359616	1	-1.09763821639908	4.94313561588803	0.872668065381426	1	-1.10552412463225	4.93810824353223	0.862879817434477	1	-1.23457921937124	5.03425263948713	0.716201051154863	1	-1.24344935421232	5.02950961017482	0.706943677645657	1	5.05152107492911	5.21631263657615	5.05152107492911	4.92135146046484	5.05152107492911	4.91136540459872	5.21631263657615	4.92135146046484	5.21631263657615	4.91136540459872	5.05152107	5.21631264
773	NM_000068,NM_001127221,NM_001127222,NM_001174080,NM_023035	CACNA1A	calcium voltage-gated channel subunit alpha1 A	protein_coding	NP_000059.3;NP_001120693.1;NP_001120694.1;NP_001167551.1;NP_075461.2	1388	601011	.	.	0.041611	0.043888	0.047164	0.030378	0.109959	0.112926	0.122439	0.078401	1.38704405599779	-1.3615832576579	0.638632611965851	1	1.53151413470554	-1.28108000528261	0.560087528915977	1	1.38079225283247	-1.36643502875681	0.651327540836026	1	1.10422574209826	-1.10375336247814	0.917561528802515	1	-1.0045974312597	-1.18022583432379	1	1	0.376761043434731	0.500464994033035	0.376761043434731	0.544067930516199	0.376761043434731	0.498520355160177	0.500464994033035	0.544067930516199	0.500464994033035	0.498520355160177	0.37676104	0.50046499
774	NM_000718,NM_001243812	CACNA1B	calcium voltage-gated channel subunit alpha1 B	protein_coding	NP_000709.1;NP_001230741.1	1389	601012	.	.	0.00612	0.007602	0.011047	0.014549	0.016172	0.01956	0.028678	0.037548	-2.28444170216939	-2.76617353078793	0.411228964435972	1	-1.39592551923824	-2.53640181109026	0.777045532163254	1	-2.05095902541119	-2.74419807488239	0.411228964435972	1	1.63726661718037	-3.01563432890175	0.703664996707247	1	1.11465762276312	-3.27397198550357	1	1	0.221308979560692	0.0996247580541727	0.221308979560692	0.161195907164525	0.221308979560692	0.110884072073826	0.0996247580541727	0.161195907164525	0.0996247580541727	0.110884072073826	0.22130898	0.09962476
775	NM_000719,NM_001129827,NM_001129829,NM_001129830,NM_001129831,NM_001129832,NM_001129833,NM_001129834,NM_001129835,NM_001129836,NM_001129837,NM_001129838,NM_001129839,NM_001129840,NM_001129841,NM_001129842,NM_001129843,NM_001129844,NM_001129846,NM_001167623,NM_001167624,NM_001167625,NM_199460,XM_006719017,XM_011521020,XM_011521023,XM_017019926,XM_017019927,XM_017019928,XM_017019929,XM_017019930,XM…	CACNA1C	calcium voltage-gated channel subunit alpha1 C	protein_coding	NP_000710.5;NP_001123299.1;NP_001123301.1;NP_001123302.2;NP_001123303.1;NP_001123304.1;NP_001123305.1;NP_001123306.1;NP_001123307.1;NP_001123308.1;NP_001123309.1;NP_001123310.1;NP_001123311.1;NP_001123312.1;NP_001123313.1;NP_001123314.1;NP_001123315.1;NP_001123316.1;NP_001123318.1;NP_001161095.1;NP_001161096.2;NP_001161097.1;NP_955630.3;XP_006719080.1;XP_011519322.1;XP_011519325.1;XP_016875415.1;…	1390	114205	.	.	0.008493	0.024235	0.017726	0.01657	0.022444	0.062356999999999996	0.046017	0.042763	-1.88648384476317	-1.96739011302203	0.418095505587073	1	1.03957496426149	-1.5743929961632	1	1	1.24776217829868	-1.44621810760433	0.78500107224457	1	1.9617697029251	-1.93122521154334	0.401817110255109	1	2.35543510584666	-1.76370547704084	0.220828692649943	1	0.376761043434731	0.210748448562363	0.376761043434731	0.389909190867872	0.376761043434731	0.457141405390345	0.210748448562363	0.389909190867872	0.210748448562363	0.457141405390345	0.37676104	0.21074845
776	NM_000720,NM_001128839,NM_001128840,XM_005265448,XM_011534094,XM_011534096,XM_011534097,XM_011534099,XM_011534100,XM_017007137,XM_017007138,XM_017007139,XM_017007140,XM_017007141,XM_017007142,XM_017007143,XM_017007144,XM_017007145	CACNA1D	calcium voltage-gated channel subunit alpha1 D	protein_coding	NP_000711.1;NP_001122311.1;NP_001122312.1;XP_005265505.1;XP_011532396.1;XP_011532398.1;XP_011532399.1;XP_011532401.1;XP_011532402.1;XP_016862626.1;XP_016862627.1;XP_016862628.1;XP_016862629.1;XP_016862630.1;XP_016862631.1;XP_016862632.1;XP_016862633.1;XP_016862634.1	1391	114206	.	.	0.040938999999999996	0.0746	0.020619	0.049473	0.108181	0.191948	0.053527	0.127681	-1.12271403121015	-0.955427124011133	0.919953716582799	1	-2.30722646129577	-1.33884357955448	0.223791841800302	1	1.47499492049736	-0.577516970569981	0.569646920122025	1	-2.05570490600653	-1.43623750295883	0.305777946892429	1	1.65620121818148	-0.64959000766515	0.433156993685487	1	0.598319108153109	0.543561498260748	0.598319108153109	0.288831795646501	0.598319108153109	0.814716873138548	0.543561498260748	0.288831795646501	0.543561498260748	0.814716873138548	0.59831911	0.5435615
780	NM_001202521,NM_001202522,NM_001202523,NM_001297652,NM_001297653,NM_001297654,NM_001954,NM_013993,NM_013994,XM_006715185,XM_011514882,XM_011514883,XM_011514884,XM_011514885,XM_011514886,XM_011514887,XM_011514888,XM_017011268,XM_017011269,XM_024446540,XM_024446541,XM_024446542	DDR1	discoidin domain receptor tyrosine kinase 1	protein_coding	NP_001189450.1;NP_001189451.1;NP_001189452.1;NP_001284581.1;NP_001284582.1;NP_001284583.1;NP_001945.3;NP_054699.2;NP_054700.2;XP_006715248.1;XP_011513184.1;XP_011513185.1;XP_011513186.1;XP_011513187.1;XP_011513188.1;XP_011513189.1;XP_011513190.1;XP_016866757.1;XP_016866758.1;XP_024302308.1;XP_024302309.1;XP_024302310.1	2730	600408	.	.	5.543839	5.260851	5.383511	6.704415999999998	14.649852	13.536329000000002	13.975653000000001	17.303085999999997	-1.15944928681888	4.70543080298777	0.798907817611905	1	-1.2508975466801	4.65580894778097	0.699726985668838	1	-1.28863753748926	4.63671582411979	0.662112716559991	1	-1.07887284124294	4.5412376583921	0.8964147201241	1	-1.11142224379721	4.52065662988596	0.855871106826879	1	4.85725921583166	4.65171886765238	4.85725921583166	4.54670558663389	4.85725921583166	4.5056817271452	4.65171886765238	4.54670558663389	4.65171886765238	4.5056817271452	4.85725922	4.65171887
782	NM_000723,NM_199247,NM_199248,XM_005257645,XM_005257646,XM_006722072,XM_017025024,XM_017025025,XM_017025026,XM_017025027,XM_017025028,XM_017025029,XM_017025030,XM_024450920	CACNB1	calcium voltage-gated channel auxiliary subunit beta 1	protein_coding	NP_000714.3;NP_954855.1;NP_954856.1;XP_005257702.1;XP_005257703.1;XP_006722135.1;XP_016880513.1;XP_016880514.1;XP_016880515.1;XP_016880516.1;XP_016880517.1;XP_016880518.1;XP_016880519.1;XP_024306688.1	1401	114207	.	.	0.405101	0.492901	0.5768359999999999	0.387162	1.0704960000000001	1.2682509999999998	1.497471	0.999206	-1.19330939665077	0.703717855316051	0.782908703213354	1	1.16273378923457	0.937348570947445	0.810633062419011	1	-1.00568944562852	0.819941306951182	1	1	1.38753216482444	0.823637371463309	0.588900713103913	1	1.18658381986716	0.698666095257499	0.792241945233829	1	1.45459910519425	1.29777398238882	1.45459910519425	1.59665342802954	1.45459910519425	1.44940040164662	1.29777398238882	1.59665342802954	1.29777398238882	1.44940040164662	1.45459911	1.29777398
784	NM_000725,NM_001206915,NM_001206916,NM_001206917,XM_011538727,XM_011538728,XM_017019957,XM_024449180,XM_024449181,XR_001748867,XR_001748868	CACNB3	calcium voltage-gated channel auxiliary subunit beta 3	protein_coding	NP_000716.2;NP_001193844.1;NP_001193845.1;NP_001193846.1;XP_011537029.1;XP_011537030.1;XP_016875446.1;XP_024304948.1;XP_024304949.1	1403	601958	.	.	2.372942	2.373518	2.807716	2.625365	6.270611	6.107136	7.288861000000001	6.7756680000000005	-1.08643731930412	3.01525248876139	0.887330424810399	1	1.04099873727678	3.10309913520158	0.947255647281195	1	-1.13928568236809	2.98250845868231	0.825060607448551	1	1.13098179780548	3.04544614549607	0.833449052499677	1	-1.04864374677114	2.92022788840628	0.937225798252815	1	3.23097409733804	3.12456489266948	3.23097409733804	3.28288989569631	3.23097409733804	3.06405073073746	3.12456489266948	3.28288989569631	3.12456489266948	3.06405073073746	3.2309741	3.12456489
785	NM_000726,NM_001005746,NM_001005747,NM_001145798,NM_001320722,NM_001330113,NM_001330114,NM_001330115,NM_001330116,NM_001330117,NM_001330118,XM_011511796,XM_011511797,XM_017004885,XM_017004888,XM_024453128,XR_001738928,XR_001738935,XR_001738937,XR_001738938,XR_001738939,XR_001738940,XR_002959337,XR_002959338,XR_923022	CACNB4	calcium voltage-gated channel auxiliary subunit beta 4	protein_coding	NP_000717.2;NP_001005746.1;NP_001005747.1;NP_001139270.1;NP_001307651.1;NP_001317042.1;NP_001317043.1;NP_001317044.1;NP_001317045.1;NP_001317046.1;NP_001317047.1;XP_011510098.1;XP_011510099.1;XP_016860374.1;XP_016860377.1;XP_024308896.1	1404	601949	.	.	0.35314199999999996	0.437594	0.32914699999999997	0.294673	0.933194	1.125944	0.8544700000000001	0.760505	1.71737384299269	1.51222060620015	0.368331859347856	1	1.38291540124255	1.32384670303701	0.587250692913153	1	1.57360058003816	1.43471157619387	0.449277250900397	1	-1.24185328514795	1.6973718944452	0.715543836353765	1	-1.09138531875401	1.78177325920418	0.884270641886245	1	1.61935928627104	2.18917229482647	1.61935928627104	1.95109607498791	1.61935928627104	2.09158681218214	2.18917229482647	1.95109607498791	2.18917229482647	2.09158681218214	1.61935929	2.18917229
788	NM_000387	SLC25A20	solute carrier family 25 member 20	protein_coding	NP_000378.1	1421	613698	.	.	22.336092	21.871574	25.448862	22.64472	59.024162	56.276241	66.065521	58.4426	1.02401901622653	5.48310957816781	0.967710788398309	1	1.11142638648166	5.54410360434352	0.855395776991383	1	-1.05807435197554	5.42569988718994	0.922633194385459	1	1.08535745207967	5.56031055435861	0.887677246998823	1	-1.0834885440013	5.44334720501601	0.890047656287258	1	5.4971870177154	5.53068155859104	5.4971870177154	5.64639981182	5.4971870177154	5.41759638179092	5.53068155859104	5.64639981182	5.53068155859104	5.41759638179092	5.49718702	5.53068156
790	NM_001306079,NM_004341,XM_006712101,XM_024453131	CAD	carbamoyl-phosphate synthetase 2, aspartate transcarbamylase, and dihydroorotase	protein_coding	NP_001293008.1;NP_004332.2;XP_006712164.1;XP_024308899.1	1424	114010	.	.	11.529675	9.844707999999999	8.669953	10.730205	30.467708000000002	25.330738	22.507288	27.693039999999996	1.08483798680789	6.34230213149251	0.888133341575168	1	-1.24301031372978	6.13399909659013	0.706963992802586	1	-1.09141975733946	6.22062195560377	0.879875665288092	1	-1.34846552038571	6.20026467848091	0.605546131738898	1	-1.1840140154881	6.28307440368748	0.770248838125732	1	6.30022706085937	6.41627703346575	6.30022706085937	5.99082207578791	6.30022706085937	6.17569056104463	6.41627703346575	5.99082207578791	6.41627703346575	6.17569056104463	6.30022706	6.41627703
793	NM_001366795,NM_004929	CALB1	calbindin 1	protein_coding	NP_001353724.1;NP_004920.1	1434	114050	.	.	0.637801	0.578454	0.223216	0.710559	1.685419	1.48838	0.579472	1.833847	-1.07848760101412	0.961256010216018	0.913459966776299	1	-3.19871993963892	0.410120625146731	0.0649233610855942	1	-1.25531277625704	0.858692185416103	0.714692188858818	1	-2.96636628810622	0.337473395271702	0.0823051940188856	1	-1.16396590746121	0.800303074898469	0.806637377289831	1	1.57989946333386	1.50820759406954	1.57989946333386	0.696547496790409	1.57989946333386	1.36987441201185	1.50820759406954	0.696547496790409	1.50820759406954	1.36987441201185	1.57989946	1.50820759
799	NM_001164737,NM_001164738,NM_001742	CALCR	calcitonin receptor	protein_coding	NP_001158209.2;NP_001158210.1;NP_001733.1	1440	114131	.	.	1.6938319999999998	1.471012	1.019487	1.6266429999999998	4.4760279999999995	3.78496	2.646599	4.198119	1.07861987887134	2.74414558745566	0.90194044487423	1	-1.61383934374195	2.38482309944471	0.416451088972883	1	-1.13377241040658	2.60052619183875	0.832329427006892	1	-1.7407439564025	2.4536755887121	0.345006782393976	1	-1.22291529835129	2.65910519653204	0.730615125593487	1	2.89066182077511	2.98562613811408	2.89066182077511	2.31467772880649	2.89066182077511	2.73527510773633	2.98562613811408	2.31467772880649	2.98562613811408	2.73527510773633	2.89066182	2.98562614
800	NM_004342,NM_033138,NM_033139,NM_033140,NM_033157,XM_017012650,XM_017012652,XM_017012654,XM_024446942,XM_024446943,XR_001744877,XR_001744879,XR_001744880,XR_001744881,XR_002956488,XR_002956489,XR_002956490,XR_927535,XR_927537,XR_927541,XR_927542	CALD1	caldesmon 1	protein_coding	NP_004333.1;NP_149129.2;NP_149130.1;NP_149131.1;NP_149347.2;XP_016868139.1;XP_016868141.1;XP_016868143.1;XP_024302710.1;XP_024302711.1	1441	114213	.	.	95.10307	100.361741	96.443875	88.74750599999999	251.314297	258.23385900000005	250.369336	229.04388300000002	1.12107786181247	8.77808831665654	0.843118262921719	1	1.06496648869072	8.73941114754115	0.913216194283333	1	1.1146371343818	8.77369882660591	0.850928800329555	1	-1.05268840022414	8.82160148406118	0.929157441983008	1	-1.00577833841021	8.85400804483247	0.992075868744011	1	8.69666653914157	8.86117816062788	8.69666653914157	8.78726285722158	8.69666653914157	8.85288366884505	8.86117816062788	8.78726285722158	8.86117816062788	8.85288366884505	8.69666654	8.86117816
801	NM_001363669,NM_001363670,NM_006888	CALM1	calmodulin 1	protein_coding	NP_001350598.1;NP_001350599.1;NP_008819.1	1442	114180	.	.	52.387707	56.523512999999994	50.826201	54.629245000000004	138.436951	145.43675499999998	131.94538	140.989815	-1.00452416189554	7.97762765671806	0.993843765836415	1	-1.08756735810995	7.92160365325937	0.884477185803774	1	1.01096098301793	7.98875858621721	0.985014139113167	1	-1.08266923667733	7.91820761385583	0.890645618259142	1	1.01553474307057	7.98551250521469	0.978769149023614	1	7.9864048724595	7.97991829452463	7.9864048724595	7.86579721780473	7.9864048724595	8.00207062432555	7.97991829452463	7.86579721780473	7.97991829452463	8.00207062432555	7.98640487	7.97991829
805	NM_001305624,NM_001305625,NM_001305626,NM_001743	CALM2	calmodulin 2	protein_coding	NP_001292553.1;NP_001292554.1;NP_001292555.1;NP_001734.1	1445	114182	.	.	258.455264	236.50107	214.481707	277.84378	682.980069	608.524615	556.796857	717.072827	-1.01173673959403	8.54700255436302	0.983926987926834	1	-1.30097861048003	8.37805173242458	0.649009413358634	1	-1.15320463072345	8.45622527154098	0.805067438994793	1	-1.28588663187688	8.36856205869902	0.663553323995448	1	-1.13982683048897	8.44723334776319	0.820729323578241	1	8.55910719438125	8.54231805970615	8.55910719438125	8.18065847587143	8.55910719438125	8.35404345998283	8.54231805970615	8.18065847587143	8.54231805970615	8.35404345998283	8.55910719	8.54231806
806	gene-CALM2P2	CALM2P2	calmodulin 2 pseudogene 2	pseudogene	.	1447	.	.	.	0.068938	0.043846	0.039667	0.053681	0.182172	0.112817	0.102977	0.138543	1.20276186574086	-3.02728548579347	0.840434998226983	1	-1.38959285501363	-3.29708209182074	1	1	-1.53779247498083	-3.37494546133893	0.818192604040439	1	-1.67274087486759	-3.19875846336374	0.6666864407408	1	-1.85175996090753	-3.27023036221965	0.6666864407408	1	0.114893926800675	0.137625001254216	0.114893926800675	0.0828481359453459	0.114893926800675	0.074861414027972	0.137625001254216	0.0828481359453459	0.137625001254216	0.074861414027972	0.11489393	0.137625
808	NM_001329921,NM_001329922,NM_001329923,NM_001329924,NM_001329925,NM_001329926,NM_005184	CALM3	calmodulin 3	protein_coding	NP_001316850.1;NP_001316851.1;NP_001316852.1;NP_001316853.1;NP_001316854.1;NP_001316855.1;NP_005175.2	1449	114183	.	.	216.20518800000002	215.94135400000002	224.18808600000003	246.826391	571.332289	555.6237610000001	581.994676	637.021594	-1.09969775407369	9.14144571712967	0.86926971972277	1	-1.11320617586776	9.13308592171398	0.852660274558372	1	-1.16817171444368	9.10059293366515	0.78781841374301	1	-1.01228376758679	9.0624865989874	0.983160673088253	1	-1.06226616563417	9.02834860923138	0.916687701732836	1	9.21073261137369	9.07386781032184	9.21073261137369	9.05628686635964	9.21073261137369	8.98688890867268	9.07386781032184	9.05628686635964	9.07386781032184	8.98688890867268	9.21073261	9.07386781
811	NM_004343	CALR	calreticulin	protein_coding	NP_004334.1	1455	109091	.	.	612.669617	571.379944	574.009644	681.115723	1619.007935	1470.178223	1490.135254	1757.856567	-1.07094272417593	10.4234314126584	0.90548915590337	1	-1.19994957753758	10.3465230150797	0.752300359396874	1	-1.2183529198498	10.33657970444	0.732408064734207	1	-1.12046103620822	10.2934313600113	0.843819914562437	1	-1.13764527585739	10.2831150156124	0.823255155261273	1	10.4730091980172	10.3741997435746	10.4730091980172	10.2102379605115	10.4730091980172	10.1882983108542	10.3741997435746	10.2102379605115	10.3741997435746	10.1882983108542	10.4730092	10.37419974
813	NM_001130674,NM_001199671,NM_001199672,NM_001199673,NM_001219,NR_074086,XM_017012659	CALU	calumenin	protein_coding	NP_001124146.1;NP_001186600.1;NP_001186601.1;NP_001186602.1;NP_001210.1;XP_016868148.1	1458	603420	.	.	132.28341899999998	144.16767199999998	146.25420000000003	145.335724	349.565107	370.947858	379.67748900000004	375.08954400000005	-1.05459759735642	9.67588504847065	0.926641313323947	1	-1.0811576284145	9.65853255626736	0.892488401129416	1	-1.02753213761424	9.69426068367476	0.962490212973405	1	-1.02518499774452	9.61919882304522	0.965649790282475	1	1.02634026512271	9.65590204924078	0.964092338303385	1	9.71538603754813	9.63878693662452	9.71538603754813	9.60294815888871	9.71538603754813	9.67624968139589	9.63878693662452	9.60294815888871	9.63878693662452	9.67624968139589	9.71538604	9.63878694
817	NM_001221,NM_001321566,NM_001321567,NM_001321568,NM_001321569,NM_001321570,NM_001321571,NM_001321572,NM_001321573,NM_001321574,NM_001321575,NM_001321576,NM_001321577,NM_001321578,NM_001321579,NM_001321580,NM_001321581,NM_001321582,NM_001321583,NM_001321584,NM_001321585,NM_001321586,NM_001321587,NM_001321588,NM_001321589,NM_001321590,NM_001321591,NM_001321592,NM_172114,NM_172115,NM_172127,NM_17212…	CAMK2D	calcium/calmodulin dependent protein kinase II delta	protein_coding	NP_001212.2;NP_001308495.1;NP_001308496.1;NP_001308497.1;NP_001308498.1;NP_001308499.1;NP_001308500.1;NP_001308501.1;NP_001308502.1;NP_001308503.1;NP_001308504.1;NP_001308505.1;NP_001308506.1;NP_001308507.1;NP_001308508.1;NP_001308509.1;NP_001308510.1;NP_001308511.1;NP_001308512.1;NP_001308513.1;NP_001308514.1;NP_001308515.1;NP_001308516.1;NP_001308517.1;NP_001308518.1;NP_001308519.1;NP_001308520…	1462	607708	.	.	25.865385	27.168300999999992	21.903610999999994	21.656847000000006	68.35049	69.90487499999999	56.862004	55.89305000000001	1.24035979851725	7.20285251929428	0.70945553091007	1	1.00422818024685	7.04218451076398	0.994334534518397	1	1.22821768712155	7.19501111848423	0.722140021870533	1	-1.23513759628589	7.20553714670466	0.714872968875446	1	-1.00988607689646	7.34272371790045	0.98651997588655	1	7.04972573159522	7.35837678258338	7.04972573159522	7.05576708782363	7.04972573159522	7.34427099269746	7.35837678258338	7.05576708782363	7.35837678258338	7.34427099269746	7.04972573	7.35837678
818	NM_001204492,NM_001222,NM_001320898,NM_001367514,NM_001367516,NM_001367517,NM_001367518,NM_001367519,NM_001367520,NM_001367521,NM_001367522,NM_001367523,NM_001367524,NM_001367525,NM_001367526,NM_001367527,NM_001367528,NM_001367529,NM_001367530,NM_001367531,NM_001367532,NM_001367533,NM_001367534,NM_001367535,NM_001367536,NM_001367537,NM_001367538,NM_001367539,NM_001367540,NM_001367541,NM_001367542…	CAMK2G	calcium/calmodulin dependent protein kinase II gamma	protein_coding	NP_001191421.1;NP_001213.2;NP_001307827.1;NP_001354443.1;NP_001354445.1;NP_001354446.1;NP_001354447.1;NP_001354448.1;NP_001354449.1;NP_001354450.1;NP_001354451.1;NP_001354452.1;NP_001354453.1;NP_001354454.1;NP_001354455.1;NP_001354456.1;NP_001354457.1;NP_001354458.1;NP_001354459.1;NP_001354460.1;NP_001354461.1;NP_001354462.1;NP_001354463.1;NP_001354464.1;NP_001354465.1;NP_001354466.1;NP_001354467…	1463	602123	.	.	12.092460999999993	12.498726999999999	11.645503000000005	12.624612	31.954905999999998	32.159615999999986	30.231855000000003	32.582209000000006	1.01197089879091	5.63174850447526	0.983999300877698	1	-1.06736334982744	5.57690695178551	0.910605056873655	1	-1.01518362126096	5.61227536164195	0.979599471396797	1	-1.08014087674595	5.58574811932099	0.894260384411056	1	-1.02733636868953	5.62089051163396	0.963144368314884	1	5.65123716537414	5.6680660010011	5.65123716537414	5.55911449575336	5.65123716537414	5.62993146778186	5.6680660010011	5.55911449575336	5.6680660010011	5.62993146778186	5.65123717	5.668066
819	NM_001745	CAMLG	calcium modulating ligand	protein_coding	NP_001736.1	1471	601118	.	.	7.0687	7.316398	7.546431	6.764164	18.679367	18.825319	19.590614	17.457283	1.08517461278326	4.07320863668595	0.888967884762142	1	1.10309181972406	4.08557283824236	0.866678377602802	1	1.05842369186726	4.05451115916973	0.923100412721338	1	1.01651119437676	4.14249722474236	0.978552921017314	1	-1.02527484998161	4.11265820351158	0.96668105897271	1	4.09717845546163	4.20848695366911	4.09717845546163	4.23084726906689	4.09717845546163	4.17444384281162	4.20848695366911	4.23084726906689	4.20848695366911	4.17444384281162	4.09717846	4.20848695
821	NM_001024649,NM_001363993,NM_001363994,NM_001363995,NM_001363996,NM_001363997,NM_001363998,NM_001363999,NM_001364000,NM_001364001,NM_001746,NR_157048,XM_011534664,XM_011534665	CANX	calnexin	protein_coding	NP_001019820.1;NP_001350922.1;NP_001350923.1;NP_001350924.1;NP_001350925.1;NP_001350926.1;NP_001350927.1;NP_001350928.1;NP_001350929.1;NP_001350930.1;NP_001737.1;XP_011532966.1;XP_011532967.1	1473	114217	.	.	259.732808	271.183543	265.83426700000007	253.096122	686.3560590000001	697.7636699999999	690.1086349999999	653.202795	1.06662909160868	10.4633690593611	0.911030501283627	1	1.0372797648	10.4427342599315	0.949448212684835	1	1.05319165433543	10.4539569836657	0.928465139838818	1	-1.02829451511378	10.4891589339943	0.96145480720744	1	-1.0127587813038	10.5000271862429	0.982486705056207	1	10.4171129948302	10.5101057905184	10.4171129948302	10.4698802026767	10.4171129948302	10.4918277964417	10.5101057905184	10.4698802026767	10.5101057905184	10.4918277964417	10.41711299	10.51010579
822	NM_001256139,NM_001256140,NM_001320732,NM_001320733,NM_001320734,NM_001747,XM_011533122,XM_011533123	CAPG	capping actin protein, gelsolin like	protein_coding	NP_001243068.1;NP_001243069.1;NP_001307661.1;NP_001307662.1;NP_001307663.1;NP_001738.2;XP_011531424.1;XP_011531425.1	1474	153615	.	.	35.402217	30.925119000000002	31.816519	31.232212	93.55200999999998	79.57129199999999	82.596029	80.605618	1.1772497743348	5.60558968113962	0.778121333401	1	1.01261438748349	5.49218968914579	0.983174175358594	1	-1.02752128191918	5.46361246693686	0.962974219695491	1	-1.16258484079136	5.61382676041709	0.794741530675603	1	-1.20965008573334	5.58756611192794	0.742329190637149	1	5.51403425349025	5.74470263206713	5.51403425349025	5.5317265713895	5.51403425349025	5.47573298110495	5.74470263206713	5.5317265713895	5.74470263206713	5.47573298110495	5.51403425	5.74470263
823	NM_001198868,NM_001198869,NM_005186,NR_040008,XM_006718698,XM_011545292	CAPN1	calpain 1	protein_coding	NP_001185797.1;NP_001185798.1;NP_005177.2;XP_006718761.1;XP_011543594.1	1476	114220	.	.	46.596539	48.44304	57.957705999999995	49.709825	123.133526	124.64544000000002	150.45883700000002	128.293545	-1.02824373762591	7.31093975336151	0.961651681454151	1	1.15282264868608	7.43711661766471	0.805606903027417	1	-1.04894783083806	7.29681890418191	0.934155939838658	1	1.18538282372412	7.41856148275822	0.76853583797731	1	-1.02013539736733	7.27637926192078	0.972573490960985	1	7.33955015132075	7.29961893886516	7.33955015132075	7.54354176426019	7.33955015132075	7.27104234992122	7.29961893886516	7.54354176426019	7.29961893886516	7.27104234992122	7.33955015	7.29961894
824	NM_001146068,NM_001748,XR_002957688	CAPN2	calpain 2	protein_coding	NP_001139540.1;NP_001739.3	1479	114230	.	.	28.946408	29.143369	17.494115	24.585385	76.492228	74.986788	45.414916000000005	63.451156999999995	1.23111393246088	6.67758766430852	0.719199368394611	1	-1.33101161791205	6.32829839888117	0.621296193883135	1	1.16932963312258	6.63707087967267	0.78674858919848	1	-1.63862809842554	6.50709760451845	0.394857117234799	1	-1.05283758544357	6.78301829934221	0.929110146242067	1	6.53499654113885	6.83204287658282	6.53499654113885	6.12760395416674	6.53499654113885	6.75842773463245	6.83204287658282	6.12760395416674	6.83204287658282	6.75842773463245	6.53499654	6.83204288
825	NM_000070,NM_024344,NM_173087,NM_173088,NM_173089,NM_173090	CAPN3	calpain 3	protein_coding	NP_000061.1;NP_077320.1;NP_775110.1;NP_775111.1;NP_775112.1;NP_775113.1	1480	114240	.	.	0.54902	0.903182	0.788127	0.507397	1.4508109999999999	2.3239110000000003	2.045984	1.309517	1.05880542418301	0.811497819331015	0.939982348626171	1	1.45553037546856	1.06380473410164	0.533274761027544	1	1.36728140968847	1.01164479405658	0.609903098582351	1	1.37472144880869	1.09357760370217	0.59636898458928	1	1.29136037511133	1.04284684598897	0.677606580737566	1	1.41926248957128	1.47148370802556	1.41926248957128	1.78163553770726	1.41926248957128	1.7181637691627	1.47148370802556	1.78163553770726	1.47148370802556	1.7181637691627	1.41926249	1.47148371
826	NM_001003962,NM_001302632,NM_001302633,NM_001749,XM_005259295,XM_005259296,XM_011527359,XM_024451732	CAPNS1	calpain small subunit 1	protein_coding	NP_001003962.1;NP_001289561.1;NP_001289562.1;NP_001740.1;XP_005259352.1;XP_005259353.1;XP_011525661.1;XP_024307500.1	1481	114170	.	.	155.06458600000002	141.24832200000003	143.132687	167.73645900000002	409.765411	363.436308	371.573998	432.90243899999996	-1.04546034475001	8.01170081423994	0.938690362929236	1	-1.18223202959982	7.9277116502277	0.772012571459104	1	-1.21498229773839	7.90976210238646	0.73611992300332	1	-1.13082445080775	7.89332045247663	0.831459906085598	1	-1.16215061058047	7.87494037193849	0.794769270586996	1	8.04870382830244	7.98481268005692	8.04870382830244	7.80818121911955	8.04870382830244	7.76893721956729	7.98481268005692	7.80818121911955	7.98481268005692	7.76893721956729	8.04870383	7.98481268
828	NM_004058,NM_080590	CAPS	calcyphosine	protein_coding	NP_004049.3;NP_542157.3	1487	114212	.	.	1.16125	1.111588	1.2579500000000001	0.9152720000000001	3.068657	2.860151	3.265653	2.362179	1.3072318342336	0.857791605857235	0.659831905390488	1	1.35086052547597	0.88455711032125	0.629436087593265	1	1.19149440662169	0.783737604097724	0.778207591584657	1	1.03338246175489	1.05577429046027	0.971220523896996	1	-1.09715506055853	0.966425120978345	0.884008455143628	1	1.34588166371014	1.59270887912135	1.34588166371014	1.62457643067301	1.34588166371014	1.50460258605984	1.59270887912135	1.62457643067301	1.59270887912135	1.50460258605984	1.34588166	1.59270888
829	NM_006135,XM_011542225,XM_017002424	CAPZA1	capping actin protein of muscle Z-line subunit alpha 1	protein_coding	NP_006126.1;XP_011540527.1;XP_016857913.1	1488	601580	.	.	111.078956	116.315893	108.036676	110.47126999999999	293.531327	299.284397	280.464385	285.10964	1.04478449246687	8.1945098777403	0.939572391894901	1	-1.03385025013342	8.13875167581428	0.954084643641899	1	1.03186322882699	8.18535953876916	0.956734956501272	1	-1.08015074287856	8.17121445906366	0.893817792886718	1	-1.01252228016256	8.21679747128012	0.982862124069315	1	8.16743401515901	8.23042470428748	8.16743401515901	8.11957630338957	8.16743401515901	8.21253109749856	8.23042470428748	8.11957630338957	8.23042470428748	8.21253109749856	8.16743402	8.2304247
830	NM_006136	CAPZA2	capping actin protein of muscle Z-line subunit alpha 2	protein_coding	NP_006127.1	1490	601571	.	.	26.20071	29.3993	29.9536	26.597185	69.236603	75.645302	77.759872	68.643318	1.02260421957366	7.22468727655746	0.969257970833995	1	1.11363167550518	7.28819676226615	0.852274684299007	1	1.08144856611033	7.2660517760021	0.892254654878865	1	1.08901541966959	7.3035101483485	0.882706449130723	1	1.05754365296933	7.28160442845282	0.9229166023925	1	7.21789816032491	7.24993222342811	7.21789816032491	7.37218306047835	7.21789816032491	7.33013450121785	7.24993222342811	7.37218306047835	7.24993222342811	7.33013450121785	7.21789816	7.24993222
831	NM_001042440,NM_001042441,NM_001042442,NM_001042443,NM_001042444,NM_001042445,NM_001042446,NM_001190442,NM_001284212,NM_001284213,NM_001330626,NM_001330627,NM_001330628,NM_001330629,NM_001330630,NM_001330631,NM_001330632,NM_001330633,NM_001330634,NM_001375317,NM_001750,NM_173060,NR_104285	CAST	calpastatin	protein_coding	NP_001035905.1;NP_001035906.1;NP_001035907.1;NP_001035908.1;NP_001035909.1;NP_001035910.1;NP_001035911.1;NP_001177371.1;NP_001271141.1;NP_001271142.1;NP_001317555.1;NP_001317556.1;NP_001317557.1;NP_001317558.1;NP_001317559.1;NP_001317560.1;NP_001317561.1;NP_001317562.1;NP_001317563.1;NP_001362246.1;NP_001741.4;NP_775083.1	1515	114090	.	.	37.69659600000001	40.010075	34.36655599999999	35.376857	99.61502000000002	102.94715800000003	89.215943	91.302323	1.10683678974437	7.50430401144192	0.860563391182252	1	-1.04151039483072	7.40019458198058	0.943959231497803	1	1.10685543777197	7.50431139864519	0.860535934193771	1	-1.15278212607071	7.47673514717345	0.80563596698742	1	1.00001680701726	7.57563619963545	1	1	7.43731935472581	7.58295973302327	7.43731935472581	7.37898692189588	7.43731935472581	7.58298385397608	7.58295973302327	7.37898692189588	7.58295973302327	7.58298385397608	7.43731935	7.58295973
832	NM_001206540,NM_001206541,NM_001282162,NM_001313932,NM_004930,XM_006710938,XM_011542228,XM_011542229,XM_011542230,XM_017002428,XM_017002429,XM_017002430,XM_024450096,XM_024450097	CAPZB	capping actin protein of muscle Z-line subunit beta	protein_coding	NP_001193469.1;NP_001193470.1;NP_001269091.1;NP_001300861.1;NP_004921.1;XP_006711001.1;XP_011540530.1;XP_011540531.1;XP_011540532.1;XP_016857917.1;XP_016857918.1;XP_016857919.1;XP_024305864.1;XP_024305865.1	1491	601572	.	.	154.91624099999996	144.054977	136.94150300000004	154.262015	409.373383	370.657896	355.50163599999996	398.12697000000003	1.04410184265542	8.18674745197812	0.940473685311895	1	-1.14230231646207	8.06250479092981	0.817846504414876	1	-1.09397248354494	8.09193974369835	0.876437031568214	1	-1.19268005290633	8.09603147249869	0.760375495556041	1	-1.14221876509888	8.12479397885114	0.817927833170555	1	8.16017791264444	8.22222772165726	8.16017791264444	7.96894949044621	8.16017791264444	8.03107444235659	8.22222772165726	7.96894949044621	8.22222772165726	8.03107444235659	8.16017791	8.22222772
833	NM_001014437,NM_001194997,NM_001378136,NM_001378137,NM_001378138,NM_001378139,NM_001378140,NM_001751,NM_139273,NR_036542,NR_165428,NR_165429,NR_165430,XM_024448701,XM_024448702,XM_024448703,XM_024448704,XM_024448705,XR_001747998,XR_002957203,XR_002957204,XR_930913,XR_930914	CARS1	cysteinyl-tRNA synthetase 1	protein_coding	NP_001014437.1;NP_001181926.1;NP_001365065.1;NP_001365066.1;NP_001365067.1;NP_001365068.1;NP_001365069.1;NP_001742.1;NP_644802.1;XP_024304469.1;XP_024304470.1;XP_024304471.1;XP_024304472.1;XP_024304473.1	1493	123859	.	.	20.449331	20.202507000000004	13.408337000000003	15.127776	54.03830800000001	51.981679	34.808183	39.042508	1.43849275730524	5.77330613351666	0.530471601197188	1	-1.12864605377865	5.40275596227	0.834635229651885	1	1.36890917784907	5.7315591376863	0.587784806286398	1	-1.62355094275484	5.70415865696571	0.403979296005285	1	-1.0508320317021	5.97626718024805	0.931883410974877	1	5.51821550099554	6.03316415116584	5.51821550099554	5.34765851334406	5.51821550099554	5.96274952631353	6.03316415116584	5.34765851334406	6.03316415116584	5.96274952631353	5.5182155	6.03316415
834	NM_001223,NM_001257118,NM_001257119,NM_033292,NM_033293,NM_033294,NM_033295,XM_017018393,XM_017018394,XM_017018395,XM_017018396	CASP1	caspase 1	protein_coding	NP_001214.1;NP_001244047.1;NP_001244048.1;NP_150634.1;NP_150635.1;NP_150636.1;NP_150637.1;XP_016873882.1;XP_016873883.1;XP_016873884.1;XP_016873885.1	1499	147678	.	.	1.260978	0.858387	1.013371	0.806376	3.332191	2.208655	2.6307210000000003	2.081136	1.44221001018865	1.17737117772347	0.538324183296593	1	1.15850240062132	1.00055052602464	0.819300832398621	1	-1.08693727901825	0.831133916410771	0.89748614858438	1	-1.24490040763848	1.26397492643993	0.714244614211745	1	-1.5676524881765	1.12433801128539	0.455090553857361	1	1.49758646990002	1.86036937992701	1.49758646990002	1.63833784668288	1.49758646990002	1.42098647727293	1.86036937992701	1.63833784668288	1.86036937992701	1.42098647727293	1.49758647	1.86036938
835	NM_001224,NM_032982,NM_032983	CASP2	caspase 2	protein_coding	NP_001215.1;NP_116764.2;NP_116765.2	1503	600639	.	.	14.187049	13.181686	11.272012	14.414363	37.489942	33.91688800000001	29.262267	37.20129000000001	1.0212918434693	6.03035789310566	0.971229162405027	1	-1.29271211347389	5.84177393510165	0.657450173209494	1	-1.11733284415726	5.93723653397708	0.848026261937364	1	-1.32023719729827	5.8590012881637	0.631356144964783	1	-1.14112324575906	5.95333058687906	0.819547153661402	1	6.03654402027842	6.06648181349565	6.03654402027842	5.67254949455872	6.03654402027842	5.87905672359274	6.06648181349565	5.67254949455872	6.06648181349565	5.87905672359274	6.03654402	6.06648181
836	NM_001354777,NM_001354779,NM_001354780,NM_001354781,NM_001354782,NM_001354783,NM_001354784,NM_004346,NM_032991	CASP3	caspase 3	protein_coding	NP_001341706.1;NP_001341708.1;NP_001341709.1;NP_001341710.1;NP_001341711.1;NP_001341712.1;NP_001341713.1;NP_004337.2;NP_116786.1	1504	600636	.	.	34.88323700000001	38.09935300000001	37.177679	30.341072999999994	92.180577	98.030813	96.51365500000001	78.305721	1.19875140340697	6.57086763295705	0.753926170086596	1	1.21726582294433	6.58296476259869	0.733893833339818	1	1.23609450775831	6.59515947323198	0.713999080109363	1	1.01544483955707	6.70672029165356	0.979013163542764	1	1.03115155878007	6.717899120329	0.957808091540921	1	6.45027672695053	6.70907644450173	6.45027672695053	6.73097894904439	6.45027672695053	6.75291691824025	6.70907644450173	6.73097894904439	6.70907644450173	6.75291691824025	6.45027673	6.70907644
837	NM_001225,NM_033306,XM_011543019,XM_017018397	CASP4	caspase 4	protein_coding	NP_001216.1;NP_150649.1;XP_011541321.1;XP_016873886.1	1505	602664	.	.	35.084924	37.868145999999996	38.230787	34.229631	92.713548	97.43591400000001	99.247534	88.341505	1.06758160323589	5.67398666635788	0.910290940025728	1	1.10384960643136	5.69907868502368	0.86463001557806	1	1.08448958832585	5.68571295556845	0.888747119719671	1	1.03397224629769	5.74458255345251	0.954250045845799	1	1.01583759258887	5.73163234824831	0.978656311678297	1	5.65408992373058	5.74662497738295	5.65408992373058	5.79394093072774	5.65408992373058	5.76887648621372	5.74662497738295	5.79394093072774	5.74662497738295	5.76887648621372	5.65408992	5.74662498
838	NM_001136109,NM_001136110,NM_001136112,NM_004347,NR_024239,NR_036562,XM_011543021	CASP5	caspase 5	protein_coding	NP_001129581.1;NP_001129582.1;NP_001129584.1;NP_004338.3;XP_011541323.1	1506	602665	.	.	0.081444	0.017918	0.072814	0.037598	0.215218	0.046102	0.189026	0.097034	1.70853268945412	-2.78427073205988	0.588181502776979	1	1.41624996389378	-2.91571522177745	0.703664996707247	1	-2.02774615189137	-3.48759591495089	0.618647901157986	1	-1.2064125002122	-2.64565407456914	0.88265554324382	1	-3.4729568992386	-3.08609127408015	0.239728055237794	1	0.114893926800675	0.192812106873844	0.114893926800675	0.161195907164525	0.114893926800675	0.0565070785400183	0.192812106873844	0.161195907164525	0.192812106873844	0.0565070785400183	0.11489393	0.19281211
839	NM_001226,NM_032992,NR_133012	CASP6	caspase 6	protein_coding	NP_001217.2;NP_116787.1	1507	601532	.	.	19.989324999999997	22.066993	19.665741	18.119031999999997	52.822722999999996	56.779058000000006	51.05248099999999	46.76248400000001	1.14596937147206	5.11774225752826	0.814288721144903	1	1.07365271472161	5.06831559889711	0.902792053246989	1	1.1914868970632	5.148001166957	0.762458220994474	1	-1.06735584709156	5.16626360819069	0.910747789422238	1	1.03971950147464	5.24077786292349	0.946757542851222	1	5.05871543900644	5.24977034767854	5.05871543900644	5.15827616460543	5.05871543900644	5.3045179680694	5.24977034767854	5.15827616460543	5.24977034767854	5.3045179680694	5.05871544	5.24977035
840	NM_001227,NM_001267056,NM_001267057,NM_001267058,NM_001320911,NM_033338,NM_033339,NM_033340,XM_006718017,XM_011540260,XM_017016763,XM_017016764	CASP7	caspase 7	protein_coding	NP_001218.1;NP_001253985.1;NP_001253986.1;NP_001253987.1;NP_001307840.1;NP_203124.1;NP_203125.1;NP_203126.1;XP_006718080.1;XP_011538562.1;XP_016872252.1;XP_016872253.1	1508	601761	.	.	19.021098999999996	21.916318	21.596584	21.322175	50.264142	56.39136800000001	56.064962	55.02930400000001	-1.08300739009376	5.76716814162177	0.890594123379047	1	-1.00880114523428	5.81724598490901	0.988275883133087	1	1.00660274599915	5.82826353185596	0.991277017965826	1	1.07355898156545	5.76058839474677	0.902571377828382	1	1.09015854110033	5.77206213969835	0.881554285317618	1	5.84802183082658	5.73505229477315	5.84802183082658	5.83560000151227	5.84802183082658	5.85735227344485	5.73505229477315	5.83560000151227	5.73505229477315	5.85735227344485	5.84802183	5.73505229
841	NM_001080124,NM_001080125,NM_001228,NM_001372051,NM_033355,NM_033356,NM_033358,NR_111983,XM_005246885,XM_005246887,XM_005246888,XM_005246889,XM_005246890,XM_005246891,XM_005246892,XM_005246893,XM_005246894,XM_005246895,XM_006712789,XM_006712790,XM_006712793,XM_011511969,XR_001738971,XR_923035	CASP8	caspase 8	protein_coding	NP_001073593.1;NP_001073594.1;NP_001219.2;NP_001358980.1;NP_203519.1;NP_203520.1;NP_203522.1;XP_005246942.1;XP_005246944.1;XP_005246945.1;XP_005246946.1;XP_005246947.1;XP_005246948.1;XP_005246949.1;XP_005246950.1;XP_005246951.1;XP_005246952.1;XP_006712852.1;XP_006712853.1;XP_006712856.1;XP_011510271.1	1509	601763	.	.	18.457002	20.534381999999997	19.090705999999997	18.536474	48.773491	52.83560499999999	49.55967199999999	47.839837999999986	1.03529437555691	5.71383657842085	0.952528228321258	1	1.0007977833875	5.68919268225945	0.999321824751215	1	1.09579172481445	5.7560690217056	0.874566164675825	1	-1.03446916132168	5.71434795981211	0.95359835370009	1	1.05843500784386	5.78006662927277	0.922022400426229	1	5.71546440386272	5.7645709093005	5.71546440386272	5.7165930586849	5.71546440386272	5.84504025256374	5.7645709093005	5.7165930586849	5.7645709093005	5.84504025256374	5.7154644	5.76457091
842	NM_001229,NM_001278054,NM_032996,NR_102732,NR_102733,XM_005246014,XM_011542273	CASP9	caspase 9	protein_coding	NP_001220.2;NP_001264983.1;NP_127463.2;XP_005246071.1;XP_011540575.1	1511	602234	.	.	7.377867999999999	7.720598	8.097052999999999	7.825526000000001	19.496361	19.865339	21.020037	20.196499	-1.08630692612344	4.4760378498282	0.887132272332778	1	1.03812822261696	4.56176908019564	0.949332524933456	1	1.00792413640081	4.54013718693458	0.99000824171224	1	1.12772655423824	4.50430033546143	0.836241796348024	1	1.09491581479505	4.48185694662563	0.876254517497603	1	4.59361683990195	4.47932307877981	4.59361683990195	4.64540951760087	4.59361683990195	4.60453491962454	4.47932307877981	4.64540951760087	4.47932307877981	4.60453491962454	4.59361684	4.47932308
843	NM_001206524,NM_001206542,NM_001230,NM_001306083,NM_032974,NM_032976,NM_032977,XM_005246907,XM_006712796,XM_011511990,XR_923043,XR_923044	CASP10	caspase 10	protein_coding	NP_001193453.1;NP_001193471.1;NP_001221.2;NP_001293012.1;NP_116756.2;NP_116758.1;NP_116759.2;XP_005246964.1;XP_006712859.1;XP_011510292.1	1500	601762	.	.	4.279890999999999	4.4849429999999995	4.606383	4.160016999999999	11.309811999999999	11.539901000000002	11.958217	10.736378	-1.00077641480853	4.55748938166107	0.999821134601086	1	1.05961446824421	4.60043516047475	0.921138380582493	1	1.05780222868561	4.59908773680522	0.923444391644728	1	1.06043751839534	4.59972350200071	0.919986792728806	1	1.05862382984253	4.59839032764666	0.922295854739942	1	4.61622365382742	4.61514954190642	4.61622365382742	4.69645632361539	4.61622365382742	4.69408158731581	4.61514954190642	4.69645632361539	4.61514954190642	4.69408158731581	4.61622365	4.61514954
844	NM_001231	CASQ1	calsequestrin 1	protein_coding	NP_001222.3	1512	114250	.	.	0.259386	0.177906	0.260059	0.220203	0.685439	0.457759	0.675117	0.568312	1.20046724656981	-0.881249233076498	0.809579878755342	1	1.14532800984571	-0.915761975231787	0.881858239736742	1	-1.2897753393042	-1.18744018335651	0.732358557879292	1	-1.04814232580623	-0.801005509776961	1	1	-1.54855953865056	-1.04430262732316	0.528021490774843	1	0.550126789705702	0.639379357459125	0.550126789705702	0.615380121694559	0.550126789705702	0.44308041476562	0.639379357459125	0.615380121694559	0.639379357459125	0.44308041476562	0.55012679	0.63937936
846	NM_000388,NM_001178065,XM_005247837,XM_006713789,XM_017007324,XM_017007325	CASR	calcium sensing receptor	protein_coding	NP_000379.3;NP_001171536.2;XP_005247894.1;XP_006713852.1;XP_016862813.1;XP_016862814.1	1514	601199	.	.	0.022036	0.009778	0.007907	0.008787	0.058232	0.02516	0.020526	0.022678	2.55735788252114	-2.23385216415464	0.280351095622988	1	-1.1193446971015	-2.99887629304517	1	1	1.20094790467513	-2.83702343875575	1	1	-2.86479182114315	-2.30112450682163	0.181042377771635	1	-2.13152543524286	-2.21887834282976	0.345582512545909	1	0.136814154949254	0.330421911694374	0.136814154949254	0.122553805726709	0.136814154949254	0.163285754832459	0.330421911694374	0.122553805726709	0.330421911694374	0.163285754832459	0.13681415	0.33042191
847	NM_001752	CAT	catalase	protein_coding	NP_001743.1	1516	115500	.	.	28.367908	30.306198	28.183365	25.717239	74.963524	77.97879	73.164322	66.372307	1.14494043413354	6.11600782213759	0.815064935905395	1	1.08353093735416	6.07411355896698	0.889854982650436	1	1.1528687337953	6.12131990273789	0.805797870081628	1	-1.05667539184182	6.17104010943739	0.924228859320885	1	1.0069245064306	6.21519725390102	0.990723371561209	1	6.03654402027842	6.22903695097878	6.03654402027842	6.15059234743232	6.03654402027842	6.23886043176794	6.22903695097878	6.15059234743232	6.22903695097878	6.23886043176794	6.03654402	6.22903695
857	NM_001172895,NM_001172896,NM_001172897,NM_001753	CAV1	caveolin 1	protein_coding	NP_001166366.1;NP_001166367.1;NP_001166368.1;NP_001744.2	1527	601047	.	.	12.789349999999999	12.155971999999998	10.172006999999999	10.775645	33.796454	31.277695	26.406644000000004	27.810312000000003	1.23020596217776	5.1373506022605	0.720775071624572	1	-1.05538435105629	4.94189197241631	0.926397031950602	1	1.11726473925397	5.06236923433773	0.848498231322665	1	-1.29834122294425	5.10288718958404	0.65239026274806	1	-1.10108808246099	5.21098590503927	0.868157916750526	1	5.02385054405297	5.31444428561265	5.02385054405297	4.94853118987054	5.02385054405297	5.17916839818462	5.31444428561265	4.94853118987054	5.31444428561265	5.17916839818462	5.02385054	5.31444429
858	NM_001206747,NM_001206748,NM_001233,NM_198212	CAV2	caveolin 2	protein_coding	NP_001193676.1;NP_001193677.1;NP_001224.1;NP_937855.1	1528	601048	.	.	12.937671	15.490124	12.072480999999998	10.922909	34.1884	39.85657100000001	31.340289	28.190378999999997	1.2311609243397	5.30183496963639	0.719670684496316	1	1.09413130817149	5.21042802258135	0.876891211335449	1	1.38875975951671	5.40028656617819	0.571015774769842	1	-1.12524079809516	5.36127638796474	0.838692994924722	1	1.12800823597509	5.53324196135979	0.835272102938133	1	5.18309063073135	5.47564898748887	5.18309063073135	5.30946271926272	5.18309063073135	5.64574894405541	5.47564898748887	5.30946271926272	5.47564898748887	5.64574894405541	5.18309063	5.47564899
860	NM_001015051,NM_001024630,NM_001278478,NM_001369405,NR_103532,NR_103533	RUNX2	RUNX family transcription factor 2	protein_coding	NP_001015051.3;NP_001019801.3;NP_001265407.1;NP_001356334.1	10472	600211	.	.	0.455728	0.827867	1.0475390000000002	0.918888	1.2042840000000001	2.130124	2.719422	2.371511	-1.37622981637891	0.472255021446974	0.605447197409786	1	1.51923372509345	1.01352363131926	0.492690277609401	1	1.03133603640408	0.704584275077132	0.974998613802886	1	2.09092781453872	0.845195874512722	0.224730363344154	1	1.41942502648166	0.498913443887437	0.566846775054356	1	1.36457974107896	1.10024819560072	1.36457974107896	1.76291308297355	1.36457974107896	1.39200167752964	1.10024819560072	1.76291308297355	1.10024819560072	1.39200167752964	1.36457974	1.1002482
861	NM_001001890,NM_001122607,NM_001754,XM_005261068,XM_005261069,XM_011529766,XM_011529767,XM_011529768,XM_011529770,XM_017028487,XR_937576	RUNX1	RUNX family transcription factor 1	protein_coding	NP_001001890.1;NP_001116079.1;NP_001745.2;XP_005261125.1;XP_005261126.1;XP_011528068.1;XP_011528069.1;XP_011528070.1;XP_011528072.1;XP_016883976.1	10471	151385	.	.	4.162545000000001	4.390511	4.846657	4.844068000000001	10.999719999999998	11.296923000000001	12.581973000000001	12.50181	-1.10917538723964	5.12113787410709	0.858328696193353	1	-1.00164886516145	5.19276985339644	0.998310842588153	1	-1.11612263253117	5.11680364379341	0.849829713096875	1	1.10734984956814	5.11985979029026	0.860528261727632	1	-1.00626323598916	5.03994089772836	0.991955152161859	1	5.23164210075655	5.08633246068908	5.23164210075655	5.22932843603278	5.23164210075655	5.07759018905681	5.08633246068908	5.22932843603278	5.08633246068908	5.07759018905681	5.2316421	5.08633246
864	NM_001031680,NM_001320672,NM_004350,XM_005246024,XM_011542351	RUNX3	RUNX family transcription factor 3	protein_coding	NP_001026850.1;NP_001307601.1;NP_004341.1;XP_005246081.1;XP_011540653.1	10473	600210	.	.	0.146586	0.148052	0.17502099999999998	0.183404	0.38736099999999996	0.380941	0.454357	0.473338	-1.18171823786694	-0.277441334977063	0.799103647169061	1	-1.06062966846755	-0.203749050546768	0.951124834444212	1	-1.24449492431679	-0.314244872539138	0.754573695333243	1	1.11418005498133	-0.322166863794007	0.877081163832125	1	-1.05311636859753	-0.437892561973412	0.94933206271823	1	0.896940161674862	0.790143348008369	0.896940161674862	0.858155372868201	0.896940161674862	0.759051928637574	0.790143348008369	0.858155372868201	0.790143348008369	0.759051928637574	0.89694016	0.79014335
865	NM_001368707,NM_001368708,NM_001368709,NM_001368710,NM_001755,NM_022845	CBFB	core-binding factor subunit beta	protein_coding	NP_001355636.1;NP_001355637.1;NP_001355638.1;NP_001355639.1;NP_001746.1;NP_074036.1	1539	121360	.	.	15.835738000000001	16.620312	15.119111	16.627212	41.846675000000005	42.764578	39.249374	42.912316000000004	-1.00895883435812	5.81922955812172	0.988052067706445	1	-1.10995788392706	5.75238511168774	0.857100477120812	1	-1.02090026414182	5.81077322786553	0.971790616676416	1	-1.10010252358704	5.74560650304291	0.869201427277147	1	-1.01183541279113	5.80424715057055	0.984085633613583	1	5.85009656657745	5.83745286937444	5.85009656657745	5.70233373772344	5.85009656657745	5.82077630003269	5.83745286937444	5.70233373772344	5.83745286937444	5.82077630003269	5.85009657	5.83745287
866	NM_001756	SERPINA6	serpin family A member 6	protein_coding	NP_001747.3	1540	122500	.	.	34.978184	36.835625	40.19313	30.27993	92.43148	94.779198	104.341797	78.147926	1.1989989485599	5.75461723120083	0.753912789652215	1	1.31222595345345	5.82703563403304	0.638896942937433	1	1.1900185783636	5.74870568372966	0.763785465760783	1	1.09443496027834	5.94596779553736	0.876178241023492	1	-1.00754667718042	5.87399368504831	0.989936484335342	1	5.64599241226002	5.90304224966761	5.64599241226002	6.03115046079984	5.64599241226002	5.89237719169045	5.90304224966761	6.03115046079984	5.90304224966761	5.89237719169045	5.64599241	5.90304225
867	NM_005188	CBL	Cbl proto-oncogene	protein_coding	NP_005179.2	1541	165360	.	.	5.043786	5.024777	5.095572	5.143505	13.32844	12.928907	13.228161	13.274608	1.01789893495829	5.99122691648654	0.975833464863703	1	-1.02073247851468	5.96366285268954	0.972000441595191	1	-1.04615311402725	5.94616470533265	0.938057713524964	1	-1.0390025791737	5.97659828068921	0.947498768282145	1	-1.06487829419061	5.95926597110968	0.913632126128878	1	6.00038543866093	6.02558419239892	6.00038543866093	5.97124687661133	6.00038543866093	5.93632923720855	6.02558419239892	5.97124687661133	6.02558419239892	5.93632923720855	6.00038544	6.02558419
[truncated: 19,741 more rows]
[truncated: 6 more columns]
