# Supplementary material for: Inhibition of Dickkopf-1 enhances the anti-tumor efficacy of sorafenib via inhibition of the PI3K/Akt and Wnt/β-catenin pathways in hepatocellular carcinoma
Source: Cell Commun Signal. 2023 Nov 27;21:339. doi: 10.1186/s12964-023-01355-2 (PMC10680194; doi:10.1186/s12964-023-01355-2)
Supplement: Supplementary file 3 — Additional file 2. [file 12964_2023_1355_MOESM2_ESM.zip › raw data/Figure 3/Figure 3E_Hep3B_data2.txt]

Gene_ID	Transcript_ID	Gene_Symbol	Description	gene_biotype	Protein_ID	HGNC	MIM	Ensembl	IMGT/GENE-DB	Hep3B_SOR_FPKM	Hep3B_SOR_WAY_FPKM	Hep3B_WAY_FPKM	Hep3B_control_FPKM	Hep3B_SOR_TPM	Hep3B_SOR_WAY_TPM	Hep3B_WAY_TPM	Hep3B_control_TPM	Hep3B_SOR/Hep3B_control.fc	Hep3B_SOR/Hep3B_control.logCPM	Hep3B_SOR/Hep3B_control.raw.pval	Hep3B_SOR/Hep3B_control.bh.pval	Hep3B_WAY/Hep3B_control.fc	Hep3B_WAY/Hep3B_control.logCPM	Hep3B_WAY/Hep3B_control.raw.pval	Hep3B_WAY/Hep3B_control.bh.pval	Hep3B_SOR_WAY/Hep3B_control.fc	Hep3B_SOR_WAY/Hep3B_control.logCPM	Hep3B_SOR_WAY/Hep3B_control.raw.pval	Hep3B_SOR_WAY/Hep3B_control.bh.pval	Hep3B_WAY/Hep3B_SOR.fc	Hep3B_WAY/Hep3B_SOR.logCPM	Hep3B_WAY/Hep3B_SOR.raw.pval	Hep3B_WAY/Hep3B_SOR.bh.pval	Hep3B_SOR_WAY/Hep3B_SOR.fc	Hep3B_SOR_WAY/Hep3B_SOR.logCPM	Hep3B_SOR_WAY/Hep3B_SOR.raw.pval	Hep3B_SOR_WAY/Hep3B_SOR.bh.pval	Hep3B_control.mean	Hep3B_SOR.mean	Hep3B_control.mean	Hep3B_WAY.mean	Hep3B_control.mean	Hep3B_SOR_WAY.mean	Hep3B_SOR.mean	Hep3B_WAY.mean	Hep3B_SOR.mean	Hep3B_SOR_WAY.mean	N_Hep3B_control	N_Hep3B_SOR
1	NM_130786	A1BG	alpha-1-B glycoprotein	protein_coding	NP_570602.2	5	138670	.	.	0.188687	0.22737	0.136982	0.252356	0.460816	0.545141	0.320932	0.618608	-1.29210582296177	-0.231746388836171	0.69704640586259	1	-1.88393481307	-0.440773385740537	0.312110499697412	1	-1.04576844248242	-0.0962374386992378	0.97772160072172	1	-1.45788940141185	-0.663912289486786	0.565604214470317	1	1.23549688774437	-0.265682562467308	0.763979949715362	1	0.94474475469601	0.778500713334918	0.94474475469601	0.575389466471057	0.94474475469601	0.91401998279605	0.778500713334918	0.575389466471057	0.778500713334918	0.91401998279605	0.94474475	0.77850071
2	NM_000014,NM_001347423,NM_001347424,NM_001347425,XM_006719056	A2M	alpha-2-macroglobulin	protein_coding	NP_000005.3;NP_001334352.2;NP_001334353.2;NP_001334354.2;XP_006719119.1	7	103950	.	.	17.682440999999997	16.895312999999998	18.378766	18.020812999999997	43.184472	40.508143	43.059032	44.175056000000005	1.00395668133948	6.49188128977752	0.994770041736919	1	-1.00235174962415	6.48731659032321	0.996973456021692	1	-1.01793821346061	6.47628219079789	0.975676993821392	1	-1.00631773185969	6.49019874583412	0.991528324229608	1	-1.02196583606543	6.47918936586643	0.970237062046731	1	6.50453082330105	6.51016533716638	6.50453082330105	6.50117925084357	6.50453082330105	6.47916528957986	6.51016533716638	6.50117925084357	6.51016533716638	6.47916528957986	6.50453082	6.51016534
9	NM_000662,NM_001160170,NM_001160171,NM_001160172,NM_001160173,NM_001160174,NM_001160175,NM_001160176,NM_001160179,NM_001291962,XM_006716410,XM_011544687,XM_011544688,XM_011544689,XM_017013947	NAT1	N-acetyltransferase 1	protein_coding	NP_000653.3;NP_001153642.1;NP_001153643.1;NP_001153644.1;NP_001153645.1;NP_001153646.1;NP_001153647.1;NP_001153648.1;NP_001153651.1;NP_001278891.1;XP_006716473.1;XP_011542989.1;XP_011542990.1;XP_011542991.1;XP_016869436.1	7645	108345	.	.	2.311720999999999	2.4713799999999995	3.8305789999999997	3.2565000000000004	5.645741	5.925376	8.974545999999998	7.982774999999999	-1.46899492222911	2.66289683721179	0.513167547009587	1	1.15165046511355	3.01678369496935	0.807820822582092	1	-1.25853540771234	2.75703012067217	0.697746790590507	1	1.69176235331272	2.7870774380495	0.370658430006575	1	1.16721836993669	2.47550345950928	0.792258736698615	1	3.08693258356517	2.60947387089174	3.08693258356517	3.26814250223304	3.08693258356517	2.79834811865297	2.60947387089174	3.26814250223304	2.60947387089174	2.79834811865297	3.08693258	2.60947387
10	NM_000015,XM_017012938	NAT2	N-acetyltransferase 2	protein_coding	NP_000006.2;XP_016868427.1	7646	612182	.	.	0.806902	0.814833	2.583973	1.114863	1.970636	1.953641	6.053907	2.732904	-1.33981722033365	0.475015123541193	0.643691134639249	1	2.24119165394712	1.34985941215024	0.177431425436206	1	-1.31252275063296	0.488906881238383	0.667302964541531	1	3.00264759069644	1.23942725752932	0.0712405045582675	1	1.02078369681671	0.269072256753715	0.981582964064188	1	1.35356420851738	1.11133338273684	1.35356420851738	2.16614149851561	1.35356420851738	1.12737779317093	1.11133338273684	2.16614149851561	1.11133338273684	1.12737779317093	1.35356421	1.11133338
12	NM_001085	SERPINA3	serpin family A member 3	protein_coding	NP_001076.2	16	107280	.	.	9.409519	3.625477	2.358892	5.547619	22.980146	8.692431	5.526573	13.599074	1.73516333076785	3.6939755672835	0.345718068536432	1	-2.41720583610883	2.74533496008542	0.135795635557014	1	-1.45880213243414	2.99899107906012	0.51720818016622	1	-4.19417021699335	3.34613630723085	0.0175909478412318	1	-2.53122418853232	3.51946712798276	0.116586968207655	1	3.38469404097476	4.12013639536824	3.38469404097476	2.29461287687203	3.38469404097476	2.90181498722271	4.12013639536824	2.29461287687203	4.12013639536824	2.90181498722271	3.38469404	4.1201364
13	NM_001086,XM_005247104	AADAC	arylacetamide deacetylase	protein_coding	NP_001077.2;XP_005247161.1	17	600338	.	.	1.36473	0.40684299999999995	1.273942	1.751535	3.332974	0.9754449999999999	2.98468	4.293601	-1.25153306560664	1.44163217929544	0.711275383137503	1	-1.40830112796416	1.36783693264081	0.566439459812122	1	-3.88178098376169	0.941018498564653	0.0285616484466631	1	-1.12524600467131	1.18976678103996	0.846307971890835	1	-3.10127382288917	0.688712013211334	0.0678695338755682	1	1.99448476677098	1.75893889780196	1.99448476677098	1.64102520309557	1.99448476677098	0.821706792381325	1.75893889780196	1.64102520309557	1.75893889780196	0.821706792381325	1.99448477	1.7589389
14	NM_001087,NM_001302545,XM_024452712	AAMP	angio associated migratory cell protein	protein_coding	NP_001078.2;NP_001289474.1;XP_024308480.1	18	603488	.	.	67.25373300000001	75.477114	72.098757	81.683804	164.248634	180.963654	168.917906	200.23438499999997	-1.18159334220039	7.1701513346796	0.772810191351481	1	-1.16381147134971	7.1801920069016	0.792942425586523	1	-1.03184438898517	7.2630443607228	0.956834416656835	1	1.01527908406051	7.05576226018045	0.979203798176908	1	1.14512725771062	7.14584438917143	0.81463530576467	1	7.29441001050083	7.05534127033119	7.29441001050083	7.07705468903711	7.29441001050083	7.249476672652	7.05534127033119	7.07705468903711	7.05534127033119	7.249476672652	7.29441001	7.05534127
16	NM_001605,XR_933220	AARS1	alanyl-tRNA synthetase 1	protein_coding	NP_001596.2	20	601065	.	.	145.725876	140.205275	86.55439799999999	106.676721	355.895126	336.15563599999996	202.785566	261.500414	1.39775406347638	8.88898854621869	0.562706547367504	1	-1.26626868115286	8.46707497036541	0.682918112647085	1	1.37658177841825	8.87619226539714	0.580572388232495	1	-1.76993202357519	8.75657742312202	0.325757632234536	1	-1.01538029771024	9.09945272374069	0.978943189095823	1	8.63086661471049	9.11294307195303	8.63086661471049	8.29125006317295	8.63086661471049	9.09096289291189	9.11294307195303	8.29125006317295	9.11294307195303	9.09096289291189	8.63086661	9.11294307
18	NM_000663,NM_001127448,NM_020686,XM_011522400,XM_011522401	ABAT	4-aminobutyrate aminotransferase	protein_coding	NP_000654.2;NP_001120920.1;NP_065737.2;XP_011520702.1;XP_011520703.1	23	137150	.	.	12.826941999999999	10.009901	12.56115	13.901571	31.326257000000002	23.9997	29.429121	34.077408999999996	-1.04992070281958	6.13016885709766	0.933073109904334	1	-1.12823382407655	6.0804584927575	0.834836020175904	1	-1.32502502007879	5.97626365446386	0.626916161262463	1	-1.07458936082601	6.04366541137727	0.901190081208919	1	-1.26202330249591	5.93663547464511	0.687681092145344	1	6.18423629770825	6.11494415433507	6.18423629770825	6.01270756531777	6.18423629770825	5.78463848519288	6.11494415433507	6.01270756531777	6.11494415433507	5.78463848519288	6.1842363	6.11494415
19	NM_005502,XM_005251773,XM_005251776,XM_011518339,XM_011518340,XM_011518341,XM_011518342,XM_011518344,XM_017014378,XM_017014379,XM_017014380,XM_017014381,XM_017014382,XR_001746223	ABCA1	ATP binding cassette subfamily A member 1	protein_coding	NP_005493.2;XP_005251830.1;XP_005251833.1;XP_011516641.1;XP_011516642.1;XP_011516643.1;XP_011516644.1;XP_011516646.1;XP_016869867.1;XP_016869868.1;XP_016869869.1;XP_016869870.1;XP_016869871.1	29	600046	.	.	3.3327870000000006	1.711045	2.101313	2.6732750000000003	8.139410000000002	4.102398	4.923101000000001	6.553095	1.27529732685974	5.10559358861251	0.674809436176658	1	-1.31776835186244	4.73457208640066	0.634307832553838	1	-1.48554811462787	4.66295421990975	0.495719940887752	1	-1.68054411587206	4.94404910505712	0.372173919608422	1	-1.89450921005614	4.88240889742697	0.273412776906497	1	4.96531040583204	5.30615899373814	4.96531040583204	4.58178867230506	4.96531040583204	4.41652385243431	5.30615899373814	4.58178867230506	5.30615899373814	4.41652385243431	4.96531041	5.30615899
20	NM_001606,NM_212533,XM_006716996,XR_001746224	ABCA2	ATP binding cassette subfamily A member 2	protein_coding	NP_001597.2;NP_997698.1;XP_006717059.1	32	600047	.	.	9.128554	11.328806	7.112169999999999	7.636553999999999	22.293967000000002	27.1619	16.66288	18.719751000000002	1.22154164999545	6.21356577824745	0.729410278457982	1	-1.10343250042085	5.99285140366124	0.865001237771033	1	1.5489053254738	6.41176350322112	0.450538310188541	1	-1.34788841783111	6.15139532553783	0.606092542780299	1	1.26799194832382	6.53208104403298	0.681496031708604	1	6.08289964471351	6.36774474103562	6.08289964471351	5.94309706975644	6.08289964471351	6.70660082075682	6.36774474103562	5.94309706975644	6.36774474103562	6.70660082075682	6.08289964	6.36774474
21	NM_001089	ABCA3	ATP binding cassette subfamily A member 3	protein_coding	NP_001080.2	33	601615	.	.	3.229997	4.155687	3.330834	3.666158	7.888374	9.96366	7.803707	8.986983	-1.10930095013649	4.63674780509283	0.858476416426556	1	-1.13175191512729	4.6230094356765	0.831322229938838	1	1.18682635573073	4.83812549407916	0.767832814904282	1	-1.02023837576896	4.54567044240253	0.973247633411998	1	1.31654561099321	4.77184881673923	0.635583792155211	1	4.76202829861701	4.6181664885813	4.76202829861701	4.59044637596178	4.76202829861701	5.00075908205291	4.6181664885813	4.59044637596178	4.6181664885813	5.00075908205291	4.7620283	4.61816649
22	NM_001271696,NM_001271697,NM_001271698,NM_001271699,NM_004299	ABCB7	ATP binding cassette subfamily B member 7	protein_coding	NP_001258625.1;NP_001258626.1;NP_001258627.1;NP_001258628.1;NP_004290.2	48	300135	.	.	4.529726	5.200705000000001	4.6845099999999995	4.954076	11.062604	12.469190000000001	10.975194	12.1441	-1.06595174560728	4.5733611298408	0.912927866553859	1	-1.0856159084176	4.56056187448822	0.887860989044453	1	1.10090342564867	4.68950644945592	0.868767696327518	1	-1.01844718989444	4.51348488743115	0.975692024779773	1	1.17350880745273	4.64658557783102	0.782999283788484	1	4.67448922954644	4.58606134636978	4.67448922954644	4.56079571378996	4.67448922954644	4.80799963486633	4.58606134636978	4.56079571378996	4.58606134636978	4.80799963486633	4.67448923	4.58606135
23	NM_001025091,NM_001090	ABCF1	ATP binding cassette subfamily F member 1	protein_coding	NP_001020262.1;NP_001081.1	70	603429	.	.	86.723811	78.580326	95.656426	103.79137700000001	211.798911	188.403901	224.110431	254.42747599999998	-1.16875736932206	8.46618060409712	0.78718276933529	1	-1.11568902188619	8.49746704424697	0.84965769108708	1	-1.26039510895597	8.41700009947841	0.688832024986269	1	1.04756556012493	8.38322578057521	0.935897514322608	1	-1.07840611390556	8.29591129178601	0.896034609748777	1	8.57794082762423	8.35360115752496	8.57794082762423	8.42044179421471	8.57794082762423	8.24504564353282	8.35360115752496	8.42044179421471	8.35360115752496	8.24504564353282	8.57794083	8.35360116
24	NM_000350	ABCA4	ATP binding cassette subfamily A member 4	protein_coding	NP_000341.2	34	601691	.	.	0.015421	0.029076	0.024004	0.058286	0.037662	0.069711	0.056239	0.142878	-3.59814674624475	-1.60116035420492	0.0919722015240806	1	-2.45401321239381	-1.49740732576465	0.188193980338072	1	-1.8412977414466	-1.35522604282353	0.37749103748637	1	1.46652151563326	-2.40794288792527	0.682941373660729	1	1.95270819764143	-2.1818314061319	0.462203211261465	1	0.548361803348523	0.172708774295631	0.548361803348523	0.24778585162479	0.548361803348523	0.322240112362062	0.172708774295631	0.24778585162479	0.172708774295631	0.322240112362062	0.5483618	0.17270877
25	NM_005157,NM_007313	ABL1	ABL proto-oncogene 1, non-receptor tyrosine kinase	protein_coding	NP_005148.2;NP_009297.2	76	189980	.	.	26.607166	19.128385	20.587885	24.957520000000002	64.980642	45.862146	48.234707	61.179248	1.09011726380919	7.3195752992017	0.881326090451191	1	-1.2422229485816	7.10803447802563	0.707521222763684	1	-1.24755058541407	7.10533218142772	0.702052441743809	1	-1.35416841753968	7.17830063167215	0.600257615058079	1	-1.35997601445883	7.17573889985395	0.59516270898392	1	7.26513845698822	7.38884770020561	7.26513845698822	6.95448029045545	7.26513845698822	6.94835560399089	7.38884770020561	6.95448029045545	7.38884770020561	6.94835560399089	7.26513846	7.3888477
27	NM_001136000,NM_001136001,NM_001168236,NM_001168237,NM_001168238,NM_001168239,NM_005158,NM_007314,XM_005245088,XM_017001035,XR_921764,XR_921765	ABL2	ABL proto-oncogene 2, non-receptor tyrosine kinase	protein_coding	NP_001129472.1;NP_001129473.1;NP_001161708.1;NP_001161709.1;NP_001161710.1;NP_001161711.1;NP_005149.4;NP_009298.1;XP_005245145.1;XP_016856524.1	77	164690	.	.	4.289366	3.7963169999999997	4.515808000000001	3.8197780000000003	10.475588	9.102036	10.57994	9.363557	1.14653744524581	5.74293399124795	0.813293865022647	1	1.14452805236167	5.74157363697316	0.815626716304059	1	1.02105187877566	5.65612154051107	0.971642844297922	1	-1.00175586817273	5.83693913379318	0.997939504556336	1	-1.12289788822305	5.75712724829975	0.841414539248821	1	5.66879265765671	5.86245375087909	5.66879265765671	5.85996624736039	5.66879265765671	5.6982651125029	5.86245375087909	5.85996624736039	5.86245375087909	5.6982651125029	5.66879266	5.86245375
29	NM_001092,NM_001159746,NM_001256847,NM_001282149,NM_001322840,NM_001322841,NM_001322842,NM_021962,XM_011523810,XM_011523811,XM_011523812,XM_011523813,XM_011523814,XM_011523815,XM_017024539,XM_017024540,XM_017024541,XM_017024542,XM_017024543,XR_001752501,XR_934019	ABR	ABR activator of RhoGEF and GTPase	protein_coding	NP_001083.2;NP_001153218.1;NP_001243776.1;NP_001269078.1;NP_001309769.1;NP_001309770.1;NP_001309771.1;NP_068781.2;XP_011522112.1;XP_011522113.2;XP_011522114.1;XP_011522115.1;XP_011522116.1;XP_011522117.1;XP_016880028.1;XP_016880029.1;XP_016880030.1;XP_016880031.1;XP_016880032.1	81	600365	.	.	22.574545999999994	26.746814999999994	22.626175999999997	21.786464000000002	55.132076	64.128062	53.010149999999996	53.40592900000001	1.10582554124475	7.05378481567963	0.861852859077946	1	1.02703481647914	6.99877574616263	0.963298251187442	1	1.32529882365932	7.19676667531865	0.626330825274528	1	-1.07671670545869	7.07219374432206	0.898283957322855	1	1.19846993072733	7.26101171458202	0.75411479017113	1	6.99047520688167	7.1345148556915	6.99047520688167	7.02866214123299	6.99047520688167	7.39401067687106	7.1345148556915	7.02866214123299	7.1345148556915	7.39401067687106	6.99047521	7.13451486
30	NM_001130410,NM_001607,NR_024024,XM_006713122,XM_006713123,XM_011533650	ACAA1	acetyl-CoA acyltransferase 1	protein_coding	NP_001123882.1;NP_001598.1;XP_006713185.1;XP_006713186.1;XP_011531952.1	82	604054	.	.	17.180454	18.859006	14.034972999999999	16.726573	41.958503	45.216287	32.882095	41.002442	1.05143284741796	4.9756112742031	0.931497993233547	1	-1.23037655927845	4.79730738595699	0.720745422979765	1	1.18031515132602	5.06339661621626	0.77494540999282	1	-1.29365716713065	4.83760827576898	0.657118475324907	1	1.122577356563	5.09716941973467	0.842118441382474	1	4.98395625789654	5.05408535959905	4.98395625789654	4.69530226568709	4.98395625789654	5.2161603618432	5.05408535959905	4.69530226568709	5.05408535959905	5.2161603618432	4.98395626	5.05408536
31	NM_198834,NM_198836,NM_198837,NM_198838,NM_198839,XM_005257267,XM_006721853,XM_011524701,XM_011524703,XM_011524704,XM_017024553,XM_017024554,XM_017024555,XR_001752504	ACACA	acetyl-CoA carboxylase alpha	protein_coding	NP_942131.1;NP_942133.1;NP_942134.1;NP_942135.1;NP_942136.1;XP_005257324.1;XP_006721916.1;XP_011523003.1;XP_011523005.1;XP_011523006.1;XP_016880042.1;XP_016880043.1;XP_016880044.1	84	200350	.	.	8.527925	8.6363	10.083981999999999	7.132926999999999	20.827092	20.706362000000002	23.625443999999995	17.485194000000003	1.2047957283153	6.36557655839748	0.747365068994334	1	1.36405049298518	6.46615734044437	0.591710825407678	1	1.26206839976681	6.40255124460608	0.687441116619261	1	1.13218365135693	6.58603356934985	0.830021409756628	1	1.04753727761813	6.52762896423095	0.936140205371219	1	6.24360404882818	6.50915855514862	6.24360404882818	6.68641966671896	6.24360404882818	6.57544265831039	6.50915855514862	6.68641966671896	6.50915855514862	6.57544265831039	6.24360405	6.50915856
32	NM_001093,XM_006719367,XM_011538259,XM_011538263,XM_011538264,XM_011538265,XM_017019252,XR_002957320,XR_002957321,XR_002957322,XR_944530,XR_944532	ACACB	acetyl-CoA carboxylase beta	protein_coding	NP_001084.3;XP_006719430.1;XP_011536561.1;XP_011536565.1;XP_011536566.1;XP_011536567.1;XP_016874741.1	85	601557	.	.	2.368998	2.389894	1.896089	2.08183	5.785621	5.730004	4.442287	5.103262	1.16062568183929	4.39197782536074	0.797791545164805	1	-1.11551833883618	4.20409771405624	0.851201688928049	1	1.19151144405329	4.41241280034705	0.763013204019573	1	-1.29469809947489	4.32120830745707	0.65663103078029	1	1.02661145704635	4.51460808849695	0.964761675285147	1	4.35104887299365	4.55615299181059	4.35104887299365	4.20146356476836	4.35104887299365	4.59245598191558	4.55615299181059	4.20146356476836	4.55615299181059	4.59245598191558	4.35104887	4.55615299
33	NM_001608,XM_005246517,XM_017003955	ACADL	acyl-CoA dehydrogenase long chain	protein_coding	NP_001599.1;XP_005246574.1;XP_016859444.1	88	609576	.	.	0.019362	0.027301	0.033199	0.029283	0.047287	0.065457	0.077782	0.071783	-1.52718734953521	-3.16591142588515	0.6666864407408	1	1.17245948215335	-2.88853807566302	1	1	1.02018297167932	-2.94895063162915	1	1	1.79000222643815	-3.05178454642672	0.542580328250669	1	1.55655057249482	-3.13185225518689	0.818192604040439	1	0.134996266339376	0.0889372724340286	0.134996266339376	0.157448465642032	0.134996266339376	0.137645358240301	0.0889372724340286	0.157448465642032	0.0889372724340286	0.137645358240301	0.13499627	0.08893727
34	NM_000016,NM_001127328,NM_001286042,NM_001286043,NM_001286044	ACADM	acyl-CoA dehydrogenase medium chain	protein_coding	NP_000007.1;NP_001120800.1;NP_001272971.1;NP_001272972.1;NP_001272973.1	89	607008	.	.	16.681285	12.21238	19.517553	17.136485	40.739425000000004	29.280355999999998	45.727061	42.007275	-1.0075703747235	5.40310848027559	0.990077230154262	1	1.10300186580435	5.48088552924243	0.865699963023491	1	-1.34455886067804	5.21103314051442	0.6095588263311	1	1.11135172006288	5.47581535207156	0.855494730230792	1	-1.33445514608619	5.20478241262775	0.618739341006303	1	5.44111599138191	5.43048628556625	5.44111599138191	5.57945238767023	5.44111599138191	5.0253582472766	5.43048628556625	5.57945238767023	5.43048628556625	5.0253582472766	5.44111599	5.43048629
35	NM_000017,NM_001302554	ACADS	acyl-CoA dehydrogenase short chain	protein_coding	NP_000008.1;NP_001289483.1	90	606885	.	.	17.072271	18.099504	14.106441	18.349518	41.694297999999996	43.395307	33.049532	44.980818	-1.05060095295893	5.16868806103737	0.93250546232329	1	-1.33689229168554	5.0096410501825	0.616524072610823	1	1.0330001346573	5.2274126334627	0.955748321206015	1	-1.27250118184911	4.96934237358614	0.677688699370695	1	1.08527054419304	5.19293576708867	0.888021099800825	1	5.24129785254983	5.17200812290046	5.24129785254983	4.8351843577021	5.24129785254983	5.28692166796044	5.17200812290046	4.8351843577021	5.17200812290046	5.28692166796044	5.24129785	5.17200812
36	NM_001330174,NM_001609	ACADSB	acyl-CoA dehydrogenase short/branched chain	protein_coding	NP_001317103.1;NP_001600.1	91	600301	.	.	9.974812	6.591025	8.704068	9.405804999999999	24.360719	15.802615999999999	20.392489	23.056782000000002	1.08489516203684	5.95237501823722	0.888142207007214	1	-1.11115139700254	5.81842640201836	0.855576281585951	1	-1.36234980931345	5.68680779157561	0.593530372334327	1	-1.20548247420869	5.88146727946293	0.74677678150346	1	-1.47800519740599	5.75571018106131	0.500485382828738	1	5.91581865264269	6.03150660803104	5.91581865264269	5.76641223808721	5.91581865264269	5.47833811159836	6.03150660803104	5.76641223808721	6.03150660803104	5.47833811159836	5.91581865	6.03150661
37	NM_000018,NM_001033859,NM_001270447,NM_001270448,XM_006721516,XM_011523829,XM_011523830,XM_024450741,XR_934021,XR_934022,XR_934023	ACADVL	acyl-CoA dehydrogenase very long chain	protein_coding	NP_000009.1;NP_001029031.1;NP_001257376.1;NP_001257377.1;XP_006721579.2;XP_011522131.1;XP_011522132.1;XP_024306509.1	92	609575	.	.	245.98831	272.25148	247.853336	238.141825	600.758366	652.749148	580.687764	583.765483	1.05660815267435	9.17828585048083	0.924031298500775	1	1.03308651489137	9.16168899776603	0.955058404789038	1	1.21341469722044	9.28428465706281	0.737725442251543	1	-1.02276831751771	9.20131194119475	0.968920077338293	1	1.14840555080195	9.32072550712151	0.810625982354637	1	9.14050451431365	9.21980825593513	9.14050451431365	9.18738386424212	9.14050451431365	9.41912839430911	9.21980825593513	9.18738386424212	9.21980825593513	9.41912839430911	9.14050451	9.21980826
38	NM_000019,XM_006718835,XM_017017681,XM_017017682,XM_017017683,XM_024448511,XM_024448512,XM_024448513,XM_024448514,XM_024448515	ACAT1	acetyl-CoA acetyltransferase 1	protein_coding	NP_000010.1;XP_006718898.1;XP_016873170.1;XP_016873171.1;XP_016873172.1;XP_024304279.1;XP_024304280.1;XP_024304281.1;XP_024304282.1;XP_024304283.1	93	607809	.	.	32.477667999999994	26.052301	30.555757	27.396248000000003	79.31771900000001	62.4629	71.588117	67.15739099999999	1.20536487805078	5.76520084266589	0.74694007393387	1	1.05407091086575	5.6627282256447	0.927747955348191	1	-1.05560246233498	5.58586432714743	0.925819800005971	1	-1.14353303138383	5.80016052723666	0.816804122600043	1	-1.27238518350473	5.73049000485873	0.677419097584799	1	5.6524066807759	5.91699049469784	5.6524066807759	5.72690909280945	5.6524066807759	5.57593101292988	5.91699049469784	5.72690909280945	5.91699049469784	5.57593101292988	5.65240668	5.91699049
39	NM_001303253,NM_005891	ACAT2	acetyl-CoA acetyltransferase 2	protein_coding	NP_001290182.1;NP_005882.2	94	100678	.	.	17.837282000000002	44.906634000000004	54.475552	22.853704	43.562625000000004	107.667976	127.629052	56.022097	-1.24486495983128	5.08236078706143	0.70553738301462	1	2.32367666567989	5.96380088422877	0.150104137337446	1	2.05773082856426	5.84339471056363	0.216465136835875	1	2.89265814732137	5.87608526341291	0.0720759439350842	1	2.56158951396246	5.74771281007819	0.109650392401691	1	5.26830089587072	4.96143179088935	5.26830089587072	6.46326573987138	5.26830089587072	6.29002108558625	4.96143179088935	6.46326573987138	4.96143179088935	6.29002108558625	5.2683009	4.96143179
41	NM_001095,NM_001256830,NM_020039,NR_046389,XM_011538350,XM_011538351,XM_011538352	ASIC1	acid sensing ion channel subunit 1	protein_coding	NP_001086.2;NP_001243759.1;NP_064423.2;XP_011536652.1;XP_011536653.1;XP_011536654.1	100	602866	.	.	0.40189299999999994	0.289564	0.3742	0.43824	0.9815140000000001	0.6942550000000001	0.876702	1.074271	-1.06864963350644	0.917134565675699	0.913459966776299	1	-1.21054815024284	0.83301325391371	0.762865957871884	1	-1.49356998957494	0.711115882722483	0.507077376229553	1	-1.1327700492835	0.782744249576905	0.84469341139185	1	-1.39758523796507	0.65456575548785	0.591989725714952	1	1.54585022120097	1.48352770414528	1.54585022120097	1.37047224452025	1.54585022120097	1.19201815319566	1.48352770414528	1.37047224452025	1.48352770414528	1.19201815319566	1.54585022	1.4835277
43	NM_000665,NM_001282449,NM_001302621,NM_001302622,NM_001367915,NM_001367917,NM_001367918,NM_001367919,NR_160407,NR_160408	ACHE	acetylcholinesterase (Cartwright blood group)	protein_coding	NP_000656.1;NP_001269378.1;NP_001289550.1;NP_001289551.1;NP_001354844.1;NP_001354846.1;NP_001354847.1;NP_001354848.1	108	100740	.	.	0.165294	0.300806	0.368453	0.33298700000000003	0.403685	0.7212139999999999	0.8632360000000001	0.816263	-1.63494589949473	-0.383581999758568	0.437988333755103	1	1.09175641787617	-0.0276853858938592	0.901549066789725	1	-1.11383870133252	-0.158922444641879	0.861311517171204	1	1.78490929451985	-0.306435659889476	0.365497460089131	1	1.46769515808842	-0.476854916123971	0.560965155673882	1	0.934203550087759	0.638195498466346	0.934203550087759	0.996080245842232	0.934203550087759	0.86199495824904	0.638195498466346	0.996080245842232	0.638195498466346	0.86199495824904	0.93420355	0.6381955
47	NM_001096,NM_001303274,NM_001303275,NM_198830,XM_005257395,XM_017024688	ACLY	ATP citrate lyase	protein_coding	NP_001087.2;NP_001290203.1;NP_001290204.1;NP_942127.1;XP_005257452.1;XP_016880177.1	115	108728	.	.	63.887662999999996	85.267259	83.13301999999999	69.066126	156.027941	204.436456	194.769725	169.304236	-1.0562952919069	8.2869394382637	0.924475412058551	1	1.1713138160153	8.44445070350479	0.784272582764835	1	1.29243507614568	8.52275353466862	0.657195875151963	1	1.2372531990878	8.40861628957746	0.712551206599059	1	1.36519291834527	8.48883698365037	0.59044117179875	1	8.33025496053832	8.2514936082736	8.33025496053832	8.55772803103193	8.33025496053832	8.69933411163491	8.2514936082736	8.55772803103193	8.2514936082736	8.69933411163491	8.33025496	8.25149361
48	NM_001278352,NM_001362840,NM_002197,XM_011517888	ACO1	aconitase 1	protein_coding	NP_001265281.1;NP_001349769.1;NP_002188.1;XP_011516190.1	117	100880	.	.	6.920802	6.310095	8.323827000000001	7.941325	16.902145	15.129059999999999	19.501633	19.466852999999997	-1.08140935627029	5.87840190955354	0.892573676911417	1	1.00504207544792	5.93730854437823	0.9933713873499	1	-1.20018988620209	5.80821499324027	0.752585695825156	1	1.08686185320696	5.88218249962328	0.885699906213756	1	-1.10983841667809	5.74775618090277	0.857275463094344	1	5.95642935486428	5.84540326222819	5.95642935486428	5.9635689011001	5.95642935486428	5.69780143739176	5.84540326222819	5.9635689011001	5.84540326222819	5.69780143739176	5.95642935	5.84540326
49	NM_001097	ACR	acrosin	protein_coding	NP_001088.2	126	102480	.	.	0.122226	0.1957	0.05428	0.080054	0.298503	0.469209	0.127171	0.196238	1.62933051750596	-2.36111869210452	0.526437007785902	1	-1.44902098167552	-2.88991868539301	0.733080603651747	1	2.49112518742702	-2.01492214590643	0.215791137167226	1	-2.35979491207981	-2.5150255527734	0.332156399658816	1	1.52878768880523	-1.7676201037315	0.644898625754218	1	0.171355033305445	0.271014312133614	0.171355033305445	0.119667788281121	0.171355033305445	0.397265355239157	0.271014312133614	0.119667788281121	0.271014312133614	0.397265355239157	0.17135503	0.27101431
50	NM_001098,XM_017028812,XM_024452250	ACO2	aconitase 2	protein_coding	NP_001089.1;XP_016884301.1;XP_024308018.1	118	100850	.	.	70.541919	81.75311699999999	63.720057	67.68118700000001	172.279125	196.01097299999998	149.287709	165.909286	1.06517519002692	7.69641512887738	0.913003580681756	1	-1.09414931508518	7.58671621935223	0.876252114517582	1	1.26368830457544	7.82879796324672	0.685563742823477	1	-1.1654606326475	7.63502295772288	0.791010311178815	1	1.1863665348216	7.86977215286385	0.767408737166479	1	7.65711278789665	7.74776693110406	7.65711278789665	7.52797473646654	7.65711278789665	7.99326408153348	7.74776693110406	7.52797473646654	7.74776693110406	7.99326408153348	7.65711279	7.74776693
51	NM_001185039,NM_004035,NM_007292,XM_011524868,XM_011524869	ACOX1	acyl-CoA oxidase 1	protein_coding	NP_001171968.1;NP_004026.2;NP_009223.2;XP_011523170.1;XP_011523171.1	119	609751	.	.	17.181845000000003	16.639983	19.046115999999998	16.519324	41.961905	39.895959999999995	44.622546	40.494406	1.06447478507152	7.08081149265901	0.913969588733038	1	1.11833776184229	7.11795142609591	0.846556687140843	1	1.04700554026927	7.06856117324887	0.936739550474702	1	1.05060043646383	7.16122319041377	0.932009551308848	1	-1.01668492355732	7.1133206848491	0.977297062061657	1	7.04568613850594	7.13516759195311	7.04568613850594	7.2058882294064	7.04568613850594	7.11146582194445	7.13516759195311	7.2058882294064	7.13516759195311	7.11146582194445	7.04568614	7.13516759
52	NM_001040649,NM_004300,NM_007099,NR_024080	ACP1	acid phosphatase 1	protein_coding	NP_001035739.1;NP_004291.1;NP_009030.1	122	171500	.	.	44.77344600000001	38.860229	49.192089	46.880326	109.34675	93.171144	115.25059300000001	114.919397	-1.01652936075419	6.21567232084577	0.977631617452871	1	1.02613231820864	6.24613683421485	0.964625301428281	1	-1.15015372711091	6.13014514062194	0.808964185621222	1	1.04309358276712	6.23455771014359	0.942038114298742	1	-1.13145130210006	6.11756213581512	0.83103828297855	1	6.24600327035875	6.22266495847391	6.24600327035875	6.28273674821677	6.24600327035875	6.04702247233634	6.22266495847391	6.28273674821677	6.22266495847391	6.04702247233634	6.24600327	6.22266496
53	NM_001302489,NM_001302490,NM_001302491,NM_001302492,NM_001357016,NM_001610,XR_001747908	ACP2	acid phosphatase 2, lysosomal	protein_coding	NP_001289418.1;NP_001289419.1;NP_001289420.1;NP_001289421.1;NP_001343945.1;NP_001601.1	123	171650	.	.	35.713271	32.168031	32.994899	38.126084	87.219775	77.12595400000001	77.302708	93.459826	-1.0423993206425	6.40878759778019	0.942916367103957	1	-1.18517156888112	6.32108595220327	0.768961046308557	1	-1.1355367605103	6.34970998563244	0.826093021644953	1	-1.13696476405383	6.2889234530111	0.824404633269683	1	-1.0893489678347	6.31819010904444	0.882483937527223	1	6.45446417883787	6.39525216648305	6.45446417883787	6.21240586646013	6.45446417883787	6.27331349693704	6.39525216648305	6.21240586646013	6.39525216648305	6.27331349693704	6.45446418	6.39525217
54	NM_001111034,NM_001111035,NM_001111036,NM_001322023,NM_001611,XM_005259938,XM_011528069	ACP5	acid phosphatase 5, tartrate resistant	protein_coding	NP_001104504.1;NP_001104505.1;NP_001104506.1;NP_001308952.1;NP_001602.1;XP_005259995.1;XP_011526371.1	124	171640	.	.	9.518235	8.662647999999999	7.629779	7.872617	23.245655	20.769531999999998	17.875568	19.298424	1.26363238308746	3.9129509472001	0.68725899430691	1	-1.0617538117722	3.69224340272328	0.918139002953258	1	1.17055039208383	3.85255530483211	0.787438908052539	1	-1.34166520217188	3.87551008053873	0.614212698427249	1	-1.07951846501198	4.01804041005171	0.896245978576011	1	3.83634679601882	4.15273644833571	3.83634679601882	3.75611013499768	3.83634679601882	4.04877085631871	4.15273644833571	3.75611013499768	4.15273644833571	4.04877085631871	3.8363468	4.15273645
58	NM_001100	ACTA1	actin alpha 1, skeletal muscle	protein_coding	NP_001091.1	129	102610	.	.	0.09811	0.028031	0.018417	0.034057	0.239606	0.067208	0.043148	0.083485	3.05153538948983	-2.8087915040385	0.242406210358923	1	-1.28452847101231	-3.67781208343996	1	1	-1.11542635268047	-3.5782356208	1	1	-3.91632846220271	-2.8669704274932	0.153619853412914	1	-3.39605461707435	-2.7753390825105	0.191364778104937	1	0.0786800722126161	0.232492137403478	0.0786800722126161	0.061074304942231	0.0786800722126161	0.0704636238873082	0.232492137403478	0.061074304942231	0.232492137403478	0.0704636238873082	0.07868007	0.23249214
60	NM_001101	ACTB	actin beta	protein_coding	NP_001092.1	132	102630	.	.	1779.984131	1804.41687	2511.792725	2436.823486	4347.118652	4326.263184	5884.799805	5973.47168	-1.33775585774021	12.0237169745524	0.614715169010681	1	1.00268878748679	12.2203432100703	0.996291697486411	1	-1.28933798340432	12.0467078036674	0.660107408316717	1	1.34135279620685	12.0259349857431	0.611465342525422	1	1.03755250305381	11.8254314587416	0.949074927427993	1	12.2186991615538	11.7989863523678	12.2186991615538	12.2225722460075	12.2186991615538	11.8521560708765	11.7989863523678	12.2225722460075	11.7989863523678	11.8521560708765	12.21869916	11.79898635
62	gene-ACTBP2	ACTBP2	ACTB pseudogene 2	pseudogene	.	135	.	.	.	0.040436	0.05897	0.051459	0.020841	0.098754	0.141386	0.120562	0.051088	2.21504538252344	-3.36242123288773	0.618647901157986	1	2.34338337823301	-3.32796678141855	0.485618099236352	1	3.08087203186336	-3.11615450400043	0.301935549153952	1	1.0567404140201	-2.96047201430058	1	1	1.39108941631741	-2.76932393256138	0.85764298861427	1	0.0594086638330749	0.131430972261248	0.0594086638330749	0.138681796444433	0.0594086638330749	0.18075579350519	0.131430972261248	0.138681796444433	0.131430972261248	0.18075579350519	0.05940866	0.13143097
67	gene-ACTBP7	ACTBP7	ACTB pseudogene 7	pseudogene	.	140	.	.	.	0.011198	0.003882	0.012114	0.007274	0.027348	0.009308	0.028381	0.01783	1.12605573954742	-4.06851128586036	1	1	1.02692800605457	-4.13685991547036	1	1	-1.61010087408447	-4.2313242230694	1	1	-1.09652282584333	-4.04719600993352	1	1	-1.80708646676224	-4.13399013159221	1	1	0.0398763402590873	0.0451538629999838	0.0398763402590873	0.0410021143733407	0.0398763402590873	0.0238723196963005	0.0451538629999838	0.0410021143733407	0.0451538629999838	0.0238723196963005	0.03987634	0.04515386
71	NM_001199954,NM_001614,NR_037688	ACTG1	actin gamma 1	protein_coding	NP_001186883.1;NP_001605.1	144	102560	.	.	736.319529	1217.390798	1080.529701	906.6333219999999	1798.2567040000001	2918.8116170000003	2531.5389990000003	2222.4623140000003	-1.20420206212745	10.7449477983272	0.74765468741849	1	1.1590396585144	10.9831523235443	0.798247624077613	1	1.40605717485017	11.1394302005336	0.555790489340218	1	1.39571793102209	10.8651482704902	0.564345145821103	1	1.69317688330294	11.0339951164327	0.364203800747689	1	10.8735117113795	10.6055909470026	10.8735117113795	11.0863363079528	10.8735117113795	11.3649452994553	10.6055909470026	11.0863363079528	10.6055909470026	11.3649452994553	10.87351171	10.60559095
73	gene-ACTG1P1	ACTG1P1	actin gamma 1 pseudogene 1	pseudogene	.	146	.	.	.	0.208748	0.280341	0.217607	0.135461	0.50981	0.672143	0.509825	0.332059	1.56303193950959	-1.30330537477853	0.539472181520213	1	1.51534998093928	-1.32725202878966	0.588018447296359	1	2.09079018363971	-1.05652696865196	0.273946431008163	1	-1.03156540683924	-1.04684872801548	1	1	1.33762327846725	-0.80832888159672	0.663601857892013	1	0.372138518150808	0.546957759269211	0.372138518150808	0.532902740242364	0.372138518150808	0.69361727308486	0.546957759269211	0.532902740242364	0.546957759269211	0.69361727308486	0.37213852	0.54695776
75	gene-ACTG1P3	ACTG1P3	actin gamma 1 pseudogene 3	pseudogene	.	148	.	.	.	0.079394	0.063366	0.144123	0.031782	0.193898	0.151926	0.337661	0.077909	2.23601432920022	-2.81188370159039	0.411228964435972	1	3.63624864361621	-2.37794503428076	0.126067908961064	1	1.88112740487776	-2.94010715951799	0.588181502776979	1	1.62470718388347	-2.05398711307575	0.605192926486735	1	-1.18808970042904	-2.4821056294255	0.88265554324382	1	0.0976974442845111	0.212838329709612	0.0976974442845111	0.332798363288091	0.0976974442845111	0.18075579350519	0.212838329709612	0.332798363288091	0.212838329709612	0.18075579350519	0.09769744	0.21283833
81	NM_001322033,NM_004924,XM_005259281,XM_006723406,XM_017027331	ACTN4	actinin alpha 4	protein_coding	NP_001308962.1;NP_004915.2;XP_005259338.1;XP_006723469.1;XP_016882820.1	166	604638	.	.	159.180505	177.877985	170.55174599999998	190.55662999999998	388.75433499999997	426.47959000000003	399.5803	467.118191	-1.16039888496396	9.55871213130643	0.796707298169829	1	-1.15256714419817	9.56323778089011	0.805763551176724	1	-1.01333928241808	9.65250374174867	0.98170879354907	1	1.00679505675407	9.4523101507377	0.990668082322596	1	1.14512371898082	9.54847731447461	0.814461120072732	1	9.66375566609026	9.44941958835523	9.66375566609026	9.45917572544604	9.66375566609026	9.64466205413014	9.44941958835523	9.45917572544604	9.44941958835523	9.64466205413014	9.66375567	9.44941959
83	gene-ACTG1P10	ACTG1P10	actin gamma 1 pseudogene 10	pseudogene	.	155	.	.	.	0.576369	0.826117	1.069661	0.770529	1.407621	1.980695	2.506075	1.888826	-1.30461401597241	0.528633520325985	0.668774640848098	1	1.34406109566182	0.92637869938192	0.622920753271998	1	1.11741923864818	0.782904330335944	0.8546448525754	1	1.75343973531772	0.781983726430937	0.355681599431625	1	1.45774015993366	0.619201428699776	0.534326689926846	1	1.37710445244041	1.15318191447485	1.37710445244041	1.654298996547	1.37710445244041	1.47781303570911	1.15318191447485	1.654298996547	1.15318191447485	1.47781303570911	1.37710445	1.15318191
86	NM_004301,NM_177989,NM_178042	ACTL6A	actin like 6A	protein_coding	NP_004292.1;NP_817126.1;NP_829888.1	24124	604958	.	.	48.86047500000001	41.762831	48.485506	49.256125	119.328183	100.130405	113.595158	120.74328700000001	1.01362613282994	6.63509548005183	0.981503938989041	1	-1.0314756906423	6.60310946405399	0.957396636589758	1	-1.13425484063253	6.5373539919161	0.827571730295959	1	-1.0455306735673	6.61307486157293	0.938746064216959	1	-1.14971011562898	6.54777538568494	0.809391433061269	1	6.63941342425571	6.65874485931898	6.63941342425571	6.59515822144343	6.63941342425571	6.45960646794642	6.65874485931898	6.59515822144343	6.65874485931898	6.45960646794642	6.63941342	6.65874486
87	NM_001102,NM_001130004,NM_001130005,XM_011537265,XM_011537266,XM_011537267,XM_011537268,XM_017021720,XM_017021721,XM_017021722,XM_017021723,XM_017021725,XM_017021726,XM_017021727,XM_017021728	ACTN1	actinin alpha 1	protein_coding	NP_001093.1;NP_001123476.1;NP_001123477.1;XP_011535567.1;XP_011535568.1;XP_011535569.1;XP_011535570.1;XP_016877209.1;XP_016877210.1;XP_016877211.1;XP_016877212.1;XP_016877214.1;XP_016877215.1;XP_016877216.1;XP_016877217.1	163	102575	.	.	67.430496	65.060661	57.95003	64.827274	164.680322	155.9892	135.769291	158.91338399999998	1.06287123577395	8.15748031726811	0.915946771965683	1	-1.14700185250724	8.01729349663071	0.812324373363197	1	1.04895672233092	8.14772010353152	0.934081265234466	1	-1.21911519560244	8.06495024555034	0.731689548657531	1	-1.01326508262394	8.19133241304408	0.981862759707252	1	8.11788143412478	8.20554160283852	8.11788143412478	7.92077558943756	8.11788143412478	8.18659464829732	8.20554160283852	7.92077558943756	8.20554160283852	8.18659464829732	8.11788143	8.2055416
88	NM_001103,NM_001278343,NM_001278344	ACTN2	actinin alpha 2	protein_coding	NP_001094.1;NP_001265272.1;NP_001265273.1	164	102573	.	.	0.014072	0.032748	0.022887	0.013599	0.034368	0.078516	0.05362	0.033337	1.13151790107745	-3.06776062870572	1	1	1.53171831715939	-2.88784759442524	0.733080603651747	1	2.35075114461732	-2.56188226500056	0.289384040733507	1	1.3531149916338	-2.80226789783	0.733080603651747	1	2.07618838040304	-2.47760070974927	0.454997129381237	1	0.116467390434022	0.131430972261248	0.116467390434022	0.175974148223438	0.116467390434022	0.263294425082018	0.131430972261248	0.175974148223438	0.131430972261248	0.263294425082018	0.11646739	0.13143097
89	NM_001104,NM_001258371	ACTN3	actinin alpha 3	protein_coding	NP_001095.2;NP_001245300.2	165	102574	.	.	0.231959	0.17977	0.103527	0.34043	0.566495	0.431016	0.242551	0.834509	-1.39474451137073	-0.0799633495201857	0.605240377139234	1	-3.06789588007359	-0.44360712615361	0.0788455409098748	1	-1.67769055729314	-0.176587554892542	0.421915451514817	1	-2.19915007742044	-0.782819124610479	0.240541836932277	1	-1.20284280346427	-0.45093081701721	0.79183987213956	1	1.04612559985432	0.818062860952444	1.04612559985432	0.428612585293025	1.04612559985432	0.708424118947638	0.818062860952444	0.428612585293025	0.818062860952444	0.708424118947638	1.0461256	0.81806286
90	NM_001105,NM_001111067,NM_001347663,NM_001347664,NM_001347665,NM_001347666,NM_001347667,XM_006712825,XM_011512108	ACVR1	activin A receptor type 1	protein_coding	NP_001096.1;NP_001104537.1;NP_001334592.1;NP_001334593.1;NP_001334594.1;NP_001334595.1;NP_001334596.1;XP_006712888.1;XP_011510410.1	171	102576	.	.	11.140656	10.563984999999999	10.522874999999999	10.682662	27.207971999999998	25.328167999999998	24.653713	26.186790000000002	1.08896380457783	5.28937907447933	0.883267739582764	1	-1.00025952745249	5.2264269738749	1	1	1.01808928523964	5.23966380726832	0.975800028722695	1	-1.08924635322057	5.28922268785438	0.882924111554387	1	-1.06961489164339	5.30194971828582	0.907862225292068	1	5.26357223069871	5.3834625069704	5.26357223069871	5.26320758982092	5.26357223069871	5.28877014352368	5.3834625069704	5.26320758982092	5.3834625069704	5.28877014352368	5.26357223	5.38346251
91	NM_004302,NM_020327,NM_020328,XM_011538966,XM_011538967,XM_017020201	ACVR1B	activin A receptor type 1B	protein_coding	NP_004293.1;NP_064732.3;NP_064733.3;XP_011537268.1;XP_011537269.1;XP_016875690.1	172	601300	.	.	23.019017	14.245721	17.325858	23.977679	56.217579	34.155486	40.592208	58.777328	-1.02140460184412	6.8809726317941	0.97091407972142	1	-1.43451679141178	6.65928476372807	0.533238862858628	1	-1.62798429523969	6.58721912042488	0.401070503028168	1	-1.40445441663078	6.64134411651438	0.557455835343483	1	-1.59386712930936	6.56833701667059	0.421694002477741	1	6.90786680088877	6.87756899700639	6.90786680088877	6.39250370989618	6.90786680088877	6.21229087581912	6.87756899700639	6.39250370989618	6.87756899700639	6.21229087581912	6.9078668	6.877569
92	NM_001278579,NM_001278580,NM_001616	ACVR2A	activin A receptor type 2A	protein_coding	NP_001265508.1;NP_001265509.1;NP_001607.1	173	102581	.	.	2.6326030000000005	2.3707580000000004	3.038014	2.952776	6.429402	5.68412	7.117667	7.238243	-1.09132574092563	4.00193893485737	0.88128700360478	1	-1.00246326339005	4.06153658004449	0.997785930321056	1	-1.19362124419144	3.94188674290019	0.761297240533983	1	1.0886439754007	4.0001144042499	0.884662148583718	1	-1.09373445135845	3.87480280371003	0.879331142844614	1	4.14480571319438	4.02613926646453	4.14480571319438	4.1414568717478	4.14480571319438	3.90513631225774	4.02613926646453	4.1414568717478	4.02613926646453	3.90513631225774	4.14480571	4.02613927
93	NM_001106,XM_005265583,XM_017007514,XM_017007515,XM_017007516	ACVR2B	activin A receptor type 2B	protein_coding	NP_001097.2;XP_005265640.1;XP_016863003.1;XP_016863004.1;XP_016863005.1	174	602730	.	.	0.9123479999999999	0.898538	0.97553	0.761183	2.2281590000000002	2.154329	2.285539	1.865914	1.22946868289543	3.43797109815234	0.723803648994828	1	1.2485862551762	3.45026925663198	0.702893883510525	1	1.25256334832142	3.45275777374057	0.699945502673755	1	1.01554763765747	3.5904225744735	0.980922495991396	1	1.01878488449301	3.59298863050503	0.97578413733333	1	3.41912009458753	3.69180829595294	3.41912009458753	3.71235922949412	3.41912009458753	3.7166019590831	3.69180829595294	3.71235922949412	3.69180829595294	3.7166019590831	3.41912009	3.6918083
94	NM_000020,NM_001077401,XM_005269235,XM_011539008,XM_024449279	ACVRL1	activin A receptor like type 1	protein_coding	NP_000011.2;NP_001070869.1;XP_005269292.1;XP_011537310.1;XP_024305047.1	175	601284	.	.	0.763605	0.576628	0.549344	0.8793059999999999	1.864892	1.3825189999999998	1.287041	2.1554729999999998	-1.13037096090947	1.88301946961133	0.839359280203206	1	-1.66177419787679	1.64968475895964	0.391147340514058	1	-1.47207687479222	1.7198212150642	0.512246755285666	1	-1.47008695262248	1.54205077084079	0.515599635804281	1	-1.30228219808501	1.61749222127533	0.659599228918818	1	2.28734235767371	2.14850044964912	2.28734235767371	1.73772373582623	2.28734235767371	1.86242411401894	2.14850044964912	1.73772373582623	2.14850044964912	1.86242411401894	2.28734236	2.14850045
95	NM_000666,NM_001198895,NM_001198896,NM_001198897,NM_001198898	ACY1	aminoacylase 1	protein_coding	NP_000657.1;NP_001185824.1;NP_001185825.1;NP_001185826.1;NP_001185827.1	177	104620	.	.	16.837104	17.73009	17.870247	15.543513	41.119966999999995	42.509592999999995	41.867636000000005	38.102362	1.10774522010642	4.65242352900464	0.860351247640781	1	1.11752036663059	4.65905497725054	0.84838830366117	1	1.18785560589395	4.70614872242215	0.766792923521555	1	1.00882397324881	4.73069802325158	0.988669952311927	1	1.0723182469217	4.77565013770088	0.904699779875452	1	4.63435298421533	4.77632848993264	4.63435298421533	4.78854327763487	4.63435298421533	4.87351406860817	4.77632848993264	4.78854327763487	4.77632848993264	4.87351406860817	4.63435298	4.77632849
97	NM_001107,NM_001302616,NM_001302617,NR_126393,NR_126394,NR_126395	ACYP1	acylphosphatase 1	protein_coding	NP_001098.1;NP_001289545.1;NP_001289546.1	179	600875	.	.	4.597356	4.572266	4.04631	4.546583	11.22777	10.962447000000001	9.479973999999999	11.145199999999999	1.04753117798366	1.68446997921805	0.942464140239586	1	-1.11240305278134	1.57638159304013	0.863058855697526	1	1.06191150895289	1.69463485272721	0.92207195084014	1	-1.16527162698954	1.61201669413126	0.804338599716839	1	1.01372790178826	1.7284430921757	0.986485853849428	1	2.03943792253801	2.09044847828162	2.03943792253801	1.92460803698909	2.03943792253801	2.10553356901461	2.09044847828162	1.92460803698909	2.09044847828162	2.10553356901461	2.03943792	2.09044848
98	NM_001320586,NM_001320587,NM_001320588,NM_001320589,NM_001320590,NM_138448,XM_017005406,XM_017005407,XM_017005408,XM_017005409,XM_017005410,XM_017005411,XM_017005412,XM_017005413,XR_001739083	ACYP2	acylphosphatase 2	protein_coding	NP_001307515.1;NP_001307516.1;NP_001307517.1;NP_001307518.1;NP_001307519.1;NP_612457.1;XP_016860895.1;XP_016860896.1;XP_016860897.1;XP_016860898.1;XP_016860899.1;XP_016860900.1;XP_016860901.1;XP_016860902.1	180	102595	.	.	2.366207	2.3785809999999996	2.0173170000000002	2.3003180000000003	5.778803	5.702877	4.726308	5.638852000000001	-1.0428773928882	1.80271433281016	0.947108077147631	1	-1.24342597159293	1.68447176595761	0.719161208146626	1	1.00639665267182	1.83710607233571	1	1	-1.19229419844496	1.65160998502789	0.77139407162058	1	1.04954586372394	1.80830163741913	0.942464140239586	1	2.17990558465268	2.13289833790636	2.17990558465268	1.94094822493126	2.17990558465268	2.18708337466737	2.13289833790636	1.94094822493126	2.13289833790636	2.18708337466737	2.17990558	2.13289834
100	NM_000022,NM_001322050,NM_001322051,NR_136160	ADA	adenosine deaminase	protein_coding	NP_000013.2;NP_001308979.1;NP_001308980.1	186	608958	.	.	8.39833	9.789014	8.78731	8.62251	20.510596	23.470101	20.587512	21.136665	-1.00252898873267	3.80126405705037	0.998013538195611	1	-1.01080340602453	3.79522387755342	0.986608630766675	1	1.18944678790648	3.93324581877417	0.765867024170412	1	-1.0082534604982	3.7935774197546	0.990169471815238	1	1.19245306088624	3.93193373750287	0.762917901705173	1	3.90002398130953	3.89662394971916	3.90002398130953	3.88556334512557	3.90002398130953	4.13486972824523	3.89662394971916	3.88556334512557	3.89662394971916	4.13486972824523	3.90002398	3.89662395
101	NM_001109,NM_001164489,NM_001164490,XM_011539117,XM_017015465,XM_017015466	ADAM8	ADAM metallopeptidase domain 8	protein_coding	NP_001100.3;NP_001157961.1;NP_001157962.1;XP_011537419.2;XP_016870954.1;XP_016870955.1	215	602267	.	.	6.520548	7.014003000000001	5.066426999999999	6.000902000000001	15.924634000000001	16.816747	11.869974	14.710225	1.11091299144718	4.46954041875564	0.856619016431665	1	-1.22315171813319	4.25396036431845	0.728863551925625	1	1.22328227606185	4.54421442786546	0.728517370629473	1	-1.35881331085905	4.33924214080507	0.597675260996495	1	1.10115004373413	4.61462956071693	0.868598927691381	1	4.457018221085	4.60220322246198	4.457018221085	4.18097324656581	4.457018221085	4.73575885742542	4.60220322246198	4.18097324656581	4.60220322246198	4.73575885742542	4.45701822	4.60220322
102	NM_001110,NM_001320570,XM_024449818	ADAM10	ADAM metallopeptidase domain 10	protein_coding	NP_001101.1;NP_001307499.1;XP_024305586.1	188	602192	.	.	21.680746	17.790013000000002	21.221132	23.528728	52.949225	42.653268000000004	49.71832	57.676801999999995	-1.0295030107012	7.95755571046171	0.959909086004501	1	-1.04479551948616	7.94710535633893	0.939564976810426	1	-1.17375837427908	7.86745959390171	0.781553443500311	1	-1.01485424614364	7.9258361877161	0.979705538949471	1	-1.14012128167652	7.84496660810774	0.820442067210782	1	7.98391302643799	7.94213278397333	7.98391302643799	7.92094721241361	7.98391302643799	7.75376555185401	7.94213278397333	7.92094721241361	7.94213278397333	7.75376555185401	7.98391303	7.94213278
103	NM_001025107,NM_001111,NM_001193495,NM_001365045,NM_001365046,NM_001365047,NM_001365048,NM_001365049,NM_015840,NM_015841,XM_006711113,XM_011509061,XM_011509062	ADAR	adenosine deaminase RNA specific	protein_coding	NP_001020278.1;NP_001102.3;NP_001180424.1;NP_001351974.1;NP_001351975.1;NP_001351976.1;NP_001351977.1;NP_001351978.1;NP_056655.3;NP_056656.3;XP_006711176.1;XP_011507363.2;XP_011507364.1	225	146920	.	.	61.640375	53.901418	63.12275199999999	62.14828099999999	150.53955399999998	129.233842	147.88830199999998	152.346281	1.01499739695048	8.77565749945745	0.979470070933338	1	-1.0140765553667	8.75482880021385	0.980723361079654	1	-1.11769219519582	8.68686334288926	0.847221234807434	1	-1.02928505924554	8.76568637104156	0.960162046380012	1	-1.13445462180604	8.698240976704	0.827094067618195	1	8.76809489541763	8.7895221179626	8.76809489541763	8.74797482381714	8.76809489541763	8.60796062679243	8.7895221179626	8.74797482381714	8.7895221179626	8.60796062679243	8.7680949	8.78952212
104	NM_001112,NM_001160230,NM_001346687,NM_001346688,NM_015833,NM_015834,NR_027672,NR_027673,NR_027674,NR_073200,NR_144483,XM_006723954,XM_011529425,XM_011529432,XM_017028242,XM_017028243,XM_017028244,XM_017028245,XM_017028246,XM_017028247,XM_017028248,XM_017028249,XM_017028250,XM_017028251,XM_017028253,XM_017028254,XM_017028255,XM_024452043,XR_001754786,XR_001754787,XR_001754791,XR_001754792,XR_0017…	ADARB1	adenosine deaminase RNA specific B1	protein_coding	NP_001103.1;NP_001153702.1;NP_001333616.1;NP_001333617.1;NP_056648.1;NP_056649.1;XP_006724017.1;XP_011527727.1;XP_011527734.1;XP_016883731.1;XP_016883732.1;XP_016883733.1;XP_016883734.1;XP_016883735.1;XP_016883736.1;XP_016883737.1;XP_016883738.1;XP_016883739.1;XP_016883740.1;XP_016883742.1;XP_016883743.1;XP_016883744.1;XP_024307811.1	226	601218	.	.	0.194633	0.337022	0.306168	0.39379999999999993	0.47533899999999996	0.8080390000000001	0.7173120000000001	0.9653370000000002	-1.50503408744632	1.63224407512424	0.491505771230698	1	-1.05214927768927	1.85699334946768	0.935154805184379	1	-1.09886893731612	1.82827216847485	0.875887832034601	1	1.43043460893518	1.58878139839015	0.552038481420993	1	1.36959342620341	1.55204112079626	0.596565862261433	1	2.22816617542839	1.78579218800145	2.22816617542839	2.17076735647684	2.22816617542839	2.12221647738907	1.78579218800145	2.17076735647684	1.78579218800145	2.12221647738907	2.22816618	1.78579219
107	NM_001281768,NM_021116,XM_005249584,XM_005249585	ADCY1	adenylate cyclase 1	protein_coding	NP_001268697.1;NP_066939.1;XP_005249641.1;XP_005249642.1	232	103072	.	.	2.68061	2.954188	4.0364889999999995	3.805936	6.54665	7.082949	9.456961	9.329624	-1.33829133090718	5.36975472754525	0.615075996856682	1	1.01766199495239	5.57710932773475	0.97623077149303	1	-1.19954061486597	5.43937447044154	0.753462298156823	1	1.36192789649564	5.38425434795105	0.594051200211421	1	1.11566911228176	5.22551304121271	0.850401437946891	1	5.59375351466587	5.1834133544782	5.59375351466587	5.61849433932186	5.59375351466587	5.33720891192495	5.1834133544782	5.61849433932186	5.1834133544782	5.33720891192495	5.59375351	5.18341335
109	NM_001320613,NM_001377128,NM_001377129,NM_001377130,NM_001377131,NM_001377132,NM_004036,XM_006711925,XM_011532489,XM_011532490,XM_011532491,XM_011532492,XM_011532493,XM_011532494,XM_011532496,XM_017003187,XM_017003188,XM_017003189,XM_017003191,XM_017003192	ADCY3	adenylate cyclase 3	protein_coding	NP_001307542.1;NP_001364057.1;NP_001364058.1;NP_001364059.1;NP_001364060.1;NP_001364061.1;NP_004027.2;XP_006711988.1;XP_011530791.1;XP_011530792.1;XP_011530793.1;XP_011530794.1;XP_011530795.1;XP_011530796.1;XP_011530798.1;XP_016858676.1;XP_016858677.1;XP_016858678.1;XP_016858680.1;XP_016858681.1	234	600291	.	.	3.046647	2.844425	3.798945	3.8622759999999996	7.440592	6.819781	8.900428000000002	9.467737	-1.23594293816985	4.20644611961532	0.715579240664892	1	-1.04550182430366	4.31902457835895	0.939662670238894	1	-1.2813520777721	4.1835895938955	0.669804406691736	1	1.18215274491361	4.17134934044585	0.773683714899893	1	-1.03674068525067	4.02017737875739	0.951693213618698	1	4.41783148748451	4.12802785355609	4.41783148748451	4.3566983679408	4.41783148748451	4.07899495909028	4.12802785355609	4.3566983679408	4.12802785355609	4.07899495909028	4.41783149	4.12802785
112	NM_015270,XM_006719210,XM_017018743,XR_001748565	ADCY6	adenylate cyclase 6	protein_coding	NP_056085.1;XP_006719273.1;XP_016874232.1	237	600294	.	.	11.55129	15.599753	12.520889	12.534956999999999	28.210829	37.401911	29.334795999999997	30.727384999999998	-1.07417931016661	6.33238806222295	0.901644442157355	1	-1.0393696982899	6.35545401396483	0.946922979823425	1	1.28965316988672	6.57808042013287	0.660152317053024	1	1.03349110791664	6.30381673561623	0.954774213432916	1	1.38531805023786	6.53397576464677	0.573478044078029	1	6.39972699816279	6.29775674349131	6.39972699816279	6.34468945085055	6.39972699816279	6.76287464929497	6.29775674349131	6.34468945085055	6.29775674349131	6.76287464929497	6.399727	6.29775674
113	NM_001114,NM_001286057,XM_011522835,XM_011522836,XM_011522837,XM_011522838,XM_011522839,XM_011522840,XM_011522842,XM_017022896,XM_017022897,XM_017022898,XM_017022899,XR_001751822	ADCY7	adenylate cyclase 7	protein_coding	NP_001105.1;NP_001272986.1;XP_011521137.1;XP_011521138.1;XP_011521139.1;XP_011521140.1;XP_011521141.1;XP_011521142.1;XP_011521144.1;XP_016878385.1;XP_016878386.1;XP_016878387.1;XP_016878388.1	238	600385	.	.	1.118391	1.465176	1.3954090000000001	1.4010120000000001	2.7313609999999997	3.5129010000000003	3.269259	3.434351	-1.22465253340673	3.11449230786911	0.728992412052715	1	-1.03310658513921	3.22911745052506	0.958159799858633	1	1.09581917245086	3.31980049526884	0.87573760737017	1	1.18540741678871	3.08887436918369	0.76963251770383	1	1.34199061175126	3.18837717923512	0.61469417973536	1	3.39241558126978	3.13052636205713	3.39241558126978	3.34995978732904	3.39241558126978	3.51238460908541	3.13052636205713	3.34995978732904	3.13052636205713	3.51238460908541	3.39241558	3.13052636
115	NM_001116,XM_005255079,XM_011522353	ADCY9	adenylate cyclase 9	protein_coding	NP_001107.2;XP_005255136.1;XP_011520655.1	240	603302	.	.	9.705916	9.911204	9.852443000000001	11.021867	23.704013999999997	23.763067	23.082978	27.018293	-1.10967594972015	6.44558075593771	0.857237428030263	1	-1.14885197181178	6.4220441231988	0.810375999134164	1	-1.03926194950869	6.49117403144627	0.94706338797032	1	-1.03530386386942	6.34377032506153	0.952344653953092	1	1.06775369054801	6.41665945870323	0.909879478491622	1	6.53384476407929	6.38540980470301	6.53384476407929	6.33596351314813	6.53384476407929	6.47889544715285	6.38540980470301	6.33596351314813	6.38540980470301	6.47889544715285	6.53384476	6.3854098
118	NM_001119,NM_001286645,NM_001354754,NM_001354755,NM_001354756,NM_001354757,NM_001354758,NM_001354759,NM_001354761,NM_001354762,NM_014189,NM_014190,NM_176801,XM_005247934,XM_017007703,XM_017007704,XM_017007705,XM_017007706,XM_017007709,XM_024453887,XR_002959706,XR_002959707	ADD1	adducin 1	protein_coding	NP_001110.2;NP_001273574.1;NP_001341683.1;NP_001341684.1;NP_001341685.1;NP_001341686.1;NP_001341687.1;NP_001341688.1;NP_001341690.1;NP_001341691.1;NP_054908.2;NP_054909.2;NP_789771.1;XP_005247991.1;XP_016863192.1;XP_016863193.1;XP_016863194.1;XP_016863195.1;XP_016863198.1;XP_024309655.1	243	102680	.	.	73.98823499999999	71.99530999999999	77.31171899999998	89.301281	180.695786	172.61568699999998	181.131181	218.907384	-1.17186799172338	8.4811296941682	0.783646635537141	1	-1.17489450066486	8.47940746181596	0.780215881978606	1	-1.19066646645574	8.4706108373685	0.762582308737034	1	-1.00258259726334	8.36033964144573	0.99649764845095	1	-1.01604147362917	8.3507764637893	0.978073041415762	1	8.5946144833131	8.36644449012156	8.5946144833131	8.36273466110916	8.5946144833131	8.34355517749038	8.36644449012156	8.36273466110916	8.36644449012156	8.34355517749038	8.59461448	8.36644449
120	NM_001121,NM_001320591,NM_001320592,NM_001320593,NM_001320594,NM_016824,NM_019903,XM_024447794,XM_024447795,XM_024447796,XM_024447797,XM_024447798,XM_024447799,XM_024447800,XM_024447801,XM_024447802,XM_024447803,XM_024447804,XM_024447805,XM_024447806,XM_024447807,XM_024447808,XM_024447809,XM_024447810,XM_024447811,XM_024447812,XM_024447813,XM_024447814	ADD3	adducin 3	protein_coding	NP_001112.2;NP_001307520.1;NP_001307521.1;NP_001307522.1;NP_001307523.1;NP_058432.1;NP_063968.1;XP_024303562.1;XP_024303563.1;XP_024303564.1;XP_024303565.1;XP_024303566.1;XP_024303567.1;XP_024303568.1;XP_024303569.1;XP_024303570.1;XP_024303571.1;XP_024303572.1;XP_024303573.1;XP_024303574.1;XP_024303575.1;XP_024303576.1;XP_024303577.1;XP_024303578.1;XP_024303579.1;XP_024303580.1;XP_024303581.1;XP_…	245	601568	.	.	44.856753	30.534643	45.716147	42.11957699999999	109.55021000000004	73.20974699999998	107.106914	103.24920600000003	1.07868254465596	7.69277683876648	0.895716561543793	1	1.048477044905	7.67165658132669	0.934737133217139	1	-1.32740348141954	7.44729940460424	0.624360449042588	1	-1.028808944648	7.72603779341977	0.960855627336557	1	-1.43184656551034	7.51061698206849	0.535219595296339	1	7.64413435744251	7.75287951230963	7.64413435744251	7.71209673153727	7.64413435744251	7.23788223698589	7.75287951230963	7.71209673153727	7.75287951230963	7.23788223698589	7.64413436	7.75287951
123	NM_001122,NR_038064,XM_017014259	PLIN2	perilipin 2	protein_coding	NP_001113.2;XP_016869748.1	248	103195	.	.	204.811092	274.43895200000003	356.284715	249.42228500000002	500.194441	657.9938400000001	834.728255	611.4176719999999	-1.19037162175939	8.87579150854098	0.762885052156351	1	1.38926962208578	9.25256799283323	0.569780049339907	1	1.15197767692804	9.10167036737411	0.806465865405507	1	1.65374701279911	9.15263709684618	0.385879003963536	1	1.37128140050458	8.99027560489595	0.58513019763564	1	8.99875486790085	8.74787861579322	8.99875486790085	9.47229246140397	8.99875486790085	9.202496227126	8.74787861579322	9.47229246140397	8.74787861579322	9.202496227126	8.99875487	8.74787862
124	NM_000667	ADH1A	alcohol dehydrogenase 1A (class I), alpha polypeptide	protein_coding	NP_000658.1	249	103700	.	.	0.161776	0.025684	0.094722	0.175234	0.395093	0.061579	0.221922	0.429556	-1.03680480919185	-1.71218927834415	1	1	-1.75906395816665	-2.0099258194693	0.444978762326466	1	-5.43054743396927	-2.30995522356703	0.0461954945699019	1	-1.69610819783925	-2.04025172352756	0.466686686490945	1	-5.2271369872511	-2.36306067331777	0.0556964085543233	1	0.356433517942594	0.345103739156443	0.356433517942594	0.212326766939021	0.356433517942594	0.0704636238873082	0.345103739156443	0.212326766939021	0.345103739156443	0.0704636238873082	0.35643352	0.34510374
126	NM_000669,NR_133005	ADH1C	alcohol dehydrogenase 1C (class I), gamma polypeptide	protein_coding	NP_000660.1	251	103730	.	.	2.3991	0.597357	3.113843	3.869998	5.859139000000001	1.43222	7.295325	9.486662	-1.57408888075182	2.32364576995158	0.440474806756374	1	-1.27843682317923	2.44572713563365	0.677415614303089	1	-6.16797833546821	1.84034902690642	0.00383146531506434	1	1.23126374322648	2.11817029572411	0.726083430880769	1	-3.91807126964907	1.29881625110752	0.0261905938491498	1	2.82407092749037	2.28180965177207	2.82407092749037	2.52523090178767	2.82407092749037	0.988700532725558	2.28180965177207	2.52523090178767	2.28180965177207	0.988700532725558	2.82407093	2.28180965
127	NM_000670,NM_001306171,NM_001306172	ADH4	alcohol dehydrogenase 4 (class II), pi polypeptide	protein_coding	NP_000661.2;NP_001293100.1;NP_001293101.1	252	103740	.	.	2.1392670000000003	0.677391	2.744884	1.9207589999999999	5.224568	1.624111	6.4309	4.708425	1.15720121282794	2.18037377280833	0.806832551982748	1	1.41850951430142	2.34419820781648	0.552604629272217	1	-2.71829400180427	1.53450355105407	0.0993068279190147	1	1.22580188526355	2.43563862835421	0.730543629345954	1	-3.1454258283681	1.68706366382178	0.0578463593476957	1	2.37179029820566	2.54413134812512	2.37179029820566	2.79164704829754	2.37179029820566	1.34198097441392	2.54413134812512	2.79164704829754	2.54413134812512	1.34198097441392	2.3717903	2.54413135
128	NM_000671	ADH5	alcohol dehydrogenase 5 (class III), chi polypeptide	protein_coding	NP_000662.3	253	103710	.	.	73.806862	54.462372	72.281044	77.844269	180.252823	130.578781	169.344986	190.822403	-1.03057651014637	7.77826884458774	0.95848253412062	1	-1.10710273256423	7.72829933194203	0.860203258290652	1	-1.36457983872516	7.59301713704236	0.591059033853245	1	-1.074255686482	7.70564282194253	0.901353903499246	1	-1.32409342251443	7.56809877343648	0.627403524751132	1	7.80609436329014	7.76283947145073	7.80609436329014	7.6599942796132	7.80609436329014	7.35998134390585	7.76283947145073	7.6599942796132	7.76283947145073	7.35998134390585	7.80609436	7.76283947
130	NM_000672,NM_001102470,NR_132990	ADH6	alcohol dehydrogenase 6 (class V)	protein_coding	NP_000663.1;NP_001095940.1	255	103735	.	.	14.525573999999999	7.863249	11.950549	12.041202000000002	35.474693	18.852896	27.99856	29.517023000000002	1.22448069249196	5.35270705857061	0.72663965242469	1	-1.03412959060387	5.1753767882107	0.954228754981416	1	-1.46594776187008	4.9501956715537	0.509955942635599	1	-1.26627140676892	5.33117794220795	0.683655854779859	1	-1.79502019217186	5.13070201359621	0.315165282947165	1	5.237015843571	5.52216890798335	5.237015843571	5.18990153951002	5.237015843571	4.70286373150568	5.52216890798335	5.18990153951002	5.52216890798335	4.70286373150568	5.23701584	5.52216891
132	NM_001123,NM_001202449,NM_001202450,NM_001369123,NM_001369124,NM_006721,XM_017015698,XM_017015699,XM_017015702,XM_017015703,XM_017015704,XM_017015705,XM_017015706	ADK	adenosine kinase	protein_coding	NP_001114.2;NP_001189378.1;NP_001189379.1;NP_001356052.1;NP_001356053.1;NP_006712.2;XP_016871187.1;XP_016871188.1;XP_016871191.1;XP_016871192.1;XP_016871193.1;XP_016871194.1;XP_016871195.1	257	102750	.	.	11.057514000000001	9.129153	12.473083	11.056870000000002	27.004913000000002	21.888022000000003	29.222790999999997	27.104095	1.02234420393952	4.56635933652135	0.970375851075715	1	1.10562036510454	4.62442937153076	0.862935184162318	1	-1.14869291799617	4.45411146070163	0.811603732371514	1	1.08145561663895	4.63979175015617	0.89312110394515	1	-1.17435837885683	4.47127745190783	0.782216754655438	1	4.60889584536941	4.63948649057577	4.60889584536941	4.74810285500932	4.60889584536941	4.41765057492348	4.63948649057577	4.74810285500932	4.63948649057577	4.41765057492348	4.60889585	4.63948649
133	NM_001124	ADM	adrenomedullin	protein_coding	NP_001115.1	259	103275	.	.	5.364394	9.426916	13.965553	7.619031	13.101048	22.601938	32.719456	18.6768	-1.38626289783019	3.40566319359249	0.575740711893106	1	1.78238400796433	4.09636725665198	0.321889778785217	1	1.29528413734557	3.81915632251428	0.656963617089684	1	2.4708406144008	3.94522352645669	0.124580956314423	1	1.79559018624889	3.63318026013511	0.317693281666237	1	3.7306681408708	3.30076950669496	3.7306681408708	4.51605397106242	3.7306681408708	4.07899495909028	3.30076950669496	4.51605397106242	3.30076950669496	4.07899495909028	3.73066814	3.30076951
135	NM_000675,NM_001278497,NM_001278498,NM_001278499,NM_001278500,NR_103543,NR_103544	ADORA2A	adenosine A2a receptor	protein_coding	NP_000666.2;NP_001265426.1;NP_001265427.1;NP_001265428.1;NP_001265429.1	263	102776	.	.	3.802267	5.974417000000001	11.103464	6.434023999999999	9.285985	14.324241	26.013955000000003	15.771951999999999	-1.6435852030177	3.80816471671546	0.394020792634398	1	1.63911393043027	4.52083511710458	0.395710568350455	1	-1.05514051425817	4.08347133144729	0.927371303289297	1	2.69401374813425	4.29010587991099	0.0929948081258315	1	1.55768385446518	3.76026395542116	0.447286192486586	1	4.19974598036779	3.53247202057804	4.19974598036779	4.88177605320773	4.19974598036779	4.12662522519377	3.53247202057804	4.88177605320773	3.53247202057804	4.12662522519377	4.19974598	3.53247202
136	NM_000676,XM_011523659,XM_011523661,XM_017024197,XR_001752428	ADORA2B	adenosine A2b receptor	protein_coding	NP_000667.1;XP_011521961.1;XP_011521963.1;XP_016879686.1	264	600446	.	.	5.339275	6.2167769999999996	7.369624	6.280747	13.039704	14.905322	17.266058	15.396218	-1.15491361654023	3.59974093769081	0.806161989466061	1	1.13870747415651	3.79588472011869	0.823914160571598	1	1.0284777235387	3.71990375673981	0.963169276173443	1	1.31510692449962	3.70307081535184	0.637612654202407	1	1.18780013613361	3.62163467796122	0.767397610663262	1	3.80342225736554	3.61152704792432	3.80342225736554	3.97819988138532	3.80342225736554	3.84107427035669	3.61152704792432	3.97819988138532	3.61152704792432	3.84107427035669	3.80342226	3.61152705
141	NM_001125,NM_001291949,NM_001291950,NM_001371092	ADPRH	ADP-ribosylarginine hydrolase	protein_coding	NP_001116.1;NP_001278878.1;NP_001278879.1;NP_001358021.1	269	603081	.	.	0.118512	0.171063	0.167001	0.165668	0.289433	0.41014	0.391262	0.406108	-1.37953429342602	-0.738296785618207	0.640590099406047	1	-1.01532760207852	-0.552026409387212	1	1	1.06381895964747	-0.494939227626758	0.941867626997401	1	1.35869029928573	-0.750438073291531	0.667646966283265	1	1.46741124592894	-0.688595386134697	0.560834595905014	1	0.729969561467651	0.562570395032887	0.729969561467651	0.721271900122815	0.729969561467651	0.766177061745746	0.562570395032887	0.721271900122815	0.562570395032887	0.766177061745746	0.72996956	0.5625704
142	NM_001618	PARP1	poly(ADP-ribose) polymerase 1	protein_coding	NP_001609.2	270	173870	.	.	92.84539	70.944221	95.706871	98.988205	226.749161	170.095596	224.228607	242.653275	-1.04181894255691	8.70211196891259	0.94346425662762	1	-1.06324314142234	8.6877991774735	0.915437666865132	1	-1.33211253305778	8.53931060164286	0.61993654346866	1	-1.02056421029441	8.65765102178126	0.971917579478591	1	-1.27864100458838	8.50584691342266	0.670649638312287	1	8.73464801620766	8.67568480218816	8.73464801620766	8.64639026005902	8.73464801620766	8.32205425868829	8.67568480218816	8.64639026005902	8.67568480218816	8.32205425868829	8.73464802	8.6756848
143	NM_006437,XM_011534931,XM_011534932,XR_941496	PARP4	poly(ADP-ribose) polymerase family member 4	protein_coding	NP_006428.2;XP_011533233.1;XP_011533234.1	271	607519	.	.	16.228805	16.545136	18.775186	16.370101000000002	39.634364000000005	39.668554	43.987794	40.128611	1.01730308105287	6.60122714836027	0.9765070081069	1	1.11536330528127	6.66966534765984	0.850236129806381	1	1.06080007576475	6.63199587705261	0.918791742619143	1	1.0963922113572	6.68145331010787	0.873588818918402	1	1.04275711455198	6.64409443501589	0.942419818541209	1	6.60327415809912	6.62777178035952	6.60327415809912	6.7592550170603	6.60327415809912	6.68757783628679	6.62777178035952	6.7592550170603	6.62777178035952	6.68757783628679	6.60327416	6.62777178
151	NM_000682	ADRA2B	adrenoceptor alpha 2B	protein_coding	NP_000673.2	282	104260	.	.	0.007788	0.01372	0.027585	0.007026	0.019021	0.032895	0.064627	0.017223	1.12872890443155	-3.74637308089323	1	1	2.67236075781349	-3.22808383024457	0.382150475519525	1	1.56210133859616	-3.57330036856884	1	1	2.36392576443793	-3.14631621447955	0.382150475519525	1	1.3830861760123	-3.48042457236587	1	1	0.0594086638330749	0.0672116556051003	0.0594086638330749	0.157448465642032	0.0594086638330749	0.0932069171014863	0.0672116556051003	0.157448465642032	0.0672116556051003	0.0932069171014863	0.05940866	0.06721166
152	NM_000683	ADRA2C	adrenoceptor alpha 2C	protein_coding	NP_000674.2	283	104250	.	.	4.637614	5.311364	3.541287	5.199812	11.326089	12.734508	8.29677	12.746485	-1.09452331607576	3.52787210314811	0.877193507063856	1	-1.50823268350644	3.32570646791552	0.481634403790742	1	1.06992714095182	3.64074212791403	0.908750191541182	1	-1.37797500900184	3.24879876310145	0.58344294450732	1	1.17105777353987	3.57968519146092	0.786011608524854	1	3.70299302413924	3.58310448339454	3.70299302413924	3.16526907628935	3.70299302413924	3.79326094760386	3.58310448339454	3.16526907628935	3.58310448339454	3.79326094760386	3.70299302	3.58310448
153	NM_000684	ADRB1	adrenoceptor beta 1	protein_coding	NP_000675.1	285	109630	.	.	0.037561	0.028467	0.072375	0.008545	0.091732	0.068253	0.169564	0.020946	4.31733032468715	-3.25044557267067	0.233940095600826	1	8.28185542436536	-2.60838400948634	0.0273220573305783	1	3.40838624018585	-3.44035671578156	0.412511631513651	1	1.91325331390222	-2.19746053113757	0.40602125683657	1	-1.26496803850288	-2.77173113746241	0.85764298861427	1	0.0398763402590873	0.172708774295631	0.0398763402590873	0.316191900346179	0.0398763402590873	0.137645358240301	0.172708774295631	0.316191900346179	0.172708774295631	0.137645358240301	0.03987634	0.17270877
156	NM_001619,XM_011544773,XM_024448376,XR_001747779	GRK2	G protein-coupled receptor kinase 2	protein_coding	NP_001610.2;XP_011543075.1;XP_024304144.1	289	109635	.	.	69.234643	100.42257300000001	71.23539600000001	67.052064	169.086457	240.772805	166.895158	164.36710000000002	1.05718228178272	7.98406499201493	0.923337037666629	1	1.03378823411061	7.96756135568136	0.954169869790154	1	1.5690721397056	8.30459018320372	0.43703954873251	1	-1.02262944802992	8.0075700561925	0.969156208534795	1	1.48420184806623	8.33637610725776	0.495309319444416	1	7.94907819686662	8.02898712819168	7.94907819686662	7.99682840253405	7.94907819686662	8.59687503509042	8.02898712819168	7.99682840253405	8.02898712819168	8.59687503509042	7.9490782	8.02898713
157	NM_001362778,NM_005160,XM_011529975,XR_001755175,XR_937823	GRK3	G protein-coupled receptor kinase 3	protein_coding	NP_001349707.1;NP_005151.2;XP_011528277.1	290	109636	.	.	2.265664	1.6793339999999999	2.6618020000000002	2.873422	5.5332550000000005	4.026365	6.236253	7.043724000000001	-1.22873860873912	4.68670457468431	0.722622493707659	1	-1.10541776901529	4.75692623194887	0.863097666978399	1	-1.60967131436811	4.52526324468847	0.413273117097927	1	1.11156061055921	4.60883892867958	0.855750182183889	1	-1.31001745712858	4.34936910192866	0.642176474384583	1	4.87587906056077	4.58987571526979	4.87587906056077	4.73644858312853	4.87587906056077	4.21870633267166	4.58987571526979	4.73644858312853	4.58987571526979	4.21870633267166	4.87587906	4.58987572
158	NM_000026,NM_001123378,NM_001317923,NM_001363840,NR_134256,XM_011529977,XM_011529980,XM_017028636,XM_017028637,XM_017028638,XM_017028639,XM_017028640,XM_024452166,XR_001755176,XR_002958670,XR_002958671,XR_937825	ADSL	adenylosuccinate lyase	protein_coding	NP_000017.1;NP_001116850.1;NP_001304852.1;NP_001350769.1;XP_011528279.1;XP_011528282.1;XP_016884125.1;XP_016884126.1;XP_016884127.1;XP_016884128.1;XP_016884129.1;XP_024307934.1	291	608222	.	.	43.585378999999996	46.22057800000001	35.17512	46.064243999999995	106.445227	110.818286	82.410675	112.91891400000003	1.00010521480934	6.94939028717452	1	1	-1.11856204254083	6.87075870538005	0.84632076165957	1	1.07588316941206	7.00302439635515	0.899355585302816	1	-1.11867960990435	6.87084825150823	0.846190856165741	1	1.07576990214124	7.00312881149274	0.899514587654526	1	6.96059657184163	6.96074714041952	6.96059657184163	6.80032152218429	6.96059657184163	7.0653023496491	6.96074714041952	6.80032152218429	6.96074714041952	7.0653023496491	6.96059657	6.96074714
159	NM_001126,NM_001365073,XM_011544108	ADSS2	adenylosuccinate synthase 2	protein_coding	NP_001117.2;NP_001352002.1;XP_011542410.1	292	103060	.	.	33.7196	26.348787	38.502902	28.416517000000002	82.350793	63.173756	90.207233	69.658413	1.21262029052119	6.44777917777887	0.738885437997451	1	1.33581054269086	6.52592134893429	0.616831367720029	1	-1.02795933936993	6.28237401071602	0.962188519161297	1	1.1015897991512	6.6516179288158	0.867148599738975	1	-1.2465238148888	6.43003110317278	0.703275084372342	1	6.31973263254754	6.59469609494645	6.31973263254754	6.73290856081799	6.31973263254754	6.28045336061979	6.59469609494645	6.73290856081799	6.59469609494645	6.28045336061979	6.31973263	6.59469609
160	NM_014203,NM_130787,XM_011526556,XM_011526557	AP2A1	adaptor related protein complex 2 subunit alpha 1	protein_coding	NP_055018.2;NP_570603.2;XP_011524858.1;XP_011524859.1	561	601026	.	.	27.856527999999997	33.433911	30.032811	32.502976	68.031858	80.161026	70.36292399999999	79.675701	-1.14113633428947	6.79097860846162	0.819368535297146	1	-1.11230508258693	6.80830347474302	0.85394026549784	1	1.07769627372333	6.93800271109206	0.897057403672889	1	1.02592034983593	6.71119273399118	0.964849002866701	1	1.22979802201431	6.84950916800915	0.720557298473162	1	6.89484487431021	6.70608054673681	6.89484487431021	6.74265077562788	6.89484487431021	7.00192289270737	6.70608054673681	6.74265077562788	6.70608054673681	7.00192289270737	6.89484487	6.70608055
161	NM_001242837,NM_012305,NR_144509,NR_144510,XM_011519929,XM_011519930	AP2A2	adaptor related protein complex 2 subunit alpha 2	protein_coding	NP_001229766.1;NP_036437.1;XP_011518231.1;XP_011518232.1	562	607242	.	.	30.454575000000002	32.940065000000004	24.455567000000002	29.066447	74.37687299999999	78.97698199999999	57.296178	71.25161100000001	1.0756194959005	7.21087896394386	0.899661328533967	1	-1.21969038928012	7.02121462213079	0.73118961226006	1	1.18505666651429	7.28498609583262	0.768924360322606	1	-1.31192251428389	7.07993128456751	0.638797203426893	1	1.10174332297406	7.33409712303432	0.866868096099476	1	7.16712615686994	7.27158939308323	7.16712615686994	6.88281087618765	7.16712615686994	7.41051679386426	7.27158939308323	6.88281087618765	7.27158939308323	7.41051679386426	7.16712616	7.27158939
162	NM_001127,NM_001166019,NM_001378562,NM_001378563,NM_001378564,NM_001378565,NM_001378566,NM_145730	AP1B1	adaptor related protein complex 1 subunit beta 1	protein_coding	NP_001118.3;NP_001159491.1;NP_001365491.1;NP_001365492.1;NP_001365493.1;NP_001365494.1;NP_001365495.1;NP_663782.2	554	600157	.	.	46.413351	46.880061999999995	47.59103	52.807698	113.351764	112.39945999999999	111.499512	129.449375	-1.10934055353402	7.80532476900046	0.857457946880774	1	-1.13955065846296	7.78706663569396	0.82110326267711	1	-1.07828152478739	7.82489421076055	0.896220584035325	1	-1.02723243361108	7.70928940420504	0.96297411053419	1	1.0288041546751	7.74918104240298	0.960868754803971	1	7.88415695281615	7.73512094334887	7.88415695281615	7.69654232206749	7.88415695281615	7.77590011022252	7.73512094334887	7.69654232206749	7.73512094334887	7.77590011022252	7.88415695	7.73512094
163	NM_001030006,NM_001282,XM_005257937,XM_005257938,XM_005257941,XM_011524448,XM_011524449,XM_011524450,XM_011524451,XM_011524452,XM_011524453,XM_011524454,XM_011524455,XM_017024284,XM_017024285,XM_017024286,XM_017024287	AP2B1	adaptor related protein complex 2 subunit beta 1	protein_coding	NP_001025177.1;NP_001273.1;XP_005257994.1;XP_005257995.1;XP_005257998.1;XP_011522750.1;XP_011522751.1;XP_011522752.1;XP_011522753.1;XP_011522754.1;XP_011522755.1;XP_011522756.1;XP_011522757.1;XP_016879773.1;XP_016879774.1;XP_016879775.1;XP_016879776.1	563	601025	.	.	39.501155	36.009404999999994	42.46709500000001	44.31008299999999	96.470639	86.336017	99.49482099999999	108.61887199999998	-1.09525470381304	8.0042081990103	0.874847022216343	1	-1.07697473697106	8.01583538575691	0.897859773516997	1	-1.17346615728289	7.95758697636048	0.781876098201805	1	1.01697346373668	7.94927929416711	0.976823094150435	1	-1.07140934973668	7.88821228364411	0.904987979856212	1	8.0735427197349	7.94278540127755	8.0735427197349	7.9669697547857	8.0735427197349	7.84369340727049	7.94278540127755	7.9669697547857	7.94278540127755	7.84369340727049	8.07354272	7.9427854
164	NM_001030007,NM_001128	AP1G1	adaptor related protein complex 1 subunit gamma 1	protein_coding	NP_001025178.1;NP_001119.3	555	603533	.	.	15.313055	12.555774	18.653149	16.146198	37.397896	30.103679	43.701876	39.579744	-1.03038074889608	6.82589418351047	0.958841690690447	1	1.12379565432216	6.93391821479563	0.839989084278122	1	-1.22787820136362	6.70689819100564	0.72259442995007	1	1.15793727353441	6.91379057436183	0.799753179750507	1	-1.19167399061932	6.68326919321788	0.761703996051917	1	6.85941785672839	6.81661703051279	6.85941785672839	7.02643068675157	6.85941785672839	6.5660735470485	6.81661703051279	7.02643068675157	6.81661703051279	6.5660735470485	6.85941786	6.81661703
165	NM_001129,XM_011515162	AEBP1	AE binding protein 1	protein_coding	NP_001120.3;XP_011513464.1	303	602981	.	.	0.30682	0.335216	0.452432	0.465302	0.749322	0.803714	1.059988	1.140612	-1.47187699964488	0.817382908716966	0.528097871926889	1	-1.05852337042183	1.02248636462094	0.932904443537939	1	-1.3130225765604	0.885681885993115	0.658643104040686	1	1.39049582249782	0.769484503367029	0.580453440392787	1	1.12096164236105	0.600108689160427	0.868261860264872	1	1.61347951269537	1.26237386730447	1.61347951269537	1.55871069173779	1.61347951269537	1.36084799498949	1.26237386730447	1.55871069173779	1.26237386730447	1.36084799498949	1.61347951	1.26237387
166	NM_001130,NM_198969,NM_198970,XM_006722664	TLE5	TLE family member 5, transcriptional modulator	protein_coding	NP_001121.2;NP_945320.1;NP_945321.1;XP_006722727.1	307	600188	.	.	164.14414	151.61616899999999	153.590461	173.510713	400.87662700000004	363.514366	359.842242	425.33294	-1.03274764824422	8.34426810997437	0.955544058947618	1	-1.16148729858381	8.26337655257264	0.795507329235827	1	-1.08990631213211	8.3065691335838	0.881514589610969	1	-1.12465735388041	8.23858770818893	0.838829356580857	1	-1.05534618627286	8.28251994097153	0.925719184696934	1	8.37155394602096	8.32520854651836	8.37155394602096	8.15628258312448	8.37155394602096	8.24774065041938	8.32520854651836	8.15628258312448	8.32520854651836	8.24774065041938	8.37155395	8.32520855
172	NR_003226,NR_003227,NR_003228	AFG3L1P	AFG3 like matrix AAA peptidase subunit 1, pseudogene	transcribed_pseudogene	.	314	603020	.	.	5.680945	7.843693	6.440084000000001	5.828665000000001	13.874138	18.806009	15.088269	14.288013999999999	1.00419327858122	4.2189106650017	0.995324313829584	1	1.07446558678653	4.26844508456753	0.902200887117628	1	1.39297226139065	4.47410779888265	0.568255504136483	1	1.06997842022362	4.27153750335642	0.908019781758653	1	1.3871528214197	4.47696538374469	0.573257470669519	1	4.2893193659288	4.29504877662832	4.2893193659288	4.38782510841782	4.2893193659288	4.74655930747017	4.29504877662832	4.38782510841782	4.29504877662832	4.74655930747017	4.28931937	4.29504878
173	NM_001133,XM_017007842,XM_017007843,XM_017007844	AFM	afamin	protein_coding	NP_001124.1;XP_016863331.1;XP_016863332.1;XP_016863333.1	316	104145	.	.	0.41625700000000004	0.205848	0.379511	0.39905	1.016594	0.493541	0.889142	0.978205	1.04285226328114	-0.125079473410076	0.955814508098074	1	-1.09567773677738	-0.218697319416539	0.91031715091349	1	-1.85620672980047	-0.506849710195716	0.348095733722097	1	-1.14261424167254	-0.186116222835695	0.837102360878264	1	-1.93548412994363	-0.472221722411996	0.312003390530466	1	0.902109781864418	0.930628801522894	0.902109781864418	0.842195186036988	0.902109781864418	0.5530373827518	0.930628801522894	0.842195186036988	0.930628801522894	0.5530373827518	0.90210978	0.9306288
174	NM_001134,NM_001354717	AFP	alpha fetoprotein	protein_coding	NP_001125.1;NP_001341646.2	317	104150	.	.	54.816133	29.345805	48.65207	56.231857	133.873235	70.35938900000001	113.985394	137.843145	-1.00237189785046	7.20054213879678	0.996867375972967	1	-1.18828370533534	7.08318270070904	0.765349725080316	1	-1.82925885600294	6.83160196602232	0.299210776580577	1	-1.18547171549887	7.08133040778485	0.768490267601647	1	-1.82492896555538	6.82935042444714	0.301100453264788	1	7.2117233157402	7.20832848389687	7.2117233157402	6.96467207070131	7.2117233157402	6.34849715519214	7.20832848389687	6.96467207070131	7.20832848389687	6.34849715519214	7.21172332	7.20832848
175	NM_000027,NM_001171988,NR_033655,XR_001741155	AGA	aspartylglucosaminidase	protein_coding	NP_000018.2;NP_001165459.1	318	613228	.	.	5.948803	6.144911	5.144614	5.34668	14.528306	14.733015	12.053155	13.106509	1.13710339825966	3.65951261295502	0.826780960196737	1	-1.06860607550389	3.51709483161934	0.911032014102238	1	1.20619234653756	3.70525487606308	0.748173973339972	1	-1.21511445049898	3.61562899489079	0.738190525795232	1	1.06075858430475	3.79251429517316	0.920611829280532	1	3.67793916436441	3.84967269072851	3.67793916436441	3.58990806301213	3.67793916436441	3.92903743851237	3.84967269072851	3.58990806301213	3.84967269072851	3.92903743851237	3.67793916	3.84967269
177	NM_001136,NM_001206929,NM_001206932,NM_001206934,NM_001206936,NM_001206940,NM_001206954,NM_001206966,NM_172197,NR_038190,XM_017010328,XR_001743189,XR_001743190	AGER	advanced glycosylation end-product specific receptor	protein_coding	NP_001127.1;NP_001193858.1;NP_001193861.1;NP_001193863.1;NP_001193865.1;NP_001193869.1;NP_001193883.1;NP_001193895.1;NP_751947.1;XP_016865817.1	320	600214	.	.	3.354014	3.3111519999999994	3.155311	3.153025	8.191245	7.938804000000001	7.392475999999999	7.729122	1.10102893117122	2.46847201984901	0.870460447394715	1	-1.0184494387843	2.38454095651008	0.97749810929485	1	1.0855802848223	2.45800787684026	0.892931692169721	1	-1.12134130015655	2.45617288352329	0.848709027421034	1	-1.01422969707457	2.52671695918381	0.984405533519912	1	2.64173261318465	2.7592556295441	2.64173261318465	2.6196093880533	2.64173261318465	2.74189402242393	2.7592556295441	2.6196093880533	2.7592556295441	2.74189402242393	2.64173261	2.75925563
178	NM_000028,NM_000642,NM_000643,NM_000644,NM_000646,XM_005270557,XM_017000501	AGL	amylo-alpha-1, 6-glucosidase, 4-alpha-glucanotransferase	protein_coding	NP_000019.2;NP_000633.2;NP_000634.2;NP_000635.2;NP_000637.2;XP_005270614.1;XP_016855990.1	321	610860	.	.	5.490845	4.853098	5.948627	4.898516	13.409866999999998	11.635769000000002	13.936850000000002	12.007905	1.15014352445528	5.33097781037077	0.809259573777089	1	1.18311391131405	5.3529034970074	0.771600262606798	1	1.04038535174335	5.25549280004078	0.945919177475781	1	1.02866594110655	5.44887993060378	0.961465589149776	1	-1.1054970966905	5.35796368049019	0.862770805100957	1	5.26357223069871	5.46048423732143	5.26357223069871	5.50034716374688	5.26357223069871	5.31923442015788	5.46048423732143	5.50034716374688	5.46048423732143	5.31923442015788	5.26357223	5.46048424
182	NM_000214	JAG1	jagged canonical Notch ligand 1	protein_coding	NP_000205.1	6188	601920	.	.	19.679224	19.383375	20.193537	24.76795	48.061058	46.473507	47.310799	60.71455	-1.22988511241178	7.16977137097059	0.720388261761064	1	-1.26090325399416	7.15374182443377	0.688440341287067	1	-1.22001040007502	7.17501117101408	0.73084358095405	1	-1.02522020720216	6.99496656284462	0.965750087018696	1	1.00809388779718	7.01867068939313	0.989032291336882	1	7.32006628397267	7.02361289347884	7.32006628397267	6.98795816198212	7.32006628397267	7.03515405582751	7.02361289347884	6.98795816198212	7.02361289347884	7.03515405582751	7.32006628	7.02361289
183	NM_000029,NM_001382817	AGT	angiotensinogen	protein_coding	NP_000020.1;NP_001369746.1	333	106150	.	.	411.532318	431.657135	371.818563	309.37690100000003	1005.053772	1034.939575	871.121986	758.386527	1.36124356060941	9.70422555043782	0.593825374067707	1	1.16909466814894	9.58177779208539	0.786750853432413	1	1.46136318577717	9.76413208246825	0.512216415957891	1	-1.1643570149133	9.80400957742382	0.792156858301291	1	1.07355012544992	9.96170752918714	0.902161380046609	1	9.46667211786497	9.91105713727764	9.46667211786497	9.6917694505693	9.46667211786497	10.0133442345464	9.91105713727764	9.6917694505693	9.91105713727764	10.0133442345464	9.46667212	9.91105714
185	NM_000685,NM_001382736,NM_001382737,NM_004835,NM_009585,NM_031850,NM_032049	AGTR1	angiotensin II receptor type 1	protein_coding	NP_000676.1;NP_001369665.1;NP_001369666.1;NP_004826.5;NP_033611.1;NP_114038.4;NP_114438.2	336	106165	.	.	16.797642	17.149943	19.141361	13.611197	41.023594	41.118637	44.845692	33.365610000000004	1.25385496387924	5.24697129436487	0.696216935421576	1	1.36849713827872	5.31850463324229	0.588309136693553	1	1.31551702837192	5.28585432548514	0.636067539966735	1	1.09143095902668	5.46540393950894	0.880120430826052	1	1.04917810122054	5.43602833801037	0.934300056667214	1	5.11573602282244	5.43367349902398	5.11573602282244	5.55710072308673	5.11573602282244	5.50137085612298	5.43367349902398	5.55710072308673	5.43367349902398	5.50137085612298	5.11573602	5.4336735
186	NM_000686,XM_011537533	AGTR2	angiotensin II receptor type 2	protein_coding	NP_000677.2;XP_011535835.1	338	300034	.	.	0.066224	0.020628	0.053339	0.038853	0.161733	0.049459	0.124967	0.095243	1.75354449244674	-2.30533648544044	0.462203211261465	1	1.3663529591719	-2.491994769768	0.793936022150886	1	-1.86501261945032	-2.95777212181799	0.542580328250669	1	-1.28356076148996	-2.1372912798358	0.742203437423892	1	-3.26559376053461	-2.48660645725688	0.165386548720335	1	0.171355033305445	0.28989641668472	0.171355033305445	0.230165247328768	0.171355033305445	0.0932069171014863	0.28989641668472	0.230165247328768	0.28989641668472	0.0932069171014863	0.17135503	0.28989642
189	NM_000030	AGXT	alanine--glyoxylate and serine--pyruvate aminotransferase	protein_coding	NP_000021.1	341	604285	.	.	2.599078	1.841685	2.162755	1.509771	6.347529	4.415618	5.06705	3.700956	1.75840464900081	2.71324218538266	0.335940864893278	1	1.39064073108042	2.5083260092503	0.574827701805514	1	1.27510460183412	2.43710065567532	0.681250715575497	1	-1.26446174929713	2.90440978564233	0.689222891827126	1	-1.37901425281138	2.85171865876151	0.585255603229874	1	2.52013163344384	3.22184956218702	2.52013163344384	2.92357656016193	2.52013163344384	2.81554639137293	3.22184956218702	2.92357656016193	3.22184956218702	2.81554639137293	2.52013163	3.22184956
191	NM_000687,NM_001161766,NM_001322084,NM_001322085,NM_001322086,NM_001362750,XM_005260317,XM_011528656,XM_011528657,XM_011528658,XM_011528659,XM_017027709,XM_017027710	AHCY	adenosylhomocysteinase	protein_coding	NP_000678.1;NP_001155238.1;NP_001309013.1;NP_001309014.1;NP_001309015.1;NP_001349679.1;XP_005260374.1;XP_011526958.2;XP_011526959.2;XP_011526960.2;XP_011526961.1;XP_016883198.1;XP_016883199.1	343	180960	.	.	144.54375	146.071004	127.716728	156.020694	353.008133	350.21928599999995	299.22349799999995	382.45906299999996	-1.06062623817709	8.4485320501604	0.918839206972272	1	-1.26061639255026	8.33295573436561	0.688606164276163	1	-1.02295119816524	8.47408938999129	0.968699862081993	1	-1.18855846609262	8.28622486162543	0.764928636250491	1	1.036829731447	8.4317846349311	0.950101670411678	1	8.49424693346105	8.40957267356542	8.49424693346105	8.16115806289719	8.49424693346105	8.4616012596223	8.40957267356542	8.16115806289719	8.40957267356542	8.4616012596223	8.49424693	8.40957267
196	NM_001621	AHR	aryl hydrocarbon receptor	protein_coding	NP_001612.1	348	600253	.	.	45.236771	41.449867	43.918888	45.515484	110.478294	99.380051	102.896179	111.573715	1.0170790244253	8.27302102341238	0.97665935967479	1	-1.06538167295978	8.21579145882107	0.91269875325479	1	-1.04837926366971	8.227086785462	0.934837395047401	1	-1.08357732468345	8.22844984591004	0.889480840700905	1	-1.06628452656041	8.23964985601694	0.91154535218919	1	8.26531172628532	8.28966491148447	8.26531172628532	8.174247346631	8.26531172628532	8.19737739706724	8.28966491148447	8.174247346631	8.28966491148447	8.19737739706724	8.26531173	8.28966491
197	NM_001354571,NM_001354572,NM_001354573,NM_001622	AHSG	alpha 2-HS glycoprotein	protein_coding	NP_001341500.1;NP_001341501.1;NP_001341502.1;NP_001613.2	349	138680	.	.	432.65206600000005	387.30221500000005	415.15097499999996	429.60342599999996	1056.632877	928.594364	972.6441179999999	1053.102089	1.03028355626889	9.53180025489128	0.958801461045145	1	-1.06446463499082	9.46575927468932	0.91383619833636	1	-1.05886360629767	9.46945638781028	0.921091920920226	1	-1.09670039741409	9.48811348737801	0.872980917481997	1	-1.09092974273851	9.49175516552	0.88018657731873	1	9.51203879300714	9.55502227431398	9.51203879300714	9.42203791746383	9.51203879300714	9.42963810990135	9.55502227431398	9.42203791746383	9.55502227431398	9.42963810990135	9.51203879	9.55502227
199	NM_001318970,NM_001623,NM_032955,XM_005248870,XM_017010332	AIF1	allograft inflammatory factor 1	protein_coding	NP_001305899.1;NP_001614.3;NP_116573.1;XP_005248927.1;XP_016865821.1	352	601833	.	.	0.343587	0.156721	0.602353	0.368055	0.839117	0.375755	1.4112339999999999	0.9022260000000001	-1.08830291494591	-1.67845513778699	0.936980660462399	1	1.4666612777162	-1.35344061578832	0.624511847086702	1	-2.18769752794625	-2.01037965846231	0.345582512545909	1	1.5959637055876	-1.38337020053192	0.508520360462814	1	-2.00923983673978	-2.08692141880242	0.356958248691542	1	0.372138518150808	0.345103739156443	0.372138518150808	0.51845782629574	0.372138518150808	0.18075579350519	0.345103739156443	0.51845782629574	0.345103739156443	0.18075579350519	0.37213852	0.34510374
202	NM_001371242,NM_001624,XM_017010333	CRYBG1	crystallin beta-gamma domain containing 1	protein_coding	NP_001358171.1;NP_001615.2;XP_016865822.1	356	601797	.	.	3.517139	2.457316	3.739525	3.818367	8.589639	5.89165	8.761215	9.360098	-1.05668426179261	5.18208376095564	0.924560583526716	1	1.00813902030559	5.22705896484593	0.989329481793916	1	-1.46972478619931	4.9705292989989	0.507109478997339	1	1.06528456495976	5.18811505493079	0.913433516025186	1	-1.39088164636624	4.92369517896329	0.569665636891071	1	5.25829991625115	5.18088663912298	5.25829991625115	5.26969070925495	5.25829991625115	4.72031847301801	5.18088663912298	5.26969070925495	5.18088663912298	4.72031847301801	5.25829992	5.18088664
203	NM_000476,NM_001318121,NM_001318122,XM_017014428,XM_024447439,XM_024447440	AK1	adenylate kinase 1	protein_coding	NP_000467.1;NP_001305050.1;NP_001305051.1;XP_016869917.1;XP_024303207.1;XP_024303208.1	361	103000	.	.	7.2934529999999995	6.707019	7.218513	6.8577889999999995	17.812243000000002	16.080723000000003	16.912025999999997	16.810737	1.01700494279096	4.0125799925571	0.978020728616669	1	1.02772936785327	4.02010453636084	0.963507612068959	1	1.02460040345558	4.01803886806341	0.967792208064563	1	1.01054494191127	4.03230488661376	0.986827870483333	1	1.00746844410914	4.03029544409362	0.991115550784258	1	4.08531014162388	4.10821767710707	4.08531014162388	4.12247964392848	4.08531014162388	4.1183333367387	4.10821767710707	4.12247964392848	4.10821767710707	4.1183333367387	4.08531014	4.10821768
204	NM_001199199,NM_001319139,NM_001319140,NM_001319141,NM_001319142,NM_001319143,NM_001625,NM_013411,NR_134976,XR_001737036,XR_246248	AK2	adenylate kinase 2	protein_coding	NP_001186128.1;NP_001306068.1;NP_001306069.1;NP_001306070.1;NP_001306071.1;NP_001306072.1;NP_001616.1;NP_037543.1	362	103020	.	.	32.622715	21.372295000000005	30.303465000000003	29.401986	79.67195400000001	51.242133	70.997031	72.074123	1.07691028202663	7.09424345961151	0.898031798494278	1	1.04824698088197	7.0741900359891	0.935095844661329	1	-1.20929584369084	6.90930999079642	0.742383406479373	1	-1.02734405927745	7.1273773573164	0.962877481499624	1	-1.30230273404513	6.96879303726563	0.647939039337327	1	7.05042186859529	7.15654386627907	7.05042186859529	7.11790039881893	7.05042186859529	6.77852647405313	7.15654386627907	7.11790039881893	7.15654386627907	6.77852647405313	7.05042187	7.15654387
205	NM_001005353,NM_001330616,NM_013410,NM_203464,XM_017000613	AK4	adenylate kinase 4	protein_coding	NP_001005353.1;NP_001317545.1;NP_037542.1;NP_982289.1;XP_016856102.1	363	103030	.	.	9.28744	7.514187000000001	12.517353	9.204591	22.682004999999997	18.015990000000002	29.326511	22.56354	1.02784358203093	6.11138529442798	0.962365796583585	1	1.31687263521956	6.30351508175038	0.634321470155356	1	-1.17252393663538	5.98131754589904	0.78330865209481	1	1.28119895376971	6.32081952472419	0.668465038345291	1	-1.20517072023665	6.00284185867189	0.747114488083332	1	6.11183504142185	6.1508916120594	6.11183504142185	6.50393144632956	6.11183504142185	5.88580531906943	6.1508916120594	6.50393144632956	6.1508916120594	5.88580531906943	6.11183504	6.15089161
206	gene-AK4P1	AK4P1	adenylate kinase 4 pseudogene 1	pseudogene	.	364	.	.	.	1.74474	1.59323	2.852357	2.301704	4.261045	3.819921	6.682699	5.642249	-1.28565822477663	2.40619182292074	0.670884188626397	1	1.20609152981601	2.71512026844665	0.749942800371627	1	-1.37681782462056	2.36470708706788	0.588212702110586	1	1.55061433177968	2.56388362633189	0.457465166058677	1	-1.07090501846465	2.16676203372738	0.910196970872667	1	2.79232165979686	2.48800488852691	2.79232165979686	3.02669340166997	2.79232165979686	2.40725767279084	2.48800488852691	3.02669340166997	2.48800488852691	2.40725767279084	2.79232166	2.48800489
207	NM_001014431,NM_001014432,NM_001382430,NM_001382431,NM_001382432,NM_001382433,NM_005163,XR_002957536	AKT1	AKT serine/threonine kinase 1	protein_coding	NP_001014431.1;NP_001014432.1;NP_001369359.1;NP_001369360.1;NP_001369361.1;NP_001369362.1;NP_005154.2	391	164730	.	.	30.850401	36.604203999999996	33.454736	37.486101999999995	75.34356899999999	87.762104	78.380041	91.891001	-1.17629934152387	6.78264351693141	0.778824675098767	1	-1.13061423323098	6.80914338539664	0.831834004960438	1	1.0218364479274	6.91064166556431	0.970326525717647	1	1.04040742177772	6.68963854977704	0.9455067126614	1	1.20198520405684	6.79957385712344	0.750354332665598	1	6.906687834358	6.67454694661534	6.906687834358	6.73114795411188	6.906687834358	6.9375956483989	6.67454694661534	6.73114795411188	6.67454694661534	6.9375956483989	6.90668783	6.67454695
208	NM_001243027,NM_001243028,NM_001330511,NM_001626,XM_011526614,XM_011526615,XM_011526616,XM_011526618,XM_011526619,XM_011526620,XM_011526622,XM_017026470,XM_024451416,XM_024451417	AKT2	AKT serine/threonine kinase 2	protein_coding	NP_001229956.1;NP_001229957.1;NP_001317440.1;NP_001617.1;XP_011524916.1;XP_011524917.1;XP_011524918.1;XP_011524920.1;XP_011524921.1;XP_011524922.1;XP_011524924.1;XP_016881959.1;XP_024307184.1;XP_024307185.1	392	164731	.	.	22.745074	22.366046	22.590694000000003	25.037169000000002	55.54854999999999	53.624745999999995	52.927026	61.3745	-1.08130649272429	7.04341272772846	0.892461899431738	1	-1.13283595863742	7.0115191786673	0.829153601422646	1	-1.04331989723279	7.06843234233385	0.94160325630404	1	-1.04765472172196	6.95274542166432	0.935899676130298	1	1.03640928277995	7.01197898462732	0.950782001242649	1	7.10885572443474	6.99692819303476	7.10885572443474	6.93030201714697	7.10885572443474	7.04812599008087	6.99692819303476	6.93030201714697	6.99692819303476	7.04812599008087	7.10885572	6.99692819
210	NM_000031,NM_001003945,NM_001317745,XM_011518364,XM_024447449,XR_002956764	ALAD	aminolevulinate dehydratase	protein_coding	NP_000022.3;NP_001003945.1;NP_001304674.1;XP_011516666.1;XP_024303217.1	395	125270	.	.	12.905448999999999	13.678064	10.572601	13.213811999999999	31.517981	32.794475999999996	24.770214	32.391487	1.00397076118316	5.49056729140124	0.994980602613766	1	-1.27182586214213	5.3247355275713	0.678080187863364	1	1.08611112941228	5.54847482708711	0.886755289293418	1	-1.27687509682195	5.32792074252687	0.673128051448614	1	1.0818152642414	5.55130542409123	0.892213795979204	1	5.51857070347655	5.52416371184962	5.51857070347655	5.18018398452636	5.51857070347655	5.63524983414939	5.52416371184962	5.18018398452636	5.52416371184962	5.63524983414939	5.5185707	5.52416371
211	NM_000688,NM_001304443,NM_001304444,NM_199166,XM_011533477,XM_011533478,XM_017005873,XM_024453393	ALAS1	5'-aminolevulinate synthase 1	protein_coding	NP_000679.1;NP_001291372.1;NP_001291373.1;NP_954635.1;XP_011531779.1;XP_011531780.1;XP_016861362.1;XP_024309161.1	396	125290	.	.	15.730722	17.539828999999997	19.822892000000003	17.665056	38.417936	42.053431	46.442425	43.302978	-1.09500244889747	5.40063432812721	0.875683889965516	1	1.09624835248426	5.53226539511362	0.874045513188435	1	1.03526553024119	5.48975429546526	0.952626331189226	1	1.20039428710017	5.47142803746554	0.752501317279954	1	1.13361775343908	5.42701482280448	0.82872549629842	1	5.49590216829133	5.36799646792308	5.49590216829133	5.62567220087566	5.49590216829133	5.54481564235501	5.36799646792308	5.62567220087566	5.36799646792308	5.54481564235501	5.49590217	5.36799647
213	NM_000477	ALB	albumin	protein_coding	NP_000468.1	399	103600	.	.	2494.849609	1502.431763	2479.646973	2846.191162	6092.97998	3602.224609	5809.486816	6976.969238	-1.11478065396235	12.7007950790408	0.850695286538293	1	-1.17996203337789	12.6626092001651	0.774432520112087	1	-1.80863118947898	12.412019189799	0.307929137111508	1	-1.0584701360648	12.5798793102979	0.921571687739159	1	-1.62240989818158	12.3130448339078	0.403968161780009	1	12.7772458736756	12.6205095474636	12.7772458736756	12.5385423521482	12.7772458736756	11.9225134843029	12.6205095474636	12.5385423521482	12.6205095474636	11.9225134843029	12.77724587	12.62050955
214	NM_001243280,NM_001243281,NM_001243283,NM_001627	ALCAM	activated leukocyte cell adhesion molecule	protein_coding	NP_001230209.1;NP_001230210.1;NP_001230212.1;NP_001618.2	400	601662	.	.	19.191984	14.622461	20.347678	19.582986	46.871106	35.05876	47.671934	48.004462000000004	1.00870563470799	6.62684981289791	0.988228546270509	1	1.01515380532862	6.63145312009883	0.979415282066269	1	-1.29322307654902	6.44711185615203	0.656745820273072	1	1.00639250480633	6.63769803758782	0.991406260580837	1	-1.3044808747527	6.45417026546928	0.64599655812725	1	6.63474178485049	6.64712193352735	6.63474178485049	6.65622375486412	6.63474178485049	6.26801340253903	6.64712193352735	6.65622375486412	6.64712193352735	6.26801340253903	6.63474178	6.64712193
215	NM_000033,XR_938507	ABCD1	ATP binding cassette subfamily D member 1	protein_coding	NP_000024.2	61	300371	.	.	4.776246	3.7211220000000003	4.757197000000001	4.911477	11.664657	8.921747000000002	11.145485	12.039677	-1.00360865868978	4.28234192376612	0.99610244022471	1	-1.05991062580166	4.24353566829265	0.920918744506417	1	-1.25840351816659	4.12917945883787	0.692696514526516	1	-1.0560991594493	4.24096732394527	0.92593303845108	1	-1.25387655640828	4.12628864353483	0.697392191878183	1	4.35500590122754	4.35006299161965	4.35500590122754	4.27527331119305	4.35500590122754	4.0414803428069	4.35006299161965	4.27527331119305	4.35006299161965	4.0414803428069	4.3550059	4.35006299
216	NM_000689	ALDH1A1	aldehyde dehydrogenase 1 family member A1	protein_coding	NP_000680.2	402	100640	.	.	599.222168	504.177246	662.443787	627.134277	1463.434326	1208.813477	1552.018677	1537.316406	-1.02268015539191	10.4542441177792	0.969017319700469	1	1.02753739835705	10.4900571011771	0.962471493673997	1	-1.1875591139541	10.3516587635013	0.765964703664331	1	1.05084210349879	10.4741925477004	0.931540385328275	1	-1.16122239235933	10.3341851572792	0.795745593012331	1	10.4713167705289	10.4389847650043	10.4713167705289	10.5104804874926	10.4713167705289	10.2235076699152	10.4389847650043	10.5104804874926	10.4389847650043	10.2235076699152	10.47131677	10.43898477
217	NM_000690,NM_001204889	ALDH2	aldehyde dehydrogenase 2 family member	protein_coding	NP_000681.2;NP_001191818.1	404	100650	.	.	24.880602999999997	20.875034	18.995289	20.123739999999998	60.763988	50.0499	44.503465999999996	49.330037	1.26418892812873	7.87546688980336	0.685053332742677	1	-1.08825928291817	7.63678675864486	0.883620689576096	1	1.08552778089909	7.75691046913304	0.887054207896964	1	-1.37576523115714	7.82285037324552	0.581354188058969	1	-1.16458444701882	7.92898656655152	0.791995686804899	1	7.70324081435515	8.04000819582686	7.70324081435515	7.58182825566992	7.70324081435515	7.82109297410493	8.04000819582686	7.58182825566992	8.04000819582686	7.82109297410493	7.70324081	8.0400082
218	NM_000691,NM_001135167,NM_001135168,NM_001330150,XM_005256522,XM_005256523,XM_005256524,XM_011523731	ALDH3A1	aldehyde dehydrogenase 3 family member A1	protein_coding	NP_000682.3;NP_001128639.1;NP_001128640.1;NP_001317079.1;XP_005256579.1;XP_005256580.1;XP_005256581.1;XP_011522033.1	405	100660	.	.	0.6132080000000001	0.26981	0.518793	0.45565500000000003	1.49759	0.646896	1.215465	1.1169639999999998	1.3734000262155	0.27318856311843	0.612594369039251	1	1.11535568611759	0.111901578354946	0.874871260365697	1	-1.24172249065353	-0.104001410450372	0.734880637409097	1	-1.23136121576386	0.342010145111049	0.742480261477726	1	-1.70524694807656	0.16104165522512	0.389693156442005	1	0.996325521509296	1.24312565080336	0.996325521509296	1.0771652588206	0.996325521509296	0.848690187102458	1.24312565080336	1.0771652588206	1.24312565080336	0.848690187102458	0.99632552	1.24312565
219	NM_000692,XM_011517802	ALDH1B1	aldehyde dehydrogenase 1 family member B1	protein_coding	NP_000683.3;XP_011516104.1	407	100670	.	.	13.081354000000001	8.995934	11.166999	14.504510999999999	31.947587000000002	21.568616000000002	26.16281	35.555423999999995	-1.08400705535071	5.51093236739606	0.889418841368576	1	-1.33527566046136	5.37443808913624	0.617760101874574	1	-1.5391086806142	5.29052753489944	0.457633912057926	1	-1.23179516929689	5.30908395886078	0.718972972476921	1	-1.41983103454349	5.22109085153131	0.545647912647295	1	5.59709854396157	5.48322135103663	5.59709854396157	5.18990153951002	5.59709854396157	4.99095215738516	5.48322135103663	5.18990153951002	5.48322135103663	4.99095215738516	5.59709854	5.48322135
221	NM_000694,NM_001030010,NM_001161473,NM_001290058,NM_001290059	ALDH3B1	aldehyde dehydrogenase 3 family member B1	protein_coding	NP_000685.1;NP_001025181.1;NP_001154945.1;NP_001276987.1;NP_001276988.1	410	600466	.	.	3.1084180000000003	3.642783	1.794435	2.892614	7.5914530000000005	8.733924	4.204126	7.090766	1.1142463943854	3.20137569832102	0.852990516926187	1	-1.63502783657305	2.81116694327108	0.401462870947006	1	1.32140063196872	3.33557655097415	0.631968813186517	1	-1.82180812712147	2.90897914687046	0.306596578316185	1	1.18591227920695	3.40540333821277	0.769490440091316	1	3.27410598960209	3.41483059539915	3.27410598960209	2.656357172121	3.27410598960209	3.63950805836053	3.41483059539915	2.656357172121	3.41483059539915	3.63950805836053	3.27410599	3.4148306
223	NM_000696,NM_001365774	ALDH9A1	aldehyde dehydrogenase 9 family member A1	protein_coding	NP_000687.3;NP_001352703.1	412	602733	.	.	19.626554	16.036050000000003	21.741557	21.226295	47.932425	38.447975	50.937608999999995	52.032768000000004	-1.05836476912742	5.80650320063558	0.922140820446571	1	-1.0031991202884	5.8444726799756	0.995930146766173	1	-1.26564127651015	5.68704682345533	0.684124975239783	1	1.05498970681021	5.8041449452057	0.926538318229754	1	-1.19584548708268	5.64192330558759	0.757451862338843	1	5.8709259574593	5.7905244213639	5.8709259574593	5.86639669134869	5.8709259574593	5.53757872296562	5.7905244213639	5.86639669134869	5.7905244213639	5.53757872296562	5.87092596	5.79052442
224	NM_000382,NM_001031806,NM_001369136,NM_001369137,NM_001369138,NM_001369139,NM_001369146,NM_001369148,XM_024450651	ALDH3A2	aldehyde dehydrogenase 3 family member A2	protein_coding	NP_000373.1;NP_001026976.1;NP_001356065.1;NP_001356066.1;NP_001356067.1;NP_001356068.1;NP_001356075.1;NP_001356077.1;XP_024306419.1	403	609523	.	.	31.968006999999997	28.818675999999996	30.798009000000004	30.69198	78.07300999999998	69.095552	72.155688	75.236342	1.06580530538146	6.98960744202565	0.912265563968305	1	-1.02420045950427	6.92576268304901	0.967123283435871	1	-1.01940185431211	6.92913967684996	0.973623893322352	1	-1.09159824380529	6.97301900520639	0.87951872830759	1	-1.08648378771623	6.97629927634162	0.885953558051142	1	6.95425244442445	7.04547920166184	6.95425244442445	6.9200353580779	6.95425244442445	6.9267548391493	7.04547920166184	6.9200353580779	7.04547920166184	6.9267548391493	6.95425244	7.0454792
226	NM_001127617,NM_001243177,NM_184041,NM_184043	ALDOA	aldolase, fructose-bisphosphate A	protein_coding	NP_001121089.1;NP_001230106.1;NP_908930.1;NP_908932.1	414	103850	.	.	661.927581	872.41532	994.154745	718.193086	1616.575013	2091.699814	2329.1739039999998	1760.5320530000001	-1.05806643821852	10.133709542587	0.922114203508439	1	1.34965831612306	10.4062922245286	0.604040517684665	1	1.27291579949963	10.3583858128525	0.676230966772526	1	1.42802812897478	10.3722023112194	0.538055023857615	1	1.34682944163362	10.3231297232528	0.60657018076044	1	10.1750598490383	10.0937019526847	10.1750598490383	10.6073313103269	10.1750598490383	10.5229297749119	10.0937019526847	10.6073313103269	10.0937019526847	10.5229297749119	10.17505985	10.09370195
229	NM_000035	ALDOB	aldolase, fructose-bisphosphate B	protein_coding	NP_000026.2	417	612724	.	.	0.633472	0.59674	1.079354	1.072571	1.54708	1.430742	2.528783	2.629232	-1.6469546728723	1.19254702585399	0.404929145685359	1	-1.01795947168937	1.48866198032462	0.986077565995623	1	-1.71317540467261	1.17337488066029	0.372265759922129	1	1.61788881860442	1.17651192196379	0.419378124063378	1	-1.04021487781031	0.766135879639071	0.960542710886432	1	1.92697504415911	1.43345995822478	1.92697504415911	1.90808065533317	1.92697504415911	1.39785758190771	1.43345995822478	1.90808065533317	1.43345995822478	1.39785758190771	1.92697504	1.43345996
230	NM_005165,XM_005257949,XM_011524556	ALDOC	aldolase, fructose-bisphosphate C	protein_coding	NP_005156.1;XP_005258006.1;XP_011522858.1	418	103870	.	.	1.4645860000000002	6.6964820000000005	9.072557	1.655058	3.576845	16.055459	21.25581	4.057102	-1.09914945985078	1.48559941229759	0.883077494221616	1	5.32438785934731	3.20195661322462	0.00628286145650912	1	4.20838108024701	2.92059843428642	0.0177586718082218	1	5.85210649203538	3.18360303416074	0.00407763638737014	1	4.62545317790842	2.89796211176798	0.0119274961893445	1	1.96371847331751	1.8634773293102	1.96371847331751	4.04018437421876	1.96371847331751	3.7239073591135	1.8634773293102	4.04018437421876	1.8634773293102	3.7239073591135	1.96371847	1.86347733
245	NR_002710,NR_120453	ALOX12P2	arachidonate 12-lipoxygenase pseudogene 2	transcribed_pseudogene	.	432	.	.	.	0.122762	0.119752	0.094734	0.112206	0.299811	0.287117	0.221949	0.275053	1.13369026695621	-1.36555673537203	0.899536367848612	1	-1.16557459986483	-1.55270339019797	0.834761517720452	1	1.09093316560417	-1.39004048037792	0.946757641755949	1	-1.32131423742488	-1.45758258520526	0.727658082696172	1	-1.03916396401118	-1.29714449353198	1	1	0.418253079942099	0.466254950945599	0.418253079942099	0.365448604422224	0.418253079942099	0.451079953583216	0.466254950945599	0.365448604422224	0.466254950945599	0.451079953583216	0.41825308	0.46625495
246	NM_001140	ALOX15	arachidonate 15-lipoxygenase	protein_coding	NP_001131.3	433	152392	.	.	0.051465	0.076617	0.08566	0.045997	0.125688	0.183696	0.200691	0.112754	1.13266763380401	-2.48223474325847	0.892061725888562	1	1.7393073106223	-2.18057014557406	0.521099852203577	1	1.65799790495221	-2.21806211283543	0.555839801969623	1	1.53509839285501	-2.09893632289924	0.670388680706261	1	1.46347236368276	-2.13095005468214	0.725079269619924	1	0.189196474481335	0.212838329709612	0.189196474481335	0.316191900346179	0.189196474481335	0.30285792341081	0.212838329709612	0.316191900346179	0.212838329709612	0.30285792341081	0.18919647	0.21283833
248	NM_001631	ALPI	alkaline phosphatase, intestinal	protein_coding	NP_001622.2	437	171740	.	.	1.826497	1.7316	1.687955	1.106488	4.460713	4.151678	3.954656	2.712372	1.68698214394953	2.3897693954595	0.37386299215169	1	1.48145934409433	2.27622396063316	0.503007863324917	1	1.63739663395934	2.36278172802715	0.402442727392927	1	-1.13873744555013	2.62752296623584	0.825715047453644	1	-1.03027796268853	2.69728630345585	0.961907437422706	1	2.28734235767371	2.91636238196006	2.28734235767371	2.75515016309296	2.28734235767371	2.87909159695171	2.91636238196006	2.75515016309296	2.91636238196006	2.87909159695171	2.28734236	2.91636238
249	NM_000478,NM_001127501,NM_001177520,NM_001369803,NM_001369804,NM_001369805,XM_017000903	ALPL	alkaline phosphatase, biomineralization associated	protein_coding	NP_000469.3;NP_001120973.2;NP_001170991.1;NP_001356732.1;NP_001356733.1;NP_001356734.1;XP_016856392.1	438	171760	.	.	0.600103	0.594914	0.591558	0.6375609999999999	1.465584	1.426365	1.3859430000000001	1.562875	-1.04776753318802	0.811873798550475	0.953388170570244	1	-1.17760164163921	0.732086350758742	0.790510421615118	1	-1.02737475516084	0.826061325104087	0.976285400782652	1	-1.12390302003076	0.697396329354728	0.859925871301347	1	1.01984670196805	0.794336721487189	0.974301379842594	1	1.46760267845918	1.42494376091906	1.46760267845918	1.32138970595808	1.46760267845918	1.44282315058142	1.42494376091906	1.32138970595808	1.42494376091906	1.44282315058142	1.46760268	1.42494376
257	NM_006492	ALX3	ALX homeobox 3	protein_coding	NP_006483.2	449	606014	.	.	0.414177	0.403125	0.401832	0.317142	1.011513	0.96653	0.94144	0.777422	1.34617784633122	-0.291269900143206	0.641288707276305	1	1.24229379152761	-0.353963591527916	0.73315183656352	1	1.33854599571165	-0.295942601933198	0.655127617024063	1	-1.08364680576089	-0.150610658652345	0.908839819757203	1	-1.0056846166661	-0.09523743520214	1	1	0.742107088626407	0.930628801522894	0.742107088626407	0.876580403683379	0.742107088626407	0.926738297988224	0.930628801522894	0.876580403683379	0.930628801522894	0.926738297988224	0.74210709	0.9306288
259	NM_001633	AMBP	alpha-1-microglobulin/bikunin precursor	protein_coding	NP_001624.1	453	176870	.	.	495.929535	510.688965	546.057922	542.662537	1211.170654	1224.426025	1279.341797	1330.247803	-1.06925699981231	9.48223395478443	0.907668051744774	1	-1.02161005054031	9.5143847629712	0.970476501407678	1	-1.01450570688858	9.51937767829164	0.980121528913756	1	1.04663907720498	9.46637877652367	0.937078632714373	1	1.05396842812037	9.47153948401192	0.927469548314264	1	9.53161919612531	9.4351452870904	9.53161919612531	9.50081662106468	9.53161919612531	9.51087043680667	9.4351452870904	9.50081662106468	9.4351452870904	9.51087043680667	9.5316192	9.43514529
262	NM_001287214,NM_001287215,NM_001287216,NM_001634,NR_109768	AMD1	adenosylmethionine decarboxylase 1	protein_coding	NP_001274143.1;NP_001274144.1;NP_001274145.1;NP_001625.2	457	180980	.	.	50.072983	35.217704	59.6308	47.966269	122.28939700000001	84.437831	139.707124	117.581417	1.06926564936617	7.51383808255464	0.907756443445201	1	1.20866823075438	7.60787400273267	0.74294410039612	1	-1.30236187569237	7.28678453905487	0.647811440604329	1	1.13037214812265	7.65243949668536	0.832027194181355	1	-1.39257041576529	7.34221935860519	0.567196943804005	1	7.47263399067552	7.56872903438676	7.47263399067552	7.74465180675701	7.47263399067552	7.09395278347993	7.56872903438676	7.74465180675701	7.56872903438676	7.09395278347993	7.47263399	7.56872903
267	NM_001144,NM_001323511,NM_001323512,XM_005255890	AMFR	autocrine motility factor receptor	protein_coding	NP_001135.3;NP_001310440.1;NP_001310441.1;XP_005255947.1	463	603243	.	.	15.580922000000001	15.270074000000001	14.550168000000001	17.724346999999998	38.052092	36.611472	34.089128	43.448321	-1.09880387391679	6.04310532984477	0.870734335465126	1	-1.24976999498541	5.95758348962492	0.700032437997684	1	-1.1080397509555	6.03739212391764	0.859356184656557	1	-1.13739090393235	5.88370041647852	0.824018139471157	1	-1.00840543491125	5.96759089737412	0.98879839642256	1	6.12955713789587	5.99565396929664	6.12955713789587	5.81302302444141	6.12955713789587	5.98376781904912	5.99565396929664	5.81302302444141	5.99565396929664	5.98376781904912	6.12955714	5.99565397
268	NM_000479	AMH	anti-Mullerian hormone	protein_coding	NP_000470.3	464	600957	.	.	0.293365	0.444792	0.254421	0.425128	0.716462	1.066432	0.596075	1.042131	-1.42810365400745	-0.421710628838075	0.580846019279133	1	-1.71299632879486	-0.525817380970131	0.393956482821827	1	1.09124136689292	-0.137910138172344	0.908839819757203	1	-1.19939199194957	-0.814689013448141	0.786842742177443	1	1.55824841741949	-0.350506099409737	0.497791082953063	1	0.880310307721976	0.667369397353998	0.880310307721976	0.575389466471057	0.880310307721976	0.939345471854117	0.667369397353998	0.575389466471057	0.667369397353998	0.939345471854117	0.88031031	0.6673694
271	NM_001257361,NM_001308170,NM_001368809,NM_004037,NM_139156,XM_024446431,XM_024446432,XR_002956282	AMPD2	adenosine monophosphate deaminase 2	protein_coding	NP_001244290.1;NP_001295099.1;NP_001355738.1;NP_004028.4;NP_631895.1;XP_024302199.1;XP_024302200.1	469	102771	.	.	12.272908	14.231744999999998	14.654997	15.662375000000003	29.973182000000005	34.121976	34.334728000000005	38.393734	-1.24268316547897	5.88957307937441	0.707373310410064	1	-1.13040614298236	5.95198879736336	0.832275412487409	1	-1.06309840328952	5.99427994822724	0.915966362961476	1	1.09932463213909	5.79429941006953	0.870170553705217	1	1.16892521205283	5.84135609659277	0.787469853934996	1	6.05884095316352	5.7506151186571	6.05884095316352	5.88481412990747	6.05884095316352	5.97192809311479	5.7506151186571	5.88481412990747	5.7506151186571	5.97192809311479	6.05884095	5.75061512
272	NM_000480,NM_001025389,NM_001025390,NM_001172430,NM_001172431	AMPD3	adenosine monophosphate deaminase 3	protein_coding	NP_000471.1;NP_001020560.1;NP_001020561.1;NP_001165901.1;NP_001165902.1	470	102772	.	.	0.797646	0.8370549999999999	0.87655	0.7887059999999999	1.9480300000000002	2.0069209999999997	2.0536429999999997	1.933384	1.02311622657065	1.92065160186477	0.972906652424459	1	1.08681784180429	1.96456301101667	0.889945313225288	1	1.09626615797807	1.97143142879026	0.882302283639714	1	1.06225993179278	1.98122073384459	0.920990770543926	1	1.07149499543189	1.98822637813453	0.90973323391778	1	2.23676998135177	2.26282070826252	2.23676998135177	2.33226401645987	2.23676998135177	2.34228868543231	2.26282070826252	2.33226401645987	2.26282070826252	2.34228868543231	2.23676998	2.26282071
274	NM_001320632,NM_001320633,NM_001320634,NM_001320640,NM_001320641,NM_001320642,NM_004305,NM_139343,NM_139344,NM_139345,NM_139346,NM_139347,NM_139348,NM_139349,NM_139350,NM_139351	BIN1	bridging integrator 1	protein_coding	NP_001307561.1;NP_001307562.1;NP_001307563.1;NP_001307569.1;NP_001307570.1;NP_001307571.1;NP_004296.1;NP_647593.1;NP_647594.1;NP_647595.1;NP_647596.1;NP_647597.1;NP_647598.1;NP_647599.1;NP_647600.1;NP_647601.1	1052	601248	.	.	18.609689999999997	18.380672	13.858887	15.864765	45.449019	44.069433000000004	32.469547	38.889859	1.19732105427119	5.30216670816012	0.755930942744763	1	-1.17216882814061	5.05658246545758	0.784075613482329	1	1.22692258050632	5.3214472822954	0.72409383180443	1	-1.4034614723317	5.20241052099638	0.558896354675703	1	1.02472325465992	5.4440103175234	0.966798343448794	1	5.20503730420532	5.45839934711458	5.20503730420532	4.98256310099057	5.20503730420532	5.49284343070769	5.45839934711458	4.98256310099057	5.45839934711458	5.49284343070769	5.2050373	5.45839935
275	NM_000481,NM_001164710,NM_001164711,NM_001164712,NR_028435	AMT	aminomethyltransferase	protein_coding	NP_000472.2;NP_001158182.1;NP_001158183.1;NP_001158184.1	473	238310	.	.	9.424743	7.415953000000001	6.631053	6.583718	23.017328000000003	17.78046	15.535686	16.1389	1.45865411947544	4.11453796283705	0.516327200487099	1	-1.01990444953389	3.803233450489	0.974251279005995	1	1.17997284420467	3.94142481996111	0.776401986758289	1	-1.48768665821906	4.10314475872689	0.494806549252732	1	-1.23617297896394	4.21686390108108	0.715474800682432	1	3.91350263725638	4.42777507328328	3.91350263725638	3.88696965006544	3.91350263725638	4.13760745917975	4.42777507328328	3.88696965006544	4.42777507328328	4.13760745917975	3.91350264	4.42777507
276	NM_001008221,NM_004038	AMY1A	amylase alpha 1A	protein_coding	NP_001008222.1;NP_004029.2	474	104700	.	.	0.041699	0.095727	0.061718	0.043785	0.101839	0.229515	0.144598	0.107331	-1.02787213729831	-2.98181494763944	1	1	1.3167935309809	-2.81420020541292	0.87139338175948	1	2.18818105488005	-2.43649045314497	0.332156399658816	1	1.3531149916338	-2.80226789783	0.733080603651747	1	2.24746312142445	-2.41296015299391	0.388480397055509	1	0.134996266339376	0.131430972261248	0.134996266339376	0.175974148223438	0.134996266339376	0.283211790342543	0.131430972261248	0.175974148223438	0.131430972261248	0.283211790342543	0.13499627	0.13143097
278	NM_001008219,NM_001346780,XM_017001058	AMY1C	amylase alpha 1C	protein_coding	NP_001008220.1;NP_001333709.1;XP_016856547.1	476	104702	.	.	0.044079	0.098659	0.067263	0.050213	0.107651	0.236544	0.157588	0.123089	-1.17197566691681	-2.90081717471839	0.85764298861427	1	1.28133553639117	-2.67671178734611	0.88265554324382	1	1.91922660396933	-2.37960492115659	0.427473933714759	1	1.50130228044064	-2.72934083641035	0.625503998456842	1	2.24746312142445	-2.41296015299391	0.388480397055509	1	0.153290185891604	0.131430972261248	0.153290185891604	0.194264954918731	0.153290185891604	0.283211790342543	0.131430972261248	0.194264954918731	0.131430972261248	0.283211790342543	0.15329019	0.13143097
280	NM_020978	AMY2B	amylase alpha 2B	protein_coding	NP_066188.1	478	104660	.	.	1.528795	1.522012	1.454617	1.113824	3.733659	3.649171	3.407976	2.730356	1.40453430040895	1.71316500008693	0.564556309922986	1	1.26829566386178	1.63017678275773	0.690890341528045	1	1.43096894320133	1.72849782469853	0.54825974327218	1	-1.1074252066137	1.86570861701963	0.869173103260995	1	1.01882485023989	1.95142497102106	0.976825324830485	1	1.8892712999951	2.26282070826252	1.8892712999951	2.14748830083338	1.8892712999951	2.28417308650353	2.26282070826252	2.14748830083338	2.26282070826252	2.28417308650353	1.8892713	2.26282071
283	NM_001097577,NM_001145	ANG	angiogenin	protein_coding	NP_001091046.1;NP_001136.1	483	105850	.	.	1.244606	2.8913330000000004	2.146799	1.782946	3.039605	6.9322490000000005	5.029667	4.370597999999999	-1.3966554593885	1.0370806598432	0.579807239778722	1	1.17545019971677	1.37237632057149	0.791279773231778	1	1.70039143652625	1.67961636780641	0.37185197636187	1	1.64167939981657	1.176095192137	0.40564150562073	1	2.37473731746711	1.52325554269496	0.14799123673362	1	1.74595122039057	1.42494376091906	1.74595122039057	1.91361084660434	1.74595122039057	2.3231757601027	1.42494376091906	1.91361084660434	1.42494376091906	2.3231757601027	1.74595122	1.42494376
286	NM_000037,NM_001142445,NM_001142446,NM_020475,NM_020476,NM_020477,NM_020478,NM_020480,XM_005273476,XM_011544490,XM_011544491,XM_011544494,XM_011544495,XM_011544496,XM_011544500,XM_011544501,XM_011544502,XM_011544503,XM_011544504,XM_011544505,XM_017013319,XM_017013320,XM_017013321,XM_017013322,XM_017013323,XM_017013324,XM_017013325,XM_017013326,XM_017013327,XM_017013328,XM_017013329,XM_024447128	ANK1	ankyrin 1	protein_coding	NP_000028.3;NP_001135917.1;NP_001135918.1;NP_065208.2;NP_065209.2;NP_065210.2;NP_065211.2;NP_065213.2;XP_005273533.1;XP_011542792.1;XP_011542793.1;XP_011542796.1;XP_011542797.1;XP_011542798.1;XP_011542802.1;XP_011542803.1;XP_011542804.1;XP_011542805.1;XP_011542806.1;XP_011542807.1;XP_016868808.1;XP_016868809.1;XP_016868810.1;XP_016868811.1;XP_016868812.1;XP_016868813.1;XP_016868814.1;XP_016868815…	492	612641	.	.	0.003351	0.010292	0.01217	0.006989	0.008184	0.024677	0.028512	0.017132	-1.45153695394971	-3.48664149446312	0.788137722865551	1	1.62984717863427	-3.04828343048789	0.703664996707247	1	1.41745979011121	-3.1253318760339	0.840434998226983	1	2.36392576443793	-3.14631621447955	0.382150475519525	1	2.05416529856401	-3.23809710313633	0.618647901157986	1	0.0976974442845111	0.0672116556051003	0.0976974442845111	0.157448465642032	0.0976974442845111	0.137645358240301	0.0672116556051003	0.157448465642032	0.0672116556051003	0.137645358240301	0.09769744	0.06721166
287	NM_001127493,NM_001148,NM_001354225,NM_001354228,NM_001354230,NM_001354231,NM_001354232,NM_001354235,NM_001354236,NM_001354237,NM_001354239,NM_001354240,NM_001354241,NM_001354242,NM_001354243,NM_001354244,NM_001354245,NM_001354246,NM_001354249,NM_001354252,NM_001354253,NM_001354254,NM_001354255,NM_001354256,NM_001354257,NM_001354258,NM_001354260,NM_001354261,NM_001354262,NM_001354264,NM_001354265…	ANK2	ankyrin 2	protein_coding	NP_001120965.1;NP_001139.3;NP_001341154.1;NP_001341157.1;NP_001341159.1;NP_001341160.1;NP_001341161.1;NP_001341164.1;NP_001341165.1;NP_001341166.1;NP_001341168.1;NP_001341169.1;NP_001341170.1;NP_001341171.1;NP_001341172.1;NP_001341173.1;NP_001341174.1;NP_001341175.1;NP_001341178.1;NP_001341181.1;NP_001341182.1;NP_001341183.1;NP_001341184.1;NP_001341185.1;NP_001341186.1;NP_001341187.1;NP_001341189…	493	106410	.	.	4.477861000000001	3.614947	2.366052	2.630052	10.935936000000002	8.667189	5.543351	6.447131	1.72465532903129	5.11974945024763	0.348874217776273	1	-1.09217539444045	4.61209992738212	0.879603372103899	1	1.4281184739865	4.95367680390845	0.53914473971333	1	-1.88362447355898	5.07442494704234	0.277438981892905	1	-1.20764004959593	5.3304720201276	0.744753556047048	1	4.72810514623152	5.49140134652729	4.72810514623152	4.60590050748022	4.72810514623152	5.22584103028601	5.49140134652729	4.60590050748022	5.49140134652729	5.22584103028601	4.72810515	5.49140135
288	NM_001149,NM_001204403,NM_001204404,NM_001320874,NM_020987,XM_005269715,XM_006717796,XM_006717802,XM_011539708,XM_011539709,XM_017016110,XM_017016111,XM_017016112,XM_017016113,XM_017016114,XM_017016115,XM_017016116,XM_017016117,XM_017016118,XM_017016119,XM_017016120,XM_017016121,XM_017016122,XM_017016123,XM_017016124,XM_017016125,XM_017016126,XM_017016127,XM_017016128,XM_017016129,XM_017016130,XM…	ANK3	ankyrin 3	protein_coding	NP_001140.2;NP_001191332.1;NP_001191333.1;NP_001307803.1;NP_066267.2;XP_005269772.1;XP_006717859.1;XP_006717865.1;XP_011538010.1;XP_011538011.1;XP_016871599.1;XP_016871600.1;XP_016871601.1;XP_016871602.1;XP_016871603.1;XP_016871604.1;XP_016871605.1;XP_016871606.1;XP_016871607.1;XP_016871608.1;XP_016871609.1;XP_016871610.1;XP_016871611.1;XP_016871612.1;XP_016871613.1;XP_016871614.1;XP_016871615.1;…	494	600465	.	.	4.306867	3.592353	4.328567	4.276187999999999	10.518330999999998	8.613014000000002	10.141263	10.482377	1.02362994141765	5.37163572998877	0.968247923992908	1	-1.01968632112397	5.34067742943556	0.973567077065018	1	-1.12057894127692	5.27506038696248	0.844392209907774	1	-1.04378137561705	5.35782741895309	0.941386012415892	1	-1.14705760049399	5.29299106193392	0.812955128753532	1	5.38851694668518	5.42141742095548	5.38851694668518	5.36106817574512	5.38851694668518	5.22841160859912	5.42141742095548	5.36106817574512	5.42141742095548	5.22841160859912	5.38851695	5.42141742
290	NM_001150,NM_001381923,NM_001381924	ANPEP	alanyl aminopeptidase, membrane	protein_coding	NP_001141.2;NP_001368852.1;NP_001368853.1	500	151530	.	.	108.86140800000001	101.429679	87.689278	101.44161	265.86385800000005	243.187414	205.444437	248.66742	1.10013228779208	8.70096965359293	0.868746425469434	1	-1.18559354508467	8.51291763529051	0.768207820940734	1	1.05118332712426	8.66695133957074	0.931135358509343	1	-1.30430966140264	8.5892198836923	0.645821530438843	1	-1.04656555460467	8.73571943099095	0.937201866226216	1	8.63402501801514	8.77137208568134	8.63402501801514	8.38908813023191	8.63402501801514	8.70586282515763	8.77137208568134	8.38908813023191	8.77137208568134	8.70586282515763	8.63402502	8.77137209
291	NM_001151	SLC25A4	solute carrier family 25 member 4	protein_coding	NP_001142.2	10990	103220	.	.	6.738716	7.661638	7.579821	6.52638	16.457447	18.369516	17.758522	15.998345	1.0567543142555	5.00092991891447	0.92454499601968	1	1.12963744030646	5.05107804585482	0.833563406856689	1	1.22927285176517	5.11697453311585	0.721741938808943	1	1.06896845028583	5.08910041456721	0.908747067899534	1	1.16325264706013	5.15338863888662	0.794288507414124	1	5.0048848896951	5.08211425215603	5.0048848896951	5.17558826970634	5.0048848896951	5.29430140222629	5.08211425215603	5.17558826970634	5.08211425215603	5.29430140222629	5.00488489	5.08211425
292	NM_001152	SLC25A5	solute carrier family 25 member 5	protein_coding	NP_001143.2	10991	300150	.	.	203.061508	209.566315	186.171295	189.544205	495.921509	502.455414	436.174805	464.636353	1.09632012144687	8.13075201900893	0.873510117969833	1	-1.04665261379087	8.0303843067094	0.937112652687589	1	1.15803377509027	8.17260437371898	0.799497016848579	1	-1.14746628738599	8.09975038082694	0.811780746426476	1	1.05629162584335	8.23561360331312	0.924489208731028	1	8.06812932597509	8.20032696358549	8.06812932597509	8.0025969556078	8.06812932597509	8.27907427684479	8.20032696358549	8.0025969556078	8.20032696358549	8.27907427684479	8.06812933	8.20032696
293	NM_001636,NM_001636_dup1	SLC25A6	solute carrier family 25 member 6	protein_coding	NP_001627.2	10992	403000	.	.	101.267242	157.11113	76.144661	93.966049	246.145081	371.827698	177.607361	229.855484	1.10288716126468	7.27391242818745	0.865446107281865	1	-1.26859046006509	7.04015544243066	0.680749190935589	1	1.75118978622927	7.66149689183425	0.334841143037576	1	-1.39911181653993	7.12083212746642	0.561765102408276	1	1.58782273558338	7.71451213016059	0.425219174259963	1	7.21104124607821	7.35141947116545	7.21104124607821	6.87042316646393	7.21104124607821	8.01520173611923	7.35141947116545	6.87042316646393	7.35141947116545	8.01520173611923	7.21104125	7.35141947
301	NM_000700,XM_011518609,XM_017014657	ANXA1	annexin A1	protein_coding	NP_000691.1;XP_011516911.1;XP_016870146.1	533	151690	.	.	10.391926	7.148504	11.411069000000001	18.229654	25.379404	17.139227	26.73463	44.686997	-1.71524483125752	4.4583702277889	0.354327931079674	1	-1.63730278758078	4.48306653210381	0.39680857546914	1	-2.43683970869819	4.2925342213073	0.12983782976088	1	1.0476059060479	4.05157118496255	0.937222697745387	1	-1.42069167128506	3.78730715293312	0.54685475902162	1	4.84455821349034	4.10155337123742	4.84455821349034	4.16483266725822	4.84455821349034	3.62981815854461	4.10155337123742	4.16483266725822	4.10155337123742	3.62981815854461	4.84455821	4.10155337
302	NM_001002857,NM_001002858,NM_001136015,NM_004039,XM_017022090,XM_017022091,XM_017022092,XM_017022093,XM_024449908	ANXA2	annexin A2	protein_coding	NP_001002857.1;NP_001002858.1;NP_001129487.1;NP_004030.1;XP_016877579.1;XP_016877580.1;XP_016877581.1;XP_016877582.1;XP_024305676.1	537	151740	.	.	398.13296899999995	317.89478599999995	269.01866299999995	331.582732	972.3296469999999	762.18339	630.275314	812.820511	-1.1493248702438	9.54715316310375	0.809542340022122	1	-1.14065523138248	9.55224108911611	0.819712788861912	1	-1.39649269509538	9.42318576372682	0.563734722331388	1	1.00760059268506	9.44874419552483	0.989562567816643	1	-1.21505475578223	9.30960574801188	0.735967840820925	1	9.6457986653801	9.44528041475884	9.6457986653801	9.45618870933043	9.6457986653801	9.16470316321193	9.44528041475884	9.45618870933043	9.44528041475884	9.16470316321193	9.64579867	9.44528041
304	NR_003573	ANXA2P2	annexin A2 pseudogene 2	transcribed_pseudogene	.	539	.	.	.	0.457051	0.325458	0.423377	0.510239	1.11622	0.780318	0.991917	1.250768	-1.0911263663212	-0.456973555396662	0.917232690047046	1	-1.23228821057572	-0.538411473524769	0.779229959523939	1	-1.50397779436877	-0.643450201904476	0.542575530356145	1	-1.12933575288908	-0.601725527188315	0.876225487963187	1	-1.3782769524492	-0.71526403084536	0.651314797776261	1	0.789661121243195	0.737823014064694	0.789661121243195	0.669914269056314	0.789661121243195	0.56935114385196	0.737823014064694	0.669914269056314	0.737823014064694	0.56935114385196	0.78966112	0.73782301
306	NM_005139,XR_001741215	ANXA3	annexin A3	protein_coding	NP_005130.1	541	106490	.	.	23.60162	21.967084	27.754002	36.714773	57.640427	52.668201999999994	65.02397699999999	90.000217	-1.52215092572151	5.54544782173035	0.46901356381061	1	-1.35133105031805	5.61581790981463	0.603213453613512	1	-1.59705802763142	5.51847574594342	0.420138416643764	1	1.1264091126027	5.29930182017465	0.837351456319391	1	-1.04921157687026	5.1768061153558	0.93437814615622	1	5.84126038855297	5.24820467222384	5.84126038855297	5.41567755059098	5.84126038855297	5.18076202695014	5.24820467222384	5.41567755059098	5.24820467222384	5.18076202695014	5.84126039	5.24820467
307	NM_001153,NM_001320698,NM_001320700,NM_001320702,NM_001365496,XM_017003943,XM_017003944,XM_024452834,XM_024452835,XR_001738734	ANXA4	annexin A4	protein_coding	NP_001144.1;NP_001307627.1;NP_001307629.1;NP_001307631.1;NP_001352425.1;XP_016859432.1;XP_016859433.1;XP_024308602.1;XP_024308603.1	542	106491	.	.	167.93663899999999	104.974311	183.65633099999997	227.92569500000002	410.138766	251.686014	430.282613	558.722321	-1.33815093422401	9.17734962209418	0.614409927764828	1	-1.28503809698284	9.20261940321073	0.664335515457705	1	-2.0655811491029	8.94186999198589	0.2136105413307	1	1.0413317578944	8.98149769584788	0.944099849026303	1	-1.54360830566749	8.6725893745732	0.453724693258167	1	9.37431752258672	8.95481019577188	9.37431752258672	9.01312478015321	9.37431752258672	8.33007990467267	8.95481019577188	9.01312478015321	8.95481019577188	8.33007990467267	9.37431752	8.9548102
308	NM_001154,XM_017008141	ANXA5	annexin A5	protein_coding	NP_001145.1;XP_016863630.1	543	131230	.	.	122.117266	101.058232	123.418576	134.929792	298.237607	242.296839	289.15349199999997	330.758192	-1.07985540977483	7.84350465664881	0.894217914656156	1	-1.12431150198454	7.81580473093175	0.839270325232192	1	-1.27534176796806	7.73309476773521	0.673966065855058	1	-1.04116850809918	7.75822026209587	0.944376980697824	1	-1.18103001326204	7.67202714757933	0.773391919766602	1	7.90370554708617	7.79334750987128	7.90370554708617	7.73541113530985	7.90370554708617	7.55447632552133	7.79334750987128	7.73541113530985	7.79334750987128	7.55447632552133	7.90370555	7.79334751
309	NM_001155,NM_001193544,NM_001363114	ANXA6	annexin A6	protein_coding	NP_001146.2;NP_001180473.1;NP_001350043.1	544	114070	.	.	1.332313	1.318808	1.627052	1.732157	3.253807	3.161968	3.8119680000000002	4.246097000000001	-1.26621707585174	2.28080247677339	0.689266498434771	1	-1.09435930066689	2.37597863198575	0.879722477596632	1	-1.25317178124124	2.28778862279357	0.704338715071692	1	1.15704032723527	2.20982832923282	0.803370011166223	1	1.01040740135463	2.10935882646438	0.994804493934344	1	2.6769327311835	2.39514251835931	2.6769327311835	2.56794084160203	2.6769327311835	2.40725767279084	2.39514251835931	2.56794084160203	2.39514251835931	2.40725767279084	2.67693273	2.39514252
310	NM_001156,NM_001320879,NM_001320880,NM_004034,XM_017016162,XM_017016163	ANXA7	annexin A7	protein_coding	NP_001147.1;NP_001307808.1;NP_001307809.1;NP_004025.1;XP_016871651.1;XP_016871652.1	545	186360	.	.	34.951063	32.989518	36.898371999999995	36.790443	85.35830299999999	79.095551	86.44803300000001	90.18572	-1.03321417297534	6.57777816581854	0.955090247237515	1	-1.02859654643728	6.58093473484522	0.961257599165293	1	-1.00049712771906	6.60079565247357	0.999534175922851	1	1.00448927350296	6.55725944378869	0.994034334691904	1	1.03270072826552	6.57744926662843	0.955794387154306	1	6.61549017258207	6.56883853554599	6.61549017258207	6.57523290209681	6.61549017258207	6.61478044760104	6.56883853554599	6.57523290209681	6.56883853554599	6.61478044760104	6.61549017	6.56883854
311	NM_001157,NM_001278407,NM_001278408,NM_001278409,NM_145868,NM_145869,XM_005269741,XM_005269742,XM_006717813,XM_011539736	ANXA11	annexin A11	protein_coding	NP_001148.1;NP_001265336.1;NP_001265337.1;NP_001265338.1;NP_665875.1;NP_665876.1;XP_005269798.1;XP_005269799.1;XP_006717876.1;XP_011538038.1	535	602572	.	.	17.252957000000002	15.977737999999999	15.944966999999997	19.320947	42.135571999999996	38.308167	37.356956	47.362127	-1.1170178168304	6.79685873468091	0.848218764639096	1	-1.15121693230024	6.77644826335189	0.807549406241241	1	-1.08495100845264	6.81686513985649	0.887897303546536	1	-1.03061632369958	6.69325228894352	0.958544787747762	1	1.02955591648912	6.73602754553948	0.959976064716975	1	6.88632569765627	6.72809717972967	6.88632569765627	6.68500563132793	6.88632569765627	6.76972943889224	6.72809717972967	6.68500563132793	6.72809717972967	6.76972943889224	6.8863257	6.72809718
312	NM_001003954,NM_004306	ANXA13	annexin A13	protein_coding	NP_001003954.1;NP_004297.2	536	602573	.	.	4.152203	1.9880659999999999	3.826005	3.2532680000000003	10.140607	4.766581	8.963827	7.974852	1.30062979218692	2.62883517802992	0.657211737997061	1	1.15514305361379	2.53516411436994	0.808997991838814	1	-1.55710701803478	2.14758187111681	0.454426133574442	1	-1.12594879284555	2.72303088741207	0.839645821968159	1	-2.02517701856758	2.38817310324787	0.232061705120495	1	2.66741755783548	2.99326021146156	2.66741755783548	2.84471751718932	2.66741755783548	2.14959965279104	2.99326021146156	2.84471751718932	2.99326021146156	2.14959965279104	2.66741756	2.99326021
313	NM_001177506,NM_001177507,NM_001637,XM_011515333,XM_011515334,XM_011515335,XM_011515336,XM_011515338,XM_011515339,XM_011515340,XM_011515341,XM_011515342,XM_017012102,XM_017012104,XM_017012105,XM_017012106	AOAH	acyloxyacyl hydrolase	protein_coding	NP_001170977.1;NP_001170978.1;NP_001628.1;XP_011513635.1;XP_011513636.1;XP_011513637.1;XP_011513638.1;XP_011513640.1;XP_011513641.1;XP_011513642.1;XP_011513643.1;XP_011513644.1;XP_016867591.1;XP_016867593.1;XP_016867594.1;XP_016867595.1	548	102593	.	.	0.13455699999999998	0.09456300000000001	0.24885400000000002	0.119631	0.328616	0.226722	0.58303	0.293253	-1.02493165884425	-0.469835799085037	1	1	1.70574444013079	-0.0348415498958829	0.389693156442005	1	-1.07652337161758	-0.500634517424683	0.941867626997401	1	1.74815282381958	-0.0392228436495416	0.371438126375693	1	-1.05032819652301	-0.514950516980661	0.968600667694765	1	0.766080030233252	0.751510080606424	0.766080030233252	1.13512173631793	0.766080030233252	0.723080539914223	0.751510080606424	1.13512173631793	0.751510080606424	0.723080539914223	0.76608003	0.75151008
314	NM_001158,NM_009590	AOC2	amine oxidase copper containing 2	protein_coding	NP_001149.2;NP_033720.2	549	602268	.	.	1.441849	2.795273	1.837469	1.746905	3.521318	6.701937000000001	4.3049479999999996	4.2822499999999994	-1.18185605726503	2.22087300136068	0.777395705132763	1	1.0257523623397	2.35320806885539	0.969334913931451	1	1.67267005839306	2.75029674657692	0.380383894942615	1	1.21228972563963	2.24082770651342	0.743480395301665	1	1.97682206868234	2.66641799072463	0.249229232153619	1	2.58894878679603	2.39077609059265	2.58894878679603	2.6196093880533	2.58894878679603	3.23149382003028	2.39077609059265	2.6196093880533	2.39077609059265	3.23149382003028	2.58894879	2.39077609
316	NM_001159,XM_011511062,XM_017003946,XM_017003947	AOX1	aldehyde oxidase 1	protein_coding	NP_001150.3;XP_011509364.1;XP_016859435.1;XP_016859436.1	553	602841	.	.	0.111361	0.066455	0.071417	0.187352	0.271969	0.159332	0.16732	0.459263	-1.62550537528545	-0.238829432708626	0.450088776731375	1	-2.68415929534865	-0.470864059986405	0.119855780478773	1	-2.62109253489216	-0.444540290548582	0.134637157433673	1	-1.65099299016506	-0.928479831069997	0.465280074895415	1	-1.61231246778043	-0.90103971611671	0.503497454667715	1	1.00642401014918	0.695965021764489	1.00642401014918	0.459186921303555	1.00642401014918	0.468581131085526	0.695965021764489	0.459186921303555	0.695965021764489	0.468581131085526	1.00642401	0.69596502
317	NM_001160,NM_013229,NM_181861,NM_181868,NM_181869,XM_017019250,XR_429095	APAF1	apoptotic peptidase activating factor 1	protein_coding	NP_001151.1;NP_037361.1;NP_863651.1;NP_863658.1;NP_863659.1;XP_016874739.1	576	602233	.	.	6.679131	5.224953999999999	7.247721	7.170738999999999	16.311926	12.527331	16.980456999999998	17.577889000000003	-1.07114682609215	5.66346956724489	0.905704977711048	1	-1.0080183256322	5.70636753318939	0.989345092084091	1	-1.29439972734807	5.53820989727549	0.655966863495263	1	1.06262632017627	5.65753278718638	0.916672987251086	1	-1.20842357644092	5.48313078427859	0.743820935845752	1	5.73860729091725	5.64136855821341	5.73860729091725	5.72730167608659	5.73860729091725	5.37424178160791	5.64136855821341	5.72730167608659	5.64136855821341	5.37424178160791	5.73860729	5.64136856
318	NM_001161,NM_001244390,NM_147172,NM_147173,XM_024447528	NUDT2	nudix hydrolase 2	protein_coding	NP_001152.1;NP_001231319.1;NP_671701.1;NP_671702.1;XP_024303296.1	8049	602852	.	.	7.490885	6.287625	5.596347	7.235068	18.294411	15.075186999999998	13.111506	17.735578	1.03419964640762	2.92824388291417	0.954037086311697	1	-1.39016745673302	2.68649796590931	0.572297367316643	1	-1.08974832664725	2.84385144645025	0.882858532531761	1	-1.43770197142552	2.71449933388518	0.535961689832249	1	-1.12701469039713	2.86953571860175	0.84103080879968	1	3.07977708950088	3.12264859608734	3.07977708950088	2.66949128453469	3.07977708950088	2.97098678378471	3.12264859608734	2.66949128453469	3.12264859608734	2.97098678378471	3.07977709	3.1226486
320	NM_001163,XM_005251968,XM_011518617,XM_017014670	APBA1	amyloid beta precursor protein binding family A member 1	protein_coding	NP_001154.2;XP_005252025.1;XP_011516919.1;XP_016870159.1	578	602414	.	.	0.8252769999999999	0.5659460000000001	0.685407	1.017066	2.0155119999999997	1.3569109999999998	1.605817	2.4931720000000004	-1.23960748891334	2.76097552497496	0.716829262414829	1	-1.5747468374397	2.6170208379663	0.439073450700977	1	-1.76900853528666	2.55643261133396	0.331272624076425	1	-1.27034928916598	2.43618907444475	0.683790190059003	1	-1.42706018691894	2.36649809003341	0.545353893774927	1	3.08216619968105	2.8124600328081	3.08216619968105	2.52161400311026	3.08216619968105	2.38438886587136	2.8124600328081	2.52161400311026	2.8124600328081	2.38438886587136	3.0821662	2.81246003
321	NM_001130414,NM_001353788,NM_001353789,NM_001353790,NM_001353791,NM_001353792,NM_001353793,NM_001353794,NM_001353795,NM_001353796,NM_001353797,NM_001379685,NM_005503,XM_011521488,XM_011521489,XM_011521490,XM_011521491,XM_011521492,XM_017022110,XM_017022112,XM_024449909	APBA2	amyloid beta precursor protein binding family A member 2	protein_coding	NP_001123886.1;NP_001340717.1;NP_001340718.1;NP_001340719.1;NP_001340720.1;NP_001340721.1;NP_001340722.1;NP_001340723.1;NP_001340724.1;NP_001340725.1;NP_001340726.1;NP_001366614.1;NP_005494.2;XP_011519790.1;XP_011519791.1;XP_011519792.1;XP_011519793.1;XP_011519794.1;XP_016877599.1;XP_016877601.1;XP_024305677.1	579	602712	.	.	9.758088	13.934237000000001	11.930415000000002	11.227907	23.831429999999997	33.408677000000004	27.951396	27.523362999999996	-1.13250739397794	5.42849939747106	0.829994629230214	1	1.04408464444012	5.54676643842928	0.94088735379832	1	1.32206160175855	5.73057797376671	0.629743294441151	1	1.18243335989991	5.46188092512434	0.772358404244115	1	1.49724274164443	5.65614507672903	0.486538954930119	1	5.54565728316406	5.37021607900851	5.54565728316406	5.60659357035934	5.54565728316406	5.94091733084336	5.37021607900851	5.60659357035934	5.37021607900851	5.94091733084336	5.54565728	5.37021608
322	NM_001164,NM_001257319,NM_001257320,NM_001257321,NM_001257323,NM_001257325,NM_001257326,NM_145689,NR_047512	APBB1	amyloid beta precursor protein binding family B member 1	protein_coding	NP_001155.1;NP_001244248.1;NP_001244249.1;NP_001244250.1;NP_001244252.1;NP_001244254.1;NP_001244255.1;NP_663722.1	581	602709	.	.	0.597122	0.599016	1.024434	1.208094	1.458306	1.4362	2.400114	2.961443	-1.97638780425712	1.41258548187279	0.252933989168069	1	-1.21021261193335	1.68471992149938	0.748633023157052	1	-1.91762513090425	1.42858347476181	0.277476169945108	1	1.63308979160503	1.23696809228366	0.41930333170187	1	1.03062904391487	0.867137614710102	0.963333332497575	1	2.16645851019522	1.46703076765469	2.16645851019522	1.9571054121292	2.16645851019522	1.49499480888524	1.46703076765469	1.9571054121292	1.46703076765469	1.49499480888524	2.16645851	1.46703077
323	NM_001166050,NM_001166051,NM_001166052,NM_001166053,NM_001166054,NM_001330656,NM_001330658,NM_004307,NM_173075,XM_006714005,XM_006714007,XM_006714008,XM_006714009,XM_006714010,XM_006714011,XM_006714012,XM_011513686,XM_011513687,XM_011513688,XM_017008143,XM_017008144,XM_017008145,XM_017008146,XM_017008147,XM_017008148,XM_017008149,XM_017008151,XM_017008152,XM_017008154,XM_017008156,XM_017008157,XM…	APBB2	amyloid beta precursor protein binding family B member 2	protein_coding	NP_001159522.1;NP_001159523.1;NP_001159524.1;NP_001159525.1;NP_001159526.1;NP_001317585.1;NP_001317587.1;NP_004298.1;NP_775098.2;XP_006714068.1;XP_006714070.1;XP_006714071.1;XP_006714072.1;XP_006714073.1;XP_006714074.1;XP_006714075.1;XP_011511988.1;XP_011511989.1;XP_011511990.1;XP_016863632.1;XP_016863633.1;XP_016863634.1;XP_016863635.1;XP_016863636.1;XP_016863637.1;XP_016863638.1;XP_016863640.1;…	582	602710	.	.	4.441888000000001	4.526639999999999	4.070303	4.408875000000001	10.848085999999999	10.853055999999999	9.536178999999999	10.807629000000002	1.06946525838049	5.2386749858266	0.908016743116265	1	-1.10220212208642	5.12099564096445	0.866849933819235	1	1.12843047956281	5.27916707460609	0.834934599328221	1	-1.17876644338727	5.1725838358456	0.776611862844527	1	1.05513513152458	5.32559375942063	0.926560442037825	1	5.22733460070451	5.32172526720727	5.22733460070451	5.09086941227666	5.22733460070451	5.39727072002496	5.32172526720727	5.09086941227666	5.32172526720727	5.39727072002496	5.2273346	5.32172527
324	NM_000038,NM_001127510,NM_001127511,NM_001354895,NM_001354896,NM_001354897,NM_001354898,NM_001354899,NM_001354900,NM_001354901,NM_001354902,NM_001354903,NM_001354904,NM_001354905,NM_001354906	APC	APC regulator of WNT signaling pathway	protein_coding	NP_000029.2;NP_001120982.1;NP_001120983.2;NP_001341824.1;NP_001341825.1;NP_001341826.1;NP_001341827.1;NP_001341828.1;NP_001341829.1;NP_001341830.1;NP_001341831.1;NP_001341832.1;NP_001341833.1;NP_001341834.1;NP_001341835.1	583	611731	.	.	3.473862	3.084675	3.9485340000000004	3.623221	8.483945	7.395804	9.250897	8.881728	-1.02328761025607	5.40672021601002	0.96870720227266	1	1.05653329804673	5.46335254921364	0.924606053798512	1	-1.13314164061157	5.33600559838455	0.829303261683059	1	1.08113726410066	5.44739099991181	0.893077057765603	1	-1.10735366545964	5.31850215957699	0.860509974960348	1	5.45546961168033	5.42302195685289	5.45546961168033	5.53305062056344	5.45546961168033	5.2795039903956	5.42302195685289	5.53305062056344	5.42302195685289	5.2795039903956	5.45546961	5.42302196
327	NM_001640,XM_005265097,XM_005265098,XM_011533658,XM_011533661,XM_011533662,XM_011533663,XM_017006285,XM_017006286,XM_024453499,XM_024453500,XM_024453501,XM_024453502,XM_024453503,XM_024453504,XM_024453505,XM_024453506,XM_024453507	APEH	acylaminoacyl-peptide hydrolase	protein_coding	NP_001631.3;XP_005265154.1;XP_005265155.1;XP_011531960.1;XP_011531963.1;XP_011531964.1;XP_011531965.1;XP_016861774.1;XP_016861775.1;XP_024309267.1;XP_024309268.1;XP_024309269.1;XP_024309270.1;XP_024309271.1;XP_024309272.1;XP_024309273.1;XP_024309274.1;XP_024309275.1	586	102645	.	.	18.296364	17.091273	17.056379	19.376586	44.683803999999995	40.977972	39.96084999999999	47.498506000000006	-1.03895361496731	5.83767906388224	0.947613327977456	1	-1.16261763443061	5.76038471538376	0.794635368225728	1	-1.1097576277312	5.7918812070403	0.857330087727755	1	-1.11902713544656	5.73104182250735	0.846053783375993	1	-1.06814920917375	5.76318587490956	0.909554958042214	1	5.88877807980276	5.83459322781034	5.88877807980276	5.67534847280856	5.88877807980276	5.74119835874319	5.83459322781034	5.67534847280856	5.83459322781034	5.74119835874319	5.88877808	5.83459323
328	NM_001244249,NM_001641,NM_080648,NM_080649	APEX1	apurinic/apyrimidinic endodeoxyribonuclease 1	protein_coding	NP_001231178.1;NP_001632.2;NP_542379.1;NP_542380.1	587	107748	.	.	142.784386	158.01072	122.45626899999999	140.823475	348.711348	378.845887	286.89891900000003	345.205557	1.04040809328758	7.80461840371181	0.945379299239594	1	-1.18025470776472	7.66117302121133	0.774241672081192	1	1.17734372563102	7.89831187711382	0.777500185546348	1	-1.22794642930485	7.69238664668171	0.722360763155229	1	1.13161716377145	7.92486017811439	0.830524305949854	1	7.78213976774695	7.83903519140488	7.78213976774695	7.54422036806804	7.78213976774695	8.01668963215793	7.83903519140488	7.54422036806804	7.83903519140488	8.01668963215793	7.78213977	7.83903519
329	NM_001166,NM_001256163,NM_001256166	BIRC2	baculoviral IAP repeat containing 2	protein_coding	NP_001157.1;NP_001243092.1;NP_001243095.1	590	601712	.	.	13.488911	11.542468	14.883406	13.286528	32.942933	27.674179000000002	34.869864	32.569739999999996	1.04472973929599	5.79368789438417	0.939978990907699	1	1.09667565243048	5.82983457944365	0.873413757643535	1	-1.09289131573038	5.69923642690962	0.878213958787429	1	1.04972169639543	5.86033341376736	0.933409180596143	1	-1.14177564687802	5.73256679170511	0.818942091437717	1	5.78737347341957	5.84938651236169	5.78737347341957	5.91820991857242	5.78737347341957	5.66164336521426	5.84938651236169	5.91820991857242	5.84938651236169	5.66164336521426	5.78737347	5.84938651
330	NM_001165,NM_182962,XM_024448467	BIRC3	baculoviral IAP repeat containing 3	protein_coding	NP_001156.1;NP_892007.1;XP_024304235.1	591	601721	.	.	20.926447	11.671679999999999	31.404536999999998	25.744146	51.107059	27.983974999999997	73.5767	63.107535	-1.20186626800148	7.45141887757053	0.750360169337913	1	1.18595009349368	7.70616552035653	0.767869469641622	1	-2.10511576137442	7.13886129369155	0.202293184274728	1	1.42535323794468	7.59087430330453	0.540350159776492	1	-1.7515380924764	6.96444259229416	0.334809463292103	1	7.58524219717796	7.32147874054512	7.58524219717796	7.8301091816297	7.58524219717796	6.51960538287116	7.32147874054512	7.8301091816297	7.32147874054512	6.51960538287116	7.5852422	7.32147874
331	NM_001167,NM_001204401,NM_001378590,NM_001378591,NM_001378592,NR_037916,NR_165803	XIAP	X-linked inhibitor of apoptosis	protein_coding	NP_001158.2;NP_001191330.1;NP_001365519.1;NP_001365520.1;NP_001365521.1	592	300079	.	.	6.673119	5.695918999999999	7.127804	5.259616	16.297245	13.656515	16.699507	12.893080000000001	1.28863294142822	5.78125871503973	0.661392455578782	1	1.32959126372464	5.80684833852166	0.622735996110109	1	1.11668317990429	5.66867711997838	0.848920771450207	1	1.03178385031612	5.97534621282766	0.957129798844128	1	-1.15398198100193	5.85310874592446	0.804633635371927	1	5.61577117561654	5.97501993384603	5.61577117561654	6.01945533471752	5.61577117561654	5.77191945445569	5.97501993384603	6.01945533471752	5.97501993384603	5.77191945445569	5.61577118	5.97501993
332	NM_001012270,NM_001012271,NM_001168,XR_243654,XR_934452	BIRC5	baculoviral IAP repeat containing 5	protein_coding	NP_001012270.1;NP_001012271.1;NP_001159.2	593	603352	.	.	27.743735000000004	25.092589000000004	27.468833000000004	38.672201	67.756396	60.16189799999999	64.35586	94.79853899999999	-1.36003472125452	6.54263075193376	0.5952266895162	1	-1.45056822587923	6.50392186749854	0.520792038459422	1	-1.47075515381906	6.49592277061296	0.505542315174179	1	-1.06656664582666	6.25813381104514	0.911417018282122	1	-1.08141001096283	6.24858194918986	0.892502667072179	1	6.76033432517133	6.32146533514035	6.76033432517133	6.22968927815736	6.76033432517133	6.21001657905174	6.32146533514035	6.22968927815736	6.32146533514035	6.21001657905174	6.76033433	6.32146534
333	NM_001024807,NM_005166,XM_017026737,XM_017026738	APLP1	amyloid beta precursor like protein 1	protein_coding	NP_001019978.1;NP_005157.1;XP_016882226.1;XP_016882227.1	597	104775	.	.	0.426295	0.216198	0.5897569999999999	0.649318	1.041108	0.518355	1.3817220000000001	1.591697	-1.47635351558514	0.575038527558782	0.531769508343751	1	-1.11605398952089	0.744819897293168	0.872767647183109	1	-2.73539353619414	0.293828133978619	0.109638529517989	1	1.3228333125569	0.483809532644391	0.655396311557758	1	-1.85264951887936	-0.0901350951107592	0.334180546395804	1	1.45290839171809	1.12190986874469	1.45290839171809	1.35429623082312	1.45290839171809	0.708424118947638	1.12190986874469	1.35429623082312	1.12190986874469	0.708424118947638	1.45290839	1.12190987
334	NM_001142276,NM_001142277,NM_001142278,NM_001243299,NM_001328682,NM_001328684,NM_001328685,NM_001328686,NM_001382526,NM_001382527,NM_001382528,NM_001382529,NM_001382530,NM_001382531,NM_001382532,NM_001382533,NM_001382534,NM_001382535,NM_001382536,NM_001382537,NM_001382538,NM_001382539,NM_001382540,NM_001382541,NM_001382542,NM_001382543,NM_001382544,NM_001382545,NM_001382546,NM_001642,NR_024515,NR…	APLP2	amyloid beta precursor like protein 2	protein_coding	NP_001135748.1;NP_001135749.1;NP_001135750.1;NP_001230228.1;NP_001315611.1;NP_001315613.1;NP_001315614.1;NP_001315615.1;NP_001369455.1;NP_001369456.1;NP_001369457.1;NP_001369458.1;NP_001369459.1;NP_001369460.1;NP_001369461.1;NP_001369462.1;NP_001369463.1;NP_001369464.1;NP_001369465.1;NP_001369466.1;NP_001369467.1;NP_001369468.1;NP_001369469.1;NP_001369470.1;NP_001369471.1;NP_001369472.1;NP_001369…	598	104776	.	.	147.17910500000002	137.63362400000005	141.09453800000003	163.36118100000004	359.44422099999997	329.98985200000004	330.56594	400.453057	-1.08498154177988	9.24681040973653	0.887665227187277	1	-1.18685921131867	9.18615633516193	0.766768803649371	1	-1.13480663881146	9.21611052651743	0.826650634574802	1	-1.0938980344315	9.12349225200006	0.876483132093402	1	-1.04592252477843	9.15476131455501	0.938033605730057	1	9.30665399242428	9.18917672518946	9.30665399242428	9.05993006852438	9.30665399242428	9.12451399629961	9.18917672518946	9.05993006852438	9.18917672518946	9.12451399629961	9.30665399	9.18917673
335	NM_000039,NM_001318017,NM_001318018,NM_001318021	APOA1	apolipoprotein A1	protein_coding	NP_000030.1;NP_001304946.1;NP_001304947.1;NP_001304950.1	600	107680	.	.	217.774749	205.226152	268.37257700000004	231.952641	531.854563	492.04945499999997	628.761652	568.593707	-1.03935988511129	7.81118787589108	0.946770849291333	1	1.12554648481823	7.92657490274615	0.837776143988227	1	-1.07702555138285	7.78624491516886	0.897820739479131	1	1.16984779478913	7.90066192326845	0.785984102215271	1	-1.03623927706318	7.75764524983954	0.950931327179794	1	7.8448623795773	7.78941361109703	7.8448623795773	8.01478912897572	7.8448623795773	7.73829226149194	7.78941361109703	8.01478912897572	7.78941361109703	7.73829226149194	7.84486238	7.78941361
336	NM_001643	APOA2	apolipoprotein A2	protein_coding	NP_001634.1	601	107670	.	.	3943.44873	3896.875732	3608.86084	4057.972412	9630.782227	9343.135742	8455.085938	9947.451172	-1.00555087133324	11.0155684103713	0.992357099609879	1	-1.15593297879689	10.9188110146334	0.80183718947463	1	1.00583787156682	11.0237611845643	0.991962509623002	1	-1.14955195403569	10.9145350960052	0.809253517500711	1	1.01142114733487	11.0197868254621	0.984311149131664	1	11.0202300112329	11.012247789691	11.0202300112329	10.8112803782591	11.0202300112329	11.0286237668283	11.012247789691	10.8112803782591	11.012247789691	11.0286237668283	11.02023001	11.01224779
337	NM_000482	APOA4	apolipoprotein A4	protein_coding	NP_000473.2	602	107690	.	.	21.475695	18.157761	47.354424	19.023199	52.448441	43.534977	110.945175	46.63224	1.15494164897647	5.02595143680824	0.803855919393961	1	2.42073872247191	5.69212611376784	0.131892729342784	1	-1.00041123648732	4.91819395909578	1	1	2.09597920844722	5.75623788005713	0.205247964974305	1	-1.15541571242519	5.02588343891858	0.803399022379726	1	4.96401555835652	5.16563270533525	4.96401555835652	6.21212539801336	4.96401555835652	4.9634413636879	5.16563270533525	6.21212539801336	5.16563270533525	4.9634413636879	4.96401556	5.16563271
338	NM_000384	APOB	apolipoprotein B	protein_coding	NP_000375.3	603	107730	.	.	200.392654	128.781143	197.496552	189.567169	489.403595	308.765198	462.708466	464.692719	1.08179988758651	11.5542147195196	0.891650794407982	1	1.01344746110576	11.5060512709236	0.981540525214856	1	-1.40537205243957	11.2716975381802	0.556352118252253	1	-1.06744545610551	11.5635041405049	0.909969664646772	1	-1.52033129349191	11.3390495628839	0.469483712885383	1	11.4968687189708	11.6102646948373	11.4968687189708	11.5161334057618	11.4968687189708	11.0061185659617	11.6102646948373	11.5161334057618	11.6102646948373	11.0061185659617	11.49686872	11.61026469
341	NM_001321065,NM_001321066,NM_001379687,NM_001645	APOC1	apolipoprotein C1	protein_coding	NP_001307994.1;NP_001307995.1;NP_001366616.1;NP_001636.1	607	107710	.	.	172.685321	149.69144	190.23849	147.325286	421.73611000000005	358.899627	445.70373900000004	361.1437	1.20053621631678	6.68201993029267	0.751933119431886	1	1.25558460731986	6.71765555147134	0.693898372827973	1	1.05475629649358	6.58318347509749	0.926657285720282	1	1.04585296306239	6.84053922011383	0.938289341724021	1	-1.13821167559378	6.71753885539328	0.82285838260075	1	6.55914878330553	6.82027461735894	6.55914878330553	6.88439589235738	6.55914878330553	6.6352655299797	6.82027461735894	6.88439589235738	6.82027461735894	6.6352655299797	6.55914878	6.82027462
342	NR_028412,NR_028413,NR_028414	APOC1P1	apolipoprotein C1 pseudogene 1	transcribed_pseudogene	.	608	.	.	.	0.27345400000000003	0.7513890000000001	0.549921	0.286033	0.667836	1.801529	1.288391	0.701162	-1.08830291494591	-1.67845513778699	0.936980660462399	1	1.66141609060853	-1.2514072606199	0.490709239651124	1	2.42879472200095	-0.91712604826474	0.176980909991927	1	1.80783290078406	-1.2769193891438	0.413895136656312	1	2.64244009872911	-0.931448994842216	0.160999717924875	1	0.372138518150808	0.345103739156443	0.372138518150808	0.575389466471057	0.372138518150808	0.780261153620939	0.345103739156443	0.575389466471057	0.345103739156443	0.780261153620939	0.37213852	0.34510374
343	NM_001169,XM_011545822,XM_011545823	AQP8	aquaporin 8	protein_coding	NP_001160.2;XP_011544124.1;XP_011544125.1	642	603750	.	.	0.321508	0.177829	0.577658	0.164046	0.785193	0.426362	1.353377	0.402132	1.94675253196213	-1.32532804732728	0.343465660388172	1	3.24155732040916	-0.826252473530274	0.0790582014729014	1	1.12358922028546	-1.74803675023427	0.865044734913765	1	1.66468465842866	-0.535557300075858	0.450975915175047	1	-1.73214365161769	-1.24508937910322	0.425624258171594	1	0.324501132531458	0.578015880388163	0.324501132531458	0.865209481656982	0.324501132531458	0.360240376091657	0.578015880388163	0.865209481656982	0.578015880388163	0.360240376091657	0.32450113	0.57801588
344	NM_000483	APOC2	apolipoprotein C2	protein_coding	NP_000474.2	609	608083	.	.	109.30761	98.736549	105.812172	91.521591	266.953583	236.730362	247.903976	224.350098	1.22219432550812	6.17938483848259	0.728727072881634	1	1.12457538038771	6.11460376093141	0.839215151597495	1	1.13002008394181	6.11830862220075	0.832713453909992	1	-1.08680528431215	6.25808070130424	0.885664052512089	1	-1.08156840335337	6.2614839653298	0.892298968735795	1	6.04879866170002	6.33431245238152	6.04879866170002	6.21576724177025	6.04879866170002	6.22264224584868	6.33431245238152	6.21576724177025	6.33431245238152	6.22264224584868	6.04879866	6.33431245
345	NM_000040	APOC3	apolipoprotein C3	protein_coding	NP_000031.1	610	107720	.	.	25.839033	22.942459	39.894043	22.163774	63.104687	55.006752	93.466499	54.330845	1.19273744945575	3.81458787035366	0.761570746514944	1	1.74992559273514	4.14063042856931	0.337227769463912	1	1.08383643333294	3.74137217632903	0.89140841118828	1	1.46714565115715	4.23865570502372	0.509811049686535	1	-1.100475819637	3.869089705524	0.869661535043202	1	3.78740611026355	4.02473094355074	3.78740611026355	4.54929567983763	3.78740611026355	3.89546387691903	4.02473094355074	4.54929567983763	4.02473094355074	3.89546387691903	3.78740611	4.02473094
347	NM_001647	APOD	apolipoprotein D	protein_coding	NP_001638.1	612	107740	.	.	0.092083	0.056962	0.079008	0.197602	0.224887	0.136573	0.185105	0.48439	-2.03659684462779	-2.4936018232982	0.388480397055509	1	-2.6806318807686	-2.61614383369391	0.243647260892583	1	-2.88572035783856	-2.59436807331213	0.199830296501772	1	-1.31515640514063	-3.13861805283816	1	1	-1.4164497506146	-3.13443769069283	0.818192604040439	1	0.258434433559454	0.131430972261248	0.258434433559454	0.100399834274577	0.258434433559454	0.0932069171014863	0.131430972261248	0.100399834274577	0.131430972261248	0.0932069171014863	0.25843443	0.13143097
348	NM_000041,NM_001302688,NM_001302689,NM_001302690,NM_001302691	APOE	apolipoprotein E	protein_coding	NP_000032.1;NP_001289617.1;NP_001289618.1;NP_001289619.1;NP_001289620.1	613	107741	.	.	667.851488	753.2639039999999	615.1140439999999	722.583962	1631.0425810000002	1806.022767	1441.131357	1771.295718	-1.05765012416716	9.79499922125899	0.922661345753666	1	-1.20852654153991	9.7046993741808	0.742980822182429	1	1.09111589864593	9.89913225524679	0.879941511345542	1	-1.14265245634796	9.66101531427383	0.817358852193727	1	1.15401883923263	9.86103294926509	0.804075071534507	1	9.83639384428455	9.75562219189283	9.83639384428455	9.56347313306153	9.83639384428455	9.96206666287885	9.75562219189283	9.56347313306153	9.75562219189283	9.96206666287885	9.83639384	9.75562219
350	NM_000042	APOH	apolipoprotein H	protein_coding	NP_000033.2	616	138700	.	.	69.141663	33.166851	60.12146	91.86747	168.859375	79.520714	140.856674	225.197998	-1.29833022784136	6.68738323012032	0.651767613879117	1	-1.57083882336725	6.57414925921403	0.436158144058472	1	-2.64363525292123	6.32661458218326	0.0984790486933698	1	-1.2098910026956	6.35594526164654	0.74185548926629	1	-2.03617806702395	6.06348385148029	0.223075327130818	1	6.8753472265033	6.50234433742637	6.8753472265033	6.2307972588255	6.8753472265033	5.49284343070769	6.50234433742637	6.2307972588255	6.50234433742637	5.49284343070769	6.87534723	6.50234434
351	NM_000484,NM_001136016,NM_001136129,NM_001136130,NM_001136131,NM_001204301,NM_001204302,NM_001204303,NM_201413,NM_201414,XM_024452075	APP	amyloid beta precursor protein	protein_coding	NP_000475.1;NP_001129488.1;NP_001129601.1;NP_001129602.1;NP_001129603.1;NP_001191230.1;NP_001191231.1;NP_001191232.1;NP_958816.1;NP_958817.1;XP_024307843.1	620	104760	.	.	256.491452	260.118613	232.37562	258.909621	626.409427	623.659393	544.4255160000001	634.674313	1.0145337250236	9.96315274661194	0.980074212855439	1	-1.14607387941176	9.85770804833369	0.813334912957011	1	1.05215146489049	9.9898434555657	0.929832171528113	1	-1.1627305820987	9.86886260992823	0.794019930042384	1	1.03707884191066	10.0000283081592	0.949722393551165	1	9.95411913464361	9.97491516194997	9.95411913464361	9.75763114500988	9.95411913464361	10.0273895862978	9.97491516194997	9.75763114500988	9.97491516194997	10.0273895862978	9.95411913	9.97491516
353	NM_000485,NM_001030018	APRT	adenine phosphoribosyltransferase	protein_coding	NP_000476.1;NP_001025189.1	626	102600	.	.	84.78099	76.06043299999999	85.181574	100.004498	207.054111	182.36219799999998	199.569229	245.144554	-1.1058916052289	6.4001731001494	0.861891524315108	1	-1.19013735598932	6.35082769890699	0.763435944202158	1	-1.24347790475541	6.32238248170233	0.706421289418986	1	-1.07617880479143	6.2737806145157	0.899108068999169	1	-1.12441193020152	6.24373466849065	0.839431975542113	1	6.48660714252366	6.34309660355506	6.48660714252366	6.23852938877992	6.48660714252366	6.17613067843443	6.34309660355506	6.23852938877992	6.34309660355506	6.17613067843443	6.48660714	6.3430966
357	NM_001320663,NM_001320664,NM_001649,XM_005274500,XM_011545506,XM_017029492,XM_017029493,XM_017029494	SHROOM2	shroom family member 2	protein_coding	NP_001307592.1;NP_001307593.1;NP_001640.1;XP_005274557.2;XP_011543808.1;XP_016884981.1;XP_016884982.1;XP_016884983.1	630	300103	.	.	2.944245	3.6223270000000003	3.71514	3.725741	7.1905030000000005	8.684879	8.704084	9.133043	-1.24217333776031	4.76605301336094	0.708550217041807	1	-1.03118118097167	4.89174883621276	0.958294620782183	1	1.01669528979228	4.92577442936677	0.977831965931346	1	1.20461198034184	4.74169616163565	0.748377133841816	1	1.26290993225129	4.77931350481053	0.687507126038146	1	4.95947441828738	4.6577729270747	4.95947441828738	4.91661911636448	4.95947441828738	4.98260160172507	4.6577729270747	4.91661911636448	4.6577729270747	4.98260160172507	4.95947442	4.65777293
358	NM_001329872,NM_198098	AQP1	aquaporin 1 (Colton blood group)	protein_coding	NP_001316801.1;NP_932766.1	633	107776	.	.	0.098626	0.136	0.138948	0.063415	0.240866	0.326074	0.325538	0.155451	1.65135619957818	-1.88946080602854	0.516914849112061	1	2.20378281002263	-1.64129836128539	0.288971001346158	1	2.36705226749832	-1.58554673326643	0.243218426174114	1	1.33415924306577	-1.38026268889722	0.693345967378153	1	1.43334151648046	-1.32277456910391	0.638632611965851	1	0.241433964438308	0.380768819373491	0.241433964438308	0.48912673413264	0.241433964438308	0.519845787324898	0.380768819373491	0.48912673413264	0.380768819373491	0.519845787324898	0.24143396	0.38076882
360	NM_001318144,NM_004925,XR_001746289	AQP3	aquaporin 3 (Gill blood group)	protein_coding	NP_001305073.1;NP_004916.1	636	600170	.	.	6.219562	7.902140999999999	8.973479	6.322936	15.18956	18.946142000000002	21.023682	15.499637	1.00951419366843	3.65081959435021	0.988521526740669	1	1.38802377765961	3.89909567863623	0.57373383931069	1	1.30969031564537	3.85098324413393	0.643901975200621	1	1.37493884002255	3.90527914648786	0.584279974215907	1	1.29734405011925	3.85736185152424	0.654757898971182	1	3.75183209173146	3.76448551443812	3.75183209173146	4.19466574304992	3.75183209173146	4.11555874941423	3.76448551443812	4.19466574304992	3.76448551443812	4.11555874941423	3.75183209	3.76448551
361	NM_001317384,NM_001317387,NM_001364286,NM_001364287,NM_001364289,NM_001650,NM_004028,XM_011525942	AQP4	aquaporin 4	protein_coding	NP_001304313.1;NP_001304316.1;NP_001351215.1;NP_001351216.1;NP_001351218.1;NP_001641.1;NP_004019.1;XP_011524244.1	637	600308	.	.	0.076071	0.079625	0.057937	0.087645	0.185783	0.190908	0.135738	0.214847	-1.15444469863064	-0.923165903245533	0.84928063040356	1	-1.60295064203471	-1.11725917350801	0.490336567717924	1	-1.06358444799034	-0.869124370906515	0.962647638031787	1	-1.38833695450162	-1.23384278532813	0.674275574073535	1	1.08539093957013	-0.962554046678468	0.915021568929554	1	0.615876171685702	0.546957759269211	0.615876171685702	0.413078953429663	0.615876171685702	0.585482492362362	0.546957759269211	0.413078953429663	0.546957759269211	0.585482492362362	0.61587617	0.54695776
363	NM_001652	AQP6	aquaporin 6	protein_coding	NP_001643.2	639	601383	.	.	0.031089	0.024471	0.046435	0.045428	0.075926	0.058671	0.10879	0.11136	-1.3160791965353	-2.82422908467643	0.85764298861427	1	1.02823704552879	-2.67736879324196	1	1	-1.5003335531311	-2.87280997763848	0.703664996707247	1	1.3531149916338	-2.80226789783	0.733080603651747	1	-1.13990616257288	-3.03423161890907	1	1	0.171355033305445	0.131430972261248	0.171355033305445	0.175974148223438	0.171355033305445	0.115597232127057	0.131430972261248	0.175974148223438	0.131430972261248	0.115597232127057	0.17135503	0.13143097
364	NM_001170,NM_001318156,NM_001318157,NM_001318158,NM_001376191,NM_001376192,NM_001376193,NR_134513,NR_134514,NR_134515,NR_164778,NR_164779,XM_006716765,XM_011517866,XM_011517867,XM_017014700,XM_017014701,XM_017014702,XM_017014704,XM_017014706,XM_024447538,XM_024447539	AQP7	aquaporin 7	protein_coding	NP_001161.1;NP_001305085.1;NP_001305086.1;NP_001305087.1;NP_001363120.1;NP_001363121.1;NP_001363122.1;XP_006716828.1;XP_011516168.1;XP_011516169.1;XP_016870189.1;XP_016870190.1;XP_016870191.1;XP_016870193.1;XP_016870195.1;XP_024303306.1;XP_024303307.1	640	602974	.	.	2.07946	2.6411939999999996	1.4146649999999998	1.2439419999999999	5.078509	6.332518	3.314374	3.04932	1.4151249070422	2.40318064207353	0.555872462739524	1	1.14433868426121	2.2329084778299	0.822297565862137	1	1.88324724041769	2.65675220689877	0.281995059686301	1	-1.23663292446406	2.48705908250071	0.718467112856395	1	1.33079604844013	2.85197321783056	0.627210464536076	1	2.42169386099545	2.84154718773162	2.42169386099545	2.58190105834077	2.42169386099545	3.20302385438197	2.84154718773162	2.58190105834077	2.84154718773162	3.20302385438197	2.42169386	2.84154719
368	NM_001079528,NM_001171,NM_001351800,NR_147784,XM_011522479,XM_011522480,XM_011522481,XM_011522482,XM_017023212,XM_017023214,XM_024450261,XR_932836,XR_932837,XR_932838	ABCC6	ATP binding cassette subfamily C member 6	protein_coding	NP_001072996.1;NP_001162.5;NP_001338729.1;XP_011520781.1;XP_011520782.1;XP_011520783.1;XP_011520784.1;XP_016878701.1;XP_016878703.1;XP_024306029.1	57	603234	.	.	21.214906999999997	20.107204000000003	21.258315	19.222461	51.811538	48.208954000000006	49.805436	47.120694	1.11385714950359	6.15157612797501	0.852194926910014	1	-1.04116739690135	6.04292738535878	0.944606121175445	1	1.1472384146208	6.17416940991116	0.81234497186052	1	-1.15971161893484	6.12435299486619	0.797882484828754	1	1.02996908553162	6.24875423333613	0.959514541764684	1	6.09241189591731	6.24581726861582	6.09241189591731	6.03507846790672	6.09241189591731	6.28786617107788	6.24581726861582	6.03507846790672	6.24581726861582	6.28786617107788	6.0924119	6.24581727
369	NM_001256196,NM_001256197,NM_001654	ARAF	A-Raf proto-oncogene, serine/threonine kinase	protein_coding	NP_001243125.1;NP_001243126.1;NP_001645.1	646	311010	.	.	18.379878	20.527389	19.407674	18.615168999999998	44.887769	49.216395000000006	45.469622	45.632026999999994	1.0086787567797	5.58178006201119	0.988490894416761	1	1.00927757315074	5.58217046662885	0.987653573545735	1	1.14830321360873	5.67864605433824	0.811265956423104	1	1.00059364724052	5.58844025952917	0.999618675085868	1	1.13842274750349	5.68455552624532	0.822912983255133	1	5.60459662278922	5.61680874451762	5.60459662278922	5.61764753234723	5.60459662278922	5.80027320620673	5.61680874451762	5.61764753234723	5.61680874451762	5.80027320620673	5.60459662	5.61680874
372	NM_001142281,NM_001655,XM_005271542	ARCN1	archain 1	protein_coding	NP_001135753.1;NP_001646.2;XP_005271599.1	649	600820	.	.	52.339115	51.862135	63.883069	57.509613	127.823805	124.344459	149.66961600000002	140.975337	-1.0695368489746	7.89153930210792	0.907379272455828	1	1.08184853048567	7.99705821045237	0.891675644307453	1	-1.05626659416499	7.90027447660941	0.924539591953349	1	1.15707681868902	7.95130709791775	0.800620171128005	1	1.01256333820709	7.85128352278907	0.982840743334632	1	7.9448999986441	7.84832012756618	7.9448999986441	8.05795627814898	7.9448999986441	7.86625476398548	7.84832012756618	8.05795627814898	7.84832012756618	7.86625476398548	7.9449	7.84832013
373	NM_001656,NM_033227,NM_033228,XM_017009444	TRIM23	tripartite motif containing 23	protein_coding	NP_001647.1;NP_150230.1;NP_150231.1;XP_016864933.1	660	601747	.	.	2.016915	2.125604	2.546423	2.308138	4.925756	5.09634	5.965933	5.65802	-1.11729982823368	3.19411750662263	0.849944204536658	1	1.07353974158179	3.32324834075909	0.90412503782764	1	-1.03587380544087	3.24656324743106	0.953353545574728	1	1.19946439126016	3.24898630884995	0.755136065326554	1	1.07860437283027	3.16783030296516	0.897762085977524	1	3.40963941193055	3.26543103886535	3.40963941193055	3.50270170975698	3.40963941193055	3.36364392580442	3.26543103886535	3.50270170975698	3.26543103886535	3.36364392580442	3.40963941	3.26543104
374	NM_001657	AREG	amphiregulin	protein_coding	NP_001648.1	651	104640	.	.	59.981968	66.312477	91.739067	56.906929	146.489365	158.990555	214.932556	139.497971	1.07864027107588	6.3002145755494	0.895967376954448	1	1.56813648212515	6.6051781156491	0.437885989463352	1	1.220602363705	6.39547217441748	0.730367185127199	1	1.45380783120248	6.64875959233154	0.518295948185614	1	1.13161191762207	6.44573504063144	0.830754645177663	1	6.26295029525706	6.37079635850982	6.26295029525706	6.90519122315873	6.26295029525706	6.54715079091273	6.37079635850982	6.90519122315873	6.37079635850982	6.54715079091273	6.2629503	6.37079636
375	NM_001024226,NM_001024227,NM_001024228,NM_001658,XM_017001233	ARF1	ADP ribosylation factor 1	protein_coding	NP_001019397.1;NP_001019398.1;NP_001019399.1;NP_001649.1;XP_016856722.1	652	103180	.	.	190.360677	219.77299999999997	202.330971	214.299982	464.90328999999997	526.9269489999999	474.03483800000004	525.321137	-1.10353010211442	8.73128579145392	0.86454522087534	1	-1.08981197571522	8.73988547551463	0.881605747624265	1	1.03170977186518	8.82328545849619	0.956912011276598	1	1.01258762500481	8.66752797981175	0.982760605824826	1	1.13852273382128	8.75509075860757	0.822267118381019	1	8.80372744241016	8.66193503498058	8.80372744241016	8.67993759850776	8.80372744241016	8.84866558854951	8.66193503498058	8.67993759850776	8.66193503498058	8.84866558854951	8.80372744	8.66193503
377	NM_001659,XM_005268856,XM_006719391,XM_024448972	ARF3	ADP ribosylation factor 3	protein_coding	NP_001650.1;XP_005268913.1;XP_006719454.1;XP_024304740.1	654	103190	.	.	33.062868	25.744838	31.102408999999998	36.472682000000006	80.746911	61.725724	72.868853	89.40677600000001	-1.07678071803765	7.19569372120802	0.898187363133506	1	-1.20393330019293	7.12039201281019	0.748141916350801	1	-1.35754278279132	7.04443063454577	0.597311955565677	1	-1.11808571010654	7.06309055100117	0.846881204707613	1	-1.2607418207196	6.98394654131438	0.688667424452393	1	7.25723135472907	7.1512294177604	7.25723135472907	6.99139436870063	7.25723135472907	6.81959512275332	7.1512294177604	6.99139436870063	7.1512294177604	6.81959512275332	7.25723135	7.15122942
378	NM_001660	ARF4	ADP ribosylation factor 4	protein_coding	NP_001651.1	655	601177	.	.	50.228668	42.861736	64.976379	53.70163	122.669624	102.765144	152.23111	131.640701	-1.04482141982381	6.50078095040407	0.939701211820954	1	1.17695918866208	6.65430096911069	0.778089034494742	1	-1.19627883115681	6.40864459459732	0.756677072095746	1	1.22971192697058	6.62564879814784	0.720677007844444	1	-1.14495987177522	6.37455109050199	0.814989484571514	1	6.54709281920038	6.48452648238221	6.54709281920038	6.77983976512893	6.54709281920038	6.29155834195931	6.48452648238221	6.77983976512893	6.48452648238221	6.29155834195931	6.54709282	6.48452648
379	NM_001661,XM_011524782	ARL4D	ADP ribosylation factor like GTPase 4D	protein_coding	NP_001652.2;XP_011523084.1	656	600732	.	.	8.980605	7.099176	6.655137000000001	8.45907	21.932644	17.020957	15.592111000000001	20.736016	1.08701344729149	3.91414938802091	0.886755610951272	1	-1.30589735344945	3.67346104121957	0.646401668619087	1	-1.13710955792688	3.76361685154718	0.825521284064421	1	-1.4195243443933	3.74258394673609	0.547417826515566	1	-1.23605065171193	3.82889381705478	0.717364311670152	1	3.94665843138414	4.05953304563849	3.94665843138414	3.58990806301213	3.94665843138414	3.77403487064256	4.05953304563849	3.58990806301213	4.05953304563849	3.77403487064256	3.94665843	4.05953305
381	NM_001662	ARF5	ADP ribosylation factor 5	protein_coding	NP_001653.1	658	103188	.	.	48.250111	53.231358	58.248341	64.509575	117.837547	127.627304	136.468201	158.134598	-1.3064434134432	5.98782932124291	0.644253724114858	1	-1.13844063255366	6.07718574788097	0.82269315990985	1	-1.1571195474027	6.06633816290804	0.800902127592926	1	1.14757283438005	5.88489255429286	0.812047247376662	1	1.12904740549884	5.87242062149912	0.833986977265968	1	6.18701372291202	5.80741314403716	6.18701372291202	6.0026885322512	6.18701372291202	5.97957773899568	5.80741314403716	6.0026885322512	5.80741314403716	5.97957773899568	6.18701372	5.80741314
382	NM_001663	ARF6	ADP ribosylation factor 6	protein_coding	NP_001654.1	659	600464	.	.	21.970808	22.878616	23.440765	24.336706	53.657619	54.853687	54.918633	59.657433	-1.08235356111202	6.61393489996403	0.891204739047413	1	-1.06737894375141	6.6235903242223	0.910285969901683	1	-1.01560882835139	6.65875158415712	0.978811385116583	1	1.01402938883155	6.56581599284312	0.980972350792422	1	1.0657188092249	6.60239363378743	0.912460437228828	1	6.68354719754464	6.57052860741491	6.68354719754464	6.59041844619867	6.68354719754464	6.66142099975353	6.57052860741491	6.59041844619867	6.57052860741491	6.66142099975353	6.6835472	6.57052861
384	NM_001172	ARG2	arginase 2	protein_coding	NP_001163.1	664	107830	.	.	6.528374	13.097852	6.769803	4.172397	15.943746	31.40336	15.860758	10.227944	1.59914076250426	3.48873361879889	0.421062258334402	1	1.57712101235944	3.47673819389454	0.434728049833588	1	3.28303580917845	4.20742720921403	0.0456909864208144	1	-1.01396564725609	3.77795281871107	0.983235585759326	1	2.05299363664083	4.39709684775635	0.218660685783608	1	3.26572262799465	3.88580453443492	3.26572262799465	3.86715552982456	3.26572262799465	4.87269269182435	3.88580453443492	3.86715552982456	3.88580453443492	4.87269269182435	3.26572263	3.88580453
387	NM_001313941,NM_001313943,NM_001313944,NM_001313945,NM_001313946,NM_001313947,NM_001664	RHOA	ras homolog family member A	protein_coding	NP_001300870.1;NP_001300872.1;NP_001300873.1;NP_001300874.1;NP_001300875.1;NP_001300876.1;NP_001655.1	667	165390	.	.	83.06589500000001	72.521661	88.887906	91.82734400000001	202.865463	173.877656	208.252687	225.099617	-1.08200097497869	7.43071066106314	0.891537067941044	1	-1.06160363797137	7.4439448255789	0.917635971267541	1	-1.20986508588832	7.35558833825187	0.741696766554255	1	1.01921372973556	7.38653968390143	0.973826017095238	1	-1.11817366535421	7.29446287805222	0.846759218071947	1	7.49421122379901	7.38116421645745	7.49421122379901	7.4084579895878	7.49421122379901	7.22104019002923	7.38116421645745	7.4084579895878	7.38116421645745	7.22104019002923	7.49421122	7.38116422
388	NM_004040	RHOB	ras homolog family member B	protein_coding	NP_004031.1	668	165370	.	.	48.293449	57.22789	71.106415	60.325829	117.943375	137.209366	166.592972	147.87883	-1.22053469743523	7.13156584940359	0.730285737306865	1	1.14657346542842	7.37013020035197	0.812885057075372	1	-1.00640785607132	7.2635346529138	0.991311465253742	1	1.39943250990169	7.24333909915741	0.561481660387388	1	1.21276318959338	7.12651059484739	0.738619304148237	1	7.27717913037775	6.99171172405197	7.27717913037775	7.47332055925833	7.27717913037775	7.26802352542441	6.99171172405197	7.47332055925833	6.99171172405197	7.26802352542441	7.27717913	6.99171172
389	NM_001042678,NM_001042679,NM_175744	RHOC	ras homolog family member C	protein_coding	NP_001036143.1;NP_001036144.1;NP_786886.1	669	165380	.	.	41.517337999999995	47.708269	47.051087	48.86165	101.39461499999999	114.385162	110.23451	119.7763	-1.15481273717928	5.81270828208285	0.803642227112512	1	-1.07525672944415	5.86132472204667	0.900367950503729	1	1.01665533138576	5.92469193609912	0.977526327212793	1	1.07398799415267	5.75757270162678	0.902047825881377	1	1.1740459612989	5.82554227710856	0.781668454668196	1	5.93577158907103	5.73174996261131	5.93577158907103	5.83285986974582	5.93577158907103	5.95921682138281	5.73174996261131	5.83285986974582	5.73174996261131	5.95921682138281	5.93577159	5.73174996
390	NM_001254738,NM_005168	RND3	Rho family GTPase 3	protein_coding	NP_001241667.1;NP_005159.1	671	602924	.	.	10.433399999999999	9.731752	14.606733	10.777661	25.480691999999998	23.332811	34.221653	26.41966	-1.00787109527351	4.98898895667439	0.989832795657002	1	1.32774872248303	5.21330694499754	0.62472603164113	1	-1.06232678354605	4.95177729228006	0.917384702346366	1	1.33819837230491	5.20863760686572	0.615272184429648	1	-1.05403018454899	4.94603777543043	0.928202100502074	1	5.03787483223173	5.02690868186793	5.03787483223173	5.4359949698255	5.03787483223173	4.95337655875594	5.02690868186793	5.4359949698255	5.02690868186793	4.95337655875594	5.03787483	5.02690868
391	NM_001665,XM_005252916,XM_017017719	RHOG	ras homolog family member G	protein_coding	NP_001656.2;XP_005252973.1;XP_016873208.1	672	179505	.	.	21.369315	25.169407999999997	21.982391	26.60921	52.188641000000004	60.346079	51.501848	65.228093	-1.21290153515052	5.09324283338824	0.73915424334256	1	-1.24757030857433	5.07491077417385	0.702708508478746	1	-1.00437188899048	5.22247382344952	0.994550798290835	1	-1.02858272743304	4.92719746250925	0.96179410287449	1	1.20762077344954	5.08980998860157	0.74492185913033	1	5.26251930809224	4.99202155452543	5.26251930809224	4.95265647000992	5.26251930809224	5.25638974203275	4.99202155452543	4.95265647000992	4.99202155452543	5.25638974203275	5.26251931	4.99202155
392	NM_004308,XM_011520095,XM_024448520	ARHGAP1	Rho GTPase activating protein 1	protein_coding	NP_004299.1;XP_011518397.1;XP_024304288.1	673	602732	.	.	29.528093000000002	28.334094999999998	26.960458	26.476756	72.114196	67.933724	63.164805	64.903407	1.13846779843485	6.71712090955425	0.822527883253659	1	-1.01224833427161	6.61181436897167	0.983378888143016	1	1.12299329808901	6.70665074298098	0.841008802350879	1	-1.15241207645281	6.70894509966832	0.806186302640212	1	-1.01377962157115	6.79783110851688	0.981292330436228	1	6.63474178485049	6.82007166117713	6.63474178485049	6.61735601510425	6.63474178485049	6.80050316378977	6.82007166117713	6.61735601510425	6.82007166117713	6.80050316378977	6.63474178	6.82007166
393	NM_001164741,NM_001666	ARHGAP4	Rho GTPase activating protein 4	protein_coding	NP_001158213.1;NP_001657.3	674	300023	.	.	20.283433	18.959283	16.234586	14.691946000000002	49.536673	45.456707	38.035499	36.014883999999995	1.4169481807164	5.96767046793528	0.547480108376223	1	1.07541361474943	5.74802254227713	0.900199925572979	1	1.34988648928244	5.92709024030224	0.604398911326572	1	-1.3175843731522	6.01201722434119	0.633781532880714	1	-1.04967915953194	6.16277325230821	0.933410456842298	1	5.72146780105633	6.21620154496496	5.72146780105633	5.8244441660739	5.72146780105633	6.14721485431808	6.21620154496496	5.8244441660739	6.21620154496496	6.14721485431808	5.7214678	6.21620154
394	NM_001030055,NM_001173,XM_005267635,XM_005267636,XM_017021288	ARHGAP5	Rho GTPase activating protein 5	protein_coding	NP_001025226.1;NP_001164.2;XP_005267692.1;XP_005267693.1;XP_016876777.1	675	602680	.	.	7.481802	7.02322	9.450776000000001	7.665238	18.272231	16.838848	22.141925	18.790065	1.03176240958948	6.25096934789674	0.957085197855092	1	1.23674112047737	6.38956198412084	0.713352991210703	1	-1.01435977471174	6.21802410112208	0.980590562306816	1	1.19866818607279	6.409958944626	0.754049429361005	1	-1.04657818459566	6.24094757879501	0.937465114260135	1	6.24680212503444	6.29132905123691	6.24680212503444	6.54971095901512	6.24680212503444	6.22650494134383	6.29132905123691	6.54971095901512	6.29132905123691	6.22650494134383	6.24680213	6.29132905
396	NM_001185077,NM_001185078,NM_001301240,NM_001301241,NM_001301242,NM_001301243,NM_004309,NR_125441,XM_011523574	ARHGDIA	Rho GDP dissociation inhibitor alpha	protein_coding	NP_001172006.1;NP_001172007.1;NP_001288169.1;NP_001288170.1;NP_001288171.1;NP_001288172.1;NP_004300.1;XP_011521876.1	678	601925	.	.	93.16588899999999	111.01418	122.69442399999998	129.471484	227.53191	266.167195	287.456897	317.378028	-1.35218483081437	7.8042824314702	0.601929168493931	1	-1.07596160461158	7.95368352332415	0.899153891785137	1	-1.11275671215284	7.93054092215375	0.853273700257502	1	1.25672219026186	7.74451363968302	0.692603905514838	1	1.21516641760452	7.71770293851691	0.735956475151171	1	8.01096826258066	7.57764060414139	8.01096826258066	7.90576569045224	8.01096826258066	7.85745935222975	7.57764060414139	7.90576569045224	7.57764060414139	7.85745935222975	8.01096826	7.5776406
397	NM_001175,NM_001321420,NM_001321421,NM_001321422,NM_001321423,NR_135637,XM_024448979	ARHGDIB	Rho GDP dissociation inhibitor beta	protein_coding	NP_001166.3;NP_001308349.1;NP_001308350.1;NP_001308351.1;NP_001308352.1;XP_024304747.1	679	602843	.	.	0.658594	0.39797	0.9682850000000001	1.201794	1.608433	0.954172	2.268565	2.946	-1.77686780814942	0.370450761310012	0.354107651259554	1	-1.34645753850513	0.518868216114058	0.631265606900833	1	-2.67757739959067	0.196384820500502	0.114159821919108	1	1.31967563975958	0.115072047461223	0.666086968729839	1	-1.5068289301702	-0.345525009895467	0.525401885616147	1	1.38486661112302	0.930628801522894	1.38486661112302	1.13512173631793	1.38486661112302	0.678656882532936	0.930628801522894	1.13512173631793	0.930628801522894	0.678656882532936	1.38486661	0.9306288
398	NM_001176	ARHGDIG	Rho GDP dissociation inhibitor gamma	protein_coding	NP_001167.2	680	602844	.	.	1.1056	1.188715	1.001551	1.138245	2.700122	2.85006	2.346501	2.790219	1.00096651113546	0.288597904276543	1	1	-1.16357243378493	0.183842455975483	0.813904725795365	1	1.09246750463791	0.351383012659607	0.902127485180662	1	-1.16467887906737	0.18547683443034	0.820766450075067	1	1.09140264644	0.355151469017587	0.896002756297191	1	1.13165040188786	1.13240938183459	1.13165040188786	1.01678273229212	1.13165040188786	1.20251547561882	1.13240938183459	1.01678273229212	1.13240938183459	1.20251547561882	1.1316504	1.13240938
399	NM_001278359,NM_001278360,NM_001278361,NM_001278362,NM_001278363,NM_001278364,NM_001278365,NM_001278366,NM_001278367,NM_001278368,NM_001278369,NM_004310,XM_011513692,XM_017008188,XM_017008189,XM_024454042	RHOH	ras homolog family member H	protein_coding	NP_001265288.1;NP_001265289.1;NP_001265290.1;NP_001265291.1;NP_001265292.1;NP_001265293.1;NP_001265294.1;NP_001265295.1;NP_001265296.1;NP_001265297.1;NP_001265298.1;NP_004301.1;XP_011511994.1;XP_016863677.1;XP_016863678.1;XP_024309810.1	686	602037	.	.	0.42123099999999997	0.195067	0.273355	0.291316	1.028742	0.46769400000000005	0.6404369999999999	0.7141100000000001	1.30850771816808	0.584851613240112	0.656055170681631	1	-1.13397774471581	0.296729160043794	0.843020294031288	1	-1.38878462764319	0.176580627405314	0.607182048085349	1	-1.48379329430358	0.510579826703999	0.51994419978995	1	-1.81710479476934	0.408987665675103	0.324584190116307	1	1.18597411586146	1.41637699402783	1.18597411586146	1.08698780262432	1.18597411586146	0.939345471854117	1.41637699402783	1.08698780262432	1.41637699402783	0.939345471854117	1.18597412	1.41637699
400	NM_001177,NM_001301068	ARL1	ADP ribosylation factor like GTPase 1	protein_coding	NP_001168.1;NP_001287997.1	692	603425	.	.	23.678384	20.727700000000002	26.799727	24.106629	57.827898	49.696656	62.788233000000005	59.093435	1.0055785800257	6.38221668869341	0.992557740318491	1	1.08185021517713	6.43602218151839	0.891858434747782	1	-1.10996298977735	6.30496937307264	0.856927719435381	1	1.07584839902969	6.43992348583612	0.899497330793582	1	-1.1161548007727	6.30921614531317	0.849395803388675	1	6.39493029227199	6.4028611825278	6.39493029227199	6.50713571930199	6.39493029227199	6.24629909463852	6.4028611825278	6.50713571930199	6.4028611825278	6.24629909463852	6.39493029	6.40286118
402	NM_001199745,NM_001667	ARL2	ADP ribosylation factor like GTPase 2	protein_coding	NP_001186674.1;NP_001658.2	693	601175	.	.	84.551325	81.509108	72.217838	88.492299	206.493221	195.42594300000002	169.196907	216.92431399999998	-1.02444060410189	6.45041489179414	0.966881592269138	1	-1.26352422317235	6.30887281860228	0.685979115545447	1	-1.03632795085393	6.44223515679958	0.950970837524256	1	-1.23337927111582	6.28953371676602	0.716912120683594	1	-1.01160373819256	6.42464530565403	0.984322968967953	1	6.48344747551568	6.44900441806351	6.48344747551568	6.15022934546562	6.48344747551568	6.43255135673581	6.44900441806351	6.15022934546562	6.44900441806351	6.43255135673581	6.48344748	6.44900442
403	NM_004311,XM_017016260	ARL3	ADP ribosylation factor like GTPase 3	protein_coding	NP_004302.1;XP_016871749.1	694	604695	.	.	2.029099	1.853671	2.582495	2.67127	4.955513	4.444355	6.050448	6.548178	-1.25877769139039	3.32398087356967	0.693995603241331	1	-1.06761906239257	3.43327341475556	0.911152603772892	1	-1.38055425161538	3.26709306949269	0.580206385721804	1	1.17905139184138	3.27222805465433	0.779695865659699	1	-1.09674141314506	3.08432288648992	0.875983182509558	1	3.60005625858309	3.29844034912198	3.60005625858309	3.51366759509827	3.60005625858309	3.1793049771778	3.29844034912198	3.51366759509827	3.29844034912198	3.1793049771778	3.60005626	3.29844035
405	NM_001197325,NM_001286035,NM_001286036,NM_001350224,NM_001350225,NM_001350226,NM_001668,NM_178427,XM_005245151,XM_005245153,XM_005245157,XM_011509543,XM_011509545,XM_011509546,XM_011509547,XM_017001288,XM_017001289,XM_017001290,XM_017001291,XM_017001292,XM_017001293,XM_017001294,XM_017001295,XM_017001296	ARNT	aryl hydrocarbon receptor nuclear translocator	protein_coding	NP_001184254.1;NP_001272964.1;NP_001272965.1;NP_001337153.1;NP_001337154.1;NP_001337155.1;NP_001659.1;NP_848514.1;XP_005245208.1;XP_005245210.1;XP_005245214.1;XP_011507845.1;XP_011507847.1;XP_011507848.1;XP_011507849.1;XP_016856777.1;XP_016856778.1;XP_016856779.1;XP_016856780.1;XP_016856781.1;XP_016856782.1;XP_016856783.1;XP_016856784.1;XP_016856785.1	700	126110	.	.	14.077159	14.598108	15.438504	16.627927999999997	34.379568	35.000375	36.17039499999999	40.760628	-1.14351691883342	6.29565318862451	0.816673435901993	1	-1.11266172983003	6.3141473286918	0.853599157603959	1	-1.08503251925256	6.33147853555198	0.887889014365906	1	1.02773107766276	6.21555854754503	0.962504123737907	1	1.05390088442661	6.23408851378468	0.927866688610185	1	6.40570053999805	6.21465835956101	6.40570053999805	6.25359790566795	6.40570053999805	6.28940572409921	6.21465835956101	6.25359790566795	6.21465835956101	6.28940572409921	6.40570054	6.21465836
406	NM_001030272,NM_001030273,NM_001178,NM_001297719,NM_001297722,NM_001297724,NM_001351804,NM_001351805,NM_001351806,NM_001351807,NM_001351808,NM_001351809,NM_001351810,NM_001351811,NM_001351812,NM_001351813,NM_001351814,NM_001351815,NM_001351816,NM_001351817,NM_001351818,NM_001351819,NM_001351820,NM_001351821,NM_001351822,NM_001351823,NM_001351824,NR_147785,NR_147786,NR_147787,NR_147788,NR_147789,N…	ARNTL	aryl hydrocarbon receptor nuclear translocator like	protein_coding	NP_001025443.1;NP_001025444.1;NP_001169.3;NP_001284648.1;NP_001284651.1;NP_001284653.1;NP_001338733.1;NP_001338734.1;NP_001338735.1;NP_001338736.1;NP_001338737.1;NP_001338738.1;NP_001338739.1;NP_001338740.1;NP_001338741.1;NP_001338742.1;NP_001338743.1;NP_001338744.1;NP_001338745.1;NP_001338746.1;NP_001338747.1;NP_001338748.1;NP_001338749.1;NP_001338750.1;NP_001338751.1;NP_001338752.1;NP_001338753…	701	602550	.	.	2.152632	2.355003	3.089927	2.643803	5.257203	5.64635	7.239287999999999	6.480840999999999	-1.2204777537312	2.92661101812717	0.733722420347851	1	1.10653890214668	3.13674093132958	0.864572348905778	1	-1.08449763510257	3.00554375813601	0.892542376682641	1	1.35050334014386	3.00853883192538	0.609842323361328	1	1.12538168783897	2.86382347195334	0.84353711177786	1	3.22089249050515	2.96710299777278	3.22089249050515	3.35199784810777	3.22089249050515	3.11685678414941	2.96710299777278	3.35199784810777	2.96710299777278	3.11685678414941	3.22089249	2.967103
408	NM_004041,NM_020251,XM_011545034,XM_011545035,XM_017017750,XM_017017751,XM_017017752,XM_017017753,XM_017017754	ARRB1	arrestin beta 1	protein_coding	NP_004032.2;NP_064647.1;XP_011543336.1;XP_011543337.1;XP_016873239.1;XP_016873240.1;XP_016873241.1;XP_016873242.1;XP_016873243.1	711	107940	.	.	2.6784199999999996	2.78948	3.037926	3.169291	6.541297999999999	6.688047999999999	7.11746	7.768995	-1.15514402110174	4.55347622634818	0.803985551939982	1	-1.07260167882403	4.60387897000502	0.904326327374022	1	-1.08552180115508	4.5957572103313	0.888043349215948	1	1.07695542845928	4.50020773134121	0.898929066183516	1	1.06413643669887	4.49138642358742	0.915410818267552	1	4.7081352741169	4.5085842534785	4.7081352741169	4.61101531463906	4.7081352741169	4.59445012137622	4.5085842534785	4.61101531463906	4.5085842534785	4.59445012137622	4.70813527	4.50858425
409	NM_001257328,NM_001257329,NM_001257330,NM_001257331,NM_001330064,NM_004313,NM_199004,NR_047516,XM_011523858,XM_017024645,XM_024450751,XM_024450752,XM_024450753,XR_002958006,XR_002958007	ARRB2	arrestin beta 2	protein_coding	NP_001244257.1;NP_001244258.1;NP_001244259.1;NP_001244260.1;NP_001316993.1;NP_004304.1;NP_945355.1;XP_011522160.1;XP_016880134.1;XP_024306519.1;XP_024306520.1;XP_024306521.1	712	107941	.	.	29.751114	33.835341	24.174008999999998	30.000149	72.658864	81.123478	56.636521	73.54042600000001	1.01277527395086	5.85528392655529	0.98281718345004	1	-1.27436049809959	5.68185251433792	0.675394195737574	1	1.18253903465179	5.97201859713368	0.772028031465439	1	-1.29064009530292	5.69212252337026	0.6594971720829	1	1.16762197287375	5.98051997740225	0.788902312503471	1	5.87023490614247	5.88823842946291	5.87023490614247	5.52720040725204	5.87023490614247	6.10831781597947	5.88823842946291	5.52720040725204	5.88823842946291	6.10831781597947	5.87023491	5.88823843
410	NM_000487,NM_001085425,NM_001085426,NM_001085427,NM_001085428,NM_001362782,XM_011530691,XM_017028800,XM_024452241	ARSA	arylsulfatase A	protein_coding	NP_000478.3;NP_001078894.2;NP_001078895.2;NP_001078896.2;NP_001078897.1;NP_001349711.1;XP_011528993.1;XP_016884289.1;XP_024308009.1	713	607574	.	.	9.556499	11.345393000000001	9.949057	9.802461	23.339102	27.20167	23.309330000000003	24.029119	-1.06656154356343	4.89534589326688	0.911934904048618	1	-1.06986279523946	4.89310321786944	0.907652465749092	1	1.0895395440491	5.00411774421078	0.882706529794837	1	-1.00309503002139	4.84592557460396	0.996455760880427	1	1.16206013344625	4.96053331524265	0.795783910123476	1	4.98587145614271	4.89592583940839	4.98587145614271	4.89161723445924	4.98587145614271	5.10585076481912	4.89592583940839	4.89161723445924	4.89592583940839	5.10585076481912	4.98587146	4.89592584
411	NM_000046,NM_198709,XM_011543390,XM_011543391,XM_011543392,XM_011543393,XM_017009471,XR_001742065,XR_001742066	ARSB	arylsulfatase B	protein_coding	NP_000037.2;NP_942002.1;XP_011541692.1;XP_011541693.1;XP_011541694.1;XP_011541695.1;XP_016864960.1	714	611542	.	.	8.277471	3.632044	5.685452000000001	8.820946999999999	20.215431	8.708174	13.320267999999999	21.623102000000003	1.01061761907097	5.36923966248183	0.985908685294051	1	-1.46923825651187	5.11076839520957	0.507267236909931	1	-2.07268987356938	4.93041733868975	0.212517927415837	1	-1.48483613239036	5.11977215209272	0.495790564051083	1	-2.09468964412098	4.94049524648667	0.206141677187479	1	5.39525770771793	5.41013542316989	5.39525770771793	4.85615753249936	5.39525770771793	4.37999610303124	5.41013542316989	4.85615753249936	5.41013542316989	4.37999610303124	5.39525771	5.41013542
412	NM_000351,NM_001320750,NM_001320751,NM_001320752,NM_001320753,NM_001320754	STS	steroid sulfatase	protein_coding	NP_000342.3;NP_001307679.1;NP_001307680.1;NP_001307681.2;NP_001307682.1;NP_001307683.1	11425	300747	.	.	1.00051	0.550071	1.473916	1.334018	2.443469	1.318848	3.453189	3.270124	-1.29917762474412	3.07702519940938	0.653884389817444	1	1.0741357139475	3.30469108919217	0.902890809277736	1	-2.30476978479105	2.77640318040716	0.158995264256369	1	1.39549070601552	3.13609443583711	0.568731439907669	1	-1.77399982104728	2.52391570610718	0.330449958612042	1	3.39241558126978	3.05527188166732	3.39241558126978	3.48609499610863	3.39241558126978	2.35645902398318	3.05527188166732	3.48609499610863	3.05527188166732	2.35645902398318	3.39241558	3.05527188
419	NM_001130016,NM_001130017,NM_001179,NM_001377173,NM_001377174,NM_001377175,NM_001377176,NM_001377177,NM_001377178,NM_001377179,NM_001377180,NM_001377181,NM_001377182,NM_001377183,NM_001377184,NM_001377185,XM_017008206,XM_017008208,XM_017008210,XM_024454050,XM_024454051,XM_024454052,XM_024454053,XM_024454054,XM_024454056,XM_024454058,XM_024454059,XM_024454061,XM_024454062,XM_024454063,XR_002959732…	ART3	ADP-ribosyltransferase 3	protein_coding	NP_001123488.1;NP_001123489.1;NP_001170.2;NP_001364102.1;NP_001364103.1;NP_001364104.1;NP_001364105.1;NP_001364106.1;NP_001364107.1;NP_001364108.1;NP_001364109.1;NP_001364110.1;NP_001364111.1;NP_001364112.1;NP_001364113.1;NP_001364114.1;XP_016863695.1;XP_016863697.1;XP_016863699.1;XP_024309818.1;XP_024309819.1;XP_024309820.1;XP_024309821.1;XP_024309822.1;XP_024309824.1;XP_024309826.1;XP_024309827…	725	603086	.	.	0.47038199999999997	0.15138800000000002	0.257293	0.49028799999999995	1.1487789999999998	0.362967	0.6028	1.201862	1.26442088381723	0.494215431325621	0.716155095428947	1	-1.83641411914474	-0.0433574374475015	0.334441575571041	1	-1.92008082329128	-0.0541120373788612	0.306293904795366	1	-2.32180863318413	0.174018054865759	0.177539895616196	1	-2.42747853636194	0.167391463676264	0.15613581427021	1	1.14998652871531	1.3459474993842	1.14998652871531	0.733830643290249	1.14998652871531	0.708424118947638	1.3459474993842	0.733830643290249	1.3459474993842	0.708424118947638	1.14998653	1.3459475
420	NM_001354646,NM_021071	ART4	ADP-ribosyltransferase 4 (Dombrock blood group)	protein_coding	NP_001341575.1;NP_066549.2	726	110600	.	.	0.630177	0.273618	0.49469699999999994	0.8489329999999999	1.5390329999999999	0.6560239999999999	1.159009	2.081019	-1.52020604755272	1.69546738158971	0.478864443927292	1	-2.01647778638094	1.5469332346178	0.24050056130147	1	-3.08751904759237	1.37958182640608	0.063989994211646	1	-1.32641573066604	1.17548779883021	0.643852517895336	1	-2.03089090004412	0.950260416252295	0.245079405113046	1	2.28319504735617	1.82515758676941	2.28319504735617	1.54452314458531	2.28319504735617	1.17079155008407	1.82515758676941	1.54452314458531	1.82515758676941	1.17079155008407	2.28319505	1.82515759
421	NM_001670,XM_005261242,XM_005261243,XM_005261244,XM_006724243,XM_006724245,XM_006724246,XM_006724247,XM_006724248,XM_006724249,XM_006724250,XM_011530179,XM_011530180,XM_011530181,XM_011530182,XM_011530183,XM_024452249,XR_937863,XR_937864	ARVCF	ARVCF delta catenin family member	protein_coding	NP_001661.1;XP_005261299.1;XP_005261300.1;XP_005261301.1;XP_006724306.1;XP_006724308.1;XP_006724309.1;XP_006724310.1;XP_006724311.1;XP_006724312.1;XP_006724313.1;XP_011528481.1;XP_011528482.1;XP_011528483.1;XP_011528484.1;XP_011528485.1;XP_024308017.1	728	602269	.	.	6.111858	12.59179	7.865667000000002	7.9197120000000005	14.926519	30.190029	18.428224999999998	19.413870999999997	-1.3010954873101	4.98605415858697	0.649877771336886	1	-1.0371065809086	5.1371266436571	0.950282977698728	1	1.62636206849848	5.55582660785342	0.402419655353211	1	1.2545435140811	4.95658175485365	0.695738840339031	1	2.1160462823302	5.4230086378281	0.199789566788402	1	5.20174518599168	4.83375165871234	5.20174518599168	5.15063230980271	5.20174518599168	5.88824578439176	4.83375165871234	5.15063230980271	4.83375165871234	5.88824578439176	5.20174519	4.83375166
427	NM_001127505,NM_001363743,NM_004315,NM_177924,XM_005273504	ASAH1	N-acylsphingosine amidohydrolase 1	protein_coding	NP_001120977.1;NP_001350672.1;NP_004306.3;NP_808592.2;XP_005273561.1	735	613468	.	.	39.320087	33.001442	35.835791	30.294578	96.028428	79.124136	83.958548	74.262174	1.32378563818785	6.72995855374794	0.627811623155628	1	1.13563034022876	6.60818842758295	0.825897888939404	1	1.13677879768658	6.60897272523255	0.82455415619689	1	-1.16568366371867	6.81180311039375	0.790870547503626	1	-1.16450557965418	6.81252858849565	0.792240714465466	1	6.52881784271474	6.92966783760545	6.52881784271474	6.71044719771206	6.52881784271474	6.71189179836799	6.92966783760545	6.71044719771206	6.92966783760545	6.71189179836799	6.52881784	6.92966784
429	NM_004316	ASCL1	achaete-scute family bHLH transcription factor 1	protein_coding	NP_004307.2	738	100790	.	.	0.033467	0.049821	0.061941	0.010481	0.081734	0.119451	0.145119	0.025693	2.21504538252344	-3.36242123288773	0.618647901157986	1	3.98827027613537	-2.88577544639931	0.153619853412914	1	3.46056470518016	-3.02083644615346	0.239728055237794	1	1.79767685805433	-2.59388027667167	0.5334033259391	1	1.56236415733882	-2.69073915350077	0.733080603651747	1	0.0594086638330749	0.131430972261248	0.0594086638330749	0.230165247328768	0.0594086638330749	0.201837358480727	0.131430972261248	0.230165247328768	0.131430972261248	0.201837358480727	0.05940866	0.13143097
432	NM_001197216,NM_001671,XM_011523861	ASGR1	asialoglycoprotein receptor 1	protein_coding	NP_001184145.1;NP_001662.1;XP_011522163.1	742	108360	.	.	79.25170100000001	85.408204	85.39153599999999	66.936284	193.550344	204.774387	200.06113200000001	164.083285	1.20909480593113	6.72904289755153	0.742623032579793	1	1.24000185555781	6.74908217200273	0.709883402881656	1	1.3335026897783	6.80804836723262	0.618886417007145	1	1.02556195600361	6.87783188041416	0.965307711797368	1	1.10289337442593	6.93189329059599	0.865504900814711	1	6.60015182919283	6.87151004171558	6.60015182919283	6.90761814236805	6.60015182919283	7.01165577510677	6.87151004171558	6.90761814236805	6.87151004171558	7.01165577510677	6.60015183	6.87151004
433	NM_001181,NM_001201352,NM_080912,NM_080913,NM_080914,XM_005256648,XM_006721524,XM_006721526,XM_011523862,XM_011523863,XM_011523864,XM_011523865,XM_011523866,XM_017024651,XM_017024652,XM_017024653,XM_024450755,XM_024450756,XM_024450757	ASGR2	asialoglycoprotein receptor 2	protein_coding	NP_001172.1;NP_001188281.1;NP_550434.1;NP_550435.1;NP_550436.1;XP_005256705.1;XP_006721587.2;XP_006721589.1;XP_011522164.2;XP_011522165.1;XP_011522166.1;XP_011522167.1;XP_011522168.1;XP_016880140.1;XP_016880141.1;XP_016880142.1;XP_024306523.1;XP_024306524.1;XP_024306525.1	743	108361	.	.	179.62652699999998	186.463925	125.722048	131.677884	438.688069	447.065227	294.55020799999994	322.78666000000004	1.38615993306514	7.78841489600987	0.572506563721814	1	-1.01644225209898	7.52205433302228	0.977567911088949	1	1.48270495385588	7.84562150654883	0.496443383200338	1	-1.40895145069957	7.77860880286591	0.553569535863813	1	1.06964929742255	8.05420702786776	0.907230997211752	1	7.54131305499762	8.01025160606225	7.54131305499762	7.51791191340949	7.54131305499762	8.10702580970607	8.01025160606225	7.51791191340949	8.01025160606225	8.10702580970607	7.54131305	8.01025161
435	NM_000048,NM_001024943,NM_001024944,NM_001024946	ASL	argininosuccinate lyase	protein_coding	NP_000039.2;NP_001020114.1;NP_001020115.1;NP_001020117.1	746	608310	.	.	40.702585	38.556104000000005	40.662397999999996	37.726427	99.4048	92.44197600000001	95.26664899999999	92.480125	1.10351164068038	6.57300493547828	0.864782103521239	1	1.05475572251136	6.53917313452845	0.926650003141662	1	1.07377751893436	6.55248215197641	0.902113702977898	1	-1.04622488129685	6.61008363233411	0.937832176310437	1	-1.02769105603127	6.62277996895603	0.962498847313098	1	6.51562108789142	6.65624586190792	6.51562108789142	6.59171265726134	6.51562108789142	6.61723445558779	6.65624586190792	6.59171265726134	6.65624586190792	6.61723445558779	6.51562109	6.65624586
436	gene-ASLP1	ASLP1	argininosuccinate lyase pseudogene 1	pseudogene	.	747	.	.	.	1.609942	1.950862	1.187469	0.822992	3.931838	4.677379	2.782083	2.017429	1.99435072108684	0.750926071099952	0.254669554732552	1	1.39258422627561	0.43568208021828	0.588110864501878	1	2.46924466497858	0.957870840812156	0.134675333258062	1	-1.43214549317293	0.929007595191037	0.554803289303756	1	1.23812891644796	1.32468838664043	0.728424561642756	1	1.07520085719085	1.68240626059226	1.07520085719085	1.34613969740047	1.07520085719085	1.90160620478811	1.68240626059226	1.34613969740047	1.68240626059226	1.90160620478811	1.07520086	1.68240626
439	NM_001371488,NM_001371489,NM_004317	GET3	guided entry of tail-anchored proteins factor 3, ATPase	protein_coding	NP_001358417.1;NP_001358418.1;NP_004308.2	752	601913	.	.	35.645154999999995	37.298905	37.66984	44.364643	87.053428	89.427724	88.255483	108.752614	-1.21606523616627	5.79893989392083	0.735401832942894	1	-1.20874688936244	5.8028013539484	0.743240803674178	1	-1.13526892860663	5.84453313456086	0.826561187449472	1	1.00605478168099	5.6553430776159	0.992080561442966	1	1.07116896565238	5.70145765658138	0.905701032374707	1	5.95577807863807	5.67856158641652	5.95577807863807	5.68710123666204	5.95577807863807	5.77587875317672	5.67856158641652	5.68710123666204	5.67856158641652	5.77587875317672	5.95577808	5.67856159
440	NM_001178075,NM_001178076,NM_001178077,NM_001352496,NM_001673,NM_133436,NM_183356	ASNS	asparagine synthetase (glutamine-hydrolyzing)	protein_coding	NP_001171546.1;NP_001171547.1;NP_001171548.1;NP_001339425.1;NP_001664.3;NP_597680.2;NP_899199.2	753	108370	.	.	72.54748400000001	68.741581	35.652941000000006	37.95479999999999	177.17716	164.814574	83.530149	93.03993899999999	1.96501762265325	7.19294694549538	0.246322096273525	1	-1.10311869854231	6.55604377581541	0.865259561783942	1	1.88135066369727	7.15164412564627	0.277555105787667	1	-2.16764712365058	7.14674848110041	0.185474270220412	1	-1.04447150094933	7.56842289007964	0.940036955328359	1	6.63921062374743	7.60664069923629	6.63921062374743	6.49911165323379	6.63921062374743	7.54419604067277	7.60664069923629	6.49911165323379	7.60664069923629	7.54419604067277	6.63921062	7.6066407
443	NM_000049,NM_001128085,XM_017024661,XM_024450764,XR_934026	ASPA	aspartoacylase	protein_coding	NP_000040.1;NP_001121557.1;XP_016880150.1;XP_024306532.1	756	608034	.	.	0.007964	0.016279	0.011633	0.019584	0.019449	0.039031	0.027255	0.048007	-2.58270620684497	-3.07749644757805	0.382150475519525	1	-1.73185415545371	-2.96829375115892	0.588181502776979	1	-1.25494525894889	-2.7923897183055	1	1	1.49174791720899	-3.46470453770367	0.788137722865551	1	2.05416529856401	-3.23809710313633	0.618647901157986	1	0.171355033305445	0.0672116556051003	0.171355033305445	0.100399834274577	0.171355033305445	0.137645358240301	0.0672116556051003	0.100399834274577	0.0672116556051003	0.137645358240301	0.17135503	0.06721166
444	NM_001164750,NM_001164751,NM_001164752,NM_001164753,NM_001164754,NM_001164755,NM_001164756,NM_004318,NM_020164,NM_032466,NM_032467,NM_032468,XM_005251235,XM_005251236,XM_005251239,XM_005251240,XM_005251242,XM_005251243,XM_005251244,XM_005251246,XM_005251247,XM_017013419,XM_017013420,XM_017013421,XM_017013422,XM_017013424,XM_017013425,XM_017013426,XM_017013427,XM_017013428,XM_017013429,XM_01701343…	ASPH	aspartate beta-hydroxylase	protein_coding	NP_001158222.1;NP_001158223.1;NP_001158224.1;NP_001158225.1;NP_001158226.1;NP_001158227.1;NP_001158228.1;NP_004309.2;NP_064549.1;NP_115855.1;NP_115856.1;NP_115857.1;XP_005251292.1;XP_005251293.1;XP_005251296.1;XP_005251297.1;XP_005251299.1;XP_005251300.1;XP_005251301.1;XP_005251303.1;XP_005251304.1;XP_016868908.1;XP_016868909.1;XP_016868910.1;XP_016868911.1;XP_016868913.1;XP_016868914.1;XP_016868…	757	600582	.	.	129.46104999999994	100.531594	102.87920900000002	114.75497800000002	316.172789	241.03417100000007	241.03244900000004	281.30294900000007	1.13181460821436	9.18763908856464	0.830211090474431	1	-1.13895912941056	9.00475916929762	0.821732394481848	1	-1.04987549078652	9.06088794639125	0.932836947297408	1	-1.28909053596699	9.10261903321149	0.66040105569426	1	-1.18826435925807	9.15513911316992	0.765215340464428	1	9.09812096057318	9.27645257410038	9.09812096057318	8.91077009542867	9.09812096057318	9.0280337588286	9.27645257410038	8.91077009542867	9.27645257410038	9.0280337588286	9.09812096	9.27645257
445	NM_000050,NM_054012,XM_005272200,XM_011518705,XM_017014729	ASS1	argininosuccinate synthase 1	protein_coding	NP_000041.2;NP_446464.1;XP_005272257.1;XP_011517007.1;XP_016870218.1	758	603470	.	.	103.93633900000002	89.776808	54.392524	63.766043999999994	253.835725	215.248557	127.434527	156.311956	1.65705349277731	7.15120662229323	0.384205210444107	1	-1.21384709120013	6.60851047704988	0.737517113236593	1	1.47858157160809	7.05091312327246	0.499593808327265	1	-2.01140889710702	7.05224984024167	0.230698546847657	1	-1.12070454406771	7.39016868423291	0.843683519805861	1	6.75454175949115	7.47786399783911	6.75454175949115	6.47780448760248	6.75454175949115	7.31443256591901	7.47786399783911	6.47780448760248	7.47786399783911	7.31443256591901	6.75454176	7.477864
447	gene-ASS1P2	ASS1P2	argininosuccinate synthetase 1 pseudogene 2	pseudogene	.	765	.	.	.	0.01271	0.069019	0.095432	0.01355	0.03104	0.165481	0.223584	0.033216	1.12605573954742	-4.06851128586036	1	1	5.37988445704104	-3.04613839485616	0.106402264222893	1	3.96584766844482	-3.32250317424491	0.233940095600826	1	4.76336994056434	-2.97036749914201	0.106402264222893	1	3.51267404936095	-3.23677878228669	0.309443496691483	1	0.0398763402590873	0.0451538629999838	0.0398763402590873	0.212326766939021	0.0398763402590873	0.159361597470676	0.0451538629999838	0.212326766939021	0.0451538629999838	0.159361597470676	0.03987634	0.04515386
462	NM_000488,NM_001365052	SERPINC1	serpin family C member 1	protein_coding	NP_000479.1;NP_001351981.1	775	107300	.	.	0.45547	0.372498	0.162595	0.18325	1.112358	0.8931	0.380939	0.449208	1.99049455007961	-0.656853358549022	0.28922041642106	1	-1.17380373680113	-1.30488664505155	0.813850982314172	1	2.08883610267792	-0.615012849023987	0.240031868839702	1	-2.3362573703683	-0.725526887394632	0.19467144443656	1	1.04945150683536	-0.212146162718548	0.974420070498526	1	0.491979012793205	0.856569013392931	0.491979012793205	0.428612585293025	0.491979012793205	0.888241967112506	0.856569013392931	0.428612585293025	0.856569013392931	0.888241967112506	0.49197901	0.85656901
463	NM_001164766,NM_006885,NR_163978,XM_005255957,XM_017023229,XM_017023251,XM_024450275,XM_024450276,XM_024450291	ZFHX3	zinc finger homeobox 3	protein_coding	NP_001158238.1;NP_008816.3;XP_005256014.1;XP_016878718.1;XP_016878740.1;XP_024306043.1;XP_024306044.1;XP_024306059.1	777	104155	.	.	2.469155	1.7604309999999999	2.102812	2.1606349999999996	6.030229000000001	4.220803999999999	4.926613	5.296444	1.13965711023107	5.28618629943281	0.821576259976035	1	-1.03971603961177	5.1610721025943	0.94681028097171	1	-1.18849937878346	5.06994650124814	0.765837252837508	1	-1.18491951915819	5.26023135434062	0.769677602904281	1	-1.35448006059802	5.17536024912129	0.60080584025545	1	5.22679484426044	5.41067466647906	5.22679484426044	5.17213185072516	5.22679484426044	4.9848838236902	5.41067466647906	5.17213185072516	5.41067466647906	4.9848838236902	5.22679484	5.41067467
466	NM_005171,XM_011538386,XM_011538387,XM_011538388,XM_017019331,XM_017019332,XM_017019333,XM_017019334,XM_017019335,XM_017019336	ATF1	activating transcription factor 1	protein_coding	NP_005162.1;XP_011536688.1;XP_011536689.1;XP_011536690.1;XP_016874820.1;XP_016874821.1;XP_016874822.1;XP_016874823.1;XP_016874824.1;XP_016874825.1	783	123803	.	.	12.939853	10.968847	13.519907	11.668482999999998	31.602012	26.298867	31.675365	28.603368	1.15398052517357	5.09449105533483	0.804928206015597	1	1.16686810236656	5.10307586414807	0.790070278562374	1	1.00012113843765	4.98775084667858	1	1	1.01116753400549	5.20213025989381	0.985239185724667	1	-1.1538399099908	5.09476896801846	0.805178233716628	1	5.03108962320774	5.23181993335435	5.03108962320774	5.24741871280825	5.03108962320774	5.03125904426105	5.23181993335435	5.24741871280825	5.23181993335435	5.03125904426105	5.03108962	5.23181993
467	NM_001030287,NM_001040619,NM_001206484,NM_001206486,NM_001206488,NM_001674,XM_005273146,XM_011509579,XR_001737203	ATF3	activating transcription factor 3	protein_coding	NP_001025458.1;NP_001035709.1;NP_001193413.2;NP_001193415.1;NP_001193417.2;NP_001665.1;XP_005273203.1;XP_011507881.1	785	603148	.	.	7.707073	16.610421000000002	10.351064000000001	8.168226	18.822392999999998	39.825087	24.251181	20.023059999999997	1.0526884063035	4.18537841729611	0.930404030759147	1	1.28189658089371	4.33777898685601	0.668930310709654	1	2.23602737677063	4.84084253603262	0.169642515299241	1	1.21773438943712	4.37093034655942	0.734602468883776	1	2.12410368091919	4.86459298621215	0.197935740401028	1	4.22483007486653	4.29504877662832	4.22483007486653	4.56607266089666	4.22483007486653	5.34255787874567	4.29504877662832	4.56607266089666	4.29504877662832	5.34255787874567	4.22483007	4.29504878
468	NM_001675,NM_182810,XM_017028807	ATF4	activating transcription factor 4	protein_coding	NP_001666.2;NP_877962.1;XP_016884296.1	786	604064	.	.	318.400566	390.734963	229.099117	236.33194699999999	777.605236	936.824749	536.74906	579.3288650000001	1.38546143708275	9.02584874780811	0.573004458508942	1	-1.07938783923288	8.7175485971738	0.894757153800184	1	1.67677088904916	9.192059094862	0.373088122827905	1	-1.49545016944191	8.9806709376408	0.48710233402943	1	1.2102616688442	9.38615984368937	0.741121167911245	1	8.77480299471091	9.24425457254048	8.77480299471091	8.6648506547196	8.77480299471091	9.51916106638345	9.24425457254048	8.6648506547196	9.24425457254048	9.51916106638345	8.77480299	9.24425457
469	gene-ATF4P1	ATF4P1	activating transcription factor 4 pseudogene 1	pseudogene	.	789	.	.	.	0.010532	0.024931	0.001415	0.021991	0.025722	0.059773	0.003315	0.053906	-1.30442142086139	-3.90033452529646	1	1	-2.70622005187238	-4.13770828897603	0.675179211469538	1	1.18240866527936	-3.71346185597855	1	1	-2.06594152291798	-4.23840587057268	1	1	1.53980931742642	-3.76993298646948	1	1	0.0594086638330749	0.0451538629999838	0.0594086638330749	0.0206467148584458	0.0594086638330749	0.0704636238873082	0.0451538629999838	0.0206467148584458	0.0451538629999838	0.0704636238873082	0.05940866	0.04515386
471	NM_004044,XM_017004187,XM_024452919	ATIC	5-aminoimidazole-4-carboxamide ribonucleotide formyltransferase/IMP cyclohydrolase	protein_coding	NP_004035.2;XP_016859676.1;XP_024308687.1	794	601731	.	.	131.856361	110.768285	115.520267	120.72795200000002	322.02266899999995	265.577605	270.64878400000003	295.944675	1.11587253392331	8.10132899172003	0.849461023176093	1	-1.07263250385652	7.97039703623426	0.903402250292947	1	-1.04009999898614	7.99201765288613	0.945779579793549	1	-1.19692109862398	8.05440899078432	0.755712104743672	1	-1.16061891747342	8.0748248223989	0.796533920406678	1	8.02547225004017	8.18307049065907	8.02547225004017	7.92471776176989	8.02547225004017	7.96897159897066	8.18307049065907	7.92471776176989	8.18307049065907	7.96897159897066	8.02547225	8.18307049
472	NM_000051,NM_001351834,NM_001351835,NM_001351836,XM_005271562,XM_006718843,XM_006718845,XM_011542840,XM_011542842,XM_011542843,XM_011542844,XM_011542845,XM_017017789,XM_017017790,XM_017017791,XM_017017792,XR_002957150	ATM	ATM serine/threonine kinase	protein_coding	NP_000042.3;NP_001338763.1;NP_001338764.1;NP_001338765.1;XP_005271619.2;XP_006718906.1;XP_006718908.1;XP_011541142.1;XP_011541144.1;XP_011541145.1;XP_011541146.1;XP_011541147.1;XP_016873278.1;XP_016873279.1;XP_016873280.1;XP_016873281.1	795	607585	.	.	5.489984	4.191352000000001	5.116101999999999	4.547904	13.407772	10.049166999999997	11.986355	11.148437	1.22478334641717	6.12706650128089	0.725998638374569	1	1.08118877156055	6.03085462971225	0.892786083498952	1	-1.04795656680514	5.94015719269189	0.93570997199161	1	-1.13281181311403	6.1787860651307	0.829365208092709	1	-1.28351897268555	6.09721209388874	0.666302483396955	1	5.99561132022653	6.28398992417061	5.99561132022653	6.10653388190207	5.99561132022653	5.92911426084032	6.28398992417061	6.10653388190207	6.28398992417061	5.92911426084032	5.99561132	6.28398992
473	NM_001042681,NM_001042682,NM_012102	RERE	arginine-glutamic acid dipeptide repeats	protein_coding	NP_001036146.1;NP_001036147.1;NP_036234.3	9965	605226	.	.	13.157015000000001	14.369716999999998	12.132072	11.629006	32.132369	34.452783	28.423848	28.506596	1.14375400588445	6.72785440474905	0.816295298674803	1	1.01347108805844	6.63742129265687	0.981706347786635	1	1.30120892388009	6.83006254979018	0.648986912668132	1	-1.12855117049214	6.73690049491113	0.834326621524093	1	1.13766492127272	6.91752504119798	0.823465550802953	1	6.64184480934888	6.83380804988976	6.64184480934888	6.66095803942936	6.64184480934888	7.01835566534104	6.83380804988976	6.66095803942936	6.83380804988976	7.01835566534104	6.64184481	6.83380805
475	NM_004045	ATOX1	antioxidant 1 copper chaperone	protein_coding	NP_004036.1	798	602270	.	.	33.849831	33.091316	30.188681	38.942543	82.668846	79.339615	70.728104	95.461243	-1.12413757897307	4.2278698625975	0.840850477483303	1	-1.32589310371101	4.12064732029947	0.62744558145276	1	-1.12378042979508	4.22817155271084	0.841321462230567	1	-1.17947383222115	4.02700085568064	0.776836200190179	1	1.0003175438681	4.14149795846153	1	1	4.37852282360589	4.2182728410182	4.37852282360589	3.99394745536717	4.37852282360589	4.21870633267166	4.2182728410182	3.99394745536717	4.2182728410182	4.21870633267166	4.37852282	4.21827284
476	NM_000701,NM_001160233,NM_001160234,XM_017001360,XM_017001361,XR_002956654	ATP1A1	ATPase Na+/K+ transporting subunit alpha 1	protein_coding	NP_000692.2;NP_001153705.1;NP_001153706.1;XP_016856849.1;XP_016856850.1	799	182310	.	.	188.50601899999998	158.730196	173.80739900000003	181.049545	460.37378700000005	380.57094100000006	407.20785299999994	443.813183	1.06591755861135	9.53584263358641	0.911961838917361	1	-1.07103676263044	9.44040744365189	0.90538433366755	1	-1.08799188626957	9.42951733698022	0.883871696761437	1	-1.14163687564294	9.48876774796527	0.81855921436905	1	-1.15970961929968	9.47823967774822	0.797506717542862	1	9.49100949192495	9.58298159110737	9.49100949192495	9.39214365411682	9.49100949192495	9.36951776384785	9.58298159110737	9.39214365411682	9.58298159110737	9.36951776384785	9.49100949	9.58298159
481	NM_001677	ATP1B1	ATPase Na+/K+ transporting subunit beta 1	protein_coding	NP_001668.1	804	182330	.	.	228.87851	151.000092	242.819687	226.998108	558.972473	362.037231	568.894592	556.448486	1.03182999547398	9.10739943089138	0.956741304334099	1	1.04055567378838	9.11357849212549	0.945120864421693	1	-1.43525906091186	8.84741605891059	0.532392728811041	1	1.00845650109325	9.13591289068994	0.988396334278773	1	-1.48094318011906	8.87422413859185	0.497660010840366	1	9.08719753348539	9.13232115052075	9.08719753348539	9.14444848912941	9.08719753348539	8.56703823670672	9.13232115052075	9.14444848912941	9.13232115052075	8.56703823670672	9.08719753	9.13232115
483	NM_001679	ATP1B3	ATPase Na+/K+ transporting subunit beta 3	protein_coding	NP_001670.1	806	601867	.	.	29.859211	27.129223	34.421432	32.411671	72.922859	65.04493	80.644882	79.451874	-1.06069616008128	5.97257481771579	0.919069169994574	1	1.03309550849083	6.03805974736083	0.95533689943968	1	-1.14067502779486	5.92269985021461	0.820139637234999	1	1.09580034837793	5.99694623969711	0.87448373669005	1	-1.07540210929796	5.87806331605434	0.900238109373531	1	6.03591562595121	5.95223565421371	6.03591562595121	6.08218595441719	6.03591562595121	5.84911174606386	5.95223565421371	6.08218595441719	5.95223565421371	5.84911174606386	6.03591563	5.95223565
485	gene-ATP1B1P1	ATP1B1P1	ATPase Na+/K+ transporting subunit beta 1 pseudogene 1	pseudogene	.	809	.	.	.	0.025427	0.043102	0.026791	0.027911	0.062097	0.103342	0.062769	0.068419	-1.09897633092508	-3.36929207660245	1	1	1.02792673913968	-3.32947571436488	1	1	1.64929359749449	-3.02985544397138	0.703664996707247	1	1.12957527400335	-3.34778967574882	1	1	1.81080678866384	-3.03169266112452	0.6666864407408	1	0.0976974442845111	0.0889372724340286	0.0976974442845111	0.100399834274577	0.0976974442845111	0.159361597470676	0.0889372724340286	0.100399834274577	0.0889372724340286	0.159361597470676	0.09769744	0.08893727
486	NM_001680,NM_021603	FXYD2	FXYD domain containing ion transport regulator 2	protein_coding	NP_001671.2;NP_067614.1	4026	601814	.	.	23.31021	18.89252	15.701872	20.877314000000002	56.928734	45.29663	36.787423000000004	51.177301	1.14278700770544	3.83403207462575	0.819270599538954	1	-1.36730660777368	3.52715462420548	0.591746028461961	1	-1.05454806900334	3.69729777422942	0.928483368120428	1	-1.5625349106219	3.64099691395928	0.44436380352558	1	-1.20512122064755	3.79933362870477	0.748459568594053	1	3.83634679601882	4.01625201319792	3.83634679601882	3.42157457989367	3.83634679601882	3.76521032055747	4.01625201319792	3.42157457989367	4.01625201319792	3.76521032055747	3.8363468	4.01625201
487	NM_001286075,NM_004320,NM_173201	ATP2A1	ATPase sarcoplasmic/endoplasmic reticulum Ca2+ transporting 1	protein_coding	NP_001273004.1;NP_004311.1;NP_775293.1	811	108730	.	.	2.5684759999999995	4.109713	2.836512	2.501071	6.272791999999999	9.853434	6.645575	6.1309629999999995	1.05038862267413	3.28190147170313	0.93444128603118	1	1.10176301234844	3.31734318373385	0.870628782121586	1	1.71971257045249	3.68781039322746	0.353737687710942	1	1.04890887362989	3.35176540683069	0.936573656018745	1	1.63720747936838	3.71503497542275	0.398130050132133	1	3.38662830390491	3.45093136160751	3.38662830390491	3.51366759509827	3.38662830390491	4.10999351503314	3.45093136160751	3.51366759509827	3.45093136160751	4.10999351503314	3.3866283	3.45093136
488	NM_001681,NM_170665,XM_005253888,XM_011538402,XR_002957329,XR_243009	ATP2A2	ATPase sarcoplasmic/endoplasmic reticulum Ca2+ transporting 2	protein_coding	NP_001672.1;NP_733765.1;XP_005253945.1;XP_011536704.1	812	108740	.	.	51.590565999999995	51.059898	59.571019	57.416709	125.99568	122.421031	139.567056	140.747608	-1.07522017718247	8.93551768265362	0.900053990367198	1	1.0212761351906	9.00214211946651	0.970940170040648	1	-1.0613343397705	8.94458647558776	0.917902565308088	1	1.09809669735901	8.95133485874854	0.871262847922887	1	1.01308336715112	8.89166897776991	0.982079292548187	1	8.98963674381597	8.88521769471541	8.98963674381597	9.01995072072322	8.98963674381597	8.90393127027993	8.88521769471541	9.01995072072322	8.88521769471541	8.90393127027993	8.98963674	8.88521769
489	NM_005173,NM_174953,NM_174954,NM_174955,NM_174956,NM_174957,NM_174958,XM_011523881,XM_011523882,XM_011523884,XM_011523885,XM_011523888,XM_011523889,XM_011523892,XM_017024692,XM_017024693	ATP2A3	ATPase sarcoplasmic/endoplasmic reticulum Ca2+ transporting 3	protein_coding	NP_005164.2;NP_777613.1;NP_777614.1;NP_777615.1;NP_777616.1;NP_777617.1;NP_777618.1;XP_011522183.1;XP_011522184.1;XP_011522186.1;XP_011522187.1;XP_011522190.1;XP_011522191.1;XP_011522194.1;XP_016880181.1;XP_016880182.1	813	601929	.	.	0.037256	0.063253	0.030022	0.06478	0.090987	0.151656	0.070337	0.158797	-1.68898399553838	-1.68733869227183	0.471874401781364	1	-2.19606016934431	-1.81839047333376	0.268756277601106	1	1.00016237354784	-1.39284239234185	1	1	-1.29979545321439	-2.23683147333128	0.725079269619924	1	1.68868619001719	-1.68878070257394	0.492506958053927	1	0.433302758187069	0.271014312133614	0.433302758187069	0.212326766939021	0.433302758187069	0.43336386141506	0.271014312133614	0.212326766939021	0.271014312133614	0.43336386141506	0.43330276	0.27101431
490	NM_001001323,NM_001366520,NM_001366521,NM_001366522,NM_001366523,NM_001366524,NM_001366525,NM_001366526,NM_001366527,NM_001366528,NM_001366529,NM_001366530,NM_001366531,NM_001366532,NM_001682,XM_017019357,XM_024448991,XM_024448993,XR_002957330	ATP2B1	ATPase plasma membrane Ca2+ transporting 1	protein_coding	NP_001001323.1;NP_001353449.1;NP_001353450.1;NP_001353451.1;NP_001353452.1;NP_001353453.1;NP_001353454.1;NP_001353455.1;NP_001353456.1;NP_001353457.1;NP_001353458.1;NP_001353459.1;NP_001353460.1;NP_001353461.1;NP_001673.2;XP_016874846.1;XP_024304759.1;XP_024304761.1	814	108731	.	.	27.573185000000002	21.071939	26.35219	26.505488	67.339881	50.522003999999995	61.739714	64.973842	1.06547642335317	7.68966448826093	0.912615712361615	1	-1.03786537391195	7.61663412152286	0.948763859344811	1	-1.2011009900174	7.51711121712789	0.751192441560945	1	-1.1058210532228	7.66395902368461	0.861791631274785	1	-1.279744550009	7.56775452465132	0.669657105646942	1	7.65018536286063	7.74124343995495	7.65018536286063	7.59683748203217	7.65018536286063	7.38726872038793	7.74124343995495	7.59683748203217	7.74124343995495	7.38726872038793	7.65018536	7.74124344
491	NM_001001331,NM_001330611,NM_001353564,NM_001363862,NM_001683,XM_005265179,XM_006713175,XM_011533752,XM_017006481,XM_017006482,XM_017006483,XM_017006484,XM_017006485,XM_017006486,XM_017006487,XM_017006488,XM_017006489,XM_017006492	ATP2B2	ATPase plasma membrane Ca2+ transporting 2	protein_coding	NP_001001331.1;NP_001317540.1;NP_001340493.1;NP_001350791.1;NP_001674.2;XP_005265236.1;XP_006713238.1;XP_011532054.1;XP_016861970.1;XP_016861971.1;XP_016861972.1;XP_016861973.1;XP_016861974.1;XP_016861975.1;XP_016861976.1;XP_016861977.1;XP_016861978.1;XP_016861981.1	815	108733	.	.	2.506444	2.2445340000000003	2.314609	2.06993	6.1212979999999995	5.381484	5.4228250000000005	5.07409	1.21672560547773	4.36289916448148	0.73564328036487	1	1.09704561444485	4.28295072695397	0.87379723559503	1	1.18615153544663	4.34290595464872	0.769023418357455	1	-1.10909329732921	4.42473921700194	0.858901008474262	1	-1.02577528617981	4.47939315059892	0.965919014566085	1	4.28828507435574	4.55810138660027	4.28828507435574	4.41537375589048	4.28828507435574	4.52296112621132	4.55810138660027	4.41537375589048	4.55810138660027	4.52296112621132	4.28828507	4.55810139
493	NM_001001396,NM_001365783,NM_001365784,NM_001684	ATP2B4	ATPase plasma membrane Ca2+ transporting 4	protein_coding	NP_001001396.1;NP_001352712.1;NP_001352713.1;NP_001675.3	817	108732	.	.	2.405067	2.095464	2.810356	2.458328	5.873709	5.024076	6.584295	6.026187	-1.02214978135084	4.54841574556033	0.970668478461503	1	1.06645619247444	4.61111676965656	0.912192515235829	1	-1.11759700690195	4.48636122400038	0.848532500629162	1	1.09007760891323	4.5960782438384	0.882309163809375	1	-1.09337836750053	4.46985290536761	0.878373395846582	1	4.62209109464177	4.59177912454263	4.62209109464177	4.71126695021612	4.62209109464177	4.46855100063114	4.59177912454263	4.71126695021612	4.59177912454263	4.46855100063114	4.62209109	4.59177912
498	NM_001001935,NM_001001937,NM_001257334,NM_001257335,NM_004046,XM_017025789	ATP5F1A	ATP synthase F1 subunit alpha	protein_coding	NP_001001935.1;NP_001001937.1;NP_001244263.1;NP_001244264.1;NP_004037.1;XP_016881278.1	823	164360	.	.	182.325561	176.51812	183.90984799999998	197.405404	445.27975200000003	423.219149	430.876569	483.90691300000003	-1.05340089872879	8.74103006895879	0.92823079067299	1	-1.13304344619131	8.69077731243243	0.828763772481525	1	-1.09449762970247	8.71441131199806	0.875752486331697	1	-1.07560513040836	8.6514022627593	0.899574354717979	1	-1.03901337392277	8.67568476453153	0.947188793902792	1	8.78125031814258	8.70637049299303	8.78125031814258	8.60148255847596	8.78125031814258	8.65129073211092	8.70637049299303	8.60148255847596	8.70637049299303	8.65129073211092	8.78125032	8.70637049
501	NM_001182,NM_001201377,NM_001202404	ALDH7A1	aldehyde dehydrogenase 7 family member A1	protein_coding	NP_001173.2;NP_001188306.1;NP_001189333.2	877	107323	.	.	22.496698000000002	18.041504	20.811886	25.838689	54.941958	43.256245	48.759513	63.33929500000001	-1.12234783329949	6.97351684313583	0.84174088565911	1	-1.27616024960832	6.88916444023048	0.673263411132585	1	-1.36704048631794	6.84648125790274	0.589047720347786	1	-1.13704499036461	6.79820615104029	0.824201286779823	1	-1.21801830844201	6.75267899322722	0.733062128166474	1	7.06483852407914	6.89963399614036	7.06483852407914	6.71599650692651	7.06483852407914	6.61772475667367	6.89963399614036	6.71599650692651	6.89963399614036	6.61772475667367	7.06483852	6.899634
506	NM_001686	ATP5F1B	ATP synthase F1 subunit beta	protein_coding	NP_001677.2	830	102910	.	.	406.906219	363.071716	363.524353	383.066498	993.755859	870.499451	851.689636	939.024414	1.08703930932465	9.56777104718049	0.885064281452969	1	-1.08327177873432	9.44977262799668	0.889815812408862	1	-1.00731138032623	9.50107352309093	0.989958798092762	1	-1.17755898722921	9.51363187080749	0.7771715467974	1	-1.09498704481877	9.56275253071562	0.875115522017078	1	9.50824053686399	9.62848630758825	9.50824053686399	9.39300996341392	9.50824053686399	9.49774527536061	9.62848630758825	9.39300996341392	9.62848630758825	9.49774527536061	9.50824054	9.62848631
509	NM_001001973,NM_001320886,NM_005174,XM_017016290	ATP5F1C	ATP synthase F1 subunit gamma	protein_coding	NP_001001973.1;NP_001307815.1;NP_005165.1;XP_016871779.1	833	108729	.	.	139.176735	103.91595099999999	135.272479	129.76909899999998	339.90063	249.14848099999998	316.925622	318.107591	1.09779155845594	7.34025334851308	0.871748663403537	1	1.01351723139329	7.28110508733389	0.981569636762695	1	-1.19224554634254	7.1501834019939	0.760969976125089	1	-1.08315035750101	7.34952454642355	0.890092249029607	1	-1.30883675211915	7.22493233984034	0.641697740919059	1	7.28043376284719	7.41421255645767	7.28043376284719	7.29968082827118	7.28043376284719	7.02853190334713	7.41421255645767	7.29968082827118	7.41421255645767	7.02853190334713	7.28043376	7.41421256
513	NM_001001975,NM_001687	ATP5F1D	ATP synthase F1 subunit delta	protein_coding	NP_001001975.1;NP_001678.1	837	603150	.	.	132.316273	152.189754	124.926211	143.864186	323.14588100000003	364.889595	292.685677	352.65937099999996	-1.07083372185109	7.11139440870304	0.905792024871194	1	-1.16927404406159	7.05151060948891	0.786723412461649	1	1.08984220257624	7.22327818478879	0.881685654747382	1	-1.09192854053548	6.99915239297218	0.87910185086761	1	1.16703959366564	7.17691028790684	0.789279069857377	1	7.16965587912644	7.0716297019236	7.16965587912644	6.9457350025727	7.16965587912644	7.29295042306674	7.0716297019236	6.9457350025727	7.0716297019236	7.29295042306674	7.16965588	7.0716297
514	NM_006886	ATP5F1E	ATP synthase F1 subunit epsilon	protein_coding	NP_008817.1	838	606153	.	.	31.928394	30.850109	28.439304	36.957432	77.976273	73.96611	66.629547	90.595062	-1.13101196832495	7.08413805579078	0.831329272309081	1	-1.33590519300486	6.97637942845937	0.616649935410341	1	-1.14370721306154	7.07661920274281	0.816302544504383	1	-1.18115891832221	6.87751500755158	0.773344137896455	1	-1.01122470470743	6.98461100859731	0.984753134801778	1	7.17987007529519	7.00355642052676	7.17987007529519	6.76538488069315	7.17987007529519	6.98757874617027	7.00355642052676	6.76538488069315	7.00355642052676	6.98757874617027	7.17987008	7.00355642
515	NM_001688	ATP5PB	ATP synthase peripheral stalk-membrane subunit b	protein_coding	NP_001679.2	840	603270	.	.	52.153191	41.693398	54.535088	52.088333	127.369728	99.963936	127.768532	127.685966	1.02467776321481	7.2248699446606	0.966452643273684	1	1.01848771144904	7.22044186207219	0.974816109589953	1	-1.19270641552554	7.08571282034253	0.7604712257477	1	-1.00607769865274	7.23798729248869	0.991762817848905	1	-1.22213949857125	7.10495101280605	0.728603280352092	1	7.21662472117164	7.25156182522612	7.21662472117164	7.2428775284211	7.21662472117164	6.9642501653558	7.25156182522612	7.2428775284211	7.25156182522612	6.9642501653558	7.21662472	7.25156183
516	NM_001002027,NM_005175	ATP5MC1	ATP synthase membrane subunit c locus 1	protein_coding	NP_001002027.1;NP_005166.1	841	603192	.	.	69.17077499999999	49.571732999999995	57.215331	71.562842	168.93047900000002	118.853006	134.047988	175.424536	-1.00639161759057	5.47906441617146	0.991668000729199	1	-1.28028706348463	5.31647549891999	0.669733954563819	1	-1.36523728594686	5.27679754685194	0.591246905444507	1	-1.27215502886199	5.31130963588936	0.677805937549003	1	-1.35656521204336	5.27147326434258	0.598896585089522	1	5.51459616785502	5.50560567686619	5.51459616785502	5.16693164576759	5.51459616785502	5.07690319568548	5.50560567686619	5.16693164576759	5.50560567686619	5.07690319568548	5.51459617	5.50560568
517	NM_001002031,NM_001330269,NM_001369753,NM_001369754,NM_001369755,NM_001369756,NM_001369757,NM_001369758,NM_005176,NR_163135,NR_163136,NR_163137,XM_017019460,XM_017019461	ATP5MC2	ATP synthase membrane subunit c locus 2	protein_coding	NP_001002031.1;NP_001317198.1;NP_001356682.1;NP_001356683.1;NP_001356684.1;NP_001356685.1;NP_001356686.1;NP_001356687.1;NP_005167.3;XP_016874949.1;XP_016874950.1	842	603193	.	.	281.2335	286.60739800000005	235.560137	284.35845200000006	686.834988	687.1687980000002	551.8864070000001	697.0579030000001	1.00946671983136	7.66530160780758	0.987077270123525	1	-1.23924866232441	7.5120534712576	0.710548294531229	1	1.06306270736519	7.70327109940541	0.915733077912922	1	-1.25098011234495	7.5195889764174	0.698472898113905	1	1.05309333543151	7.70989379634306	0.928700453510538	1	7.66540194427019	7.67892877062697	7.66540194427019	7.35763245686786	7.66540194427019	7.75320781331097	7.67892877062697	7.35763245686786	7.67892877062697	7.75320781331097	7.66540194	7.67892877
518	NM_001002258,NM_001190329,NM_001689	ATP5MC3	ATP synthase membrane subunit c locus 3	protein_coding	NP_001002258.1;NP_001177258.1;NP_001680.1	843	602736	.	.	60.705269	50.050813999999995	60.45611100000001	60.397605	148.25583	120.001648	141.640721	148.054777	1.02813829323519	7.43777171433383	0.961777325590747	1	-1.0224507184735	7.40168568914693	0.969435852223923	1	-1.14988442840104	7.32043063180821	0.809037947512475	1	-1.05122071622479	7.42207250558451	0.931166788744049	1	-1.18224004497527	7.34198531975019	0.772078323533777	1	7.42578485639014	7.46558996361877	7.42578485639014	7.3939415756671	7.42578485639014	7.22555066193784	7.46558996361877	7.3939415756671	7.46558996361877	7.22555066193784	7.42578486	7.46558996
521	NM_007100,NR_033743	ATP5ME	ATP synthase membrane subunit e	protein_coding	NP_009031.1	846	601519	.	.	221.047575	225.80671	161.055793	241.341802	539.847463	541.393339	377.332553	591.60974	-1.06651809206956	6.2556547577164	0.911480817959197	1	-1.53978573369257	6.02340790415163	0.456733983079088	1	-1.01965178272797	6.28738557908412	0.973389757089799	1	-1.44374913495956	5.96778243352638	0.52626415843504	1	1.04596293471527	6.24127623119494	0.938272464404157	1	6.31897316786461	6.22726401785632	6.31897316786461	5.70594780676235	6.31897316786461	6.29125102169803	6.22726401785632	5.70594780676235	6.22726401785632	6.29125102169803	6.31897317	6.22726402
522	NM_001003696,NM_001003697,NM_001003701,NM_001003703,NM_001320266,NM_001320267,NM_001685	ATP5PF	ATP synthase peripheral stalk subunit F6	protein_coding	NP_001003696.1;NP_001003697.1;NP_001003701.1;NP_001003703.1;NP_001307195.1;NP_001307196.1;NP_001676.2	847	603152	.	.	56.34591	43.961878999999996	61.992875	61.717869	137.60929299999998	105.40283400000001	145.241146	151.29119699999998	-1.03555593153349	6.32054094070171	0.952014418734548	1	-1.038392400824	6.31857502898606	0.948226908429592	1	-1.30686952496179	6.16548074342249	0.643801349537872	1	-1.00273903727803	6.29315793605354	0.996485149641001	1	-1.26199748127668	6.13714389621145	0.68763048808417	1	6.36261999000029	6.31283658972897	6.36261999000029	6.30894000856015	6.36261999000029	5.98186474567991	6.31283658972897	6.30894000856015	6.31283658972897	5.98186474567991	6.36261999	6.31283659
523	NM_001690	ATP6V1A	ATPase H+ transporting V1 subunit A	protein_coding	NP_001681.2	851	607027	.	.	22.591599	15.46141	26.3855	22.363619	55.173721	37.070217	61.817757	54.820728	1.0338123105048	6.81162303922961	0.95425191202916	1	1.14766739593964	6.8901719946219	0.811670274899252	1	-1.38095471311752	6.57345375188314	0.577151210440052	1	1.11013115431407	6.91273779426206	0.856596588612046	1	-1.42764726391946	6.60145165435346	0.538740543605448	1	6.80006244823445	6.84761402843089	6.80006244823445	6.99710325479537	6.80006244823445	6.3393106926597	6.84761402843089	6.99710325479537	6.84761402843089	6.3393106926597	6.80006245	6.84761403
525	NM_001692,XM_011532907	ATP6V1B1	ATPase H+ transporting V1 subunit B1	protein_coding	NP_001683.2;XP_011531209.1	853	192132	.	.	1.1302500000000002	1.546589	0.8447790000000001	0.8547180000000001	2.760323	3.7080960000000003	1.979208	2.0952	1.22272220482655	1.15328314407468	0.737182030471734	1	-1.14214479750798	0.911807999077609	0.835445504196934	1	1.83164896181993	1.49653231345209	0.308674361487564	1	-1.39651081050529	1.07115157865024	0.575294417015394	1	1.49798789745764	1.60861401709105	0.497143051830715	1	1.57328352722797	1.77242802048401	1.57328352722797	1.44873867468431	1.57328352722797	2.20807334743184	1.77242802048401	1.44873867468431	1.77242802048401	2.20807334743184	1.57328353	1.77242802
526	NM_001693,XR_002956632,XR_002956633	ATP6V1B2	ATPase H+ transporting V1 subunit B2	protein_coding	NP_001684.2	854	606939	.	.	13.040585	10.972760000000001	14.989265	14.732117	31.848021	26.308245	35.117878000000005	36.11336	-1.07047916088642	5.53110616853006	0.90660756992	1	1.03466652222285	5.6040849726471	0.953356657636651	1	-1.10235595255072	5.51086960546906	0.866536471239927	1	1.10758881664179	5.55673649832157	0.86006762570828	1	-1.02977803300408	5.46024862129359	0.960008479955701	1	5.60833109907291	5.51215330468532	5.60833109907291	5.65650752393531	5.60833109907291	5.47075902405824	5.51215330468532	5.65650752393531	5.51215330468532	5.47075902405824	5.6083311	5.5121533
527	NM_001198569,NM_001694	ATP6V0C	ATPase H+ transporting V0 subunit c	protein_coding	NP_001185498.1;NP_001685.1	855	108745	.	.	96.363243	104.097322	109.350232	113.39028300000001	235.340563	249.58336100000002	256.193213	277.957631	-1.14959087802736	6.96415171168335	0.809426114723845	1	-1.06676894551508	7.01529935184368	0.911014080579194	1	-1.04005835956814	7.03313906735698	0.945923781355988	1	1.07763814472511	6.9150420475358	0.897136551350755	1	1.10531364856902	6.93414462652931	0.862521001256832	1	7.07161750754391	6.87209750559164	7.07161750754391	6.97908443637782	7.07161750754391	7.0153817769627	6.87209750559164	6.97908443637782	6.87209750559164	7.0153817769627	7.07161751	6.87209751
528	NM_001695	ATP6V1C1	ATPase H+ transporting V1 subunit C1	protein_coding	NP_001686.1	856	603097	.	.	13.74592	11.14179	17.63699	14.704121	33.570602	26.713512	41.321148	36.044727	-1.04528527228847	6.45159003351465	0.93909876786465	1	1.16676056192305	6.59864785782405	0.789665250829632	1	-1.2599847853943	6.3261934931902	0.689572692457455	1	1.21959739306277	6.56957200303548	0.731396578721383	1	-1.20539765477593	6.290929269209	0.746771940335018	1	6.49873001668333	6.43555423297498	6.49873001668333	6.71896059395064	6.49873001668333	6.16945760146778	6.43555423297498	6.71896059395064	6.43555423297498	6.16945760146778	6.49873002	6.43555423
529	NM_001039366,NM_001039367,NM_001696	ATP6V1E1	ATPase H+ transporting V1 subunit E1	protein_coding	NP_001034455.1;NP_001034456.1;NP_001687.1	857	108746	.	.	74.71520299999999	65.002875	82.144369	82.55115	182.471209	155.850651	192.45344699999998	202.360562	-1.07960955938917	6.83790885766135	0.894642118951291	1	-1.03299056895052	6.86884962981821	0.955334226442233	1	-1.21222515544162	6.75999978837185	0.739254419017281	1	1.04513013541638	6.81379560995827	0.939245797340654	1	-1.12283649370233	6.70051231412123	0.841220552000868	1	6.90382061242425	6.79426799424326	6.90382061242425	6.85739024181386	6.90382061242425	6.62871270672798	6.79426799424326	6.85739024181386	6.79426799424326	6.62871270672798	6.90382061	6.79426799
533	NM_001039457,NM_001294333,NM_004047	ATP6V0B	ATPase H+ transporting V0 subunit b	protein_coding	NP_001034546.1;NP_001281262.1;NP_004038.1	861	603717	.	.	40.502713	50.280773999999994	50.002227000000005	52.366904	98.916664	120.55299400000001	117.148642	128.368847	-1.25539574482808	5.72757287622601	0.694419115229653	1	-1.05790996354811	5.8421501098608	0.922697708586233	1	1.01830998944157	5.8953515061504	0.975288190405365	1	1.18667540343516	5.68294548171027	0.767527900055422	1	1.27838101728106	5.74218547352177	0.671485272593909	1	5.9057377378025	5.5837169442368	5.9057377378025	5.82591129760756	5.9057377378025	5.93148261260606	5.5837169442368	5.82591129760756	5.5837169442368	5.93148261260606	5.90573774	5.58371694
534	NM_001204078,NM_130463,NM_138282	ATP6V1G2	ATPase H+ transporting V1 subunit G2	protein_coding	NP_001191007.1;NP_569730.1;NP_612139.1	862	606853	.	.	0.197785	0.13382	0.128254	0.00874	0.483036	0.320847	0.300483	0.021425	19.1434131615565	-2.45657744315381	0.00540410116543074	1	11.980336077593	-2.96267355959452	0.0267060218624618	1	13.7466994764282	-2.83798555972715	0.0207171985249162	1	-1.60574912431602	-1.87052603145362	0.516914849112061	1	-1.38885561499446	-1.77313163612759	0.644898625754218	1	0.0200759393611252	0.380768819373491	0.0200759393611252	0.24778585162479	0.0200759393611252	0.283211790342543	0.380768819373491	0.24778585162479	0.380768819373491	0.283211790342543	0.02007594	0.38076882
535	NM_001130020,NM_001130021,NM_001378522,NM_001378523,NM_001378530,NM_001378531,NM_001378532,NM_001378533,NM_001378534,NM_001378535,NM_001378536,NM_001378537,NM_001378538,NM_001378539,NM_001378540,NM_001378541,NM_001378542,NM_001378543,NM_001378544,NM_001378545,NM_001378546,NM_001378547,NM_001378548,NM_001378549,NM_001378550,NM_001378551,NM_001378552,NM_001378554,NM_001378556,NM_001378557,NM_005177…	ATP6V0A1	ATPase H+ transporting V0 subunit a1	protein_coding	NP_001123492.1;NP_001123493.1;NP_001365451.1;NP_001365452.1;NP_001365459.1;NP_001365460.1;NP_001365461.1;NP_001365462.1;NP_001365463.1;NP_001365464.1;NP_001365465.1;NP_001365466.1;NP_001365467.1;NP_001365468.1;NP_001365469.1;NP_001365470.1;NP_001365471.1;NP_001365472.1;NP_001365473.1;NP_001365474.1;NP_001365475.1;NP_001365476.1;NP_001365477.1;NP_001365478.1;NP_001365479.1;NP_001365480.1;NP_001365…	865	192130	.	.	16.143722000000004	17.974262	19.864781	20.240718999999995	39.426573999999995	43.095022	46.540566	49.61679299999999	-1.2106726503226	6.36742721254256	0.741009711222582	1	-1.00616374710303	6.49423083544303	0.991727102039912	1	-1.0688395403125	6.45149391122735	0.908463049952484	1	1.20325601502708	6.36258111805562	0.749051605811643	1	1.13269788101348	6.31564956319553	0.829493667826361	1	6.51407357361317	6.24158019262851	6.51407357361317	6.50530557771121	6.51407357361317	6.41911244080283	6.24158019262851	6.50530557771121	6.24158019262851	6.41911244080283	6.51407357	6.24158019
537	NM_001183,XM_011531179	ATP6AP1	ATPase H+ transporting accessory protein 1	protein_coding	NP_001174.2;XP_011529481.1	868	300197	.	.	32.690796	36.354718	34.160306000000006	36.064883	79.838226	87.16393199999999	80.033103	88.407127	-1.04658564821246	6.29554863914327	0.937417106469971	1	-1.08499552490616	6.27035387248918	0.88792208801956	1	1.06850624564433	6.37656984603098	0.908898987072998	1	-1.03670006746241	6.23658159670423	0.950507964343325	1	1.11828307233366	6.34524136166986	0.84680177960174	1	6.34531939345709	6.28045383761822	6.34531939345709	6.22913496856402	6.34531939345709	6.43977883611763	6.28045383761822	6.22913496856402	6.28045383761822	6.43977883611763	6.34531939	6.28045384
538	NM_000052,NM_001282224,NR_104109	ATP7A	ATPase copper transporting alpha	protein_coding	NP_000043.4;NP_001269153.1	869	300011	.	.	2.000873	1.8507390000000001	2.588588	2.1311150000000003	4.886578	4.4373249999999995	6.06472	5.22408	-1.03911983350425	4.25965532946369	0.948200382101355	1	1.18465095780155	4.41411696204259	0.770530611130638	1	-1.1062851769954	4.21624100623201	0.86258098115858	1	1.23099311923265	4.38932218939088	0.720560238340701	1	-1.06463637325379	4.18755542842583	0.915054626315186	1	4.35698035276684	4.3043647341886	4.35698035276684	4.59044637596178	4.35698035276684	4.21870633267166	4.3043647341886	4.59044637596178	4.3043647341886	4.21870633267166	4.35698035	4.30436473
539	NM_001697	ATP5PO	ATP synthase peripheral stalk subunit OSCP	protein_coding	NP_001688.1	850	600828	.	.	133.475006	113.179642	132.425415	131.321075	325.975769	271.3591	310.255341	321.911987	1.04007929694185	6.77258662171899	0.945922162964304	1	-1.0194902877091	6.730102378348	0.973514216878572	1	-1.10769562069011	6.67212664462969	0.85962748559769	1	-1.06035070911686	6.75901187143632	0.919352141089872	1	-1.15209105886005	6.70220852388749	0.806584934049415	1	6.7569737321339	6.81315410764191	6.7569737321339	6.72938519620701	6.7569737321339	6.61084533167259	6.81315410764191	6.72938519620701	6.81315410764191	6.61084533167259	6.75697373	6.81315411
540	NM_000053,NM_001005918,NM_001243182,NM_001330578,NM_001330579,XM_005266423,XM_005266424,XM_005266430,XM_005266431,XM_006719837,XM_011535117,XM_017020627,XR_941604	ATP7B	ATPase copper transporting beta	protein_coding	NP_000044.2;NP_001005918.1;NP_001230111.1;NP_001317507.1;NP_001317508.1;XP_005266480.1;XP_005266481.1;XP_005266487.1;XP_005266488.1;XP_006719900.1;XP_011533419.1;XP_016876116.1	870	606882	.	.	5.059267	4.380142	3.9261420000000005	5.200615	12.355858000000001	10.501809	9.198433	12.748453999999999	1.01673124950446	5.14729157261144	0.977668209802677	1	-1.36328713402378	4.92913484258067	0.593106178061758	1	-1.14013022958549	5.04396867602119	0.821189443799179	1	-1.38609498478301	4.94292533967595	0.573574169850774	1	-1.15920533253628	5.05680003686595	0.799004892781448	1	5.17457459899499	5.1978567118026	5.17457459899499	4.74189896119281	5.17457459899499	4.99095215738516	5.1978567118026	4.74189896119281	5.1978567118026	4.99095215738516	5.1745746	5.19785671
541	gene-ALDH7A1P1	ALDH7A1P1	aldehyde dehydrogenase 7 family member A1 pseudogene 1	pseudogene	.	878	.	.	.	0.019365	0.014783	0.033872	0.010736	0.047293	0.035443	0.079357	0.026319	1.65793483707071	-3.89662214825825	1	1	2.47791348971672	-3.67621455776748	0.553371415770614	1	1.17854052714998	-4.03579169365679	1	1	1.49174791720899	-3.46470453770367	0.788137722865551	1	-1.40448046847242	-3.77135753072845	1	1	0.0398763402590873	0.0672116556051003	0.0398763402590873	0.100399834274577	0.0398763402590873	0.0473560447420152	0.0672116556051003	0.100399834274577	0.0672116556051003	0.0473560447420152	0.03987634	0.06721166
545	NM_001184,NM_001354579,XM_011512924,XM_011512925,XR_001740179,XR_001740180,XR_001740181,XR_001740182,XR_002959543,XR_924148	ATR	ATR serine/threonine kinase	protein_coding	NP_001175.2;NP_001341508.1;XP_011511226.1;XP_011511227.1	882	601215	.	.	4.137223	3.4498909999999996	4.289492999999999	3.802044	10.10402	8.271446999999998	10.049717999999999	9.320082000000001	1.10981424911691	5.14820172582345	0.857509402303392	1	1.09299997952247	5.13664311796395	0.878261708026934	1	-1.05015420823831	5.03640623779176	0.93317511886975	1	-1.01538380396142	5.21043803149119	0.979482317378722	1	-1.16547528131101	5.11537474536816	0.791776094222126	1	5.112233431618	5.25842633255143	5.112233431618	5.23697978865209	5.112233431618	5.04371867126565	5.25842633255143	5.23697978865209	5.25842633255143	5.04371867126565	5.11223343	5.25842633
546	NM_000489,NM_138270,XM_005262153,XM_005262154,XM_005262155,XM_005262156,XM_005262157,XM_006724666,XM_006724667,XM_006724668,XM_017029601,XM_017029602,XM_017029603,XM_017029604,XM_017029605,XM_017029606,XM_017029607,XM_017029608,XM_017029609,XM_017029610,XM_017029611,XR_001755700	ATRX	ATRX chromatin remodeler	protein_coding	NP_000480.3;NP_612114.2;XP_005262210.2;XP_005262211.2;XP_005262212.2;XP_005262213.2;XP_005262214.2;XP_006724729.1;XP_006724730.1;XP_006724731.1;XP_016885090.1;XP_016885091.1;XP_016885092.1;XP_016885093.1;XP_016885094.1;XP_016885095.1;XP_016885096.1;XP_016885097.1;XP_016885098.1;XP_016885099.1;XP_016885100.1	886	300032	.	.	7.436607	6.373610000000001	7.758677	6.823686999999999	18.161855000000003	15.281346000000001	18.177556	16.727147000000002	1.12444234771865	6.3731644830963	0.839326754433449	1	1.09182525080701	6.35084195970476	0.879329049800004	1	-1.021746986824	6.27071762386527	0.970558700475141	1	-1.02987400221908	6.43421513794568	0.95958218901878	1	-1.14889525634284	6.35871999444705	0.810389245712723	1	6.30395520161758	6.47114643408406	6.30395520161758	6.4291633912147	6.30395520161758	6.27331349693704	6.47114643408406	6.4291633912147	6.47114643408406	6.27331349693704	6.3039552	6.47114643
547	NM_001244008,NM_001320705,NM_001330289,NM_001330290,NM_001379631,NM_001379632,NM_001379633,NM_001379634,NM_001379635,NM_001379636,NM_001379637,NM_001379638,NM_001379639,NM_001379640,NM_001379641,NM_001379642,NM_001379645,NM_001379646,NM_001379648,NM_001379649,NM_001379650,NM_001379651,NM_001379653,NM_004321	KIF1A	kinesin family member 1A	protein_coding	NP_001230937.1;NP_001307634.1;NP_001317218.1;NP_001317219.1;NP_001366560.1;NP_001366561.1;NP_001366562.1;NP_001366563.1;NP_001366564.1;NP_001366565.1;NP_001366566.1;NP_001366567.1;NP_001366568.1;NP_001366569.1;NP_001366570.1;NP_001366571.1;NP_001366574.1;NP_001366575.1;NP_001366577.1;NP_001366578.1;NP_001366579.1;NP_001366580.1;NP_001366582.1;NP_004312.2	888	601255	.	.	0.199974	0.208204	0.16482100000000002	0.24186500000000002	0.48838	0.499188	0.38615299999999997	0.5928910000000001	-1.19122686043793	1.17678124958958	0.77540823215458	1	-1.50109228723043	1.03451122499453	0.501057613497911	1	-1.11756048815315	1.21932363646808	0.856658940882232	1	-1.26009615743499	0.890147792428376	0.714692188858818	1	1.06590934120554	1.0937189433289	0.926821926027762	1	1.77577690889959	1.60158513137597	1.77577690889959	1.38646889616948	1.77577690889959	1.66403216158452	1.60158513137597	1.38646889616948	1.60158513137597	1.66403216158452	1.77577691	1.60158513
549	NM_001306190,NM_001351431,NM_001351432,NM_001351433,NM_001698,XM_005252066,XM_005252067,XM_005252069,XM_005252072,XM_006717150,XM_011518800,XM_011518803,XM_017014849,XR_001746328,XR_001746329	AUH	AU RNA binding methylglutaconyl-CoA hydratase	protein_coding	NP_001293119.1;NP_001338360.1;NP_001338361.1;NP_001338362.1;NP_001689.1;XP_005252123.1;XP_005252124.1;XP_005252126.1;XP_005252129.1;XP_006717213.1;XP_011517102.1;XP_011517105.1;XP_016870338.1	890	600529	.	.	9.163779	8.95913	7.176272999999999	8.075567	22.379993000000002	21.480377999999998	16.813062999999996	19.795925999999998	1.12630284752417	4.64457086303263	0.83785923338888	1	-1.07682088077534	4.50397347658234	0.899022251645238	1	1.09978241659311	4.62651399589342	0.870200218163167	1	-1.21282581228254	4.59539833386808	0.739615890656273	1	-1.02411392434313	4.71088201436226	0.967991961579659	1	4.61468362269991	4.77967211412464	4.61468362269991	4.51241396295444	4.61468362269991	4.74655930747017	4.77967211412464	4.51241396295444	4.77967211412464	4.74655930747017	4.61468362	4.77967211
550	NM_181575,NR_126510,NR_126511	AUP1	AUP1 lipid droplet regulating VLDL assembly factor	protein_coding	NP_853553.1	891	602434	.	.	104.96157699999999	133.72463399999998	132.262037	118.66820799999999	256.339599	320.61769200000003	309.87257	290.895579	-1.09174710480238	7.52509109390382	0.879266436202701	1	1.08659260884963	7.64813489722713	0.885714726099745	1	1.19127617770921	7.71874743806116	0.761965237655094	1	1.18628426313863	7.58886055111732	0.767520232270461	1	1.3005720681396	7.66236158491052	0.649473727109046	1	7.59426735914179	7.4683121757	7.59426735914179	7.71348447440374	7.59426735914179	7.84557833407672	7.4683121757	7.71348447440374	7.4683121757	7.84557833407672	7.59426736	7.46831218
558	NM_001278599,NM_001699,NM_021913	AXL	AXL receptor tyrosine kinase	protein_coding	NP_001265528.1;NP_001690.2;NP_068713.2	905	109135	.	.	0.099032	0.093933	0.129005	0.112774	0.241858	0.225214	0.302241	0.276447	-1.09485982316011	-0.786165224688191	0.930092808747815	1	1.10358046905849	-0.660487421793058	0.878931814974163	1	-1.11038005716618	-0.792839448373962	0.893946525051788	1	1.20823801583127	-0.711861126547528	0.801997912000343	1	-1.01417899661956	-0.853339759098903	1	1	0.654918477402617	0.608419453233405	0.654918477402617	0.708602871632397	0.654918477402617	0.60143546251453	0.608419453233405	0.708602871632397	0.608419453233405	0.60143546251453	0.65491848	0.60841945
563	NM_001185	AZGP1	alpha-2-glycoprotein 1, zinc-binding	protein_coding	NP_001176.1	910	194460	.	.	18.681124	21.06913	15.373463	14.708973	45.623478	50.515266	36.017998	36.056625	1.29973244778967	4.43207206048179	0.651657466088299	1	1.01710136240618	4.24320581552704	0.97764809006105	1	1.50030086299572	4.5524376473651	0.485149005634618	1	-1.27787866697639	4.44281991567084	0.672850235667368	1	1.15431492404253	4.71600028820541	0.804898915777932	1	4.30372212579894	4.66502309193903	4.30372212579894	4.32695898540059	4.30372212579894	4.86445310090074	4.66502309193903	4.32695898540059	4.66502309193903	4.86445310090074	4.30372213	4.66502309
567	NM_004048,XM_005254549,XR_002957658	B2M	beta-2-microglobulin	protein_coding	NP_004039.1;XP_005254606.1	914	109700	.	.	463.333134	339.652128	463.016391	487.148176	1131.5630210000002	814.348658	1084.7865069999998	1194.1635419999998	-1.03675946302763	8.98223871748055	0.950168779291547	1	-1.06326617563654	8.96446789890662	0.915398015061975	1	-1.36472891886933	8.80112988669876	0.590820711163075	1	-1.0255668752874	8.93786953619209	0.965153448446081	1	-1.31634082705437	8.77130177422911	0.634489251405659	1	9.01075809138047	8.95877949076475	9.01075809138047	8.92243190791604	9.01075809138047	8.56316146299076	8.95877949076475	8.92243190791604	8.95877949076475	8.56316146299076	9.01075809	8.95877949
570	NM_001127610,NM_001374715,NM_001701	BAAT	bile acid-CoA:amino acid N-acyltransferase	protein_coding	NP_001121082.1;NP_001361644.1;NP_001692.1	932	602938	.	.	2.886304	1.735174	4.118299	3.606724	7.0489999999999995	4.160247	9.648633	8.841291	-1.21835785710114	3.6210317589364	0.734667115529199	1	1.1120228196037	3.83427945983172	0.855855128990026	1	-1.97515113206136	3.34924304622105	0.245234827581185	1	1.35483997641702	3.70705767820332	0.602642457720677	1	-1.62114762597612	3.1664577206669	0.409672789457596	1	3.85602603492173	3.59264102414763	3.85602603492173	3.99915867898083	3.85602603492173	2.96791352544101	3.59264102414763	3.99915867898083	3.59264102414763	2.96791352544101	3.85602603	3.59264102
571	NM_001186,NM_206866,NR_027655	BACH1	BTB domain and CNC homolog 1	protein_coding	NP_001177.1;NP_996749.1	935	602751	.	.	9.089860999999999	8.545547	10.509680999999999	9.623409	22.199471	20.488771	24.622801	23.590201999999998	-1.02535209427651	5.85636223355024	0.965784552482795	1	1.07976906426287	5.93065536946065	0.894611203926246	1	-1.07100829530164	5.82572196916329	0.905842191360662	1	1.10714329957885	5.91347378287516	0.860487038049854	1	-1.04452725212746	5.80720067533399	0.940285688250228	1	5.89796104896501	5.86245375087909	5.89796104896501	6.00689853648905	5.89796104896501	5.80070509456065	5.86245375087909	6.00689853648905	5.86245375087909	5.80070509456065	5.89796105	5.86245375
572	NM_004322,NM_032989	BAD	BCL2 associated agonist of cell death	protein_coding	NP_004313.1;NP_116784.1	936	603167	.	.	20.708316	20.029555000000002	23.303922	26.37567	50.574332	48.02279	54.598020999999996	64.65561699999999	-1.24469117087005	4.75533485475514	0.705962411708271	1	-1.19421329587236	4.78205997796234	0.759638637062695	1	-1.30690396528001	4.72456252439507	0.644618656933237	1	1.04226925627546	4.61907454422677	0.943778132678075	1	-1.04998259007902	4.55436065214772	0.933754177707375	1	4.95034902971953	4.64591314208023	4.95034902971953	4.7033066907415	4.95034902971953	4.5784192899421	4.64591314208023	4.7033066907415	4.64591314208023	4.5784192899421	4.95034903	4.64591314
573	NM_001172415,NM_001349286,NM_001349299,NM_004323	BAG1	BAG cochaperone 1	protein_coding	NP_001165886.1;NP_001336215.1;NP_001336228.1;NP_004314.6	937	601497	.	.	7.277149999999999	6.301557000000001	6.7786919999999995	7.1432389999999995	17.772423	15.108586	15.881584000000002	17.510476	1.04222832718144	4.91336795824832	0.943629966766881	1	-1.08337888440553	4.8266510786372	0.890504946740876	1	-1.08209561914057	4.82761969887683	0.8921998278463	1	-1.1291277564249	4.85799770580982	0.834341858986828	1	-1.12779002694682	4.85898302520164	0.836024420586122	1	4.9299350232902	4.98769109848934	4.9299350232902	4.81833090665634	4.9299350232902	4.81997983841524	4.98769109848934	4.81833090665634	4.98769109848934	4.81997983841524	4.92993502	4.9876911
575	NM_001702,XM_011517202,XM_017013691,XM_017013692,XM_017013693,XM_017013694,XM_017013695,XM_017013696,XM_017013697	ADGRB1	adhesion G protein-coupled receptor B1	protein_coding	NP_001693.2;XP_011515504.1;XP_016869180.1;XP_016869181.1;XP_016869182.1;XP_016869183.1;XP_016869184.1;XP_016869185.1;XP_016869186.1	943	602682	.	.	0.022518	0.040367	0.035228	0.023515	0.054995	0.096783	0.082534	0.057642	-1.05713040338114	-2.36939595950396	1	1	1.36762948865883	-2.13564058023801	0.757316352998964	1	1.67909368255326	-1.97931723611163	0.492951470473488	1	1.44548960182655	-2.14536321693224	0.742203437423892	1	1.77436490062136	-1.98269715718995	0.521099852203577	1	0.224230773513575	0.212838329709612	0.224230773513575	0.29939205690043	0.224230773513575	0.360240376091657	0.212838329709612	0.29939205690043	0.212838329709612	0.360240376091657	0.22423077	0.21283833
576	NM_001294335,NM_001294336,NM_001364857,XM_011541848,XM_011541849,XM_011541858,XM_017001899,XM_017001900,XM_017001901,XM_017001902,XM_017001903,XM_017001904,XM_017001905,XM_017001906,XM_017001907,XM_017001908,XM_017001909,XM_017001910,XM_017001911,XM_017001912,XM_024448673,XR_001737343	ADGRB2	adhesion G protein-coupled receptor B2	protein_coding	NP_001281264.1;NP_001281265.1;NP_001351786.1;XP_011540150.1;XP_011540151.1;XP_011540160.1;XP_016857388.1;XP_016857389.1;XP_016857390.1;XP_016857391.1;XP_016857392.1;XP_016857393.1;XP_016857394.1;XP_016857395.1;XP_016857396.1;XP_016857397.1;XP_016857398.1;XP_016857399.1;XP_016857400.1;XP_016857401.1;XP_024304441.1	944	602683	.	.	0.020268	0.053098	0.082448	0.050471	0.049499	0.127308	0.193165	0.123721	-2.51217186711953	-1.95553588883032	0.244038897164829	1	1.5622151225013	-1.18012852039073	0.548156361778536	1	1.08662222611624	-1.44911991998986	0.944611194668431	1	3.92354640611255	-1.5131244815812	0.0552418291443253	1	2.7274911243199	-1.88970952922142	0.215791137167226	1	0.403044752414444	0.172708774295631	0.403044752414444	0.589278137381105	0.403044752414444	0.43336386141506	0.172708774295631	0.589278137381105	0.172708774295631	0.43336386141506	0.40304475	0.17270877
577	NM_001704	ADGRB3	adhesion G protein-coupled receptor B3	protein_coding	NP_001695.2	945	602684	.	.	0.154989	0.158829	0.10539	0.152217	0.378519	0.380809	0.246916	0.373134	1.03982106820759	0.0821061207955176	0.980815731861506	1	-1.48799047337216	-0.197284769842991	0.539033410589401	1	1.09127574049109	0.117211947048128	0.904272249767231	1	-1.54715738658549	-0.166096679964495	0.502878127346396	1	1.04947966503418	0.147439598658416	0.939989249675582	1	1.00642401014918	1.0350439408743	1.00642401014918	0.746281004668507	1.00642401014918	1.07120637348676	1.0350439408743	0.746281004668507	1.0350439408743	1.07120637348676	1.00642401	1.03504394
578	NM_001188,XM_011514779,XM_011514780	BAK1	BCL2 antagonist/killer 1	protein_coding	NP_001179.1;XP_011513081.1;XP_011513082.1	949	600516	.	.	17.689373999999997	19.744246999999998	19.327894	21.007091000000003	43.201402	47.338732	45.282717	51.495422	-1.1621493658617	5.52417414938164	0.795299780478184	1	-1.11937797011781	5.54935279423014	0.84566761403375	1	-1.01647834847491	5.61668967574345	0.977865244055565	1	1.03821015686129	5.43904410555264	0.948735642674503	1	1.14330891372368	5.5115829758741	0.817231645483671	1	5.65642045442548	5.44424697594912	5.65642045442548	5.4971277607656	5.65642045442548	5.63331133677503	5.44424697594912	5.4971277607656	5.44424697594912	5.63331133677503	5.65642045	5.44424698
579	NM_001189	NKX3-2	NK3 homeobox 2	protein_coding	NP_001180.1	951	602183	.	.	0.238455	0.291495	0.315322	0.285959	0.582361	0.698887	0.738757	0.700981	-1.15937668819989	-0.549886771523477	0.82299824515293	1	1.06960368755648	-0.40848360516342	0.923352036883524	1	1.07140942683898	-0.404379725181074	0.945320258896791	1	1.2400526710266	-0.497961160549293	0.744864889508631	1	1.24210287056184	-0.495237752338437	0.755046755958332	1	0.766080030233252	0.681738057549203	0.766080030233252	0.806970379039561	0.766080030233252	0.808023448321392	0.681738057549203	0.806970379039561	0.681738057549203	0.808023448321392	0.76608003	0.68173806
580	NM_000465,NM_001282543,NM_001282545,NM_001282548,NM_001282549,NR_104212,NR_104215,NR_104216,XM_017004613,XM_017004614,XR_002959322	BARD1	BRCA1 associated RING domain 1	protein_coding	NP_000456.2;NP_001269472.1;NP_001269474.1;NP_001269477.1;NP_001269478.1;XP_016860102.1;XP_016860103.1	952	601593	.	.	3.5943659999999995	2.4883420000000003	3.930269	3.9114420000000005	8.778243999999997	5.966042	9.208101999999998	9.588258	-1.05529307751925	4.45314674723632	0.926809735842376	1	-1.01588937917733	4.47996606379427	0.979132225055139	1	-1.48264881968597	4.23585856893746	0.49836211187847	1	1.03878740272456	4.44154414995753	0.948509866525172	1	-1.40496067678667	4.18994240325235	0.558841816360773	1	4.5522912088247	4.47803709456581	4.5522912088247	4.53052285316526	4.5522912088247	4.01343544581929	4.47803709456581	4.53052285316526	4.47803709456581	4.01343544581929	4.55229121	4.47803709
581	NM_001291428,NM_001291429,NM_001291430,NM_001291431,NM_004324,NM_138761,NM_138763,NM_138764,NR_027882,XM_017027077	BAX	BCL2 associated X, apoptosis regulator	protein_coding	NP_001278357.1;NP_001278358.1;NP_001278359.1;NP_001278360.1;NP_004315.1;NP_620116.1;NP_620118.1;NP_620119.2;XP_016882566.1	959	600040	.	.	46.899164	51.192091999999995	47.246013999999995	51.890265	114.538233	122.73797300000001	110.69119300000001	127.20044499999999	-1.0590694411242	5.93754978389265	0.921188059755361	1	-1.11213439877587	5.90370013520228	0.85434948663583	1	1.05351808280633	6.01640410333324	0.928394828741016	1	-1.05010508283733	5.86074690605668	0.932900404689213	1	1.11574850812446	5.97674907299777	0.849983808793782	1	6.00035613384221	5.91888707772989	6.00035613384221	5.84954541913635	6.00035613384221	6.07442809508927	5.91888707772989	5.84954541913635	5.91888707772989	6.07442809508927	6.00035613	5.91888708
582	NM_024649	BBS1	Bardet-Biedl syndrome 1	protein_coding	NP_078925.3	966	209901	.	.	15.157317	15.559337	13.495694	16.709181	37.017551	37.305008	31.618635	40.959805	-1.07733065665572	5.87272969385698	0.89774864066051	1	-1.27281492522931	5.7619317834149	0.676891565258468	1	-1.02528941997069	5.90754740016427	0.965866071822988	1	-1.18145187233218	5.70277382015617	0.773341284095039	1	1.05075743191181	5.85421180286644	0.932080500739412	1	5.9482671937421	5.84260842903472	5.9482671937421	5.60659357035934	5.9482671937421	5.91282562506054	5.84260842903472	5.60659357035934	5.84260842903472	5.91282562506054	5.94826719	5.84260843
583	NM_001377456,NM_031885,NR_165293,NR_165294,NR_165295,NR_165296,NR_165297,XR_933379	BBS2	Bardet-Biedl syndrome 2	protein_coding	NP_001364385.1;NP_114091.4	967	606151	.	.	7.321155	6.402884	6.692336	7.463795	17.879896	15.351529999999999	15.679261	18.296265000000002	-1.00272977699116	4.44560349241676	0.997195372789615	1	-1.1513281214193	4.34954597544785	0.808520443703397	1	-1.11336219334145	4.37242552954801	0.85377766568713	1	-1.14819290697556	4.34748306028851	0.812248786303277	1	-1.11033050367362	4.37043411816735	0.857550435979694	1	4.51032817290204	4.50656777613397	4.51032817290204	4.31656021251885	4.51032817290204	4.36255005695151	4.50656777613397	4.31656021251885	4.50656777613397	4.36255005695151	4.51032817	4.50656778
585	NM_001252678,NM_001320665,NM_033028,NR_045565,NR_045566,XM_011521848,XM_011521849,XM_011521851,XM_017022450,XM_017022452,XM_017022453,XM_017022454	BBS4	Bardet-Biedl syndrome 4	protein_coding	NP_001239607.1;NP_001307594.1;NP_149017.2;XP_011520150.1;XP_011520151.1;XP_011520153.1;XP_016877939.1;XP_016877941.1;XP_016877942.1;XP_016877943.1	969	600374	.	.	8.737827999999999	7.280531	9.523231	9.016771000000002	21.339728	17.455775	22.311678000000004	22.103135000000005	1.00657935631809	4.62086675383623	0.99177977321647	1	1.05864216472445	4.6576989128187	0.922254650249519	1	-1.19160589353815	4.4955524587971	0.76286039562074	1	1.05172224537786	4.66242851090933	0.931330064996656	1	-1.19944460812574	4.50072895402064	0.75432159654403	1	4.67211228741926	4.68120396157741	4.67211228741926	4.75119482624253	4.67211228741926	4.42998679083228	4.68120396157741	4.75119482624253	4.68120396157741	4.42998679083228	4.67211229	4.68120396
586	NM_001178091,NM_001178092,NM_001178093,NM_001178094,NM_005504,XM_017019768,XR_001748835	BCAT1	branched chain amino acid transaminase 1	protein_coding	NP_001171562.1;NP_001171563.1;NP_001171564.1;NP_001171565.1;NP_005495.2;XP_016875257.1	976	113520	.	.	12.031245	7.579858999999999	6.0049529999999995	5.430768	29.382984	18.173440000000003	14.068816	13.312634000000001	2.2589153017233	6.47507852336787	0.163757172515538	1	1.06956661602555	5.82035472656315	0.907652820958336	1	1.45752374341564	6.06806555516921	0.51564072795136	1	-2.11199090231655	6.50558236263488	0.200476477371989	1	-1.54982930444104	6.66473305958567	0.449885846359504	1	5.79649556381318	6.95761381326744	5.79649556381318	5.89183562281405	5.79649556381318	6.33185940886996	6.95761381326744	5.89183562281405	6.95761381326744	6.33185940886996	5.79649556	6.95761381
587	NM_001164773,NM_001190,NM_001284325,XM_024451630	BCAT2	branched chain amino acid transaminase 2	protein_coding	NP_001158245.1;NP_001181.2;NP_001271254.1;XP_024307398.1	977	113530	.	.	24.164365	24.606279999999998	21.018137	23.134732	59.014776999999995	58.995922	49.242726999999995	56.710988	1.05687659053683	5.39165700480289	0.924209235382399	1	-1.13152675974118	5.26488221351855	0.831201458335525	1	1.1064065132935	5.42595860327121	0.861569194938617	1	-1.19588366197083	5.30777695843109	0.757518133488241	1	1.0468643492693	5.46447957275802	0.937327007745973	1	5.38513471858973	5.46308612025021	5.38513471858973	5.21138932288803	5.38513471858973	5.52769876141702	5.46308612025021	5.21138932288803	5.46308612025021	5.52769876141702	5.38513472	5.46308612
593	NM_000709,NM_001164783	BCKDHA	branched chain keto acid dehydrogenase E1 subunit alpha	protein_coding	NP_000700.1;NP_001158255.1	986	608348	.	.	23.850357	21.789337000000003	20.106512	24.329885	58.247893	52.24203	47.106913	59.640706	1.00309348414189	5.51892830349213	0.996179041253303	1	-1.24376178323003	5.36797332026282	0.706456955613083	1	-1.0661527129068	5.47131127618713	0.912202008049783	1	-1.24760858343578	5.37043525471071	0.702540852533127	1	-1.06945062425254	5.47365987604738	0.907995622337301	1	5.54695511319306	5.55131618679833	5.54695511319306	5.23973420546525	5.54695511319306	5.45657706096447	5.55131618679833	5.23973420546525	5.55131618679833	5.45657706096447	5.54695511	5.55131619
594	NM_000056,NM_001318975,NM_183050,NR_134945,XM_005248756,XM_011536023,XM_011536024,XM_011536025,XR_001743546,XR_001743547,XR_001743548,XR_001743549,XR_002956292	BCKDHB	branched chain keto acid dehydrogenase E1 subunit beta	protein_coding	NP_000047.1;NP_001305904.1;NP_898871.1;XP_005248813.1;XP_011534325.1;XP_011534326.1;XP_011534327.1	987	248611	.	.	7.211206000000001	5.895869000000001	7.206966	6.918862000000001	17.611375000000002	14.135913	16.884970000000003	16.960448999999997	1.11417566729512	4.6869908682571	0.852473279441735	1	1.04462064748496	4.63875385675873	0.940596708989698	1	-1.17646911007528	4.49488083336692	0.779738011885113	1	-1.06658408565884	4.71714523546091	0.912013510273946	1	-1.31079105438657	4.5812258599113	0.641175540360112	1	4.66336317372599	4.81350475388131	4.66336317372599	4.72391270782142	4.66336317372599	4.43889278948836	4.81350475388131	4.72391270782142	4.81350475388131	4.43889278948836	4.66336317	4.81350475
595	NM_053056	CCND1	cyclin D1	protein_coding	NP_444284.1	1582	168461	.	.	16.405779	8.503273	13.154805	17.92201	40.066574	20.387417	30.819979	43.932858	-1.06743219586211	6.3113622876913	0.910292402850358	1	-1.40041873185667	6.13513517397412	0.560911225397033	1	-2.01190925928813	5.94014305125759	0.23084753160749	1	-1.31195029785068	6.08096338375025	0.639026742411837	1	-1.88480945065535	5.87787239930332	0.276583871262576	1	6.37460813744705	6.28163349640319	6.37460813744705	5.89568292707856	6.37460813744705	5.38349751527966	6.28163349640319	5.89568292707856	6.28163349640319	5.38349751527966	6.37460814	6.2816335
596	NM_000633,NM_000657,XM_011526135,XM_017025917,XR_935248	BCL2	BCL2 apoptosis regulator	protein_coding	NP_000624.2;NP_000648.2;XP_011524437.1;XP_016881406.1	990	151430	.	.	0.010645	0.042326	0.05429	0.039654999999999996	0.025997	0.101482	0.127194	0.097208	-1.3160791965353	-2.82422908467643	0.85764298861427	1	-1.24559924115427	-2.8155579232654	0.87139338175948	1	2.62145423982977	-1.9689488900906	0.190952589583126	1	1.0567404140201	-2.96047201430058	1	1	3.4463863085743	-2.02646870925103	0.135509971055902	1	0.171355033305445	0.131430972261248	0.171355033305445	0.138681796444433	0.171355033305445	0.415427510579409	0.131430972261248	0.138681796444433	0.131430972261248	0.415427510579409	0.17135503	0.13143097
598	NM_001191,NM_001317919,NM_001317920,NM_001317921,NM_001322239,NM_001322240,NM_001322242,NM_138578,NR_134257,XM_011528964,XM_017027993,XR_001754364,XR_936599	BCL2L1	BCL2 like 1	protein_coding	NP_001182.1;NP_001304848.1;NP_001304849.1;NP_001304850.1;NP_001309168.1;NP_001309169.1;NP_001309171.1;NP_612815.1;XP_011527266.1;XP_016883482.1	992	600039	.	.	100.21620700000001	75.895667	105.81116900000002	123.45076300000001	244.75035299999996	181.967173	247.90165000000005	302.619222	-1.20294814696197	8.27019118211009	0.749103142537782	1	-1.20364497548789	8.26979929489459	0.74833871390194	1	-1.54789326484487	8.11636883462331	0.450908286824083	1	-1.00057921550989	8.13034547487099	0.999273624525371	1	-1.28674964122364	7.96036750805795	0.662761744369576	1	8.40145654227553	8.13574611762423	8.40145654227553	8.13491369363222	8.40145654227553	7.77348186602599	8.13574611762423	8.13491369363222	8.13574611762423	7.77348186602599	8.40145654	8.13574612
599	NM_001199839,NM_004050	BCL2L2	BCL2 like 2	protein_coding	NP_001186768.1;NP_004041.2	995	601931	.	.	11.685798	12.03193	9.925918	10.270937	28.539325	28.847711	23.255119999999998	25.177512999999998	1.16515939715962	5.41211932782348	0.791892701669076	1	-1.06478228858547	5.25318889434845	0.914007033734446	1	1.22631602382641	5.45226035599453	0.724663892822745	1	-1.24064073219166	5.37103547812516	0.709723105870933	1	1.0524877867552	5.55558483451412	0.9299194721866	1	5.33292460968715	5.54837881053004	5.33292460968715	5.24467894227986	5.33292460968715	5.62064721361435	5.54837881053004	5.24467894227986	5.54837881053004	5.62064721361435	5.33292461	5.54837881
600	gene-BAK1P1	BAK1P1	BCL2 antagonist/killer 1 pseudogene 1	pseudogene	.	996	.	.	.	0.876593	0.904665	0.695263	0.609283	2.140836	2.169021	1.628911	1.493557	1.4741295634905	0.816125104296267	0.528097871926889	1	1.11078510737542	0.591920281544047	0.871971840137864	1	1.55901881822434	0.863166024837045	0.467562416358725	1	-1.3271081903276	0.879796768389746	0.640722712528088	1	1.0575925850618	1.1100290077791	0.937958944277197	1	1.26380683050362	1.61662066225971	1.26380683050362	1.35429623082312	1.26380683050362	1.67160795902591	1.61662066225971	1.35429623082312	1.61662066225971	1.67160795902591	1.26380683	1.61662066
602	NM_005178,XM_011527197,XM_011527198,XM_011527200,XM_017027109,XM_017027110	BCL3	BCL3 transcription coactivator	protein_coding	NP_005169.2;XP_011525499.2;XP_011525500.2;XP_011525502.1;XP_016882598.1;XP_016882599.1	998	109560	.	.	13.688474000000001	18.403354	14.13434	14.037187000000001	33.430309	44.123811999999994	33.114901	34.409859	-1.01489927743538	4.8801738061757	0.98029485473335	1	1.0709431460453	4.94095641764512	0.906239825400909	1	1.49351389689475	5.20851948043902	0.489434745260773	1	1.08689913396257	4.93082310425905	0.886069217973133	1	1.51576382776434	5.20023111128558	0.473739007999811	1	4.93721181174455	4.91657538179942	4.93721181174455	5.03297648997571	4.93721181174455	5.50030768032104	4.91657538179942	5.03297648997571	4.91657538179942	5.50030768032104	4.93721181	4.91657538
604	NM_001130845,NM_001134738,NM_001706,XM_005247694,XM_011513062	BCL6	BCL6 transcription repressor	protein_coding	NP_001124317.1;NP_001128210.1;NP_001697.2;XP_005247751.1;XP_011511364.1	1001	109565	.	.	5.051558	6.651199	5.406204000000001	5.407458	12.337034000000001	15.94689	12.666027	13.255489	1.04116043523765	4.6780759016181	0.945176337165015	1	-1.00708309954717	4.64358491723499	0.991046563039336	1	1.29519803949704	4.84701570174896	0.655635462597658	1	-1.04853499832913	4.67312847023616	0.935482400004945	1	1.24399353393264	4.87286530112421	0.706672675412575	1	4.70348732015739	4.75949313272616	4.70348732015739	4.69369603758333	4.70348732015739	5.06400869746391	4.75949313272616	4.69369603758333	4.75949313272616	5.06400869746391	4.70348732	4.75949313
605	NM_001024808,NM_020993	BCL7A	BAF chromatin remodeling complex subunit BCL7A	protein_coding	NP_001019979.1;NP_066273.1	1004	601406	.	.	11.933313	11.980759	12.403458	13.025699999999999	29.143813	28.725020999999998	29.059671	31.930358	-1.06604334772371	5.67064832016747	0.912254653257827	1	-1.07765438326614	5.66305756236864	0.897377658239481	1	-1.03847017618032	5.68907681912432	0.948311748597948	1	-1.01089157637294	5.61600923365373	0.985461327722218	1	1.02655159711848	5.64288029363646	0.964267334518954	1	5.7423885716138	5.65189786732236	5.7423885716138	5.63658149195128	5.7423885716138	5.68896317706777	5.65189786732236	5.63658149195128	5.65189786732236	5.68896317706777	5.74238857	5.65189787
607	NM_004326,XM_005272971,XM_005277417,XM_005277418,XM_017002026	BCL9	BCL9 transcription coactivator	protein_coding	NP_004317.2;XP_005273028.1;XP_005277474.1;XP_005277475.1;XP_016857515.1	1008	602597	.	.	7.687055	6.714065	7.941411	8.17237	18.773503	16.097617	18.605683000000003	20.033222	-1.03822120372714	5.73948886627893	0.948613966542272	1	-1.05653060512671	5.72713281419666	0.924524760711319	1	-1.16481919228224	5.66054237254571	0.792199683385513	1	-1.01763525673978	5.69964355174386	0.97625533770529	1	-1.1219370855346	5.63171088324953	0.842623311719216	1	5.79175927568431	5.73863859542421	5.79175927568431	5.7138935468829	5.79175927568431	5.57593101292988	5.73863859542421	5.7138935468829	5.73863859542421	5.57593101292988	5.79175928	5.7386386
610	NM_001194	HCN2	hyperpolarization activated cyclic nucleotide gated potassium and sodium channel 2	protein_coding	NP_001185.3	4846	602781	.	.	5.071384	9.464685	4.386286	4.252324	12.385454	22.692493	10.276492	10.423871	1.22042266217632	4.1266270169008	0.731974289710784	1	1.00294150089082	3.97818910727681	0.997192962740573	1	2.33019663204889	4.71024069341208	0.149416900624074	1	-1.21684295110771	4.12860502568341	0.735813942809377	1	1.90933046896014	4.80316960537086	0.267751668995393	1	4.06250240443779	4.33423273044644	4.06250240443779	4.06648705136823	4.06250240443779	5.23289912884165	4.33423273044644	4.06648705136823	4.33423273044644	5.23289912884165	4.0625024	4.33423273
613	NM_004327,NM_021574	BCR	BCR activator of RhoGEF and GTPase	protein_coding	NP_004318.3;NP_067585.2	1014	151410	.	.	15.923988000000001	19.046585999999998	15.462281	18.026377	38.889934	45.666022000000005	36.226092	44.188696	-1.10621929316588	6.97331645118007	0.86138373037278	1	-1.19874668945979	6.91944217867295	0.753835961904259	1	1.10658745978899	7.11915732246994	0.860911160833998	1	-1.08364274500238	6.84189738487247	0.889536958988594	1	1.22412810980061	7.05189453353385	0.72650159368312	1	7.054838038495	6.91035057602005	7.054838038495	6.79546230762943	7.054838038495	7.19991198490553	6.91035057602005	6.79546230762943	6.91035057602005	7.19991198490553	7.05483804	6.91035058
617	NM_001079866,NM_001257342,NM_001257343,NM_001257344,NM_001318836,NM_001320717,NM_001371443,NM_001371444,NM_001371446,NM_001371447,NM_001371448,NM_001371449,NM_001371450,NM_001371451,NM_001371452,NM_001371453,NM_001371454,NM_001371455,NM_001371456,NM_001374085,NM_001374086,NM_004328,NR_163955	BCS1L	BCS1 homolog, ubiquinol-cytochrome c reductase complex chaperone	protein_coding	NP_001073335.1;NP_001244271.1;NP_001244272.1;NP_001244273.1;NP_001305765.1;NP_001307646.1;NP_001358372.1;NP_001358373.1;NP_001358375.1;NP_001358376.1;NP_001358377.1;NP_001358378.1;NP_001358379.1;NP_001358380.1;NP_001358381.1;NP_001358382.1;NP_001358383.1;NP_001358384.1;NP_001358385.1;NP_001361014.1;NP_001361015.1;NP_004319.1	1020	603647	.	.	18.912087999999997	19.532175999999996	18.971697	17.108745000000003	46.187532000000004	46.830270000000006	44.448187	41.93927000000001	1.14418818731227	5.3280602580169	0.816223625413352	1	1.06751333758683	5.27555173513192	0.910479894514668	1	1.19823583599184	5.36393539883955	0.754911935639735	1	-1.07182576442409	5.3727976619705	0.904945638401294	1	1.04723668172884	5.45567653250813	0.936841067135389	1	5.26462438541072	5.45422050602367	5.26462438541072	5.35650729426892	5.26462438541072	5.51932599095673	5.45422050602367	5.35650729426892	5.45422050602367	5.51932599095673	5.26462439	5.45422051
618	NR_001568	BCYRN1	brain cytoplasmic RNA 1	lncRNA	.	1022	606089	.	.	5.754486	3.294632	6.880737	10.654305	14.05374	7.899197	16.120661	26.117275	-1.81689697581112	0.868944193469817	0.321462913034593	1	-1.58746923329136	0.935969462300117	0.437460281116097	1	-3.07423697412989	0.653541991393815	0.0692775221867754	1	1.14454591136975	0.480077445626819	0.83759752173752	1	-1.69193070452161	0.0639571178093464	0.402071930738399	1	1.72775527773691	1.18379045995671	1.72775527773691	1.29620769662521	1.72775527773691	0.808023448321392	1.18379045995671	1.29620769662521	1.18379045995671	0.808023448321392	1.72775528	1.18379046
619	gene-BCYRN1P1	BCYRN1P1	brain cytoplasmic RNA 1, pseudogene 1	pseudogene	.	1023	.	.	.	3.782056	2.142123	4.077535	5.298386	9.236626	5.135945	9.553128	12.98812	-1.37226668198517	0.0184024634782606	0.611285588046072	1	-1.33396601353859	0.0308236986278144	0.650869536572454	1	-2.3405486222798	-0.238801305879021	0.188849964658461	1	1.0287367728969	-0.202710226192113	1	1	-1.70544087729757	-0.537146158966423	0.41950328126521	1	1.09426384502035	0.869179347162095	1.09426384502035	0.887862403659504	1.09426384502035	0.56935114385196	0.869179347162095	0.887862403659504	0.869179347162095	0.56935114385196	1.09426385	0.86917935
622	NM_004051,NM_203314,NM_203315,XM_005269352,XM_005269355,XM_011513067,XM_017007007,XM_017007008,XM_017007009,XM_017007010,XM_017007011,XM_017007012,XM_017007013,XM_017007015,XR_001740229	BDH1	3-hydroxybutyrate dehydrogenase 1	protein_coding	NP_004042.1;NP_976059.1;NP_976060.1;XP_005269409.1;XP_005269412.1;XP_011511369.1;XP_016862496.1;XP_016862497.1;XP_016862498.1;XP_016862499.1;XP_016862500.1;XP_016862501.1;XP_016862502.1;XP_016862504.1	1027	603063	.	.	0.502236	0.481593	0.155587	0.37298299999999995	1.226573	1.15467	0.36452	0.914308	1.38600799473214	0.750712071947884	0.592791439998764	1	-1.74821576358703	0.162590593043041	0.366779948265367	1	1.41860852193639	0.769463715683429	0.56811416228179	1	-2.42287925170164	0.468219536548209	0.14808419296086	1	1.02352821270392	0.984499053415218	0.977446189823508	1	1.25536323124532	1.54769137986385	1.25536323124532	0.842195186036988	1.25536323124532	1.56987679182945	1.54769137986385	0.842195186036988	1.54769137986385	1.56987679182945	1.25536323	1.54769138
627	NM_001143805,NM_001143806,NM_001143807,NM_001143808,NM_001143809,NM_001143810,NM_001143811,NM_001143812,NM_001143813,NM_001143814,NM_001143816,NM_001709,NM_170731,NM_170732,NM_170733,NM_170734,NM_170735,XM_011520280	BDNF	brain derived neurotrophic factor	protein_coding	NP_001137277.1;NP_001137278.1;NP_001137279.1;NP_001137280.1;NP_001137281.1;NP_001137282.1;NP_001137283.1;NP_001137284.1;NP_001137285.1;NP_001137286.1;NP_001137288.1;NP_001700.2;NP_733927.1;NP_733928.1;NP_733929.1;NP_733930.1;NP_733931.1;XP_011518582.1	1033	113505	.	.	0.01723	0.004165	0.018616	0.011303	0.042081	0.009985	0.043615	0.027707	1.35196324615058	-3.15929706969158	1	1	1.42920703213607	-3.13609484982367	0.840434998226983	1	-2.04029767212744	-3.58316124094342	0.553371415770614	1	1.0567404140201	-2.96047201430058	1	1	-2.75147845736833	-3.35824760795528	0.412511631513651	1	0.0976974442845111	0.131430972261248	0.0976974442845111	0.138681796444433	0.0976974442845111	0.0473560447420152	0.131430972261248	0.138681796444433	0.131430972261248	0.0473560447420152	0.09769744	0.13143097
629	NM_001710	CFB	complement factor B	protein_coding	NP_001701.2	1037	138470	.	.	18.252495	16.712881	12.325585	18.747845	44.576668	40.070744	28.877226	45.957253	-1.00389879641703	5.64508134122515	0.995041755093821	1	-1.56382506617299	5.36126153869915	0.441173929755743	1	-1.07109185873148	5.5992669552979	0.90581260788815	1	-1.55774972249637	5.35776249648745	0.445181035493967	1	-1.06693192363049	5.59641110819331	0.911180520991504	1	5.67553263658323	5.67002864214734	5.67553263658323	5.04625363710281	5.67553263658323	5.57845194266755	5.67002864214734	5.04625363710281	5.67002864214734	5.57845194266755	5.67553264	5.67002864
631	NM_001161705,NM_001195,NM_001278606,NM_001278607,NM_001278608,XM_017028005	BFSP1	beaded filament structural protein 1	protein_coding	NP_001155177.1;NP_001186.1;NP_001265535.1;NP_001265536.1;NP_001265537.1;XP_016883494.1	1040	603307	.	.	1.244192	1.415774	1.1940760000000001	1.310932	3.038596	3.394455	2.7975640000000004	3.213534	1.04324518495049	1.69430916670729	0.949201084082796	1	-1.12241898270074	1.58315252926353	0.850845385738371	1	1.13211996976725	1.75502365341514	0.838760539994252	1	-1.17095258425457	1.61574779926334	0.798205133944398	1	1.08518789298428	1.78514900653949	0.896208407853006	1	2.04924010776139	2.09582352202069	2.04924010776139	1.92460803698909	2.04924010776139	2.18708337466737	2.09582352202069	1.92460803698909	2.09582352202069	2.18708337466737	2.04924011	2.09582352
632	NM_199173	BGLAP	bone gamma-carboxyglutamate protein	protein_coding	NP_954642.1	1043	112260	.	.	0.276258	0.351684	0.350205	0.084862	0.674685	0.843197	0.820484	0.208026	2.77704582788876	-2.88825388978119	0.295163321008001	1	3.2710896428422	-2.74148056964803	0.199830296501772	1	3.775399169432	-2.62270714140861	0.165386548720335	1	1.17666322874116	-2.2945726465676	1	1	1.35984151803656	-2.18391606509528	0.808416886265905	1	0.0786800722126161	0.212838329709612	0.0786800722126161	0.24778585162479	0.0786800722126161	0.283211790342543	0.212838329709612	0.24778585162479	0.212838329709612	0.283211790342543	0.07868007	0.21283833
633	NM_001711,XM_017029724	BGN	biglycan	protein_coding	NP_001702.1;XP_016885213.1	1044	301870	.	.	11.78882	8.323223	7.920422	8.218969	28.79093	19.955729	18.556509000000002	20.14745	1.46678905512144	4.68618492361206	0.509500933477544	1	-1.06600549740155	4.33871544271969	0.912975559405013	1	1.05943529759193	4.42630051320888	0.921454189602209	1	-1.56360396703882	4.64958830670722	0.441944212930327	1	-1.38449766435356	4.72091406826322	0.575239205829362	1	4.44963568413674	4.9811709443022	4.44963568413674	4.36176445530245	4.44963568413674	4.52922947535822	4.9811709443022	4.36176445530245	4.9811709443022	4.52922947535822	4.44963568	4.98117094
634	NM_001024912,NM_001184813,NM_001184815,NM_001184816,NM_001205344,NM_001712,XM_011527206	CEACAM1	CEA cell adhesion molecule 1	protein_coding	NP_001020083.1;NP_001171742.1;NP_001171744.1;NP_001171745.1;NP_001192273.1;NP_001703.2;XP_011525508.1	1814	109770	.	.	42.68439	46.523904	37.839059	29.806692	104.244816	111.54553599999998	88.65193599999999	73.066197	1.46792537461508	7.08385062836416	0.507501899713435	1	1.23713797660072	6.94225346895605	0.712823448294191	1	1.6378440194275	7.17987257975966	0.395171195925851	1	-1.18654957978404	7.21621809088813	0.767269680915847	1	1.11575432229133	7.41549935352452	0.849679915460743	1	6.79333434959037	7.34296855443413	6.79333434959037	7.09784982351275	6.79333434959037	7.50006762076005	7.34296855443413	7.09784982351275	7.34296855443413	7.50006762076005	6.79333435	7.34296855
635	NM_001713	BHMT	betaine--homocysteine S-methyltransferase	protein_coding	NP_001704.2	1047	602888	.	.	0.908411	0.761137	1.275049	1.095358	2.218543	1.8249	2.987272	2.68509	-1.18084769554196	1.45178461942231	0.784558625832287	1	1.13191040106739	1.65542550059123	0.839476295560802	1	-1.37100784305778	1.35969852316432	0.599136369261641	1	1.33660544652421	1.55075845305235	0.62896091455304	1	-1.16103012500645	1.22701790693084	0.81035500454639	1	1.97404697725074	1.79903369414206	1.97404697725074	2.10944240691772	1.97404697725074	1.64876016717565	1.79903369414206	2.10944240691772	1.79903369414206	1.64876016717565	1.97404698	1.79903369
636	NM_001003398,NM_001354186,NM_001354187,NM_001354188,NM_001354189,NM_001363603,NM_001714,NR_148725,XM_011520812,XM_011520813,XM_011520814,XM_011520815,XR_002957369	BICD1	BICD cargo adaptor 1	protein_coding	NP_001003398.1;NP_001341115.1;NP_001341116.1;NP_001341117.1;NP_001341118.1;NP_001350532.1;NP_001705.2;XP_011519114.1;XP_011519115.1;XP_011519116.1;XP_011519117.1	1049	602204	.	.	2.184611	2.890009	2.804195	2.851125	5.335307	6.929075	6.569859	6.989068	-1.22955921233113	4.3285726081517	0.722112648193898	1	-1.06822265946747	4.42278699876395	0.910061740654778	1	-1.04750243129591	4.43667032494367	0.937037106498036	1	1.15103276946938	4.27688940043347	0.809033576112663	1	1.1737990406113	4.29210671493985	0.783032063049908	1	4.53146225553087	4.24754469693548	4.53146225553087	4.4404920158958	4.53146225553087	4.46746335222583	4.24754469693548	4.4404920158958	4.24754469693548	4.46746335222583	4.53146226	4.2475447
637	NM_001196,NM_001244567,NM_001244569,NM_001244570,NM_001244572,NM_197966,NM_197967	BID	BH3 interacting domain death agonist	protein_coding	NP_001187.1;NP_001231496.1;NP_001231498.1;NP_001231499.1;NP_001231501.1;NP_932070.1;NP_932071.1	1050	601997	.	.	20.09747	16.227423999999996	18.144485000000003	21.538068000000003	49.082505000000005	38.906813	42.51014	52.797027	-1.05039394822431	5.63529057892728	0.932592655580111	1	-1.22940996733953	5.52903471276364	0.721324451085964	1	-1.28112134604813	5.50284602577284	0.668881101034703	1	-1.17042693761722	5.49038297053332	0.785865297123521	1	-1.21965729182947	5.46345529002984	0.731777476884503	1	5.69751481470873	5.6279819935269	5.69751481470873	5.40590109154721	5.69751481470873	5.34788708685849	5.6279819935269	5.40590109154721	5.6279819935269	5.34788708685849	5.69751481	5.62798199
638	NM_001197	BIK	BCL2 interacting killer	protein_coding	NP_001188.1	1051	603392	.	.	1.437941	1.806794	1.888828	2.364383	3.511774	4.331964	4.425276	5.795896	-1.59698970701421	1.0112506302198	0.437460281116097	1	-1.29099534314635	1.13231956330233	0.670989104674093	1	-1.24878419706783	1.15587821303763	0.722175800154217	1	1.23703034024517	0.798020735893167	0.730717268166804	1	1.27879851550441	0.824444477801723	0.69298607584668	1	1.78166876159191	1.33689705465484	1.78166876159191	1.53019468942244	1.78166876159191	1.56174594172137	1.33689705465484	1.53019468942244	1.33689705465484	1.56174594172137	1.78166876	1.33689705
641	NM_000057,NM_001287246,NM_001287247,NM_001287248,XM_006720632,XM_011521881,XM_011521882	BLM	BLM RecQ like helicase	protein_coding	NP_000048.1;NP_001274175.1;NP_001274176.1;NP_001274177.1;XP_006720695.1;XP_011520183.1;XP_011520184.1	1058	604610	.	.	6.760904	5.902290000000001	7.481998	7.460356	16.51164	14.151311	17.529336000000004	18.287835999999995	-1.01705776199435	5.27065619223005	0.977186813324409	1	1.01788812136858	5.29557614234949	0.976017300424829	1	-1.23880559113561	5.13682383977639	0.711792559450185	1	1.03525094887919	5.28362126865342	0.952730965595511	1	-1.21802785910369	5.12338641861787	0.733722982241018	1	5.31830528185696	5.29451916090589	5.31830528185696	5.34324983795372	5.31830528185696	5.01794814843632	5.29451916090589	5.34324983795372	5.29451916090589	5.01794814843632	5.31830528	5.29451916
642	NM_000386	BLMH	bleomycin hydrolase	protein_coding	NP_000377.1	1059	602403	.	.	36.419647	31.822496	37.510361	38.620617	88.944908	76.297501	87.881836	94.672081	-1.03626716577994	6.56250835517049	0.951022907804495	1	-1.05853451923973	6.54750683722141	0.921730827213859	1	-1.15881802795134	6.48562568202818	0.798828132371945	1	-1.02148798321096	6.52133868468556	0.970853779278782	1	-1.11826167138559	6.45828385907848	0.846802390683699	1	6.60244219756328	6.55158355665587	6.60244219756328	6.52124114348213	6.60244219756328	6.3921397419053	6.55158355665587	6.52124114348213	6.55158355665587	6.3921397419053	6.6024422	6.55158356
644	NM_000712,NM_001253823,XM_011515474,XM_017012520,XM_024446867	BLVRA	biliverdin reductase A	protein_coding	NP_000703.2;NP_001240752.1;XP_011513776.1;XP_016868009.1;XP_024302635.1	1062	109750	.	.	24.429109	24.649536	32.572382000000005	34.568431999999994	59.661341	59.099636000000004	76.31280199999999	84.738822	-1.37967384944984	5.14734009521813	0.578871077887651	1	-1.10361214686503	5.29126653555877	0.865029416910146	1	-1.33302289006003	5.16844311549897	0.62001566997642	1	1.2501438045919	5.06662733556291	0.700143960916308	1	1.0349958104324	4.92179908293565	0.953290114828709	1	5.39429666798481	4.94291081375427	5.39429666798481	5.25560694404273	5.39429666798481	4.99095215738516	4.94291081375427	5.25560694404273	4.94291081375427	4.99095215738516	5.39429667	4.94291081
645	NM_000713	BLVRB	biliverdin reductase B	protein_coding	NP_000704.1	1063	600941	.	.	69.758194	70.084236	63.584206	73.555412	170.365082	168.033707	148.969437	180.308975	-1.03034992792934	5.96652136242515	0.959046257186565	1	-1.18912610222125	5.86839446501437	0.764698256592729	1	-1.00212415611505	5.98639823963114	0.997406804449055	1	-1.15409889720435	5.84514542329686	0.804457223325303	1	1.02816586226451	5.96502438128837	0.962002089819047	1	6.00979920113489	5.96734290734024	6.00979920113489	5.7641182257814	6.00979920113489	6.00678540928033	5.96734290734024	5.7641182257814	5.96734290734024	6.00678540928033	6.0097992	5.96734291
648	NM_005180	BMI1	BMI1 proto-oncogene, polycomb ring finger	protein_coding	NP_005171.4	1066	164831	.	.	12.62511	11.845242	15.783339	13.864364	30.833336	28.400108	36.978287	33.986206	-1.07306553239501	5.67833046538077	0.903246310020327	1	1.10725466468277	5.80354280755704	0.86035218621823	1	-1.1177430974732	5.65030044973592	0.847655445808656	1	1.18815652377573	5.7562665396029	0.765852141190234	1	-1.04163539423793	5.5975536220498	0.944175743397048	1	5.75442249758215	5.65463205192945	5.75442249758215	5.89882310806613	5.75442249758215	5.59697116205664	5.65463205192945	5.89882310806613	5.65463205192945	5.59697116205664	5.7544225	5.65463205
649	NM_001199,NM_006129,NR_033403,NR_033404	BMP1	bone morphogenetic protein 1	protein_coding	NP_001190.1;NP_006120.1	1067	112264	.	.	6.284187	8.046771999999999	5.768953	5.915259000000001	15.347387000000001	19.292911	13.515899000000001	14.500285000000002	1.09894643659876	4.43707460557266	0.871360894397564	1	-1.03401781767582	4.34357093723998	0.954845810009938	1	1.46664283925351	4.66949497747767	0.509657801276789	1	-1.13632984440485	4.4143380742993	0.826126333006488	1	1.33458823184543	4.72651022063444	0.619015017074965	1	4.43382122443265	4.56393083241902	4.43382122443265	4.38782510841782	4.43382122443265	4.96498358192509	4.56393083241902	4.38782510841782	4.56393083241902	4.96498358192509	4.43382122	4.56393083
650	NM_001200	BMP2	bone morphogenetic protein 2	protein_coding	NP_001191.1	1069	112261	.	.	4.284449	5.321188	5.603992	7.214948	10.463581	12.75806	13.129415	17.686258	-1.64439279869549	4.47446077750382	0.392825970577122	1	-1.32351070110905	4.60052185121391	0.629104003301479	1	-1.29358591385721	4.61508415108176	0.657429455324998	1	1.24244852139287	4.2367855317832	0.708818933408346	1	1.27118610747908	4.25511590256452	0.679818080791765	1	4.8382116125876	4.15273644833571	4.8382116125876	4.45003762102813	4.8382116125876	4.48153922216555	4.15273644833571	4.45003762102813	4.15273644833571	4.48153922216555	4.83821161	4.15273645
652	NM_001202,NM_001347912,NM_001347913,NM_001347914,NM_001347915,NM_001347916,NM_001347917,NM_130850,NM_130851	BMP4	bone morphogenetic protein 4	protein_coding	NP_001193.2;NP_001334841.1;NP_001334842.1;NP_001334843.1;NP_001334844.1;NP_001334845.1;NP_001334846.1;NP_570911.2;NP_570912.2	1071	112262	.	.	3.641079	6.483517	3.92686	4.369699	8.892327	15.544856	9.200118	10.711597000000001	-1.1618540706617	3.05247766089396	0.798241761858939	1	-1.17844922756814	3.04266205014181	0.778711231550645	1	1.60558521686255	3.53595418985404	0.417242453673826	1	-1.01428154372778	2.93027563930596	0.983561895179051	1	1.86543945603573	3.45760681374068	0.286335879183943	1	3.30511674263264	3.11207754423326	3.30511674263264	3.09399589506583	3.30511674263264	3.93219454559571	3.11207754423326	3.09399589506583	3.11207754423326	3.93219454559571	3.30511674	3.11207754
654	NM_001718	BMP6	bone morphogenetic protein 6	protein_coding	NP_001709.1	1073	112266	.	.	0.277975	0.56544	0.223902	0.338972	0.678878	1.355698	0.524573	0.830933	-1.17902020590899	0.392684384647377	0.800086130298178	1	-1.5512281110756	0.225985560536114	0.476154260182147	1	1.74289176590394	0.946784301154005	0.36175206730143	1	-1.31563801665848	0.0891143161430582	0.661670046561646	1	2.05477610956139	0.87034724510716	0.232370593302164	1	1.25536323124532	1.12190986874469	1.25536323124532	0.921188512665158	1.25536323124532	1.77369267778206	1.12190986874469	0.921188512665158	1.12190986874469	1.77369267778206	1.25536323	1.12190987
656	NM_001720,XM_005271149,XM_011542022,XM_011542024,XM_011542025,XM_017002155,XM_017002156,XM_024449299,XR_946748,XR_946749,XR_946750	BMP8B	bone morphogenetic protein 8b	protein_coding	NP_001711.2;XP_005271206.1;XP_011540324.1;XP_011540326.2;XP_011540327.1;XP_016857644.1;XP_016857645.1;XP_024305067.1	1075	602284	.	.	0.974684	1.123594	1.362358	1.3741830000000002	2.380397	2.6939249999999997	3.191823	3.3685860000000005	-1.29477350492353	2.41191814938442	0.661498078032674	1	1.00931490589806	2.59112634078184	0.99024349136934	1	-1.17298966670941	2.47550582545364	0.789828693709944	1	1.30683216508064	2.41944451585682	0.651646031045508	1	1.103818206945	2.28736089872039	0.871709009471006	1	2.80105007439955	2.48800488852691	2.80105007439955	2.8125181629888	2.80105007439955	2.60616524503294	2.48800488852691	2.8125181629888	2.48800488852691	2.60616524503294	2.80105007	2.48800489
657	NM_004329,XM_011540103,XM_011540104	BMPR1A	bone morphogenetic protein receptor type 1A	protein_coding	NP_004320.2;XP_011538405.1;XP_011538406.1	1076	601299	.	.	5.88128	5.668392	8.196251	7.121676000000001	14.363398	13.590517	19.20274	17.457618	-1.18313643853716	5.51475196981376	0.77153935064918	1	1.11944373379537	5.71444430493452	0.84552575082735	1	-1.20115438601437	5.50485977219246	0.751666402017726	1	1.32445421135184	5.60521289466423	0.62759808975241	1	-1.01522907821045	5.37762485280517	0.979674814786496	1	5.65882336943317	5.42141742095548	5.65882336943317	5.81856067444619	5.65882336943317	5.40012366148445	5.42141742095548	5.81856067444619	5.42141742095548	5.40012366148445	5.65882337	5.42141742
658	NM_001203,NM_001256792,NM_001256793,NM_001256794,XM_011532201,XM_017008558,XM_017008559,XM_017008560,XM_017008561	BMPR1B	bone morphogenetic protein receptor type 1B	protein_coding	NP_001194.1;NP_001243721.1;NP_001243722.1;NP_001243723.1;XP_011530503.1;XP_016864047.1;XP_016864048.1;XP_016864049.1;XP_016864050.1	1077	603248	.	.	1.083661	0.655642	0.858487	0.775786	2.646539	1.571965	2.011324	1.901714	1.4212477278475	2.51780086005733	0.549052326548132	1	1.06534706445334	2.2899866281717	0.916006718848803	1	-1.1287169636235	2.16082731101692	0.840833113259736	1	-1.33406978467546	2.55643420344228	0.622928176484134	1	-1.6041631895983	2.45051169302103	0.421681056116366	1	2.51306587218416	2.9434471973843	2.51306587218416	2.58883083415554	2.51306587218416	2.3704915323127	2.9434471973843	2.58883083415554	2.9434471973843	2.3704915323127	2.51306587	2.9434472
659	NM_001204,XM_011511687	BMPR2	bone morphogenetic protein receptor type 2	protein_coding	NP_001195.2;XP_011509989.1	1078	600799	.	.	3.725864	3.0721979999999998	4.111871	3.77812	9.099392	7.3658909999999995	9.633571	9.26144	1.00884857773499	5.62902831097716	0.988244293166734	1	1.05849057670931	5.66418684878393	0.921994361679735	1	-1.17439645193779	5.51151507295882	0.781379115565779	1	1.04920646215858	5.67043656463784	0.934143459889355	1	-1.18478760368434	5.51840873399872	0.769751508645661	1	5.65079803936603	5.6632562752164	5.65079803936603	5.73122164443247	5.65079803936603	5.42386821423086	5.6632562752164	5.73122164443247	5.6632562752164	5.42386821423086	5.65079804	5.66325628
661	NM_001722,XR_949463	POLR3D	RNA polymerase III subunit D	protein_coding	NP_001713.2	1080	187280	.	.	6.01525	8.939262	6.207393000000001	5.934532	14.690583	21.432741	14.543103	14.547529	1.03514818108814	5.10468171546944	0.95292590744226	1	1.01370155900087	5.08936454014942	0.981786851443511	1	1.54670504123165	5.42779023888068	0.452432078854665	1	-1.02115675943608	5.11437994271384	0.971698927144017	1	1.49418529421544	5.4477611737987	0.488860004027305	1	5.12039295568317	5.16882393581812	5.12039295568317	5.13946623163691	5.12039295568317	5.73488445687635	5.16882393581812	5.13946623163691	5.16882393581812	5.73488445687635	5.12039296	5.16882394
662	NM_001205,NM_013978,NM_013979,NM_013980,XM_011534638,XM_011534639	BNIP1	BCL2 interacting protein 1	protein_coding	NP_001196.2;NP_053581.2;NP_053582.2;NP_053583.2;XP_011532940.1;XP_011532941.1	1082	603291	.	.	8.128205	10.265655	7.896389999999999	7.702648000000001	19.850890000000003	24.612896000000003	18.500199	18.881773999999997	1.09469184987312	3.39340713788251	0.876901934228769	1	-1.00452007122384	3.32352749397251	0.996081256417489	1	1.38237244181648	3.57829691606195	0.577438248341452	1	-1.09963961281583	3.39039405464959	0.871025625986908	1	1.26279327216457	3.63504126896177	0.69050603929816	1	3.46011046190015	3.5792721459723	3.46011046190015	3.45419544436976	3.46011046190015	3.8906032320235	3.5792721459723	3.45419544436976	3.5792721459723	3.8906032320235	3.46011046	3.57927215
663	NM_001320674,NM_001320675,NM_001368057,NM_001368058,NM_001368059,NM_001368060,NM_001368061,NM_004330	BNIP2	BCL2 interacting protein 2	protein_coding	NP_001307603.2;NP_001307604.2;NP_001354986.1;NP_001354987.1;NP_001354988.1;NP_001354989.1;NP_001354990.1;NP_004321.3	1083	603292	.	.	6.781924999999999	5.854204	7.071431	6.504986	16.562974999999998	14.03602	16.567432	15.945902	1.06745688608357	5.47384331289893	0.910497406198264	1	1.05815612155703	5.46731398673862	0.922494925129834	1	-1.06142316684465	5.38375566832541	0.91834167771682	1	-1.00878970077591	5.51387204419547	0.988367698462562	1	-1.13302296752819	5.43304066043932	0.829434577797796	1	5.45823131245926	5.55033772573607	5.45823131245926	5.53798233905063	5.45823131245926	5.37424178160791	5.55033772573607	5.53798233905063	5.55033772573607	5.37424178160791	5.45823131	5.55033773
664	NM_004052	BNIP3	BCL2 interacting protein 3	protein_coding	NP_004043.3	1084	603293	.	.	29.70838	25.761995	34.298248	27.054234	72.554489	61.766865	80.356285	66.319	1.1237580130361	5.66292603194538	0.840360472588685	1	1.23326484313376	5.73540441811008	0.717190896550636	1	-1.00247391199059	5.57462810298344	0.997037261503792	1	1.09744656144783	5.81325353113143	0.872494146199575	1	-1.12653763316729	5.66137289663559	0.837077913415988	1	5.60542734221484	5.77049771623531	5.60542734221484	5.90230420045577	5.60542734221484	5.60193581671961	5.77049771623531	5.90230420045577	5.77049771623531	5.60193581671961	5.60542734	5.77049772
665	NM_001330491,NM_004331	BNIP3L	BCL2 interacting protein 3 like	protein_coding	NP_001317420.1;NP_004322.1	1085	605368	.	.	3.472786	4.534321	7.156004	4.877726999999999	8.481318	10.871471	16.765575	11.956945000000001	-1.3735207328551	3.97709413515967	0.584735100634502	1	1.42641642373923	4.46563257781189	0.540874124974489	1	-1.02746361313052	4.16803139801256	0.963846618843712	1	1.95920775054341	4.29488502287142	0.250062694052612	1	1.33680268764205	3.9545328804665	0.617840528140196	1	4.26218381945669	3.8320670463423	4.26218381945669	4.75196678473966	4.26218381945669	4.22515595741672	3.8320670463423	4.75196678473966	3.8320670463423	4.22515595741672	4.26218382	3.83206705
666	NM_032515,XM_011511696,XM_011511697,XM_017004775,XM_017004776	BOK	BCL2 family apoptosis regulator BOK	protein_coding	NP_115904.1;XP_011509998.1;XP_011509999.1;XP_016860264.1;XP_016860265.1	1087	605404	.	.	12.308068	14.347902	12.593529	12.639724999999999	30.059048	34.400476	29.504980000000003	30.984205000000003	-1.01060559571381	5.14940252807263	0.986021439679189	1	-1.03958645216018	5.12921817608141	0.94699573483072	1	1.21218862976288	5.30228051142016	0.739799130987325	1	-1.02867660156611	5.1215498954849	0.96157485024819	1	1.22504376074295	5.29556620678858	0.726152531761881	1	5.19569005513715	5.18088663912298	5.19569005513715	5.14123505229796	5.19569005513715	5.46641017290704	5.18088663912298	5.14123505229796	5.18088663912298	5.46641017290704	5.19569006	5.18088664
667	NM_001144769,NM_001144770,NM_001374722,NM_001374729,NM_001374730,NM_001374734,NM_001374736,NM_001723,NM_015548,NM_183380,XM_005249315,XM_005249316,XM_005249318,XM_005249319,XM_005249320,XM_005249322,XM_005249323,XM_005249324,XM_011514824,XM_011514825,XM_017011205,XM_017011206,XM_017011207,XM_017011209,XM_017011210,XM_017011211,XM_017011212,XM_017011213,XM_017011214,XM_017011215,XM_017011216,XM_01…	DST	dystonin	protein_coding	NP_001138241.1;NP_001138242.1;NP_001361651.1;NP_001361658.1;NP_001361659.1;NP_001361663.1;NP_001361665.1;NP_001714.1;NP_056363.2;NP_899236.1;XP_005249372.1;XP_005249373.1;XP_005249375.1;XP_005249376.1;XP_005249377.1;XP_005249379.1;XP_005249380.1;XP_005249381.1;XP_011513126.1;XP_011513127.1;XP_016866694.1;XP_016866695.1;XP_016866696.1;XP_016866698.1;XP_016866699.1;XP_016866700.1;XP_016866701.1;XP_…	1090	113810	.	.	9.836320999999998	8.620631000000001	11.915897	10.895713000000004	24.022494000000002	20.668796999999998	27.917379	26.709039999999998	-1.02684011898879	7.71628441641991	0.963501390571101	1	1.05515527254057	7.77449206040989	0.925987899815149	1	-1.16870365052807	7.62721800197448	0.787315030547943	1	1.08347573160396	7.75604445451358	0.889644107643591	1	-1.13815533023704	7.60675892372558	0.8227895220894	1	7.74181358986983	7.70378257399651	7.74181358986983	7.81891717703947	7.74181358986983	7.51803888175577	7.70378257399651	7.81891717703947	7.70378257399651	7.51803888175577	7.74181359	7.70378257
669	NM_001293085,NM_001724,NM_199186,XM_011516527	BPGM	bisphosphoglycerate mutase	protein_coding	NP_001280014.1;NP_001715.1;NP_954655.1;XP_011514829.1	1093	613896	.	.	5.259569	5.840325999999999	6.692893	6.506584	12.845041	14.002743	15.680568	15.949817999999999	-1.23018243416217	3.50124319500685	0.721235346501227	1	-1.01200334930433	3.63366151372261	0.984193190116649	1	-1.0867950534385	3.58393419782812	0.887695763085416	1	1.21559077259656	3.49179306491769	0.738548476423538	1	1.13193340082328	3.43647505775131	0.832961425441481	1	3.75033063409442	3.47588108007024	3.75033063409442	3.7344005236343	3.75033063409442	3.63950805836053	3.47588108007024	3.7344005236343	3.47588108007024	3.63950805836053	3.75033063	3.47588108
670	NM_001302777,NM_004332,NR_026648,NR_026649,XR_002956297,XR_002956298,XR_002956299	BPHL	biphenyl hydrolase like	protein_coding	NP_001289706.1;NP_004323.2	1094	603156	.	.	20.739436	18.929512	19.487260999999997	22.028364000000003	50.650332	45.385327	45.656090999999996	53.998912000000004	-1.03889735688468	5.4991470842096	0.947795527920794	1	-1.14945297300794	5.42942950279255	0.809992050865516	1	-1.10912690112043	5.45371697569941	0.858235444853472	1	-1.10641592167029	5.40029612174022	0.861565517159076	1	-1.06759990443409	5.42508098630569	0.910392200841469	1	5.55643702616001	5.50257364292279	5.55643702616001	5.36005589185035	5.55643702616001	5.41034778831113	5.50257364292279	5.36005589185035	5.50257364292279	5.41034778831113	5.55643703	5.50257364
671	NM_001725,XM_024451972	BPI	bactericidal permeability increasing protein	protein_coding	NP_001716.3;XP_024307740.1	1095	109195	.	.	0.338263	0.127958	0.277856	0.075554	0.826114	0.306791	0.650979	0.185208	3.88410340387363	-1.3116498937687	0.0519059614122964	1	3.52437455638019	-1.40290092989459	0.0736777361942543	1	1.72295399293465	-2.06945780280526	0.521099852203577	1	-1.10249690962543	-0.723366945947173	0.899107859399937	1	-2.25326497643897	-1.09005024503637	0.225158643585985	1	0.206819967673381	0.681738057549203	0.206819967673381	0.630159501365329	0.206819967673381	0.341365355412981	0.681738057549203	0.630159501365329	0.681738057549203	0.341365355412981	0.20681997	0.68173806
672	NM_007294,NM_007297,NM_007298,NM_007299,NM_007300,NR_027676	BRCA1	BRCA1 DNA repair associated	protein_coding	NP_009225.1;NP_009228.2;NP_009229.2;NP_009230.2;NP_009231.2	1100	113705	.	.	10.355776	8.12369	10.354881	11.034831	25.291116999999996	19.477328999999997	24.260125000000002	27.050072	1.04395721405567	6.24768334804449	0.940885368750877	1	-1.06800761919314	6.16965029168822	0.909566123070621	1	-1.17226660394924	6.10633930627235	0.783559545839834	1	-1.11495412521414	6.20204068247859	0.8508522697066	1	-1.22379568611319	6.14016369738663	0.727086673006352	1	6.23504102378664	6.29629841696479	6.23504102378664	6.14141874514628	6.23504102378664	6.00902972285706	6.29629841696479	6.14141874514628	6.29629841696479	6.00902972285706	6.23504102	6.29629842
673	NM_001354609,NM_001374244,NM_001374258,NM_001378467,NM_001378468,NM_001378469,NM_001378470,NM_001378471,NM_001378472,NM_001378473,NM_001378474,NM_001378475,NM_004333,XM_017012559,XR_001744857,XR_001744858	BRAF	B-Raf proto-oncogene, serine/threonine kinase	protein_coding	NP_001341538.1;NP_001361173.1;NP_001361187.1;NP_001365396.1;NP_001365397.1;NP_001365398.1;NP_001365399.1;NP_001365400.1;NP_001365401.1;NP_001365402.1;NP_001365403.1;NP_001365404.1;NP_004324.2;XP_016868048.1	1097	164757	.	.	4.134322000000001	4.284407	4.710091	3.9171590000000007	10.096936999999999	10.272279999999999	11.035120000000001	9.602268	1.09340138005988	5.26903097931855	0.877726990880926	1	1.22479674182324	5.35676231300897	0.72627066638503	1	1.14624512043412	5.3049611633059	0.81383997041479	1	1.12017064383786	5.41615870741633	0.844806358191761	1	1.04832962654761	5.36650658483517	0.935442641759303	1	5.24076329595013	5.36632951569732	5.24076329595013	5.52629826511901	5.24076329595013	5.43281194701113	5.36632951569732	5.52629826511901	5.36632951569732	5.43281194701113	5.2407633	5.36632952
675	NM_000059	BRCA2	BRCA2 DNA repair associated	protein_coding	NP_000050.3	1101	600185	.	.	2.740597	1.683175	2.616265	2.225333	6.693151	4.035573	6.129563	5.455037	1.26064589791346	5.02157271471812	0.689486016792139	1	1.14358798782466	4.94495167178192	0.817103995655744	1	-1.2616196480341	4.68754458370864	0.688827355094283	1	-1.10236053849436	5.11042492785485	0.866700807188384	1	-1.59045175096886	4.88320933708478	0.424767140488372	1	4.89299013366885	5.21709784242191	4.89299013366885	5.08045888253356	4.89299013366885	4.57033657675549	5.21709784242191	5.08045888253356	5.21709784242191	4.57033657675549	4.89299013	5.21709784
677	NM_001244698,NM_001244701,NM_004926	ZFP36L1	ZFP36 ring finger protein like 1	protein_coding	NP_001231627.1;NP_001231630.1;NP_004917.2	1107	601064	.	.	29.420622	35.846107	40.199228	28.694837	71.85173400000001	85.94449900000001	94.181502	70.340665	1.04944064641634	6.58290291778474	0.933606162066743	1	1.36354295163857	6.78854864522098	0.592077343485911	1	1.3085895267446	6.75460554432957	0.642001900401239	1	1.29930409507741	6.8184644207698	0.650810545480881	1	1.24693970344271	6.78523173274408	0.702755366520405	1	6.56257492070033	6.63147758864608	6.56257492070033	7.005867173389	6.56257492070033	6.94699060371817	6.63147758864608	7.005867173389	6.63147758864608	6.94699060371817	6.56257492	6.63147759
678	NM_006887	ZFP36L2	ZFP36 ring finger protein like 2	protein_coding	NP_008818.3	1108	612053	.	.	43.428886	35.440693	34.214108	44.493809	106.063042	84.972473	80.159157	109.069252	-1.00110007091612	7.46987799368449	0.998597935786548	1	-1.33691680207053	7.27639283112324	0.615682274476389	1	-1.19861096480065	7.34594736059959	0.753938312327287	1	-1.33544742701658	7.27547751548983	0.617028249951085	1	-1.19729368218364	7.34508649647915	0.755393722088383	1	7.478540462807	7.47696315043372	7.478540462807	7.06234878429989	7.478540462807	7.21877965491667	7.47696315043372	7.06234878429989	7.47696315043372	7.21877965491667	7.47854046	7.47696315
682	NM_001322243,NM_001728,NM_198589,NM_198590,NM_198591,XM_017027173	BSG	basigin (Ok blood group)	protein_coding	NP_001309172.1;NP_001719.2;NP_940991.1;NP_940992.1;NP_940993.1;XP_016882662.1	1116	109480	.	.	376.33262099999996	388.859463	399.903579	414.311177	919.088294	932.328073	936.921498	1015.615723	-1.0766985389495	9.43367415831526	0.89815517184004	1	-1.06076108753867	9.44406977183178	0.918627441203032	1	-1.01462856518432	9.47555755604156	0.9799551142964	1	1.01502455052159	9.39018130122886	0.979417231532705	1	1.06117505343892	9.42285371551474	0.918096184830571	1	9.48794392788726	9.38148336263293	9.48794392788726	9.4029660274538	9.48794392788726	9.46702158020532	9.38148336263293	9.4029660274538	9.38148336263293	9.46702158020532	9.48794393	9.38148336
683	NM_004334,XM_005248185,XM_005248186,XM_011513878,XM_011513879,XM_011513881,XM_017008565,XM_017008566	BST1	bone marrow stromal cell antigen 1	protein_coding	NP_004325.2;XP_005248242.1;XP_005248243.1;XP_011512180.1;XP_011512181.1;XP_011512183.1;XP_016864054.1;XP_016864055.1	1118	600387	.	.	0.384005	0.416106	0.294045	0.220071	0.937827	0.997654	0.688909	0.5394690000000001	1.60743127595644	-0.299021271765321	0.448570240360172	1	1.33861911269298	-0.448333413085898	0.642767526675694	1	1.54890616755769	-0.331172913586359	0.488297957084597	1	-1.20084910971198	-0.12391650643921	0.777949597226861	1	-1.03775217608362	-0.0222638565133883	0.955096455929377	1	0.680371787061833	0.977970803069255	0.680371787061833	0.853748224711991	0.680371787061833	0.951843430035961	0.977970803069255	0.853748224711991	0.977970803069255	0.951843430035961	0.68037179	0.9779708
684	NM_004335	BST2	bone marrow stromal cell antigen 2	protein_coding	NP_004326.1	1119	600534	.	.	4.206971	2.436711	2.353101	3.947528	10.274363	5.84225	5.513005	9.676715	1.08975799381455	2.16827282312657	0.885932182241544	1	-1.72337427245341	1.76806581414308	0.355640387022327	1	-1.54274844577968	1.83084528338544	0.462230510251473	1	-1.87802379880501	1.8458156664983	0.288754015382524	1	-1.68118887066723	1.90614808721406	0.380939076801029	1	2.39887574364193	2.50021716706322	2.39887574364193	1.79876662376149	2.39887574364193	1.91443394067268	2.50021716706322	1.79876662376149	2.50021716706322	1.91443394067268	2.39887574	2.50021717
685	NM_001316963,NM_001729,XM_011532211,XM_017008568	BTC	betacellulin	protein_coding	NP_001303892.1;NP_001720.1;XP_011530513.1;XP_016864057.1	1121	600345	.	.	2.1770609999999997	1.942886	2.0864599999999998	1.244081	5.31687	4.6582550000000005	4.888303	3.04966	1.84893363335546	2.25580417282836	0.296835415327478	1	1.6981720935937	2.17866727655033	0.369575575484339	1	1.72555776786936	2.19202705091517	0.356151420249593	1	-1.08878976116374	2.57190853835811	0.887923787628592	1	-1.07149128243137	2.58372834993893	0.906545936014343	1	2.11605164404624	2.84154718773162	2.11605164404624	2.7365495448622	2.11605164404624	2.75621599734679	2.84154718773162	2.7365495448622	2.84154718773162	2.75621599734679	2.11605164	2.84154719
686	NM_001281723,NM_001281724,NM_001281725,NM_001281726,NM_001323582,NM_001370658,NM_001370752,NM_001370753,XM_011534041,XM_017007088,XM_024453724	BTD	biotinidase	protein_coding	NP_001268652.2;NP_001268653.2;NP_001268654.1;NP_001268655.2;NP_001310511.1;NP_001357587.1;NP_001357681.1;NP_001357682.1;XP_011532343.1;XP_016862577.1;XP_024309492.1	1122	609019	.	.	4.6184199999999995	5.918912000000001	4.757301	4.322985999999999	11.279211	14.191163	11.145731999999999	10.597086	1.18231149330527	5.4665321385147	0.772472502661591	1	-1.02016947701433	5.32643876601832	0.972918346092421	1	1.23803897470741	5.50287039260078	0.71235799769772	1	-1.20615790116815	5.45343122374757	0.74622784059369	1	1.04713438699152	5.61592878475103	0.936914280516287	1	5.37494019704879	5.61118950149821	5.37494019704879	5.34683115456814	5.37494019704879	5.67630966529258	5.61118950149821	5.34683115456814	5.61118950149821	5.67630966529258	5.3749402	5.6111895
687	NM_001206	KLF9	Kruppel like factor 9	protein_coding	NP_001197.1	1123	602902	.	.	2.23284	2.045388	1.912359	1.856735	5.453094	4.904015	4.480406	4.551479	1.23032104691737	3.54472210391572	0.720945035245501	1	1.00240071573905	3.38963907892081	1	1	1.15388351995338	3.494616810825	0.807006851009199	1	-1.22737388636756	3.54637791750051	0.72423534970249	1	-1.0662421852981	3.64133907281858	0.913693957278569	1	3.51596162333312	3.79123671154786	3.51596162333312	3.51911943856133	3.51596162333312	3.70557402632526	3.79123671154786	3.51911943856133	3.79123671154786	3.70557402632526	3.51596162	3.79123671
688	NM_001286818,NM_001730	KLF5	Kruppel like factor 5	protein_coding	NP_001273747.1;NP_001721.2	6349	602903	.	.	26.810325000000002	22.078485	31.804338	27.329642	65.476801	52.935294	74.513378	66.99411599999999	1.00554713674964	6.62540216458434	0.992562334781764	1	1.13085151600988	6.71279082697464	0.831566185957766	1	-1.17795060153087	6.50817891702932	0.77703188262652	1	1.12461298480132	6.7165808811228	0.839059134868551	1	-1.18448456240625	6.51250857088577	0.769728988578486	1	6.63555533129838	6.64345614413513	6.63555533129838	6.81128786743941	6.63555533129838	6.40185117451219	6.64345614413513	6.81128786743941	6.64345614413513	6.40185117451219	6.63555533	6.64345614
689	NM_001037637,NM_001207	BTF3	basic transcription factor 3	protein_coding	NP_001032726.1;NP_001198.2	1125	602542	.	.	279.939617	245.648914	267.175789	264.764045	683.675026	588.966896	625.957718	649.025429	1.07950445730118	8.27043446251295	0.894633104307159	1	-1.01728756487128	8.20188706241096	0.976376968994146	1	-1.03132241234256	8.19213450039528	0.957460187348096	1	-1.0981664457598	8.25859955289832	0.871208557485363	1	-1.11331707781694	8.2492289781601	0.852572327240817	1	8.21890886430693	8.32892206650345	8.21890886430693	8.19426486675172	8.21890886430693	8.17456481576787	8.32892206650345	8.19426486675172	8.32892206650345	8.17456481576787	8.21890886	8.32892207
694	NM_001731	BTG1	BTG anti-proliferation factor 1	protein_coding	NP_001722.1	1130	109580	.	.	25.252827	21.175917	23.31428	23.353729	61.673038	50.771297	54.622288	57.247822	1.10650051161755	6.94166351509105	0.861038941987595	1	-1.02979166956235	6.84581165401174	0.95961731219519	1	-1.05292565830709	6.83014779748	0.929013502785873	1	-1.13946494991321	6.92172240886382	0.8213178023275	1	-1.16506254388628	6.90688019076794	0.791585226812487	1	6.87878698159015	7.02361289347884	6.87878698159015	6.83679899672232	6.87878698159015	6.80503083534395	7.02361289347884	6.83679899672232	7.02361289347884	6.80503083534395	6.87878698	7.02361289
696	NM_001732	BTN1A1	butyrophilin subfamily 1 member A1	protein_coding	NP_001723.2	1135	601610	.	.	0.421226	0.592779	0.356206	0.232968	1.028727	1.421245	0.834545	0.571082	1.86002214104478	0.12205864758261	0.319023481342811	1	1.49325188538234	-0.0677723353452772	0.520850782103854	1	2.66911313273501	0.469605165833921	0.107888693233937	1	-1.24565960337083	0.35095108656735	0.728482802664543	1	1.43498635696486	0.778747505860062	0.555488679737069	1	0.80130868544036	1.25278185966077	0.80130868544036	1.0771652588206	0.80130868544036	1.5779620741703	1.25278185966077	1.0771652588206	1.25278185966077	1.5779620741703	0.80130869	1.25278186
699	NM_001278616,NM_001278617,NM_004336,XR_923001	BUB1	BUB1 mitotic checkpoint serine/threonine kinase	protein_coding	NP_001265545.1;NP_001265546.1;NP_004327.1	1148	602452	.	.	14.307069	14.161129	16.928798	19.986493	34.941054	33.952671	39.661948	48.993598	-1.33225015693304	6.06507455729773	0.620239166716437	1	-1.21681374770154	6.12249505150865	0.734461176190099	1	-1.28896172618565	6.08572036055054	0.660980941884004	1	1.09486799157402	5.91024878487009	0.875670595552355	1	1.03358368759211	5.86747257678176	0.954779778330266	1	6.27527020189505	5.86756912887929	6.27527020189505	5.99618751779204	6.27527020189505	5.91442288060599	5.86756912887929	5.99618751779204	5.86756912887929	5.91442288060599	6.2752702	5.86756913
701	NM_001211	BUB1B	BUB1 mitotic checkpoint serine/threonine kinase B	protein_coding	NP_001202.5	1149	602860	.	.	37.673038	35.777561	36.854465	42.066689	92.005974	85.780144	86.345154	103.119553	-1.0911346239937	7.31884560735674	0.880054772147989	1	-1.17342316823115	7.26962609007282	0.781984721484067	1	-1.12258556492741	7.2994023532055	0.841414440390766	1	-1.07541546355447	7.20307850298346	0.899925013326944	1	-1.02882406839512	7.23424257114912	0.960891891831417	1	7.3887474752861	7.26370124482403	7.3887474752861	7.15951362800294	7.3887474752861	7.22297497640568	7.26370124482403	7.15951362800294	7.26370124482403	7.22297497640568	7.38874748	7.26370124
705	NM_004053	BYSL	bystin like	protein_coding	NP_004044.3	1157	603871	.	.	20.191231	20.356346	20.730122	22.509346	49.311493	48.806297	48.567947	55.177956	-1.08916505787963	5.32430983122426	0.883011225132268	1	-1.11644461270823	5.30727844530308	0.849324242937849	1	-1.05567307501019	5.34605924323364	0.925821692867609	1	-1.02504603657246	5.24368856533783	0.966399166340585	1	1.03172551342221	5.28418676496497	0.957471155449556	1	5.41765978807076	5.2974379351534	5.41765978807076	5.26266601251014	5.41765978807076	5.341370932147	5.2974379351534	5.26266601251014	5.2974379351534	5.341370932147	5.41765979	5.29743794
706	NM_000714,NM_001256530,NM_001256531,NR_046308	TSPO	translocator protein	protein_coding	NP_000705.2;NP_001243459.1;NP_001243460.1	1158	109610	.	.	23.250546999999997	18.511941999999998	19.500275	19.3653	56.78301999999999	44.384164	45.686579	47.470847	1.23242050776155	4.2912860065512	0.719127014219777	1	-1.02635110196248	4.11433842335662	0.965279076436996	1	-1.00558234869615	4.129116400156	0.993549253721616	1	-1.26489554939796	4.2746701950471	0.685927499549974	1	-1.23929794607956	4.28810699437828	0.71213781071947	1	4.21070573781691	4.49745858626444	4.21070573781691	4.17522946134999	4.21070573781691	4.20310856676186	4.49745858626444	4.17522946134999	4.49745858626444	4.20310856676186	4.21070574	4.49745859
708	NM_001212	C1QBP	complement C1q binding protein	protein_coding	NP_001203.1	1243	601269	.	.	208.560181	165.740479	205.235016	202.598618	509.350525	397.378754	480.838654	496.637146	1.05351923068962	8.0360514461765	0.928110003416185	1	-1.01477606974063	7.98741143343169	0.979803855121287	1	-1.16696525538702	7.89090292260078	0.789270844773349	1	-1.06908609135641	8.02578880191789	0.907948325510913	1	-1.22942019051124	7.93189535433955	0.720796361389469	1	8.0034248910771	8.07835643529948	8.0034248910771	7.98234641107721	8.0034248910771	7.78159989818502	8.07835643529948	7.98234641107721	8.07835643529948	7.78159989818502	8.00342489	8.07835644
710	NM_000062,NM_001032295	SERPING1	serpin family G member 1	protein_coding	NP_000053.2;NP_001027466.1	1228	606860	.	.	2.792951	2.999172	3.5370440000000003	4.646152	6.82101	7.190804	8.286829000000001	11.38928	-1.62413105228242	2.89915460836807	0.407297627837568	1	-1.35104925319822	3.00485061817066	0.607255447887697	1	-1.48090100398756	2.9513999494036	0.502988602348627	1	1.20212864737446	2.64682050291689	0.756643490930839	1	1.09671280272446	2.57656266143177	0.876157716025555	1	3.34942637812472	2.73534715212763	3.34942637812472	2.96411374501397	3.34942637812472	2.84933983518459	2.73534715212763	2.96411374501397	2.73534715212763	2.84933983518459	3.34942638	2.73534715
715	NM_001354346,NM_001733	C1R	complement C1r	protein_coding	NP_001341275.1;NP_001724.4	1246	613785	.	.	2.836763	1.966075	2.022805	2.527563	6.92801	4.713854	4.739166	6.195905	1.14842395287118	2.87367117644016	0.813284418965997	1	-1.28464214544681	2.60217228002399	0.669662458831707	1	-1.22683016386029	2.63245912220075	0.728982447853914	1	-1.47530601179748	2.71702007244084	0.505106788923112	1	-1.40891034487597	2.74547557066641	0.559433473569535	1	2.96277735062651	3.13836134537658	2.96277735062651	2.65305487558676	2.96277735062651	2.70914008506802	3.13836134537658	2.65305487558676	3.13836134537658	2.70914008506802	2.96277735	3.13836135
716	NM_001346850,NM_001734,NM_201442,XM_005253760	C1S	complement C1s	protein_coding	NP_001333779.1;NP_001725.1;NP_958850.1;XP_005253817.1	1247	120580	.	.	4.360771	2.53037	3.4455370000000003	4.235749	10.649975999999999	6.066807000000001	8.072441	10.383239999999999	1.04356860104018	3.68945827612133	0.942544032529584	1	-1.27396530741487	3.49463417914572	0.678956872262597	1	-1.60631392113011	3.35841861961259	0.417447813839295	1	-1.32946678772486	3.52925687388621	0.625526076300743	1	-1.67628723590172	3.39624674124587	0.378290154979543	1	3.76527535292586	3.82237263515983	3.76527535292586	3.44467740072763	3.76527535292586	3.14434091410487	3.82237263515983	3.44467740072763	3.82237263515983	3.14434091410487	3.76527535	3.82237264
717	NM_000063,NM_001145903,NM_001178063,NM_001282457,NM_001282458,NM_001282459	C2	complement C2	protein_coding	NP_000054.2;NP_001139375.1;NP_001171534.1;NP_001269386.1;NP_001269387.1;NP_001269388.1	1248	613927	.	.	18.129554	14.029064000000002	12.739215	13.262075000000001	44.276419000000004	33.63603	29.846305	32.509793	1.35762237804796	5.38666024654316	0.597801240400107	1	-1.09017803469365	5.08865796984779	0.881815817446739	1	1.08764061111132	5.21140631336773	0.884979244736542	1	-1.48004936128339	5.33518027877451	0.499151106385572	1	-1.24822576684016	5.43950136588297	0.701936151898731	1	5.18850107129671	5.61914365148598	5.18850107129671	5.0674942264802	5.18850107129671	5.30651768718503	5.61914365148598	5.0674942264802	5.61914365148598	5.30651768718503	5.18850107	5.61914365
718	NM_000064	C3	complement C3	protein_coding	NP_000055.2	1318	120700	.	.	580.524292	383.352692	441.64267	615.549438	1417.769897	919.125061	1034.710693	1508.918091	-1.03612323351897	11.7374879555139	0.950976784738153	1	-1.4327989703921	11.5266409881796	0.534260125082358	1	-1.53300508522379	11.4873514191723	0.460786242916255	1	-1.38284607872256	11.4967092879043	0.575165092056326	1	-1.47955861578108	11.4565841297928	0.498606669662548	1	11.7632611393258	11.7120805003496	11.7632611393258	11.2446042281978	11.7632611393258	11.1471194319783	11.7120805003496	11.2446042281978	11.7120805003496	11.1471194319783	11.76326114	11.7120805
720	NM_001252204,NM_007293	C4A	complement C4A (Rodgers blood group)	protein_coding	NP_001239133.1;NP_009224.2	1323	120810	.	.	4.124623	3.742917	2.744262	2.77519	10.07325	8.974005	6.429443999999999	6.802923	1.52426949919169	4.35804033623195	0.468540374793008	1	-1.03756625377135	3.99653232457812	0.950421502946298	1	1.41168800987201	4.29230037930827	0.553041889321419	1	-1.58152924105666	4.33729467331499	0.430831529890874	1	-1.07974813359411	4.57618708033289	0.895406354376436	1	4.10658985953623	4.68566662671107	4.10658985953623	4.05652344588619	4.10658985953623	4.57942645251304	4.68566662671107	4.05652344588619	4.68566662671107	4.57942645251304	4.10658986	4.68566663
721	NM_001002029	C4B	complement C4B (Chido blood group)	protein_coding	NP_001002029.3	1324	120820	.	.	4.051975	3.535145	2.567044	2.639429	9.895827	8.47585	6.014246	6.470125	1.57004886352964	4.31511555577639	0.438141918310893	1	-1.05739918589889	3.91444826016575	0.924485567661017	1	1.40200822561819	4.21771268581856	0.561070357365673	1	-1.66016660137591	4.28442428277423	0.38410685023749	1	-1.11985526689195	4.52500748009852	0.845835390229517	1	4.04178528089948	4.66049601043395	4.04178528089948	3.96627536140378	4.04178528089948	4.50399099142487	4.66049601043395	3.96627536140378	4.66049601043395	4.50399099142487	4.04178528	4.66049601
722	NM_000715,XM_005273251,XM_005273252	C4BPA	complement component 4 binding protein alpha	protein_coding	NP_000706.1;XP_005273308.1;XP_005273309.1	1325	120830	.	.	9.777165	5.39844	9.072526	10.192838	23.878019000000002	12.943283000000001	21.255736000000002	24.986066	-1.01790718187348	4.62631405749049	0.9763548819836	1	-1.14949529375995	4.54207871995256	0.81048452687028	1	-1.80569557091872	4.27591543390786	0.311158567547378	1	-1.12927244576252	4.52849850813736	0.834417344611872	1	-1.77392218681245	4.2592715506106	0.3257575402485	1	4.69414624640988	4.66953601218763	4.69414624640988	4.50143850829484	4.69414624640988	3.88572615554769	4.66953601218763	4.50143850829484	4.66953601218763	3.88572615554769	4.69414625	4.66953601
725	NM_000716,NM_001017364,NM_001017365,NM_001017366,NM_001017367,XM_005273254,XM_005273255,XM_024449464	C4BPB	complement component 4 binding protein beta	protein_coding	NP_000707.1;NP_001017364.1;NP_001017365.1;NP_001017366.1;NP_001017367.1;XP_005273311.1;XP_005273312.1;XP_024305232.1	1328	120831	.	.	9.63515	8.273092	11.963769	13.361068000000001	23.531185999999998	19.835535999999998	28.029535000000003	32.752455	-1.28759068517258	3.95810204682398	0.663986838892886	1	-1.09918519013161	4.06184421850824	0.871364450931122	1	-1.43936591055764	3.8904526409031	0.531064114206903	1	1.17140490454643	3.88298123573544	0.786867159474842	1	-1.11787486981702	3.68681159723909	0.848947540446498	1	4.2063318207478	3.86391919960738	4.2063318207478	4.07761446717429	4.2063318207478	3.71476981433033	3.86391919960738	4.07761446717429	3.86391919960738	3.71476981433033	4.20633182	3.8639192
726	NM_004055,XM_011545225,XM_017018223	CAPN5	calpain 5	protein_coding	NP_004046.2;XP_011543527.1;XP_016873712.2	1482	602537	.	.	5.313513	8.561204	3.4311269999999996	3.6064860000000003	12.976786	20.526311999999997	8.038677	8.840707	1.50350811249548	4.41775073383291	0.48298523713491	1	-1.08145480443368	4.03913072395675	0.893555844067787	1	2.47901247993316	4.89168906292102	0.122486947434586	1	-1.62597429722973	4.37377964130704	0.403650844084531	1	1.64881687299265	5.08707101757188	0.389792454662026	1	4.17421802063523	4.73558862369673	4.17421802063523	4.06772767766022	4.17421802063523	5.43559553098634	4.73558862369673	4.06772767766022	4.73558862369673	5.43559553098634	4.17421802	4.73558862
727	NM_001317163,NM_001317164,NM_001735	C5	complement C5	protein_coding	NP_001304092.1;NP_001304093.1;NP_001726.2	1331	120900	.	.	12.200884	8.474657	7.832006000000001	10.825015	29.797284	20.318806	18.349359999999997	26.535743	1.16559383714484	6.00200997021821	0.791165413328575	1	-1.43812736446637	5.64901756290042	0.530754208089443	1	-1.21226560214486	5.75530164527346	0.739513323639215	1	-1.67627087089091	5.7833304852023	0.373970005376185	1	-1.41300806263409	5.88056311205956	0.550771307248472	1	5.91078700032644	6.12844767927826	5.91078700032644	5.39704527358048	5.91078700032644	5.63815270515119	6.12844767927826	5.39704527358048	6.12844767927826	5.63815270515119	5.910787	6.12844768
728	NM_001736,XM_005259190	C5AR1	complement C5a receptor 1	protein_coding	NP_001727.2;XP_005259247.1	1338	113995	.	.	0.042821	0.146576	0.062773	0.022347	0.104578	0.351429	0.147068	0.054781	1.95357714308553	-3.15598470806073	0.6666864407408	1	2.77257087121217	-2.88646627969494	0.295163321008001	1	6.94216826138615	-1.99738452306876	0.0231099197312896	1	1.41778344089383	-2.59160430783251	0.757076387767903	1	3.55187365175025	-1.80311099496678	0.0982008295413809	1	0.0786800722126161	0.152217496197551	0.0786800722126161	0.212326766939021	0.0786800722126161	0.485872545765044	0.152217496197551	0.212326766939021	0.152217496197551	0.485872545765044	0.07868007	0.1522175
729	NM_000065,NM_001115131,XM_006714496,XM_011514114,XM_011514115,XM_011514116,XM_011514117,XM_011514118,XM_011514119,XM_011514121,XM_017009818,XM_017009819	C6	complement C6	protein_coding	NP_000056.2;NP_001108603.2;XP_006714559.1;XP_011512416.1;XP_011512417.1;XP_011512418.1;XP_011512419.1;XP_011512420.1;XP_011512421.1;XP_011512423.1;XP_016865307.1;XP_016865308.1	1339	217050	.	.	4.095567	1.7210720000000002	1.966281	2.90925	10.002291	4.126436	4.606739	7.131546	1.4395203941451	3.82745472241334	0.531513252034977	1	-1.52624573038164	3.2694644628327	0.470470563399454	1	-1.62278615618904	3.2363058506149	0.407166910622555	1	-2.19704894065177	3.60783583070045	0.180554476181313	1	-2.33600672107673	3.58208710414807	0.150241133248717	1	3.65725758887726	4.14756968970336	3.65725758887726	3.10612197160324	3.65725758887726	3.02816822402026	4.14756968970336	3.10612197160324	4.14756968970336	3.02816822402026	3.65725759	4.14756969
730	NM_000587	C7	complement C7	protein_coding	NP_000578.2	1346	217070	.	.	0.482489	0.247454	0.237771	0.373077	1.178346	0.593294	0.557067	0.914537	1.31980695734002	1.43808449404208	0.647311384143342	1	-1.61949944747589	0.925082907256629	0.418395907381454	1	-1.44298773441328	0.993869490203486	0.548964443213416	1	-2.13735540186743	1.17958755330858	0.204532436498509	1	-1.90438292589952	1.23978184934902	0.283401193864663	1	1.72775527773691	2.0186870572775	1.72775527773691	1.27917213368582	1.72775527773691	1.37947146148147	2.0186870572775	1.27917213368582	2.0186870572775	1.37947146148147	1.72775528	2.01868706
731	NM_000562,XM_011542079,XM_017002234	C8A	complement C8 alpha chain	protein_coding	NP_000553.1;XP_011540381.1;XP_016857723.1	1352	120950	.	.	0.709952	0.8568049999999999	0.8064629999999999	1.034999	1.733861	2.0542730000000002	1.8894380000000002	2.53713	-1.38798322236396	1.2081898737145	0.590715625663115	1	-1.31214442184576	1.24007083423963	0.654308549871734	1	-1.15012285238614	1.32628720338773	0.825378294867074	1	1.05780741889261	0.995215556205722	0.937491745517329	1	1.20679137171014	1.09556692272369	0.762424524225515	1	1.86727547454381	1.5398252542487	1.86727547454381	1.59358090286196	1.86727547454381	1.72355306604972	1.5398252542487	1.59358090286196	1.5398252542487	1.72355306604972	1.86727547	1.53982525
732	NM_000066,NM_001278543,NM_001278544,XM_017002235,XR_001737397	C8B	complement C8 beta chain	protein_coding	NP_000057.3;NP_001265472.1;NP_001265473.1;XP_016857724.1	1353	120960	.	.	0.444561	0.369936	0.108567	0.254572	1.085717	0.886958	0.254359	0.624042	1.54322059552281	-0.209426388928367	0.495521956953578	1	-2.39576960578958	-1.01261496499907	0.188166056092217	1	1.51850591815465	-0.223685520170587	0.519928424186659	1	-3.69625890893384	-0.577333885502805	0.0476971568682162	1	-1.01625070949903	0.0591355343164638	1	1	0.729969561467651	1.01248489393443	0.729969561467651	0.349215847059653	0.729969561467651	1.00077991719583	1.01248489393443	0.349215847059653	1.01248489393443	1.00077991719583	0.72996956	1.01248489
733	NM_000606,XR_245338	C8G	complement C8 gamma chain	protein_coding	NP_000597.2	1354	120930	.	.	39.230598	41.547852000000006	34.148277	31.700963	95.80987900000001	99.61496600000001	80.00492700000001	77.709694	1.24604692051351	5.22689357479152	0.704213977484849	1	1.04679991278651	5.09299730904418	0.937487310273592	1	1.35738405412298	5.29659791031931	0.598084316535707	1	-1.19033913613442	5.25667094944208	0.763660547414876	1	1.08935227014706	5.43993202230469	0.882772944220189	1	5.10108545730504	5.41013542316989	5.10108545730504	5.16519407038459	5.10108545730504	5.53082606500948	5.41013542316989	5.16519407038459	5.41013542316989	5.53082606500948	5.10108546	5.41013542
734	NM_001126111,NM_004337,XM_011517287,XM_011517288	OSGIN2	oxidative stress induced growth inhibitor family member 2	protein_coding	NP_001119583.1;NP_004328.1;XP_011515589.1;XP_011515590.1	1355	604598	.	.	6.524152	5.3967920000000005	8.977832000000001	7.582394	15.933437000000001	12.93933	21.033882	18.586992	-1.1609471657642	5.10578632846246	0.796896630614421	1	1.08556039905005	5.26961845768101	0.88752546398665	1	-1.33304469884276	5.01712773487463	0.620107126240102	1	1.26027780999718	5.17059880291134	0.689785313497794	1	-1.14823841193083	4.89813714079498	0.811828276903488	1	5.24663255301626	5.03742192175295	5.24663255301626	5.36207974985703	5.24663255301626	4.8444839381716	5.03742192175295	5.36207974985703	5.03742192175295	4.8444839381716	5.24663255	5.03742192
738	NM_013265,NR_073519	VPS51	VPS51 subunit of GARP complex	protein_coding	NP_037397.2	1172	615738	.	.	36.278519	48.093463	32.011648	38.178234	88.600243	115.30870800000001	74.999076	93.58766800000001	-1.02828433110198	6.75719068641559	0.961662471149744	1	-1.22577226185557	6.63779984334702	0.724805836954673	1	1.3193943614975	6.99082504859501	0.631833157593394	1	-1.19205549187331	6.6157860773337	0.761270878281827	1	1.35671209525516	6.97366940487471	0.598071170597874	1	6.78986714825108	6.74999595457938	6.78986714825108	6.49911165323379	6.78986714825108	7.18658929296852	6.74999595457938	6.49911165323379	6.74999595457938	7.18658929296852	6.78986715	6.74999595
740	NM_004927,NR_037567,NR_037568	MRPL49	mitochondrial ribosomal protein L49	protein_coding	NP_004918.1	1176	606866	.	.	26.806182999999997	24.938249	29.402226000000002	29.864753	65.46668299999999	59.791854	68.885545	73.208532	-1.08889479193357	5.96865797373552	0.883115541479432	1	-1.04365023954464	5.99823232440028	0.941334669577937	1	-1.14363306275044	5.93527097362409	0.81665444680971	1	1.04335225720907	5.93686996119742	0.941768928251351	1	-1.05026951283685	5.87107176133296	0.932717701383023	1	6.05001963868415	5.9290857639026	6.05001963868415	5.98932977673183	6.05001963868415	5.85951353597012	5.9290857639026	5.98932977673183	5.9290857639026	5.85951353597012	6.05001964	5.92908576
741	NM_014205	ZNHIT2	zinc finger HIT-type containing 2	protein_coding	NP_055020.1	1177	604575	.	.	6.785865	6.674855	6.514429	6.472959	16.572598	16.003605	15.26245	15.867392	1.07314217882516	3.2390347804743	0.904192863816654	1	-1.02100262902134	3.17238794748035	0.973902084951948	1	1.08040640996429	3.24411540472363	0.895642176963687	1	-1.09568046825357	3.22475747362477	0.877600518380118	1	1.00676935006139	3.29427449886949	0.993122936728362	1	3.33347079690086	3.42554256250959	3.33347079690086	3.30648165325852	3.33347079690086	3.43437450097141	3.42554256250959	3.30648165325852	3.42554256250959	3.43437450097141	3.3334708	3.42554256
744	NM_001145399,NM_001377952,NM_001377953,NM_001377954,NM_001377955,NM_001377956,NM_001584,NR_165336,NR_165337,NR_165338,NR_165339,NR_165340,NR_165341,NR_165342,NR_165343,NR_165344,NR_165345,NR_165346,NR_165347,NR_165348,XM_005253111,XM_005253114,XM_017018231,XM_024448676	MPPED2	metallophosphoesterase domain containing 2	protein_coding	NP_001138871.1;NP_001364881.1;NP_001364882.1;NP_001364883.1;NP_001364884.1;NP_001364885.1;NP_001575.1;XP_005253168.1;XP_005253171.1;XP_016873720.1;XP_024304444.1	1180	600911	.	.	0.793632	0.688241	0.7961579999999999	0.7882440000000002	1.938226	1.650125	1.865295	1.93225	1.01731308791912	1.15085877197781	0.990788838267824	1	1.00208764189545	1.13925911490627	1	1	-1.06697626373962	1.09421829321737	0.921440160045986	1	-1.01519361521368	1.15265090213749	0.990664421946231	1	-1.08544306260804	1.10796830510531	0.896760203432647	1	1.66538923984194	1.68240626059226	1.66538923984194	1.6674517744871	1.66538923984194	1.60194955161395	1.68240626059226	1.6674517744871	1.68240626059226	1.60194955161395	1.66538924	1.68240626
745	NM_001127392,NM_013279,XM_005274222,XM_005274223,XM_005274224,XM_005274225,XM_005274226,XM_005274227,XM_005274228,XM_011545234,XM_024448677	MYRF	myelin regulatory factor	protein_coding	NP_001120864.1;NP_037411.1;XP_005274279.1;XP_005274280.1;XP_005274281.1;XP_005274282.1;XP_005274283.1;XP_005274284.1;XP_005274285.1;XP_011543536.1;XP_024304445.1	1181	608329	.	.	52.24997200000001	53.893767000000004	40.409009	42.42672000000001	127.606096	129.215501	94.67299200000001	104.00211900000001	1.25922780512925	8.2461717487138	0.690018292683055	1	-1.07886734814681	8.01664859781175	0.895453837509424	1	1.32922799427847	8.29018588397324	0.622591169294343	1	-1.35853968846701	8.19872428677504	0.596277557913896	1	1.05558978657602	8.44243769369914	0.925392182529229	1	8.07556751699996	8.40700751046304	8.07556751699996	7.96647099462663	8.07556751699996	8.48483341841237	8.40700751046304	7.96647099462663	8.40700751046304	8.48483341841237	8.07556752	8.40700751
746	NM_014206	TMEM258	transmembrane protein 258	protein_coding	NP_055021.1	1164	617615	.	.	71.866837	79.037025	56.309063	74.304138	175.514847	189.498886	131.924728	182.144363	-1.01004489088843	5.52838042868986	0.986647804250549	1	-1.35633453369323	5.33250046755029	0.59893490952259	1	1.11435926900637	5.6157160858958	0.851765676208569	1	-1.34284463018646	5.32418994609341	0.61099533035916	1	1.12555251741847	5.60900882347936	0.838278149185898	1	5.56543017710558	5.55131618679833	5.56543017710558	5.13651336938817	5.56543017710558	5.71852067648074	5.55131618679833	5.13651336938817	5.55131618679833	5.71852067648074	5.56543018	5.55131619
747	NM_006133,XM_017018238,XM_017018239,XM_017018240	DAGLA	diacylglycerol lipase alpha	protein_coding	NP_006124.1;XP_016873727.1;XP_016873728.1;XP_016873729.1	1165	614015	.	.	5.175660000000001	8.127017	4.852622	4.3770109999999995	12.64012	19.485305999999998	11.369055	10.729520999999998	1.21510456920098	4.88191312199609	0.736919005547889	1	1.07632189850295	4.78866903923018	0.899463554550148	1	1.9521798460271	5.29577788501849	0.251489173204437	1	-1.12894173445501	4.93080630896284	0.834516543151725	1	1.60659210216073	5.39749569467592	0.414414222996569	1	4.78640792379944	5.05822131892116	4.78640792379944	4.88881231175783	4.78640792379944	5.72581639163519	5.05822131892116	4.88881231175783	5.05822131892116	5.72581639163519	4.78640792	5.05822132
752	NM_005892,XM_006722062,XM_006722063,XM_006722064,XM_006722065,XM_006722066,XM_006722069,XM_006722070,XM_011525179,XM_011525180,XM_011525182	FMNL1	formin like 1	protein_coding	NP_005883.3;XP_006722125.1;XP_006722126.1;XP_006722127.1;XP_006722128.1;XP_006722129.1;XP_006722132.1;XP_006722133.1;XP_011523481.1;XP_011523482.1;XP_011523484.1	1212	604656	.	.	0.6636590000000001	1.002241	0.816052	0.973602	1.620806	2.4029670000000003	1.911905	2.386625	-1.33012247333885	2.35776246857917	0.627608030787417	1	-1.20424540238929	2.41975523913252	0.754524007128921	1	1.11890446999553	2.62999167389141	0.84762169550285	1	1.10453040824465	2.21134594548134	0.869953271684793	1	1.48826178859808	2.45164854940423	0.496572600056463	1	2.76878437201046	2.42534298959338	2.76878437201046	2.54318061693026	2.76878437201046	2.90824218423663	2.42534298959338	2.54318061693026	2.42534298959338	2.90824218423663	2.76878437	2.42534299
753	NM_001003674,NM_001003675,NM_001276249,NM_001276251,NM_001378098,NM_001378099,NM_001378100,NM_001378101,NM_181481,NM_181482,XM_006722353,XM_006722354,XM_011525737,XM_011525738,XM_017025961,XM_017025962,XM_017025963,XM_017025964,XM_017025965,XM_017025966,XM_017025967,XM_017025968,XM_017025969,XM_017025970,XM_017025971,XM_017025972,XM_024451249,XM_024451250,XM_024451251,XM_024451252,XM_024451254,XM…	LDLRAD4	low density lipoprotein receptor class A domain containing 4	protein_coding	NP_001003674.1;NP_001003675.1;NP_001263178.1;NP_001263180.1;NP_001365027.1;NP_001365028.1;NP_001365029.1;NP_001365030.1;NP_852146.1;NP_852147.1;XP_006722416.1;XP_006722417.1;XP_011524039.1;XP_011524040.1;XP_016881450.1;XP_016881451.1;XP_016881452.1;XP_016881453.1;XP_016881454.1;XP_016881455.1;XP_016881456.1;XP_016881457.1;XP_016881458.1;XP_016881459.1;XP_016881460.1;XP_016881461.1;XP_024307017.1;…	1224	606571	.	.	0.002533	0.007586	0.017159	0.008063	0.006185	0.018188	0.0402	0.019764	-3.38625099325012	-3.27066540588155	0.233940095600826	1	2.16735154143259	-2.27614189642708	0.356958248691542	1	-1.11758079034382	-2.86847428073239	1	1	7.33096742127451	-2.53967166689649	0.0336647567762173	1	3.01945786637732	-3.35287796688568	0.412511631513651	1	0.153290185891604	0.0451538629999838	0.153290185891604	0.316191900346179	0.153290185891604	0.137645358240301	0.0451538629999838	0.316191900346179	0.0451538629999838	0.137645358240301	0.15329019	0.04515386
754	NM_001286822,NM_004339,NR_104597	PTTG1IP	PTTG1 interacting protein	protein_coding	NP_001273751.1;NP_004330.1	13524	603784	.	.	73.13933999999999	70.22555	87.76517	85.647336	178.622602	168.372503	205.622245	209.95035299999998	-1.14382880737214	7.81634110531623	0.81606792620058	1	-1.00320185537881	7.90769119360288	0.995663125317664	1	-1.16417964100173	7.80453989096911	0.792463620859881	1	1.14017810457636	7.81388358521187	0.820368663724012	1	-1.01779186703697	7.70351231230576	0.975736002744321	1	7.91581118835537	7.72279744665533	7.91581118835537	7.91121836123685	7.91581118835537	7.69747613338035	7.72279744665533	7.91121836123685	7.72279744665533	7.69747613338035	7.91581119	7.72279745
755	NM_001271440,NM_001271441,NM_001271442,NM_004928,XM_006724051,XM_006724053,XM_017028470,XM_017028471,XM_017028472,XR_937571	CFAP410	cilia and flagella associated protein 410	protein_coding	NP_001258369.1;NP_001258370.1;NP_001258371.1;NP_004919.1;XP_006724114.1;XP_006724116.1;XP_016883959.1;XP_016883960.1;XP_016883961.1	1260	603191	.	.	5.781908	6.644648999999999	4.923315	5.301519	14.120714999999999	15.931185	11.534678	12.995800000000001	1.14566583706141	3.77230965001418	0.816026242404766	1	-1.10217333833083	3.60277549494021	0.868029174396652	1	1.31664777131012	3.88255446142027	0.636671518791368	1	-1.2627208345345	3.7087222321939	0.689211197875498	1	1.1492415542976	3.97085778376776	0.810852802384752	1	3.77712065546787	3.95988993795262	3.77712065546787	3.64746260393943	3.77712065546787	4.14850672424336	3.95988993795262	3.64746260393943	3.95988993795262	4.14850672424336	3.77712066	3.95988994
757	NM_006134,NR_040016,XM_011529746	TMEM50B	transmembrane protein 50B	protein_coding	NP_006125.2;XP_011528048.1	1280	617894	.	.	4.479017	4.647825	6.2668040000000005	5.437934	10.93876	11.143608	14.682295999999997	13.3302	-1.08733560033737	3.89524324674943	0.886404795848407	1	1.21029882068685	4.09804078916517	0.742766151779614	1	-1.00564857151708	3.9502141366966	0.993622744211957	1	1.31599910878515	4.04508596559409	0.636854360225498	1	1.0812272000806	3.89118927817206	0.894225922371254	1	4.04178528089948	3.92860371363812	4.04178528089948	4.30187484794367	4.04178528089948	4.03415280022036	3.92860371363812	4.30187484794367	3.92860371363812	4.03415280022036	4.04178528	3.92860371
760	NM_000067,NM_001293675	CA2	carbonic anhydrase 2	protein_coding	NP_000058.1;NP_001280604.1	1373	611492	.	.	5.93854	4.014473	5.3094719999999995	5.7705459999999995	14.503241	9.625087	12.439396	14.145545	1.05595766463208	3.32572571977909	0.928195529168872	1	-1.11515122030904	3.20966542721826	0.854425117070679	1	-1.37134697773958	3.07766055161049	0.589906026740584	1	-1.17755071588765	3.25155870460543	0.780861330280781	1	-1.4480757390991	3.12334306142687	0.525030727571891	1	3.42289499149228	3.49431423180194	3.42289499149228	3.28103575687436	3.42289499149228	3.01631692873136	3.49431423180194	3.28103575687436	3.49431423180194	3.01631692873136	3.42289499	3.49431423
762	NM_000717,NR_137422,XM_005257639,XM_011525183,XM_017025012,XR_001752604,XR_001752605,XR_001752606,XR_001752607,XR_001752608,XR_001752609,XR_001752610	CA4	carbonic anhydrase 4	protein_coding	NP_000708.1;XP_005257696.1;XP_011523485.1;XP_016880501.1	1375	114760	.	.	23.556442999999998	13.802023	26.315307000000004	33.065575	57.530092	33.09168	61.653301	81.054811	-1.32266961764049	5.2134615691928	0.629462239810938	1	-1.32000259579755	5.21458272441136	0.631880639040052	1	-2.20415458264522	4.94147109658506	0.177176599187784	1	1.00202111538012	4.99922872373048	0.997871998017643	1	-1.6664397755374	4.67647669262737	0.380289102723288	1	5.4336514176095	5.04090937873787	5.4336514176095	5.04373405934249	5.4336514176095	4.33299614219502	5.04090937873787	5.04373405934249	5.04090937873787	4.33299614219502	5.43365142	5.04090938
767	NM_001321837,NM_001321838,NM_001321839,NM_004056,NR_135821,XM_011517587,XM_011517588,XM_017013818	CA8	carbonic anhydrase 8	protein_coding	NP_001308766.1;NP_001308767.1;NP_001308768.1;NP_004047.3;XP_011515889.1;XP_011515890.1;XP_016869307.1	1382	114815	.	.	0.012286	0.005077	0.004747	0.019278	0.030005	0.012174	0.011121	0.047257	-1.40100566871464	-2.98500522992938	0.703664996707247	1	-2.52959927526392	-3.2317866535907	0.382150475519525	1	-3.23208824843336	-3.24127647931054	0.309443496691483	1	-1.80298992608628	-3.45927259150496	0.788137722865551	1	-2.30247912773636	-3.48316126621263	0.553371415770614	1	0.153290185891604	0.110340569933923	0.153290185891604	0.061074304942231	0.153290185891604	0.0473560447420152	0.110340569933923	0.061074304942231	0.110340569933923	0.0473560447420152	0.15329019	0.11034057
768	NM_001216,XR_001746374,XR_428428	CA9	carbonic anhydrase 9	protein_coding	NP_001207.2	1383	603179	.	.	3.50627	4.132488	6.183209	2.957552	8.563094	9.908037	14.486448	7.249953	1.20805826250601	2.46071646161373	0.746123321059382	1	2.03365339904677	2.91691997973912	0.22737301993244	1	1.45621004355375	2.61312336021826	0.521845096525878	1	1.68338877545441	3.0135177181958	0.373637513976775	1	1.20541102407771	2.73131606867921	0.750229291243021	1	2.57544546161586	2.80591579952971	2.57544546161586	3.47117126412214	2.57544546161586	3.03992295725848	2.80591579952971	3.47117126412214	2.80591579952971	3.03992295725848	2.57544546	2.8059158
770	NM_001217,NR_136241,XR_002958355	CA11	carbonic anhydrase 11	protein_coding	NP_001208.2	1370	604644	.	.	0.178904	0.29539499999999996	0.29535900000000004	0.401137	0.43692299999999995	0.708239	0.691988	0.9833209999999999	-1.91130132642893	-0.502974078795437	0.320003594078654	1	-1.36004130853224	-0.331737367766618	0.647207111389039	1	-1.22988667813319	-0.264426864898309	0.754573695333243	1	1.40535040462113	-0.769502799157627	0.596526222199237	1	1.55382242609335	-0.687994071612839	0.501142514324373	1	0.9128872271956	0.546957759269211	0.9128872271956	0.721271900122815	0.9128872271956	0.780261153620939	0.546957759269211	0.721271900122815	0.546957759269211	0.780261153620939	0.91288723	0.54695776
771	NM_001218,NM_001293642,NM_206925,NR_135511	CA12	carbonic anhydrase 12	protein_coding	NP_001209.1;NP_001280571.1;NP_996808.1	1371	603263	.	.	14.822131	13.651305	17.023885	14.415310000000002	36.198953	32.730317	39.884726	35.336759	1.07402484479135	6.54481032850096	0.9017937441703	1	1.07411551559322	6.54486031748997	0.901666997481023	1	1.04236878498428	6.52263951246613	0.942936168490318	1	1.00008435586302	6.59546751320471	1	1	-1.03036927177942	6.57403059625139	0.958915491392651	1	6.50786686339851	6.60980321843138	6.50786686339851	6.60992366947793	6.50786686339851	6.56708936226523	6.60980321843138	6.60992366947793	6.60980321843138	6.56708936226523	6.50786686	6.60980322
776	NM_000720,NM_001128839,NM_001128840,XM_005265448,XM_011534094,XM_011534096,XM_011534097,XM_011534099,XM_011534100,XM_017007137,XM_017007138,XM_017007139,XM_017007140,XM_017007141,XM_017007142,XM_017007143,XM_017007144,XM_017007145	CACNA1D	calcium voltage-gated channel subunit alpha1 D	protein_coding	NP_000711.1;NP_001122311.1;NP_001122312.1;XP_005265505.1;XP_011532396.1;XP_011532398.1;XP_011532399.1;XP_011532401.1;XP_011532402.1;XP_016862626.1;XP_016862627.1;XP_016862628.1;XP_016862629.1;XP_016862630.1;XP_016862631.1;XP_016862632.1;XP_016862633.1;XP_016862634.1	1391	114206	.	.	0.6275160000000001	0.515981	0.40893599999999997	0.46123900000000007	1.5325339999999998	1.237114	0.9580839999999999	1.1306509999999999	1.33012417535506	2.46285370832703	0.625062663592187	1	-1.20081546293094	2.11877185779703	0.759773746089093	1	1.16225562750992	2.35587095391825	0.800302989474864	1	-1.59722359129949	2.3558579333941	0.425905853473102	1	-1.14442741469364	2.5609553448987	0.818872014051759	1	2.51306587218416	2.86061784694347	2.51306587218416	2.29884519027416	2.51306587218416	2.69434062338357	2.86061784694347	2.29884519027416	2.86061784694347	2.69434062338357	2.51306587	2.86061785
780	NM_001202521,NM_001202522,NM_001202523,NM_001297652,NM_001297653,NM_001297654,NM_001954,NM_013993,NM_013994,XM_006715185,XM_011514882,XM_011514883,XM_011514884,XM_011514885,XM_011514886,XM_011514887,XM_011514888,XM_017011268,XM_017011269,XM_024446540,XM_024446541,XM_024446542	DDR1	discoidin domain receptor tyrosine kinase 1	protein_coding	NP_001189450.1;NP_001189451.1;NP_001189452.1;NP_001284581.1;NP_001284582.1;NP_001284583.1;NP_001945.3;NP_054699.2;NP_054700.2;XP_006715248.1;XP_011513184.1;XP_011513185.1;XP_011513186.1;XP_011513187.1;XP_011513188.1;XP_011513189.1;XP_011513190.1;XP_016866757.1;XP_016866758.1;XP_024302308.1;XP_024302309.1;XP_024302310.1	2730	600408	.	.	33.97454200000001	51.67067800000001	43.204243	43.34454800000001	82.973409	123.88542299999997	101.22185900000002	106.25202499999997	-1.24938106963233	7.31686212951313	0.700136112341544	1	-1.0250490344423	7.45075939325697	0.965926556869777	1	1.25012129282782	7.63846446672838	0.699337823657392	1	1.21885002426541	7.29714833033871	0.732058756344641	1	1.56187726569823	7.50449440651765	0.441797826501381	1	7.47638513130531	7.1571867135957	7.47638513130531	7.4408947636371	7.47638513130531	7.79683448636434	7.1571867135957	7.4408947636371	7.1571867135957	7.79683448636434	7.47638513	7.15718671
781	NM_000722,NM_001302890,NM_001366867,XM_005250572,XM_005250573,XM_005250574,XM_006716118,XM_006716119,XM_006716120,XM_006716121,XM_011516570,XM_011516571,XM_011516572,XM_017012588,XR_001744873,XR_001744874	CACNA2D1	calcium voltage-gated channel auxiliary subunit alpha2delta 1	protein_coding	NP_000713.2;NP_001289819.1;NP_001353796.1;XP_005250629.1;XP_005250630.1;XP_005250631.1;XP_006716181.1;XP_006716182.1;XP_006716183.1;XP_006716184.1;XP_011514872.1;XP_011514873.1;XP_011514874.1;XP_016868077.1	1399	114204	.	.	0.070009	0.063446	0.047928	0.06642	0.170979	0.15212	0.112289	0.162819	1.13402568947665	-0.541602835428034	0.853730811254791	1	-1.25716037072784	-0.780817736374047	0.737854163802992	1	-1.02641534757274	-0.645442048595586	1	1	-1.42557722522906	-0.681936211188704	0.589596669447725	1	-1.16393633768277	-0.550046929257521	0.840253632632759	1	0.692931997666592	0.765068515267555	0.692931997666592	0.575389466471057	0.692931997666592	0.678656882532936	0.765068515267555	0.575389466471057	0.765068515267555	0.678656882532936	0.692932	0.76506852
782	NM_000723,NM_199247,NM_199248,XM_005257645,XM_005257646,XM_006722072,XM_017025024,XM_017025025,XM_017025026,XM_017025027,XM_017025028,XM_017025029,XM_017025030,XM_024450920	CACNB1	calcium voltage-gated channel auxiliary subunit beta 1	protein_coding	NP_000714.3;NP_954855.1;NP_954856.1;XP_005257702.1;XP_005257703.1;XP_006722135.1;XP_016880513.1;XP_016880514.1;XP_016880515.1;XP_016880516.1;XP_016880517.1;XP_016880518.1;XP_016880519.1;XP_024306688.1	1401	114207	.	.	0.641688	0.55442	0.730652	0.559977	1.567146	1.329274	1.7118189999999998	1.37269	1.10388327757876	1.15409209404836	0.88064460911324	1	1.16656483465603	1.19541033224236	0.805542859119376	1	1.23839960062658	1.24183716978186	0.730104924705329	1	1.05677590770379	1.2636914019021	0.930772671395503	1	1.12185258416381	1.30902163297116	0.856658940882232	1	1.62663309536192	1.72465376647757	1.62663309536192	1.7807234141093	1.62663309536192	1.84242665148957	1.72465376647757	1.7807234141093	1.72465376647757	1.84242665148957	1.6266331	1.72465377
783	NM_000724,NM_001167945,NM_001330060,NM_201570,NM_201571,NM_201572,NM_201590,NM_201593,NM_201596,NM_201597,XM_005252588,XM_005252591,XM_006717502,XM_011519659,XM_017016625,XR_001747198	CACNB2	calcium voltage-gated channel auxiliary subunit beta 2	protein_coding	NP_000715.2;NP_001161417.1;NP_001316989.1;NP_963864.1;NP_963865.2;NP_963866.2;NP_963884.2;NP_963887.2;NP_963890.2;NP_963891.1;XP_005252645.1;XP_005252648.1;XP_006717565.1;XP_011517961.1;XP_016872114.1	1402	600003	.	.	0.22017699999999998	0.214677	0.205066	0.24369400000000002	0.537721	0.514708	0.480444	0.5973749999999999	-1.09257929612113	0.702466272080429	0.887296184852907	1	-1.06128228333271	0.720589243256199	0.941006231405114	1	1.2204357436917	0.910538964483181	0.747546968015378	1	1.0294925049794	0.65903090419333	0.97381453760523	1	1.33339111008218	0.857922555777731	0.642778324235347	1	1.41550423833292	1.33689705465484	1.41550423833292	1.36240690896058	1.41550423833292	1.60194955161395	1.33689705465484	1.36240690896058	1.33689705465484	1.60194955161395	1.41550424	1.33689705
784	NM_000725,NM_001206915,NM_001206916,NM_001206917,XM_011538727,XM_011538728,XM_017019957,XM_024449180,XM_024449181,XR_001748867,XR_001748868	CACNB3	calcium voltage-gated channel auxiliary subunit beta 3	protein_coding	NP_000716.2;NP_001193844.1;NP_001193845.1;NP_001193846.1;XP_011537029.1;XP_011537030.1;XP_016875446.1;XP_024304948.1;XP_024304949.1	1403	601958	.	.	1.416235	1.540461	1.3673790000000001	1.272225	3.4587619999999997	3.693404	3.203588	3.1186430000000005	1.08336235534829	2.08667506541701	0.893778522570835	1	1.1460272749233	2.12885257331333	0.81802071699364	1	1.31823990105498	2.23922909310939	0.641294506507955	1	1.05783977545802	2.18428956906215	0.926746537987958	1	1.21679873368352	2.29134601667326	0.738380173465731	1	2.3362018393866	2.42960619394984	2.3362018393866	2.49603858803912	2.3362018393866	2.66427831464836	2.42960619394984	2.49603858803912	2.42960619394984	2.66427831464836	2.33620184	2.42960619
785	NM_000726,NM_001005746,NM_001005747,NM_001145798,NM_001320722,NM_001330113,NM_001330114,NM_001330115,NM_001330116,NM_001330117,NM_001330118,XM_011511796,XM_011511797,XM_017004885,XM_017004888,XM_024453128,XR_001738928,XR_001738935,XR_001738937,XR_001738938,XR_001738939,XR_001738940,XR_002959337,XR_002959338,XR_923022	CACNB4	calcium voltage-gated channel auxiliary subunit beta 4	protein_coding	NP_000717.2;NP_001005746.1;NP_001005747.1;NP_001139270.1;NP_001307651.1;NP_001317042.1;NP_001317043.1;NP_001317044.1;NP_001317045.1;NP_001317046.1;NP_001317047.1;XP_011510098.1;XP_011510099.1;XP_016860374.1;XP_016860377.1;XP_024308896.1	1404	601949	.	.	0.042194	0.023845	0.066703	0.062511	0.103046	0.05717	0.156276	0.153237	-1.11444351881905	-0.732264679999958	0.899107859399937	1	-1.305167937571	-0.834804904582749	0.695778630981166	1	-1.89536446752525	-1.01449256219637	0.363524314621869	1	-1.17107776337459	-0.914843003211402	0.809579878755342	1	-1.70045292822776	-1.11270479664911	0.430752036310249	1	0.680371787061833	0.623384293637813	0.680371787061833	0.54720445775341	0.680371787061833	0.397265355239157	0.623384293637813	0.54720445775341	0.623384293637813	0.397265355239157	0.68037179	0.62338429
788	NM_000387	SLC25A20	solute carrier family 25 member 20	protein_coding	NP_000378.1	1421	613698	.	.	5.814711	5.902379	8.321115	6.766336	14.200822	14.151522	19.495275	16.586559	-1.13648702474828	3.61362000698014	0.827759888519698	1	1.19616333053958	3.83715926011618	0.758472233238223	1	-1.09345818964841	3.63996526977227	0.878514264534631	1	1.3594217566858	3.75664710990632	0.597311037139397	1	1.03935023675792	3.5468320316585	0.950006385846278	1	3.80631527715014	3.63571497349342	3.80631527715014	4.04774848468453	3.80631527715014	3.68700471714878	3.63571497349342	4.04774848468453	3.63571497349342	3.68700471714878	3.80631528	3.63571497
790	NM_001306079,NM_004341,XM_006712101,XM_024453131	CAD	carbamoyl-phosphate synthetase 2, aspartate transcarbamylase, and dihydroorotase	protein_coding	NP_001293008.1;NP_004332.2;XP_006712164.1;XP_024308899.1	1424	114010	.	.	25.051564	23.028996	21.178504000000004	23.294185	61.181515	55.21423300000001	49.618446000000006	57.101859000000005	1.10347722854942	7.45154927530264	0.8646980845644	1	-1.12529609164395	7.29615571492829	0.838137030381018	1	1.04026959252994	7.4075488880627	0.945598160202224	1	-1.24173848676499	7.37309702438338	0.707995247515151	1	-1.06076075126093	7.47893519369564	0.918743852772865	1	7.3871783920217	7.52842837634156	7.3871783920217	7.21795122940161	7.3871783920217	7.44380283581532	7.52842837634156	7.21795122940161	7.52842837634156	7.44380283581532	7.38717839	7.52842838
797	NM_000728	CALCB	calcitonin related polypeptide beta	protein_coding	NP_000719.1	1438	114160	.	.	0.144553	0.115201	0.206901	0.111807	0.353031	0.276205	0.484741	0.274077	1.38090256762438	-2.479389435635	0.682941373660729	1	1.81717417736272	-2.27673236843879	0.493244382427731	1	1.18783466339953	-2.57408961522945	0.88265554324382	1	1.31548650885404	-2.09694740537492	0.831971883320932	1	-1.16229225520078	-2.35652086754285	0.892061725888562	1	0.171355033305445	0.232492137403478	0.171355033305445	0.29939205690043	0.171355033305445	0.201837358480727	0.232492137403478	0.29939205690043	0.232492137403478	0.201837358480727	0.17135503	0.23249214
800	NM_004342,NM_033138,NM_033139,NM_033140,NM_033157,XM_017012650,XM_017012652,XM_017012654,XM_024446942,XM_024446943,XR_001744877,XR_001744879,XR_001744880,XR_001744881,XR_002956488,XR_002956489,XR_002956490,XR_927535,XR_927537,XR_927541,XR_927542	CALD1	caldesmon 1	protein_coding	NP_004333.1;NP_149129.2;NP_149130.1;NP_149131.1;NP_149347.2;XP_016868139.1;XP_016868141.1;XP_016868143.1;XP_024302710.1;XP_024302711.1	1441	114213	.	.	21.448164	19.053629	24.6256	21.028899	52.381203	45.68291	57.694547	51.548885	1.04008789375592	6.60709468999717	0.945936220875794	1	1.13922021754445	6.67551160807287	0.821634840534675	1	-1.05844334489691	6.53812096801005	0.92187274682889	1	1.09531134028456	6.70232804218639	0.874930459161482	1	-1.10087394405932	6.5675738668788	0.868070673671867	1	6.59304943245058	6.64917985411897	6.59304943245058	6.77927191478492	6.59304943245058	6.51197683913089	6.64917985411897	6.77927191478492	6.64917985411897	6.51197683913089	6.59304943	6.64917985
801	NM_001363669,NM_001363670,NM_006888	CALM1	calmodulin 1	protein_coding	NP_001350598.1;NP_001350599.1;NP_008819.1	1442	114180	.	.	33.715011	27.939325	38.170134999999995	36.580496	82.33958899999999	66.987224	89.427602	89.67106199999999	-1.05936881743734	7.33792316361252	0.920551618215425	1	1.01884711365392	7.39243138809545	0.974313093821838	1	-1.2461498698926	7.22895174290726	0.703471617265125	1	1.07933483755047	7.35184475114422	0.894925500987826	1	-1.1763133714948	7.18339182445257	0.778759867490086	1	7.38729915134029	7.3046047642708	7.38729915134029	7.41407759667958	7.38729915134029	7.07193714433622	7.3046047642708	7.41407759667958	7.3046047642708	7.07193714433622	7.38729915	7.30460476
805	NM_001305624,NM_001305625,NM_001305626,NM_001743	CALM2	calmodulin 2	protein_coding	NP_001292553.1;NP_001292554.1;NP_001292555.1;NP_001734.1	1445	114182	.	.	320.85235700000004	200.838214	257.76503	353.23222000000004	783.593161	481.528942	603.90958	865.89066	-1.0458994756365	8.87891646007238	0.938069216952723	1	-1.28380614473043	8.74194255133073	0.665558697976917	1	-1.59607958545179	8.6127685073011	0.419995154113201	1	-1.2274660157094	8.70590745815855	0.722788824276224	1	-1.52603513999342	8.57330321256012	0.465640964090567	1	8.91382732034268	8.84922015587727	8.91382732034268	8.55424711258193	8.91382732034268	8.24107323012308	8.84922015587727	8.55424711258193	8.84922015587727	8.24107323012308	8.91382732	8.84922016
806	gene-CALM2P2	CALM2P2	calmodulin 2 pseudogene 2	pseudogene	.	1447	.	.	.	0.089492	0.01385	0.011679	0.034501	0.218559	0.033206	0.027363	0.084574	2.93925636791803	-3.15266889961064	0.382150475519525	1	-2.70622005187238	-4.13770828897603	0.675179211469538	1	-1.24577062125684	-3.8682277580344	1	1	-7.91601921644129	-3.33711524905638	0.112677057485526	1	-3.64947711663226	-3.13702089342769	0.233940095600826	1	0.0594086638330749	0.172708774295631	0.0594086638330749	0.0206467148584458	0.0594086638330749	0.0473560447420152	0.172708774295631	0.0206467148584458	0.172708774295631	0.0473560447420152	0.05940866	0.17270877
808	NM_001329921,NM_001329922,NM_001329923,NM_001329924,NM_001329925,NM_001329926,NM_005184	CALM3	calmodulin 3	protein_coding	NP_001316850.1;NP_001316851.1;NP_001316852.1;NP_001316853.1;NP_001316854.1;NP_001316855.1;NP_005175.2	1449	114183	.	.	111.834821	112.46084200000001	119.470437	150.67802100000003	273.12558700000005	269.635713	279.903498	369.36236900000006	-1.31651042754348	8.28843032971488	0.634355893538649	1	-1.29699881975087	8.29775250116674	0.652813319246526	1	-1.27911178638349	8.30652991054282	0.670195532625946	1	1.01504372992448	8.08729867718337	0.979439378052477	1	1.0292379243044	8.09743556811299	0.960262485376464	1	8.47710224679999	8.0816617923409	8.47710224679999	8.10312489554626	8.47710224679999	8.12308733402395	8.0816617923409	8.10312489554626	8.0816617923409	8.12308733402395	8.47710225	8.08166179
811	NM_004343	CALR	calreticulin	protein_coding	NP_004334.1	1455	109091	.	.	483.129578	388.198914	445.091278	593.197998	1179.910278	930.744202	1042.790405	1454.127319	-1.19979286449539	10.123788765472	0.752475055712356	1	-1.37006230662972	10.0398888723162	0.586139760268595	1	-1.45890356038515	10.0023459812477	0.514075190912456	1	-1.14191566407452	9.89386986640945	0.818221002810922	1	-1.21596283236538	9.85226639275034	0.734977547280708	1	10.2503509137268	9.98780173902842	10.2503509137268	9.7965468793235	10.2503509137268	9.70600880027843	9.98780173902842	9.7965468793235	9.98780173902842	9.70600880027843	10.25035091	9.98780174
813	NM_001130674,NM_001199671,NM_001199672,NM_001199673,NM_001219,NR_074086,XM_017012659	CALU	calumenin	protein_coding	NP_001124146.1;NP_001186600.1;NP_001186601.1;NP_001186602.1;NP_001210.1;XP_016868148.1	1458	603420	.	.	44.318223999999994	38.385104	47.767799	41.612422	108.234996	92.03198300000001	111.91367200000002	102.005999	1.06901589567904	7.92112780816307	0.908044031477569	1	1.03152636657106	7.89474528763073	0.957197211798106	1	-1.079149851427	7.81830841622622	0.895118345632602	1	-1.03634375031262	7.94294719646759	0.950770047569262	1	-1.15362823883798	7.86908756303358	0.804630316735412	1	7.87815441957196	7.97404251405839	7.87815441957196	7.92274802210432	7.87815441957196	7.76874356167957	7.97404251405839	7.92274802210432	7.97404251405839	7.76874356167957	7.87815442	7.97404251
816	NM_001220,NM_001293170,NM_172078,NM_172079,NM_172080,NM_172081,NM_172082,NM_172083,NM_172084,XM_005249862,XM_005249864,XM_006715781,XM_006715784,XM_011515547,XM_011515549,XM_011515550,XM_011515551,XM_011515552,XM_011515553,XM_011515554,XM_011515555,XM_011515556,XM_011515557,XM_011515558,XM_011515559,XM_017012660,XM_017012661,XM_017012662,XM_017012663,XM_017012664,XM_017012665,XM_017012666,XM_0170…	CAMK2B	calcium/calmodulin dependent protein kinase II beta	protein_coding	NP_001211.3;NP_001280099.1;NP_742075.1;NP_742076.1;NP_742077.1;NP_742078.1;NP_742079.1;NP_742080.1;NP_742081.1;XP_005249919.1;XP_005249921.1;XP_006715844.1;XP_006715847.1;XP_011513849.1;XP_011513851.1;XP_011513852.1;XP_011513853.1;XP_011513854.1;XP_011513855.1;XP_011513856.1;XP_011513857.1;XP_011513858.1;XP_011513859.1;XP_011513860.1;XP_011513861.1;XP_016868149.1;XP_016868150.1;XP_016868151.1;XP_…	1461	607707	.	.	0.032483	0.057007	0.03966	0.023321	0.079331	0.136681	0.092917	0.057167	1.38090256762438	-2.479389435635	0.682941373660729	1	1.59176356826731	-2.38037768148173	0.626356246823915	1	2.36079613502427	-2.06234984064909	0.244226991642816	1	1.15238723021003	-2.19132188289929	1	1	1.70923300587227	-1.89257943484361	0.546199527970009	1	0.171355033305445	0.232492137403478	0.171355033305445	0.265193837872167	0.171355033305445	0.378871637427947	0.232492137403478	0.265193837872167	0.232492137403478	0.378871637427947	0.17135503	0.23249214
817	NM_001221,NM_001321566,NM_001321567,NM_001321568,NM_001321569,NM_001321570,NM_001321571,NM_001321572,NM_001321573,NM_001321574,NM_001321575,NM_001321576,NM_001321577,NM_001321578,NM_001321579,NM_001321580,NM_001321581,NM_001321582,NM_001321583,NM_001321584,NM_001321585,NM_001321586,NM_001321587,NM_001321588,NM_001321589,NM_001321590,NM_001321591,NM_001321592,NM_172114,NM_172115,NM_172127,NM_17212…	CAMK2D	calcium/calmodulin dependent protein kinase II delta	protein_coding	NP_001212.2;NP_001308495.1;NP_001308496.1;NP_001308497.1;NP_001308498.1;NP_001308499.1;NP_001308500.1;NP_001308501.1;NP_001308502.1;NP_001308503.1;NP_001308504.1;NP_001308505.1;NP_001308506.1;NP_001308507.1;NP_001308508.1;NP_001308509.1;NP_001308510.1;NP_001308511.1;NP_001308512.1;NP_001308513.1;NP_001308514.1;NP_001308515.1;NP_001308516.1;NP_001308517.1;NP_001308518.1;NP_001308519.1;NP_001308520…	1462	607708	.	.	18.475680000000004	13.213579	15.774603000000003	17.860011	45.12174	31.680835	36.95781800000001	43.780873	1.051539825222	6.76053256327824	0.930826631027698	1	-1.17428398070532	6.61261548607599	0.781117553730325	1	-1.28128139450688	6.55620590426262	0.668325710024774	1	-1.23480612455429	6.65221339687902	0.715328680318756	1	-1.3473178353113	6.59736094118761	0.606501392121444	1	6.73702319485823	6.80886487154185	6.73702319485823	6.50759289217342	6.73702319485823	6.38322786263014	6.80886487154185	6.50759289217342	6.80886487154185	6.38322786263014	6.73702319	6.80886487
818	NM_001204492,NM_001222,NM_001320898,NM_001367514,NM_001367516,NM_001367517,NM_001367518,NM_001367519,NM_001367520,NM_001367521,NM_001367522,NM_001367523,NM_001367524,NM_001367525,NM_001367526,NM_001367527,NM_001367528,NM_001367529,NM_001367530,NM_001367531,NM_001367532,NM_001367533,NM_001367534,NM_001367535,NM_001367536,NM_001367537,NM_001367538,NM_001367539,NM_001367540,NM_001367541,NM_001367542…	CAMK2G	calcium/calmodulin dependent protein kinase II gamma	protein_coding	NP_001191421.1;NP_001213.2;NP_001307827.1;NP_001354443.1;NP_001354445.1;NP_001354446.1;NP_001354447.1;NP_001354448.1;NP_001354449.1;NP_001354450.1;NP_001354451.1;NP_001354452.1;NP_001354453.1;NP_001354454.1;NP_001354455.1;NP_001354456.1;NP_001354457.1;NP_001354458.1;NP_001354459.1;NP_001354460.1;NP_001354461.1;NP_001354462.1;NP_001354463.1;NP_001354464.1;NP_001354465.1;NP_001354466.1;NP_001354467…	1463	602123	.	.	8.840058	9.202401999999998	8.522669999999998	9.420347999999995	21.589394000000002	22.06364799999999	19.967495	23.09243199999999	-1.06517501042903	5.1899733064606	0.91356561477513	1	-1.13835102109815	5.14431997532565	0.823162717330763	1	-1.00045776402069	5.23443890877502	0.999937611609016	1	-1.06869818553367	5.0966267616831	0.909079523039673	1	1.06468731699321	5.18970964903261	0.91424652578973	1	5.27144475067661	5.18278209038575	5.27144475067661	5.0896485360075	5.27144475067661	5.27080155355829	5.18278209038575	5.0896485360075	5.18278209038575	5.27080155355829	5.27144475	5.18278209
819	NM_001745	CAMLG	calcium modulating ligand	protein_coding	NP_001736.1	1471	601118	.	.	7.203712	9.664262	7.010007	7.210875	17.593073	23.171	16.423525	17.676271	1.02248995322852	4.09753837080398	0.970532488712877	1	-1.0571873405654	4.04184775356032	0.924631789083067	1	1.40387946356487	4.34614937933396	0.559361633196276	1	-1.0809629797355	4.05849836559014	0.894238637104396	1	1.3729979872719	4.35994030741454	0.58545940799368	1	4.16184745416725	4.19216352277497	4.16184745416725	4.08621017520998	4.16184745416725	4.62793544829474	4.19216352277497	4.08621017520998	4.19216352277497	4.62793544829474	4.16184745	4.19216352
821	NM_001024649,NM_001363993,NM_001363994,NM_001363995,NM_001363996,NM_001363997,NM_001363998,NM_001363999,NM_001364000,NM_001364001,NM_001746,NR_157048,XM_011534664,XM_011534665	CANX	calnexin	protein_coding	NP_001019820.1;NP_001350922.1;NP_001350923.1;NP_001350924.1;NP_001350925.1;NP_001350926.1;NP_001350927.1;NP_001350928.1;NP_001350929.1;NP_001350930.1;NP_001737.1;XP_011532966.1;XP_011532967.1	1473	114217	.	.	183.850248	142.24961299999998	170.62626200000003	174.23865600000002	449.003355	341.05714800000004	399.75488700000005	427.11737300000004	1.06958568454258	9.91176234311759	0.907236635607297	1	-1.0651660344311	9.81760159891563	0.912923960756222	1	-1.17357802609432	9.75158903644897	0.781660719199213	1	-1.13928633080473	9.86847305861692	0.82132357098902	1	-1.25524221052615	9.80479907785652	0.69398989811298	1	9.86392574762574	9.96087726720233	9.86392574762574	9.7729481269198	9.86392574762574	9.63328018709161	9.96087726720233	9.7729481269198	9.96087726720233	9.63328018709161	9.86392575	9.96087727
822	NM_001256139,NM_001256140,NM_001320732,NM_001320733,NM_001320734,NM_001747,XM_011533122,XM_011533123	CAPG	capping actin protein, gelsolin like	protein_coding	NP_001243068.1;NP_001243069.1;NP_001307661.1;NP_001307662.1;NP_001307663.1;NP_001738.2;XP_011531424.1;XP_011531425.1	1474	153615	.	.	35.871134999999995	33.603723	29.096956	36.552116000000005	87.605323	80.568165	68.170338	89.601491	1.01301524178016	5.70638245272054	0.982529851266735	1	-1.29948115300955	5.52048012265113	0.651040928402168	1	-1.04840997245934	5.66338960213907	0.935198822376736	1	-1.31639334185972	5.53102408800486	0.635105130069876	1	-1.06205510617426	5.67301083918902	0.917441308888203	1	5.72376486531186	5.74207061643027	5.72376486531186	5.3539672270758	5.72376486531186	5.65688031726121	5.74207061643027	5.3539672270758	5.74207061643027	5.65688031726121	5.72376487	5.74207062
823	NM_001198868,NM_001198869,NM_005186,NR_040008,XM_006718698,XM_011545292	CAPN1	calpain 1	protein_coding	NP_001185797.1;NP_001185798.1;NP_005177.2;XP_006718761.1;XP_011543594.1	1476	114220	.	.	50.895933	50.56653300000001	48.015184	59.795505000000006	124.299234	121.238128	112.49324899999999	146.57883	-1.14811762491653	7.47816053097461	0.811076350573517	1	-1.27819797667808	7.40813315916397	0.67117300337376	1	-1.12914292301238	7.4894088129	0.833516133426728	1	-1.11329864189895	7.29975962553579	0.852670669131247	1	1.01680447083431	7.38718630646962	0.977103849918786	1	7.58165847864736	7.38350103123859	7.58165847864736	7.2296371162461	7.58165847864736	7.40740080081361	7.38350103123859	7.2296371162461	7.38350103123859	7.40740080081361	7.58165848	7.38350103
824	NM_001146068,NM_001748,XR_002957688	CAPN2	calpain 2	protein_coding	NP_001139540.1;NP_001739.3	1479	114230	.	.	27.353423	33.357388	28.242384	29.575322999999997	66.803169	79.977549	66.168187	72.499039	-1.17732654175971	7.02159860227205	0.77762516294287	1	-1.24325777496675	6.98600549274888	0.706471736628334	1	1.06192288383635	7.1784955027968	0.917259418885157	1	-1.05600063387759	6.86029106486623	0.924989986292265	1	1.25022965506311	7.06910663146163	0.699325349530186	1	7.14444261455943	6.91073184263537	7.14444261455943	6.83279119239458	7.14444261455943	7.2305280046851	6.91073184263537	6.83279119239458	6.91073184263537	7.2305280046851	7.14444261	6.91073184
825	NM_000070,NM_024344,NM_173087,NM_173088,NM_173089,NM_173090	CAPN3	calpain 3	protein_coding	NP_000061.1;NP_077320.1;NP_775110.1;NP_775111.1;NP_775112.1;NP_775113.1	1480	114240	.	.	3.075625	3.1205840000000005	2.5565480000000003	2.980535	7.511362000000002	7.481897999999999	5.989654999999999	7.306292999999999	1.22393049034284	2.94964528740555	0.730343726426384	1	1.03903602852587	2.82493928676243	0.95021734795042	1	1.31832698951646	3.00923597299892	0.637367064732913	1	-1.17794793112285	2.97486720886145	0.779445198342146	1	1.07712570909077	3.14273842029744	0.900944029407398	1	2.98592833890195	3.24380485998276	2.98592833890195	3.03432838991072	2.98592833890195	3.34006745573064	3.24380485998276	3.03432838991072	3.24380485998276	3.34006745573064	2.98592834	3.24380486
826	NM_001003962,NM_001302632,NM_001302633,NM_001749,XM_005259295,XM_005259296,XM_011527359,XM_024451732	CAPNS1	calpain small subunit 1	protein_coding	NP_001003962.1;NP_001289561.1;NP_001289562.1;NP_001740.1;XP_005259352.1;XP_005259353.1;XP_011525661.1;XP_024307500.1	1481	114170	.	.	117.50909599999997	100.75825300000001	108.804203	135.37522900000002	286.983441	241.577627	254.913926	331.850092	-1.12765921344161	7.63067125577321	0.835273676291348	1	-1.27375069087408	7.55072306885291	0.675547405937468	1	-1.28468949163841	7.54534871781195	0.664808395929804	1	-1.12955271310828	7.45621719198936	0.833025009695103	1	-1.139253227687	7.45046880112649	0.821509666274482	1	7.72136346935298	7.54890314001673	7.72136346935298	7.37414741266717	7.72136346935298	7.36188493808417	7.54890314001673	7.37414741266717	7.54890314001673	7.36188493808417	7.72136347	7.54890314
828	NM_004058,NM_080590	CAPS	calcyphosine	protein_coding	NP_004049.3;NP_542157.3	1487	114212	.	.	3.774442	3.901592	1.638614	3.383214	9.218029000000001	9.354442	3.8390579999999996	8.293393	1.14291238511562	2.58961517164375	0.823592100709039	1	-2.11887921626479	2.05109854179257	0.207394693619341	1	1.21148747765643	2.63473187628915	0.746095218145854	1	-2.42163677273998	2.1822478554099	0.136795982547776	1	1.06000007396307	2.72564397098626	0.922000090625638	1	2.7205254757933	2.88565947675106	2.7205254757933	1.86305898576929	2.7205254757933	2.9586542737709	2.88565947675106	1.86305898576929	2.88565947675106	2.9586542737709	2.72052548	2.88565948
829	NM_006135,XM_011542225,XM_017002424	CAPZA1	capping actin protein of muscle Z-line subunit alpha 1	protein_coding	NP_006126.1;XP_011540527.1;XP_016857913.1	1488	601580	.	.	62.715799999999994	45.541471	74.453778	65.05956599999999	153.16598499999998	109.190055	174.43541399999998	159.48282500000002	-1.01496414711568	7.36763507382423	0.979598628040696	1	1.11199188864888	7.45688507950932	0.854238711243977	1	-1.36687283619985	7.17049542867283	0.589128775148284	1	1.12863181842856	7.44680419807779	0.834129942889903	1	-1.34671994694664	7.15815313245526	0.606907741737845	1	7.38669525364159	7.36539524748669	7.38669525364159	7.53897455423417	7.38669525364159	6.93896956243269	7.36539524748669	7.53897455423417	7.36539524748669	6.93896956243269	7.38669525	7.36539525
830	NM_006136	CAPZA2	capping actin protein of muscle Z-line subunit alpha 2	protein_coding	NP_006127.1	1490	601571	.	.	19.810923	16.117142	25.573591	20.143976	48.382698	38.642399	59.915562	49.379639	1.00645883073701	6.78879819981364	0.991287448702883	1	1.23493353382624	6.94432102090388	0.715121534803257	1	-1.19310204982932	6.66247924447978	0.760114396657467	1	1.22700825508204	6.94852716829426	0.723458666989465	1	-1.20080780606151	6.66754475769799	0.751670645482026	1	6.79679323824486	6.80599827982645	6.79679323824486	7.09876038818006	6.79679323824486	6.54457451926374	6.80599827982645	7.09876038818006	6.80599827982645	6.54457451926374	6.79679324	6.80599828
831	NM_001042440,NM_001042441,NM_001042442,NM_001042443,NM_001042444,NM_001042445,NM_001042446,NM_001190442,NM_001284212,NM_001284213,NM_001330626,NM_001330627,NM_001330628,NM_001330629,NM_001330630,NM_001330631,NM_001330632,NM_001330633,NM_001330634,NM_001375317,NM_001750,NM_173060,NR_104285	CAST	calpastatin	protein_coding	NP_001035905.1;NP_001035906.1;NP_001035907.1;NP_001035908.1;NP_001035909.1;NP_001035910.1;NP_001035911.1;NP_001177371.1;NP_001271141.1;NP_001271142.1;NP_001317555.1;NP_001317556.1;NP_001317557.1;NP_001317558.1;NP_001317559.1;NP_001317560.1;NP_001317561.1;NP_001317562.1;NP_001317563.1;NP_001362246.1;NP_001741.4;NP_775083.1	1515	114090	.	.	62.735005	42.89526699999999	48.94126299999999	56.916833000000004	153.212884	102.845533	114.66294300000003	139.52224299999997	1.12823270971537	8.17683464719736	0.834540240016208	1	-1.1951084310652	7.96435136445066	0.757705944116934	1	-1.26740094966642	7.92639994815186	0.681837907179912	1	-1.34836029796234	8.06169888008917	0.605305602956473	1	-1.42992291989654	8.02626044153945	0.536676175237953	1	8.092331219345	8.26579606833803	8.092331219345	7.83621887551126	8.092331219345	7.7518683604246	8.26579606833803	7.83621887551126	8.26579606833803	7.7518683604246	8.09233122	8.26579607
832	NM_001206540,NM_001206541,NM_001282162,NM_001313932,NM_004930,XM_006710938,XM_011542228,XM_011542229,XM_011542230,XM_017002428,XM_017002429,XM_017002430,XM_024450096,XM_024450097	CAPZB	capping actin protein of muscle Z-line subunit beta	protein_coding	NP_001193469.1;NP_001193470.1;NP_001269091.1;NP_001300861.1;NP_004921.1;XP_006711001.1;XP_011540530.1;XP_011540531.1;XP_011540532.1;XP_016857917.1;XP_016857918.1;XP_016857919.1;XP_024305864.1;XP_024305865.1	1491	601572	.	.	77.207507	62.686851000000004	75.59181600000001	83.23578499999999	188.557967	150.29776299999997	177.101678	204.038813	-1.05701743148504	7.20542467513082	0.923622120005106	1	-1.13627003833362	7.15565138399732	0.82505300391698	1	-1.27296428786542	7.08131357164107	0.676412942844653	1	-1.07497747954552	7.11367181654132	0.900494412328749	1	-1.20429808677896	7.03706444925369	0.747791103322789	1	7.25405633939179	7.17459494905544	7.25405633939179	7.07103565483656	7.25405633939179	6.90843702046067	7.17459494905544	7.07103565483656	7.17459494905544	6.90843702046067	7.25405634	7.17459495
833	NM_001014437,NM_001194997,NM_001378136,NM_001378137,NM_001378138,NM_001378139,NM_001378140,NM_001751,NM_139273,NR_036542,NR_165428,NR_165429,NR_165430,XM_024448701,XM_024448702,XM_024448703,XM_024448704,XM_024448705,XR_001747998,XR_002957203,XR_002957204,XR_930913,XR_930914	CARS1	cysteinyl-tRNA synthetase 1	protein_coding	NP_001014437.1;NP_001181926.1;NP_001365065.1;NP_001365066.1;NP_001365067.1;NP_001365068.1;NP_001365069.1;NP_001742.1;NP_644802.1;XP_024304469.1;XP_024304470.1;XP_024304471.1;XP_024304472.1;XP_024304473.1	1493	123859	.	.	39.61885600000001	40.315299	26.900810000000003	27.400706	96.75810000000001	96.65981500000001	63.025059999999996	67.168318	1.45326215566255	6.66251849666271	0.51869846356938	1	-1.09021117584164	6.30699703611174	0.881359919347401	1	1.45417574911957	6.6630444847442	0.518007050032931	1	-1.58436227960609	6.61303869596804	0.427578571492174	1	1.00062880872227	6.90758612401003	0.999318014728876	1	6.38480499741843	6.91871525406355	6.38480499741843	6.26175123967173	6.38480499741843	6.91961467001188	6.91871525406355	6.26175123967173	6.91871525406355	6.91961467001188	6.384805	6.91871525
834	NM_001223,NM_001257118,NM_001257119,NM_033292,NM_033293,NM_033294,NM_033295,XM_017018393,XM_017018394,XM_017018395,XM_017018396	CASP1	caspase 1	protein_coding	NP_001214.1;NP_001244047.1;NP_001244048.1;NP_150634.1;NP_150635.1;NP_150636.1;NP_150637.1;XP_016873882.1;XP_016873883.1;XP_016873884.1;XP_016873885.1	1499	147678	.	.	0.194443	0.039279	0.055165	0.046112	0.474874	0.094176	0.129244	0.113038	4.31277766392312	-1.79521317653375	0.0413762942874821	1	1.46112757980845	-2.74348462848101	0.757076387767903	1	1.02018297167932	-2.94895063162915	1	1	-2.95210177486479	-1.67352741668325	0.125799546055012	1	-4.22194677263394	-1.74035993444255	0.0601928641123209	1	0.134996266339376	0.515216285522039	0.134996266339376	0.194264954918731	0.134996266339376	0.137645358240301	0.515216285522039	0.194264954918731	0.515216285522039	0.137645358240301	0.13499627	0.51521629
835	NM_001224,NM_032982,NM_032983	CASP2	caspase 2	protein_coding	NP_001215.1;NP_116764.2;NP_116765.2	1503	600639	.	.	8.785047	8.574286	10.064557	9.426161	21.455045	20.557676	23.579933	23.106680000000004	-1.04861130603857	5.34540783798954	0.935037095914717	1	1.03556474457782	5.40456598923437	0.952226365499153	1	-1.04911929458482	5.34509774265519	0.934387407235524	1	1.08590476199018	5.37143813387696	0.887093054491843	1	-1.00048448698739	5.31052161472271	0.999900589756134	1	5.4124478417775	5.34561048947234	5.4124478417775	5.46170385267486	5.4124478417775	5.34492884634898	5.34561048947234	5.46170385267486	5.34561048947234	5.34492884634898	5.41244784	5.34561049
836	NM_001354777,NM_001354779,NM_001354780,NM_001354781,NM_001354782,NM_001354783,NM_001354784,NM_004346,NM_032991	CASP3	caspase 3	protein_coding	NP_001341706.1;NP_001341708.1;NP_001341709.1;NP_001341710.1;NP_001341711.1;NP_001341712.1;NP_001341713.1;NP_004337.2;NP_116786.1	1504	600636	.	.	14.036767999999999	11.361300000000002	20.559712	15.568181999999998	34.28092	27.239815999999998	48.16870200000001	38.162835	-1.07932771072118	5.41013145972198	0.89537762474508	1	1.28316798493786	5.65495833835402	0.666741906905159	1	-1.30560666332139	5.28479003465118	0.645413490824682	1	1.38495790727682	5.60791617715926	0.574113311938409	1	-1.20964733089192	5.22348583064597	0.742650004039098	1	5.49545410729366	5.38785109234428	5.49545410729366	5.84810213817463	5.49545410729366	5.12045563407449	5.38785109234428	5.84810213817463	5.38785109234428	5.12045563407449	5.49545411	5.38785109
837	NM_001225,NM_033306,XM_011543019,XM_017018397	CASP4	caspase 4	protein_coding	NP_001216.1;NP_150649.1;XP_011541321.1;XP_016873886.1	1505	602664	.	.	52.189159	53.01291199999999	48.479012000000004	51.234089000000004	127.45757800000001	127.103567	113.579938	125.591946	1.04246037848631	6.20581462712346	0.942871361267208	1	-1.08730116665555	6.11641130464776	0.885055736666479	1	1.08051523081485	6.23243823535634	0.893611879292524	1	-1.13346821233162	6.14797601316164	0.828592483983855	1	1.03650480397531	6.26163074197891	0.95078645757707	1	6.19476218735367	6.25395379708986	6.19476218735367	6.07572594493974	6.19476218735367	6.30501602998361	6.25395379708986	6.07572594493974	6.25395379708986	6.30501602998361	6.19476219	6.2539538
838	NM_001136109,NM_001136110,NM_001136112,NM_004347,NR_024239,NR_036562,XM_011543021	CASP5	caspase 5	protein_coding	NP_001129581.1;NP_001129582.1;NP_001129584.1;NP_004338.3;XP_011541323.1	1506	602665	.	.	1.4177310000000003	0.9516479999999999	1.282726	0.800682	3.462417	2.2816669999999997	3.0052570000000003	1.96274	2.00194035371226	0.718094756283369	0.250470933380039	1	1.53539128730574	0.48133653995985	0.481878810313153	1	1.36013082227175	0.379456674843154	0.629290593010637	1	-1.30389418779949	0.954829683815274	0.656460469203721	1	-1.47180260033751	0.886678675834478	0.521773400058577	1	1.05588260471337	1.66080932726871	1.05588260471337	1.41013614028048	1.05588260471337	1.30349019170141	1.66080932726871	1.41013614028048	1.66080932726871	1.30349019170141	1.0558826	1.66080933
839	NM_001226,NM_032992,NR_133012	CASP6	caspase 6	protein_coding	NP_001217.2;NP_116787.1	1507	601532	.	.	23.62125	18.166952	23.683283999999997	25.58307	57.688369	43.557016000000004	55.486824	62.712683	-1.05891613498743	5.45468766307445	0.921545505970133	1	-1.11177836562245	5.42094539585769	0.854955346483043	1	-1.34417892068163	5.29800356836646	0.60984196200923	1	-1.04992081665473	5.37812582095729	0.933304959811464	1	-1.26939030901135	5.25123274126577	0.680666227138851	1	5.52604841525781	5.44530007400322	5.52604841525781	5.37666842306347	5.52604841525781	5.11003869311213	5.44530007400322	5.37666842306347	5.44530007400322	5.11003869311213	5.52604842	5.44530007
840	NM_001227,NM_001267056,NM_001267057,NM_001267058,NM_001320911,NM_033338,NM_033339,NM_033340,XM_006718017,XM_011540260,XM_017016763,XM_017016764	CASP7	caspase 7	protein_coding	NP_001218.1;NP_001253985.1;NP_001253986.1;NP_001253987.1;NP_001307840.1;NP_203124.1;NP_203125.1;NP_203126.1;XP_006718080.1;XP_011538562.1;XP_016872252.1;XP_016872253.1	1508	601761	.	.	6.065071999999999	5.731555	8.494486000000002	7.645616	14.812263	13.741957	19.901463999999997	18.741971999999997	-1.23200078217642	4.18150821388391	0.719725152641951	1	1.07836557160816	4.37907988035612	0.897152507650558	1	-1.28451433149295	4.15504556053073	0.666754230107104	1	1.32854624850787	4.24254633947836	0.624979408275138	1	-1.04262475791206	3.99379647856495	0.943939508784583	1	4.39206605765555	4.10688727643618	4.39206605765555	4.49591930997865	4.39206605765555	4.05022454839931	4.10688727643618	4.49591930997865	4.10688727643618	4.05022454839931	4.39206606	4.10688728
841	NM_001080124,NM_001080125,NM_001228,NM_001372051,NM_033355,NM_033356,NM_033358,NR_111983,XM_005246885,XM_005246887,XM_005246888,XM_005246889,XM_005246890,XM_005246891,XM_005246892,XM_005246893,XM_005246894,XM_005246895,XM_006712789,XM_006712790,XM_006712793,XM_011511969,XR_001738971,XR_923035	CASP8	caspase 8	protein_coding	NP_001073593.1;NP_001073594.1;NP_001219.2;NP_001358980.1;NP_203519.1;NP_203520.1;NP_203522.1;XP_005246942.1;XP_005246944.1;XP_005246945.1;XP_005246946.1;XP_005246947.1;XP_005246948.1;XP_005246949.1;XP_005246950.1;XP_005246951.1;XP_005246952.1;XP_006712852.1;XP_006712853.1;XP_006712856.1;XP_011510271.1	1509	601763	.	.	12.292924999999999	8.522158	12.343296	12.831796999999998	30.022069	20.432698000000002	28.918714000000005	31.455038	1.00156911861121	5.09912727738134	0.99843050619224	1	-1.03397922465431	5.07405903355445	0.954472882974141	1	-1.3792211794861	4.88505864626315	0.579495745707241	1	-1.03560154260587	5.07527237105066	0.952346956428648	1	-1.38138332366277	4.88632664018562	0.577720140244958	1	5.13829790857541	5.14049583683082	5.13829790857541	5.09147946319363	5.13829790857541	4.68986584881285	5.14049583683082	5.09147946319363	5.14049583683082	4.68986584881285	5.13829791	5.14049584
842	NM_001229,NM_001278054,NM_032996,NR_102732,NR_102733,XM_005246014,XM_011542273	CASP9	caspase 9	protein_coding	NP_001220.2;NP_001264983.1;NP_127463.2;XP_005246071.1;XP_011540575.1	1511	602234	.	.	3.71811	4.333148	4.527861	4.625856000000001	9.080457	10.389141999999998	10.608182	11.339521	-1.14592544616469	3.60184677382464	0.814788409706081	1	1.01303071208212	3.70559522507305	0.983662898024728	1	1.06553083875095	3.7427981305125	0.914974314977341	1	1.16085717346871	3.61185923833351	0.798571109787912	1	1.2210157550661	3.651438867072	0.732550842944755	1	3.80052342458294	3.61901277163475	3.80052342458294	3.81787126126704	3.80052342458294	3.88572615554769	3.61901277163475	3.81787126126704	3.61901277163475	3.88572615554769	3.80052342	3.61901277
843	NM_001206524,NM_001206542,NM_001230,NM_001306083,NM_032974,NM_032976,NM_032977,XM_005246907,XM_006712796,XM_011511990,XR_923043,XR_923044	CASP10	caspase 10	protein_coding	NP_001193453.1;NP_001193471.1;NP_001221.2;NP_001293012.1;NP_116756.2;NP_116758.1;NP_116759.2;XP_005246964.1;XP_006712859.1;XP_011510292.1	1500	601762	.	.	4.783221000000001	4.543979000000001	4.4259900000000005	4.127063000000001	11.681692	10.894624	10.36951	10.116813	1.15183008075309	4.67629254308679	0.807706194667762	1	-1.00294925533249	4.56871892058431	0.996765400878007	1	1.13653820258704	4.66603152962604	0.825672646365945	1	-1.15522692610309	4.67436161458266	0.803787802868893	1	-1.01345448340985	4.76517760597969	0.982389053732764	1	4.62864373587024	4.82487800754432	4.62864373587024	4.62456680528639	4.62864373587024	4.80628002706725	4.82487800754432	4.62456680528639	4.82487800754432	4.80628002706725	4.62864374	4.82487801
847	NM_001752	CAT	catalase	protein_coding	NP_001743.1	1516	115500	.	.	98.009155	67.785843	85.331276	87.206001	239.360245	162.523087	199.919968	213.771149	1.15013186319522	7.85701579523295	0.808685586651172	1	-1.05060946589336	7.71743406514274	0.931935894452197	1	-1.22826307355914	7.61195608016487	0.722040936835844	1	-1.20833936984021	7.82433222492625	0.743286520531387	1	-1.41266415314429	7.72665099325348	0.550564537012085	1	7.7590878000275	7.9600191100796	7.7590878000275	7.68819771907144	7.7590878000275	7.46398468266634	7.9600191100796	7.68819771907144	7.9600191100796	7.46398468266634	7.7590878	7.96001911
857	NM_001172895,NM_001172896,NM_001172897,NM_001753	CAV1	caveolin 1	protein_coding	NP_001166366.1;NP_001166367.1;NP_001166368.1;NP_001744.2	1527	601047	.	.	7.837305000000001	7.893667	9.581574	9.808693	19.140448	18.925828	22.448369	24.044396	-1.23408057377954	4.6881705143247	0.717022565261833	1	-1.04916721695231	4.79742960222199	0.934531737222338	1	-1.19140448500094	4.71114850737876	0.762887678086655	1	1.17624770590073	4.65035846106013	0.779826699380305	1	1.03581942051336	4.55430402221154	0.952431743242952	1	4.88000426478848	4.58796979142974	4.88000426478848	4.81316227076005	4.88000426478848	4.6366706391744	4.58796979142974	4.81316227076005	4.58796979142974	4.6366706391744	4.88000426	4.58796979
858	NM_001206747,NM_001206748,NM_001233,NM_198212	CAV2	caveolin 2	protein_coding	NP_001193676.1;NP_001193677.1;NP_001224.1;NP_937855.1	1528	601048	.	.	5.244781999999999	5.922833000000001	6.47187	6.88758	12.808928000000002	14.200563	15.162739	16.883769	-1.28014560495942	4.29185073672251	0.670798119225136	1	-1.09280271461754	4.39604294003042	0.878984484423634	1	-1.10872176664178	4.38634566498932	0.859428521397885	1	1.17143354927939	4.22143164687442	0.785684574682562	1	1.15461213580308	4.21027897575645	0.805058739460042	1	4.52093391309618	4.182091490594	4.52093391309618	4.39871061278413	4.52093391309618	4.3788395739063	4.182091490594	4.39871061278413	4.182091490594	4.3788395739063	4.52093391	4.18209149
860	NM_001015051,NM_001024630,NM_001278478,NM_001369405,NR_103532,NR_103533	RUNX2	RUNX family transcription factor 2	protein_coding	NP_001015051.3;NP_001019801.3;NP_001265407.1;NP_001356334.1	10472	600211	.	.	0.071051	0.068178	0.22004999999999997	0.21682200000000001	0.173523	0.163463	0.515546	0.531503	-1.1889181275101	-1.40060666321055	0.841097475063654	1	2.27984617782301	-0.623771545310628	0.208897266052366	1	1.14583769392511	-1.19911710249142	0.906363673196266	1	2.71005836739502	-0.675786537838067	0.130074700013437	1	1.36213027637654	-1.29404188413107	0.693345967378153	1	0.462939169733155	0.398276086881028	0.462939169733155	0.899056861564116	0.462939169733155	0.519845787324898	0.398276086881028	0.899056861564116	0.398276086881028	0.519845787324898	0.46293917	0.39827609
861	NM_001001890,NM_001122607,NM_001754,XM_005261068,XM_005261069,XM_011529766,XM_011529767,XM_011529768,XM_011529770,XM_017028487,XR_937576	RUNX1	RUNX family transcription factor 1	protein_coding	NP_001001890.1;NP_001116079.1;NP_001745.2;XP_005261125.1;XP_005261126.1;XP_011528068.1;XP_011528069.1;XP_011528070.1;XP_011528072.1;XP_016883976.1	10471	151385	.	.	0.269682	0.18248	0.2275	0.210162	0.658621	0.437513	0.533	0.515177	1.29019095619397	0.829498548579806	0.674481654614698	1	1.0380275534948	0.664332843916511	0.950905905779588	1	-1.06439193355793	0.596731485873989	0.931001678714359	1	-1.24292380836045	0.853795425083736	0.7295403947691	1	-1.37322628692091	0.79628053972491	0.604234322478554	1	1.3376545772358	1.57103564996896	1.3376545772358	1.37047224452025	1.3376545772358	1.28385272561467	1.57103564996896	1.37047224452025	1.57103564996896	1.28385272561467	1.33765458	1.57103565
865	NM_001368707,NM_001368708,NM_001368709,NM_001368710,NM_001755,NM_022845	CBFB	core-binding factor subunit beta	protein_coding	NP_001355636.1;NP_001355637.1;NP_001355638.1;NP_001355639.1;NP_001746.1;NP_074036.1	1539	121360	.	.	9.994939	8.604472999999999	11.241267	11.964853	24.409869999999998	20.630052999999997	26.336807	29.329868	-1.1656743929699	5.21904545909027	0.791416198004152	1	-1.09597806158099	5.26066793767305	0.874495800860652	1	-1.3332204150541	5.13299545516409	0.619860733829992	1	1.06359298251711	5.14942235634542	0.915633298273851	1	-1.14373269635952	5.01086394095141	0.817022632021631	1	5.35975824250199	5.14439166929812	5.35975824250199	5.23090149690844	5.35975824250199	4.95648090712136	5.14439166929812	5.23090149690844	5.14439166929812	4.95648090712136	5.35975824	5.14439167
866	NM_001756	SERPINA6	serpin family A member 6	protein_coding	NP_001747.3	1540	122500	.	.	44.007599	33.986996	34.978931	49.848312	107.476379	81.487091	81.951042	122.194931	-1.10670177216637	6.24158601434573	0.860932714833547	1	-1.46507452549348	6.06356247839989	0.509898424795227	1	-1.40000493388291	6.09062052019055	0.561314530697619	1	-1.32381969895101	5.97844299959464	0.628010114257199	1	-1.2650240299646	6.0071197308876	0.684639459418683	1	6.33032337172148	6.18596510372073	6.33032337172148	5.78764893262583	6.33032337172148	5.85203181488278	6.18596510372073	5.78764893262583	6.18596510372073	5.85203181488278	6.33032337	6.1859651
867	NM_005188	CBL	Cbl proto-oncogene	protein_coding	NP_005179.2	1541	165360	.	.	3.059519	3.330653	3.929923	3.557025	7.472028	7.985562	9.207292	8.719461	-1.13621436976934	5.3341362322934	0.825636004456933	1	1.07468492425359	5.47602168287238	0.901220738839225	1	-1.01942809120685	5.4094396918998	0.973936235413566	1	1.22107212073478	5.39032112047235	0.730257411679664	1	1.11456003800401	5.31949013432972	0.851699883272568	1	5.45546961168033	5.27569785810836	5.45546961168033	5.55710072308673	5.45546961168033	5.42834701124612	5.27569785810836	5.55710072308673	5.27569785810836	5.42834701124612	5.45546961	5.27569786
868	NM_001321786,NM_001321788,NM_001321789,NM_001321790,NM_001321791,NM_001321793,NM_001321794,NM_001321795,NM_001321796,NM_001321797,NM_001321798,NM_001321799,NM_001321806,NM_001321807,NM_001321808,NM_001321811,NM_001321813,NM_001321816,NM_001321820,NM_001321822,NM_170662,NR_135806,NR_135807,NR_135808,NR_135809,NR_135810,NR_135811,NR_135812,XM_011513257,XM_011513259,XM_017007395,XM_017007396,XM_0170…	CBLB	Cbl proto-oncogene B	protein_coding	NP_001308715.1;NP_001308717.1;NP_001308718.1;NP_001308719.1;NP_001308720.1;NP_001308722.1;NP_001308723.1;NP_001308724.1;NP_001308725.1;NP_001308726.1;NP_001308727.1;NP_001308728.1;NP_001308735.1;NP_001308736.1;NP_001308737.1;NP_001308740.1;NP_001308742.1;NP_001308745.1;NP_001308749.1;NP_001308751.1;NP_733762.2;XP_011511559.1;XP_011511561.2;XP_016862884.1;XP_016862885.1;XP_016862886.1;XP_016862887…	1542	604491	.	.	2.9771270000000003	2.987319	2.559604	2.6689199999999995	7.270809999999999	7.162380999999998	5.996814	6.542413	1.11872033550982	4.35124507992869	0.847235475965685	1	-1.07903733419001	4.21439836711159	0.896445767056579	1	1.17070796594156	4.38614778711037	0.786320494043522	1	-1.20714025930157	4.30056285558103	0.74604011588712	1	1.04647058274943	4.46313552515801	0.938423720490027	1	4.3391122484359	4.49339152197171	4.3391122484359	4.23498035765793	4.3391122484359	4.55608194100181	4.49339152197171	4.23498035765793	4.49339152197171	4.55608194100181	4.33911225	4.49339152
871	NM_001207014,NM_001235,XM_011545327,XM_024448756	SERPINH1	serpin family H member 1	protein_coding	NP_001193943.1;NP_001226.2;XP_011543629.1;XP_024304524.1	1546	600943	.	.	60.463312	63.125105999999995	51.227871	58.213333000000006	147.664895	151.348509	120.020161	142.700396	1.06699272230052	7.06894001476244	0.910726228549558	1	-1.16843259513084	6.91351288956011	0.78770275936137	1	1.13671648048086	7.11678825608582	0.824540992558764	1	-1.2467088750666	6.9646610448331	0.702934218177984	1	1.06534600839449	7.16135393920283	0.912852559081586	1	7.03215745326712	7.12501684177452	7.03215745326712	6.80943502196791	7.03215745326712	7.21570610943604	7.12501684177452	6.80943502196791	7.12501684177452	7.21570610943604	7.03215745	7.12501684
873	NM_001286789,NM_001757	CBR1	carbonyl reductase 1	protein_coding	NP_001273718.1;NP_001748.1	1548	114830	.	.	12.606836	13.034364	11.454152	12.750342	30.788711000000003	31.251143	26.835569	31.255362	1.00712447811527	4.08297872831598	0.991415266649526	1	-1.1465620190792	3.98263909451694	0.814463808350494	1	1.06595445792726	4.1245816228639	0.913308083714126	1	-1.15472952162522	3.98815545336153	0.805060665238309	1	1.05841337966275	4.12976408560491	0.923142078890022	1	4.15845517229028	4.16812662038535	4.15845517229028	3.97291225905406	4.15845517229028	4.24560310747232	4.16812662038535	3.97291225905406	4.16812662038535	4.24560310747232	4.15845517	4.16812662
874	NM_001236,XM_011529772	CBR3	carbonyl reductase 3	protein_coding	NP_001227.1;XP_011528074.1	1549	603608	.	.	0.187906	0.153338	0.210922	0.611994	0.458907	0.36764399999999997	0.49416299999999996	1.500202	-3.00550591587869	-1.0505112404361	0.107915268272156	1	-2.73237080147397	-1.0339832233989	0.132213364120198	1	-3.63749336641271	-1.09856332148864	0.062378117893273	1	1.10019202231585	-1.91959823487605	1	1	-1.21027954661163	-2.08388713718609	0.82097460932215	1	0.742107088626407	0.28989641668472	0.742107088626407	0.316191900346179	0.742107088626407	0.243098233463568	0.28989641668472	0.316191900346179	0.28989641668472	0.243098233463568	0.74210709	0.28989642
875	NM_000071,NM_001178008,NM_001178009,NM_001320298,NM_001321072,XM_011529774,XM_011529777,XM_011529783,XM_017028491,XM_024452136,XM_024452137,XM_024452138,XM_024452139,XM_024452140,XR_001754915,XR_001754916,XR_001754917,XR_002958634	CBS	cystathionine beta-synthase	protein_coding	NP_000062.1;NP_001171479.1;NP_001171480.1;NP_001307227.1;NP_001308001.1;XP_011528076.1;XP_011528079.1;XP_011528085.1;XP_016883980.1;XP_024307904.1;XP_024307905.1;XP_024307906.1;XP_024307907.1;XP_024307908.1	1550	613381	.	.	62.738122999999995	69.142163	49.424164000000005	56.85860600000001	153.220496	165.77499	115.794312	139.379515	1.16237851429148	7.63410081202663	0.794539187611594	1	-1.14768395874696	7.42557069449062	0.811580104894942	1	1.1419887195788	7.62043679898123	0.81825153209188	1	-1.33404302469771	7.54559779171197	0.618266946853435	1	-1.0178545938156	7.72586951110952	0.975649100286211	1	7.52910648425887	7.74509693547573	7.52910648425887	7.33153206759681	7.52910648425887	7.71968527245987	7.74509693547573	7.33153206759681	7.74509693547573	7.71968527245987	7.52910648	7.74509694
883	NM_001122671,NM_001122672,NM_001287390,NM_001352988,NM_001352989,NM_001352990,NM_001352991,NM_001352992,NM_001352993,NM_001352994,NM_001352995,NM_001352996,NM_001352997,NM_001352998,NM_001352999,NM_004059,NR_109829,NR_148224,NR_148225,XM_011519168,XM_011519169,XM_011519170,XM_017015262,XM_017015265,XM_017015267,XM_024447709	KYAT1	kynurenine aminotransferase 1	protein_coding	NP_001116143.1;NP_001116144.1;NP_001274319.1;NP_001339917.1;NP_001339918.1;NP_001339919.1;NP_001339920.1;NP_001339921.1;NP_001339922.1;NP_001339923.1;NP_001339924.1;NP_001339925.1;NP_001339926.1;NP_001339927.1;NP_001339928.1;NP_004050.3;XP_011517470.1;XP_011517471.1;XP_011517472.1;XP_016870751.1;XP_016870754.1;XP_016870756.1;XP_024303477.1	1564	600547	.	.	3.15351	3.6922680000000003	2.7930230000000003	3.044965	7.701577	8.852568	6.543687	7.464232	1.06754534919873	2.83923973364727	0.913846723034558	1	-1.05120345464926	2.75593186192418	0.933279293950684	1	1.36239486499808	3.03041177684512	0.598089691770787	1	-1.12220612499524	2.80502346739196	0.845448138422083	1	1.27618947816541	3.07183979525052	0.67695634209406	1	2.98081568477046	3.06352520590496	2.98081568477046	2.91808451074388	2.98081568477046	3.3776070595052	3.06352520590496	2.91808451074388	3.06352520590496	3.3776070595052	2.98081568	3.06352521
889	NM_001013406,NM_001350669,NM_001350670,NM_001350671,NM_001350672,NM_001350673,NM_001350674,NM_001350675,NM_001350676,NM_001350677,NM_001350678,NM_001350679,NM_001350680,NM_001350681,NM_001350682,NM_001350683,NM_001350684,NM_001350685,NM_001350686,NM_001350687,NM_001350688,NM_001350689,NM_001350690,NM_001350691,NM_001350692,NM_001350693,NM_001350694,NM_001350695,NM_001350696,NM_001350697,NM_004912…	KRIT1	KRIT1 ankyrin repeat containing	protein_coding	NP_001013424.1;NP_001337598.1;NP_001337599.1;NP_001337600.1;NP_001337601.1;NP_001337602.1;NP_001337603.1;NP_001337604.1;NP_001337605.1;NP_001337606.1;NP_001337607.1;NP_001337608.1;NP_001337609.1;NP_001337610.1;NP_001337611.1;NP_001337612.1;NP_001337613.1;NP_001337614.1;NP_001337615.1;NP_001337616.1;NP_001337617.1;NP_001337618.1;NP_001337619.1;NP_001337620.1;NP_001337621.1;NP_001337622.1;NP_001337…	1573	604214	.	.	6.351199	4.874418	7.027938000000001	5.747319000000001	15.511049000000002	11.686886000000001	16.465531	14.088604	1.1361247212283	4.90361663404046	0.825971276881257	1	1.18667640818874	4.93730578321702	0.767865182115267	1	-1.08120926620869	4.75369298513619	0.8933690328513	1	1.04449429794897	5.0244690727304	0.940605641776756	1	-1.22838719867194	4.8522602766466	0.722951007541815	1	4.85786560306084	5.03602457504551	4.85786560306084	5.09695834410059	4.85786560306084	4.74924683344184	5.03602457504551	5.09695834410059	5.03602457504551	4.74924683344184	4.8578656	5.03602458
890	NM_001237	CCNA2	cyclin A2	protein_coding	NP_001228.2	1578	123835	.	.	31.791708	31.953131	35.556252	36.948906	77.642448	76.61071	83.303619	90.574158	-1.13578133503811	6.68754285078489	0.825720099690277	1	-1.06832561622299	6.72953118733694	0.909052075481725	1	-1.10395895421466	6.70688957686005	0.864217660534154	1	1.06314157299216	6.63763182467549	0.915763284685057	1	1.02882559916128	6.61346687485159	0.960975705451285	1	6.7891361481378	6.60721791397475	6.7891361481378	6.69467415704456	6.7891361481378	6.64780253313216	6.60721791397475	6.69467415704456	6.60721791397475	6.64780253313216	6.78913615	6.60721791
891	NM_001354844,NM_001354845,NM_031966	CCNB1	cyclin B1	protein_coding	NP_001341773.1;NP_001341774.1;NP_114172.1	1579	123836	.	.	60.914998000000004	60.807779000000004	65.506212	79.441101	148.768019	145.792491	153.47243	194.736763	-1.27407156399482	7.27905076582477	0.675276751197804	1	-1.24664976237965	7.29290645153618	0.702930347147866	1	-1.24713576514319	7.29269784600343	0.702448497756449	1	1.02199651531329	7.1095712752175	0.970088251441938	1	1.02159804023929	7.10930872807568	0.970637198900058	1	7.45119130465271	7.10399849063962	7.45119130465271	7.13516346075769	7.45119130465271	7.13460487395032	7.10399849063962	7.13516346075769	7.10399849063962	7.13460487395032	7.4511913	7.10399849
892	NM_001013399,NM_001363537,NM_005190,XM_011536232,XM_017011436,XR_001743714	CCNC	cyclin C	protein_coding	NP_001013417.1;NP_001350466.1;NP_005181.2;XP_011534534.1;XP_016866925.1	1581	123838	.	.	33.87317	24.552863	41.343149000000004	32.400077	82.725845	58.867853999999994	96.86156	79.42344899999999	1.05680244914334	6.29614138018355	0.924040906909664	1	1.24469709674332	6.42219497338219	0.705102511685597	1	-1.29469993419331	6.08160467159227	0.655439945919087	1	1.17779511059135	6.45829425072543	0.777213226794664	1	-1.36824120267501	6.12709250509759	0.588241612658919	1	6.27396456307182	6.3526697312683	6.27396456307182	6.58609600498388	6.27396456307182	5.90682011760002	6.3526697312683	6.58609600498388	6.3526697312683	5.90682011760002	6.27396456	6.35266973
894	NM_001759	CCND2	cyclin D2	protein_coding	NP_001750.1	1583	123833	.	.	2.142827	1.101159	1.162407	1.497164	5.233262	2.640135	2.723368	3.67005	1.46452936931458	3.69601040295261	0.512182501649238	1	-1.32383581965562	3.20799508770385	0.630528276550462	1	-1.29695549261636	3.22151339610938	0.656660358157693	1	-1.93878800824425	3.54541490441456	0.259150650155897	1	-1.89941242586462	3.55667228794448	0.273540155762606	1	3.52301325111845	4.03316033300366	3.52301325111845	3.15829813486309	3.52301325111845	3.18460964110473	4.03316033300366	3.15829813486309	4.03316033300366	3.18460964110473	3.52301325	4.03316033
896	NM_001136017,NM_001136125,NM_001136126,NM_001287427,NM_001287434,NM_001760,XM_011514971,XM_011514972	CCND3	cyclin D3	protein_coding	NP_001129489.1;NP_001129597.1;NP_001129598.1;NP_001274356.1;NP_001274363.1;NP_001751.1;XP_011513273.1;XP_011513274.1	1585	123834	.	.	9.345248	9.454343	14.333879000000001	13.278012	22.823180999999998	22.667696999999997	33.582397	32.548857999999996	-1.34164020228252	4.64122100990743	0.612615662261487	1	1.05336309358544	4.87521660120386	0.92899712490875	1	-1.32785349071516	4.64769195246381	0.625180056322506	1	1.41323351658988	4.68463039747701	0.55135491011289	1	1.01038213217035	4.42146453360741	0.986799912554011	1	4.88548625241541	4.47803709456581	4.88548625241541	4.95801871669201	4.88548625241541	4.49227412752284	4.47803709456581	4.95801871669201	4.47803709456581	4.49227412752284	4.88548625	4.47803709
898	NM_001238,NM_001322259,NM_001322261,NM_001322262,XM_011527440	CCNE1	cyclin E1	protein_coding	NP_001229.1;NP_001309188.1;NP_001309190.1;NP_001309191.1;XP_011525742.1	1589	123837	.	.	13.239509	9.892789	18.148538000000002	16.85642	32.333838	23.718914	42.519636	41.320737	-1.24216509050962	4.97830807654353	0.708394400897719	1	1.03937352257234	5.15410082786424	0.947264528392478	1	-1.63119076258848	4.81648119096727	0.400160282127372	1	1.29107309603442	5.00942333311353	0.659492163262014	1	-1.31318201445889	4.63070552807469	0.638878974083371	1	5.16559058437344	4.86241689610548	5.16559058437344	5.2197840178541	5.16559058437344	4.48476808917161	4.86241689610548	5.2197840178541	4.86241689610548	4.48476808917161	5.16559058	4.8624169
899	NM_001323538,NM_001761	CCNF	cyclin F	protein_coding	NP_001310467.1;NP_001752.2	1591	600227	.	.	10.81185	11.550277999999999	10.950204999999999	15.545755999999999	26.404953	27.692902	25.654889	38.10786	-1.40560454663643	5.92323168733242	0.556747767160454	1	-1.45779448825182	5.90152003527819	0.515467086517203	1	-1.29039895001116	5.97579841597323	0.659629553266859	1	-1.03712929486058	5.63085328234938	0.950096892944654	1	1.08927855856936	5.71992938040844	0.882751025988213	1	6.16745851387657	5.68437097282403	6.16745851387657	5.63281452703761	6.16745851387657	5.80544735277909	5.68437097282403	5.63281452703761	5.68437097282403	5.80544735277909	6.16745851	5.68437097
900	NM_001364015,NM_001364018,NM_001364019,NM_001364020,NM_001364021,NM_001364022,NM_001364023,NM_004060,NM_199246,NR_157051,NR_157052,NR_157053,NR_157054,NR_157055,NR_157056	CCNG1	cyclin G1	protein_coding	NP_001350944.1;NP_001350947.1;NP_001350948.1;NP_001350949.1;NP_001350950.1;NP_001350951.1;NP_001350952.1;NP_004051.1;NP_954854.1	1592	601578	.	.	39.67172	37.55800000000001	39.325111	34.688023	96.88719699999999	90.048922	92.13356100000001	85.031974	1.16101260661073	6.61813449117917	0.796258259708473	1	1.10301290696674	6.5788928772942	0.865384850520957	1	1.11687075284458	6.58837739152599	0.848436945934607	1	-1.05258305248689	6.68532000258594	0.929477123836045	1	-1.03952267709611	6.69416113803718	0.946695216610178	1	6.52179459873744	6.73500323435038	6.52179459873744	6.66177980971464	6.52179459873744	6.6796160976154	6.73500323435038	6.66177980971464	6.73500323435038	6.6796160976154	6.5217946	6.73500323
901	NM_004354,XM_011532398,XM_011532399	CCNG2	cyclin G2	protein_coding	NP_004345.1;XP_011530700.1;XP_011530701.1	1593	603203	.	.	3.4588769999999998	3.222735	4.093462000000001	4.397941	8.447348	7.7268170000000005	9.590444	10.780829	-1.26539981157903	4.44755101042567	0.685231097463272	1	-1.09155445345506	4.54523131182428	0.880426999394769	1	-1.36336482980935	4.40128773361544	0.593672083324253	1	1.15926416887022	4.37837794653393	0.799410939760976	1	-1.07741816022582	4.21541505946672	0.898689257715274	1	4.66336317372599	4.33877341451718	4.66336317372599	4.54217290068971	4.66336317372599	4.23669311636211	4.33877341451718	4.54217290068971	4.33877341451718	4.23669311636211	4.66336317	4.33877341
[truncated: 18,697 more rows]
[truncated: 6 more columns]
