# Supplementary material for: Inhibition of Dickkopf-1 enhances the anti-tumor efficacy of sorafenib via inhibition of the PI3K/Akt and Wnt/β-catenin pathways in hepatocellular carcinoma
Source: Cell Commun Signal. 2023 Nov 27;21:339. doi: 10.1186/s12964-023-01355-2 (PMC10680194; doi:10.1186/s12964-023-01355-2)
Supplement: Supplementary file 3 — Additional file 2. [file 12964_2023_1355_MOESM2_ESM.zip › raw data/Figure 3/Figure 3E_Huh7_Sample.Info.txt]

Original	Sample.ID	Sample.Group
Huh7_control_Read_Count	Huh7_control	Huh7_control
Huh7_SOR_Read_Count	Huh7_SOR	Huh7_SOR
Huh7_WAY_Read_Count	Huh7_WAY	Huh7_WAY
Huh7_SOR_WAY_Read_Count	Huh7_SOR_WAY	Huh7_SOR_WAY
