# Supplementary material for: Inhibition of Dickkopf-1 enhances the anti-tumor efficacy of sorafenib via inhibition of the PI3K/Akt and Wnt/β-catenin pathways in hepatocellular carcinoma
Source: Cell Commun Signal. 2023 Nov 27;21:339. doi: 10.1186/s12964-023-01355-2 (PMC10680194; doi:10.1186/s12964-023-01355-2)
Supplement: Supplementary file 3 — Additional file 2. [file 12964_2023_1355_MOESM2_ESM.zip › raw data/Figure 3/Figure 3E_Hep3B.xlsx]

## Sheet: data2
Gene_ID	Transcript_ID	Gene_Symbol	Description	gene_biotype	Protein_ID	HGNC	MIM	Ensembl	IMGT/GENE-DB	Hep3B_SOR_FPKM	Hep3B_SOR_WAY_FPKM	Hep3B_WAY_FPKM	Hep3B_control_FPKM	Hep3B_SOR_TPM	Hep3B_SOR_WAY_TPM	Hep3B_WAY_TPM	Hep3B_control_TPM	Hep3B_SOR/Hep3B_control.fc	Hep3B_SOR/Hep3B_control.logCPM	Hep3B_SOR/Hep3B_control.raw.pval	Hep3B_SOR/Hep3B_control.bh.pval	Hep3B_WAY/Hep3B_control.fc	Hep3B_WAY/Hep3B_control.logCPM	Hep3B_WAY/Hep3B_control.raw.pval	Hep3B_WAY/Hep3B_control.bh.pval	Hep3B_SOR_WAY/Hep3B_control.fc	Hep3B_SOR_WAY/Hep3B_control.logCPM	Hep3B_SOR_WAY/Hep3B_control.raw.pval	Hep3B_SOR_WAY/Hep3B_control.bh.pval	Hep3B_WAY/Hep3B_SOR.fc	Hep3B_WAY/Hep3B_SOR.logCPM	Hep3B_WAY/Hep3B_SOR.raw.pval	Hep3B_WAY/Hep3B_SOR.bh.pval	Hep3B_SOR_WAY/Hep3B_SOR.fc	Hep3B_SOR_WAY/Hep3B_SOR.logCPM	Hep3B_SOR_WAY/Hep3B_SOR.raw.pval	Hep3B_SOR_WAY/Hep3B_SOR.bh.pval	Hep3B_control.mean	Hep3B_SOR.mean	Hep3B_control.mean	Hep3B_WAY.mean	Hep3B_control.mean	Hep3B_SOR_WAY.mean	Hep3B_SOR.mean	Hep3B_WAY.mean	Hep3B_SOR.mean	Hep3B_SOR_WAY.mean	N_Hep3B_control	N_Hep3B_SOR
1	NM_130786	A1BG	alpha-1-B glycoprotein	protein_coding	NP_570602.2	5	138670	.	.	0.188687	0.22737	0.136982	0.252356	0.460816	0.545141	0.320932	0.618608	-1.29211	-0.231746	0.697046	1	-1.88393	-0.440773	0.31211	1	-1.04577	-0.0962374	0.977722	1	-1.45789	-0.663912	0.565604	1	1.2355	-0.265683	0.76398	1	0.944745	0.778501	0.944745	0.575389	0.944745	0.91402	0.778501	0.575389	0.778501	0.91402	0.944745	0.778501
2	NM_000014,NM_001347423,NM_001347424,NM_001347425,XM_006719056	A2M	alpha-2-macroglobulin	protein_coding	NP_000005.3;NP_001334352.2;NP_001334353.2;NP_001334354.2;XP_006719119.1	7	103950	.	.	17.6824	16.8953	18.3788	18.0208	43.1845	40.5081	43.059	44.1751	1.00396	6.49188	0.99477	1	-1.00235	6.48732	0.996973	1	-1.01794	6.47628	0.975677	1	-1.00632	6.4902	0.991528	1	-1.02197	6.47919	0.970237	1	6.50453	6.51017	6.50453	6.50118	6.50453	6.47917	6.51017	6.50118	6.51017	6.47917	6.50453	6.51017
9	NM_000662,NM_001160170,NM_001160171,NM_001160172,NM_001160173,NM_001160174,NM_001160175,NM_001160176,NM_001160179,NM_001291962,XM_006716410,XM_011544687,XM_011544688,XM_011544689,XM_017013947	NAT1	N-acetyltransferase 1	protein_coding	NP_000653.3;NP_001153642.1;NP_001153643.1;NP_001153644.1;NP_001153645.1;NP_001153646.1;NP_001153647.1;NP_001153648.1;NP_001153651.1;NP_001278891.1;XP_006716473.1;XP_011542989.1;XP_011542990.1;XP_011542991.1;XP_016869436.1	7645	108345	.	.	2.31172	2.47138	3.83058	3.2565	5.64574	5.92538	8.97455	7.98277	-1.46899	2.6629	0.513168	1	1.15165	3.01678	0.807821	1	-1.25854	2.75703	0.697747	1	1.69176	2.78708	0.370658	1	1.16722	2.4755	0.792259	1	3.08693	2.60947	3.08693	3.26814	3.08693	2.79835	2.60947	3.26814	2.60947	2.79835	3.08693	2.60947
10	NM_000015,XM_017012938	NAT2	N-acetyltransferase 2	protein_coding	NP_000006.2;XP_016868427.1	7646	612182	.	.	0.806902	0.814833	2.58397	1.11486	1.97064	1.95364	6.05391	2.7329	-1.33982	0.475015	0.643691	1	2.24119	1.34986	0.177431	1	-1.31252	0.488907	0.667303	1	3.00265	1.23943	0.0712405	1	1.02078	0.269072	0.981583	1	1.35356	1.11133	1.35356	2.16614	1.35356	1.12738	1.11133	2.16614	1.11133	1.12738	1.35356	1.11133
12	NM_001085	SERPINA3	serpin family A member 3	protein_coding	NP_001076.2	16	107280	.	.	9.40952	3.62548	2.35889	5.54762	22.9801	8.69243	5.52657	13.5991	1.73516	3.69398	0.345718	1	-2.41721	2.74533	0.135796	1	-1.4588	2.99899	0.517208	1	-4.19417	3.34614	0.0175909	1	-2.53122	3.51947	0.116587	1	3.38469	4.12014	3.38469	2.29461	3.38469	2.90181	4.12014	2.29461	4.12014	2.90181	3.38469	4.12014
13	NM_001086,XM_005247104	AADAC	arylacetamide deacetylase	protein_coding	NP_001077.2;XP_005247161.1	17	600338	.	.	1.36473	0.406843	1.27394	1.75154	3.33297	0.975445	2.98468	4.2936	-1.25153	1.44163	0.711275	1	-1.4083	1.36784	0.566439	1	-3.88178	0.941018	0.0285616	1	-1.12525	1.18977	0.846308	1	-3.10127	0.688712	0.0678695	1	1.99448	1.75894	1.99448	1.64103	1.99448	0.821707	1.75894	1.64103	1.75894	0.821707	1.99448	1.75894
14	NM_001087,NM_001302545,XM_024452712	AAMP	angio associated migratory cell protein	protein_coding	NP_001078.2;NP_001289474.1;XP_024308480.1	18	603488	.	.	67.2537	75.4771	72.0988	81.6838	164.249	180.964	168.918	200.234	-1.18159	7.17015	0.77281	1	-1.16381	7.18019	0.792942	1	-1.03184	7.26304	0.956834	1	1.01528	7.05576	0.979204	1	1.14513	7.14584	0.814635	1	7.29441	7.05534	7.29441	7.07705	7.29441	7.24948	7.05534	7.07705	7.05534	7.24948	7.29441	7.05534
16	NM_001605,XR_933220	AARS1	alanyl-tRNA synthetase 1	protein_coding	NP_001596.2	20	601065	.	.	145.726	140.205	86.5544	106.677	355.895	336.156	202.786	261.5	1.39775	8.88899	0.562707	1	-1.26627	8.46707	0.682918	1	1.37658	8.87619	0.580572	1	-1.76993	8.75658	0.325758	1	-1.01538	9.09945	0.978943	1	8.63087	9.11294	8.63087	8.29125	8.63087	9.09096	9.11294	8.29125	9.11294	9.09096	8.63087	9.11294
18	NM_000663,NM_001127448,NM_020686,XM_011522400,XM_011522401	ABAT	4-aminobutyrate aminotransferase	protein_coding	NP_000654.2;NP_001120920.1;NP_065737.2;XP_011520702.1;XP_011520703.1	23	137150	.	.	12.8269	10.0099	12.5611	13.9016	31.3263	23.9997	29.4291	34.0774	-1.04992	6.13017	0.933073	1	-1.12823	6.08046	0.834836	1	-1.32503	5.97626	0.626916	1	-1.07459	6.04367	0.90119	1	-1.26202	5.93664	0.687681	1	6.18424	6.11494	6.18424	6.01271	6.18424	5.78464	6.11494	6.01271	6.11494	5.78464	6.18424	6.11494
19	NM_005502,XM_005251773,XM_005251776,XM_011518339,XM_011518340,XM_011518341,XM_011518342,XM_011518344,XM_017014378,XM_017014379,XM_017014380,XM_017014381,XM_017014382,XR_001746223	ABCA1	ATP binding cassette subfamily A member 1	protein_coding	NP_005493.2;XP_005251830.1;XP_005251833.1;XP_011516641.1;XP_011516642.1;XP_011516643.1;XP_011516644.1;XP_011516646.1;XP_016869867.1;XP_016869868.1;XP_016869869.1;XP_016869870.1;XP_016869871.1	29	600046	.	.	3.33279	1.71104	2.10131	2.67327	8.13941	4.1024	4.9231	6.55309	1.2753	5.10559	0.674809	1	-1.31777	4.73457	0.634308	1	-1.48555	4.66295	0.49572	1	-1.68054	4.94405	0.372174	1	-1.89451	4.88241	0.273413	1	4.96531	5.30616	4.96531	4.58179	4.96531	4.41652	5.30616	4.58179	5.30616	4.41652	4.96531	5.30616
20	NM_001606,NM_212533,XM_006716996,XR_001746224	ABCA2	ATP binding cassette subfamily A member 2	protein_coding	NP_001597.2;NP_997698.1;XP_006717059.1	32	600047	.	.	9.12855	11.3288	7.11217	7.63655	22.294	27.1619	16.6629	18.7198	1.22154	6.21357	0.72941	1	-1.10343	5.99285	0.865001	1	1.54891	6.41176	0.450538	1	-1.34789	6.1514	0.606093	1	1.26799	6.53208	0.681496	1	6.0829	6.36774	6.0829	5.9431	6.0829	6.7066	6.36774	5.9431	6.36774	6.7066	6.0829	6.36774
21	NM_001089	ABCA3	ATP binding cassette subfamily A member 3	protein_coding	NP_001080.2	33	601615	.	.	3.23	4.15569	3.33083	3.66616	7.88837	9.96366	7.80371	8.98698	-1.1093	4.63675	0.858476	1	-1.13175	4.62301	0.831322	1	1.18683	4.83813	0.767833	1	-1.02024	4.54567	0.973248	1	1.31655	4.77185	0.635584	1	4.76203	4.61817	4.76203	4.59045	4.76203	5.00076	4.61817	4.59045	4.61817	5.00076	4.76203	4.61817
22	NM_001271696,NM_001271697,NM_001271698,NM_001271699,NM_004299	ABCB7	ATP binding cassette subfamily B member 7	protein_coding	NP_001258625.1;NP_001258626.1;NP_001258627.1;NP_001258628.1;NP_004290.2	48	300135	.	.	4.52973	5.20071	4.68451	4.95408	11.0626	12.4692	10.9752	12.1441	-1.06595	4.57336	0.912928	1	-1.08562	4.56056	0.887861	1	1.1009	4.68951	0.868768	1	-1.01845	4.51348	0.975692	1	1.17351	4.64659	0.782999	1	4.67449	4.58606	4.67449	4.5608	4.67449	4.808	4.58606	4.5608	4.58606	4.808	4.67449	4.58606
23	NM_001025091,NM_001090	ABCF1	ATP binding cassette subfamily F member 1	protein_coding	NP_001020262.1;NP_001081.1	70	603429	.	.	86.7238	78.5803	95.6564	103.791	211.799	188.404	224.11	254.427	-1.16876	8.46618	0.787183	1	-1.11569	8.49747	0.849658	1	-1.2604	8.417	0.688832	1	1.04757	8.38323	0.935898	1	-1.07841	8.29591	0.896035	1	8.57794	8.3536	8.57794	8.42044	8.57794	8.24505	8.3536	8.42044	8.3536	8.24505	8.57794	8.3536
24	NM_000350	ABCA4	ATP binding cassette subfamily A member 4	protein_coding	NP_000341.2	34	601691	.	.	0.015421	0.029076	0.024004	0.058286	0.037662	0.069711	0.056239	0.142878	-3.59815	-1.60116	0.0919722	1	-2.45401	-1.49741	0.188194	1	-1.8413	-1.35523	0.377491	1	1.46652	-2.40794	0.682941	1	1.95271	-2.18183	0.462203	1	0.548362	0.172709	0.548362	0.247786	0.548362	0.32224	0.172709	0.247786	0.172709	0.32224	0.548362	0.172709
25	NM_005157,NM_007313	ABL1	ABL proto-oncogene 1, non-receptor tyrosine kinase	protein_coding	NP_005148.2;NP_009297.2	76	189980	.	.	26.6072	19.1284	20.5879	24.9575	64.9806	45.8621	48.2347	61.1792	1.09012	7.31958	0.881326	1	-1.24222	7.10803	0.707521	1	-1.24755	7.10533	0.702052	1	-1.35417	7.1783	0.600258	1	-1.35998	7.17574	0.595163	1	7.26514	7.38885	7.26514	6.95448	7.26514	6.94836	7.38885	6.95448	7.38885	6.94836	7.26514	7.38885
27	NM_001136000,NM_001136001,NM_001168236,NM_001168237,NM_001168238,NM_001168239,NM_005158,NM_007314,XM_005245088,XM_017001035,XR_921764,XR_921765	ABL2	ABL proto-oncogene 2, non-receptor tyrosine kinase	protein_coding	NP_001129472.1;NP_001129473.1;NP_001161708.1;NP_001161709.1;NP_001161710.1;NP_001161711.1;NP_005149.4;NP_009298.1;XP_005245145.1;XP_016856524.1	77	164690	.	.	4.28937	3.79632	4.51581	3.81978	10.4756	9.10204	10.5799	9.36356	1.14654	5.74293	0.813294	1	1.14453	5.74157	0.815627	1	1.02105	5.65612	0.971643	1	-1.00176	5.83694	0.99794	1	-1.1229	5.75713	0.841415	1	5.66879	5.86245	5.66879	5.85997	5.66879	5.69827	5.86245	5.85997	5.86245	5.69827	5.66879	5.86245
29	NM_001092,NM_001159746,NM_001256847,NM_001282149,NM_001322840,NM_001322841,NM_001322842,NM_021962,XM_011523810,XM_011523811,XM_011523812,XM_011523813,XM_011523814,XM_011523815,XM_017024539,XM_017024540,XM_017024541,XM_017024542,XM_017024543,XR_001752501,XR_934019	ABR	ABR activator of RhoGEF and GTPase	protein_coding	NP_001083.2;NP_001153218.1;NP_001243776.1;NP_001269078.1;NP_001309769.1;NP_001309770.1;NP_001309771.1;NP_068781.2;XP_011522112.1;XP_011522113.2;XP_011522114.1;XP_011522115.1;XP_011522116.1;XP_011522117.1;XP_016880028.1;XP_016880029.1;XP_016880030.1;XP_016880031.1;XP_016880032.1	81	600365	.	.	22.5745	26.7468	22.6262	21.7865	55.1321	64.1281	53.0102	53.4059	1.10583	7.05378	0.861853	1	1.02703	6.99878	0.963298	1	1.3253	7.19677	0.626331	1	-1.07672	7.07219	0.898284	1	1.19847	7.26101	0.754115	1	6.99048	7.13451	6.99048	7.02866	6.99048	7.39401	7.13451	7.02866	7.13451	7.39401	6.99048	7.13451
30	NM_001130410,NM_001607,NR_024024,XM_006713122,XM_006713123,XM_011533650	ACAA1	acetyl-CoA acyltransferase 1	protein_coding	NP_001123882.1;NP_001598.1;XP_006713185.1;XP_006713186.1;XP_011531952.1	82	604054	.	.	17.1805	18.859	14.035	16.7266	41.9585	45.2163	32.8821	41.0024	1.05143	4.97561	0.931498	1	-1.23038	4.79731	0.720745	1	1.18032	5.0634	0.774945	1	-1.29366	4.83761	0.657118	1	1.12258	5.09717	0.842118	1	4.98396	5.05409	4.98396	4.6953	4.98396	5.21616	5.05409	4.6953	5.05409	5.21616	4.98396	5.05409
31	NM_198834,NM_198836,NM_198837,NM_198838,NM_198839,XM_005257267,XM_006721853,XM_011524701,XM_011524703,XM_011524704,XM_017024553,XM_017024554,XM_017024555,XR_001752504	ACACA	acetyl-CoA carboxylase alpha	protein_coding	NP_942131.1;NP_942133.1;NP_942134.1;NP_942135.1;NP_942136.1;XP_005257324.1;XP_006721916.1;XP_011523003.1;XP_011523005.1;XP_011523006.1;XP_016880042.1;XP_016880043.1;XP_016880044.1	84	200350	.	.	8.52792	8.6363	10.084	7.13293	20.8271	20.7064	23.6254	17.4852	1.2048	6.36558	0.747365	1	1.36405	6.46616	0.591711	1	1.26207	6.40255	0.687441	1	1.13218	6.58603	0.830021	1	1.04754	6.52763	0.93614	1	6.2436	6.50916	6.2436	6.68642	6.2436	6.57544	6.50916	6.68642	6.50916	6.57544	6.2436	6.50916
32	NM_001093,XM_006719367,XM_011538259,XM_011538263,XM_011538264,XM_011538265,XM_017019252,XR_002957320,XR_002957321,XR_002957322,XR_944530,XR_944532	ACACB	acetyl-CoA carboxylase beta	protein_coding	NP_001084.3;XP_006719430.1;XP_011536561.1;XP_011536565.1;XP_011536566.1;XP_011536567.1;XP_016874741.1	85	601557	.	.	2.369	2.38989	1.89609	2.08183	5.78562	5.73	4.44229	5.10326	1.16063	4.39198	0.797792	1	-1.11552	4.2041	0.851202	1	1.19151	4.41241	0.763013	1	-1.2947	4.32121	0.656631	1	1.02661	4.51461	0.964762	1	4.35105	4.55615	4.35105	4.20146	4.35105	4.59246	4.55615	4.20146	4.55615	4.59246	4.35105	4.55615
33	NM_001608,XM_005246517,XM_017003955	ACADL	acyl-CoA dehydrogenase long chain	protein_coding	NP_001599.1;XP_005246574.1;XP_016859444.1	88	609576	.	.	0.019362	0.027301	0.033199	0.029283	0.047287	0.065457	0.077782	0.071783	-1.52719	-3.16591	0.666686	1	1.17246	-2.88854	1	1	1.02018	-2.94895	1	1	1.79	-3.05178	0.54258	1	1.55655	-3.13185	0.818193	1	0.134996	0.0889373	0.134996	0.157448	0.134996	0.137645	0.0889373	0.157448	0.0889373	0.137645	0.134996	0.0889373
34	NM_000016,NM_001127328,NM_001286042,NM_001286043,NM_001286044	ACADM	acyl-CoA dehydrogenase medium chain	protein_coding	NP_000007.1;NP_001120800.1;NP_001272971.1;NP_001272972.1;NP_001272973.1	89	607008	.	.	16.6813	12.2124	19.5176	17.1365	40.7394	29.2804	45.7271	42.0073	-1.00757	5.40311	0.990077	1	1.103	5.48089	0.8657	1	-1.34456	5.21103	0.609559	1	1.11135	5.47582	0.855495	1	-1.33446	5.20478	0.618739	1	5.44112	5.43049	5.44112	5.57945	5.44112	5.02536	5.43049	5.57945	5.43049	5.02536	5.44112	5.43049
35	NM_000017,NM_001302554	ACADS	acyl-CoA dehydrogenase short chain	protein_coding	NP_000008.1;NP_001289483.1	90	606885	.	.	17.0723	18.0995	14.1064	18.3495	41.6943	43.3953	33.0495	44.9808	-1.0506	5.16869	0.932505	1	-1.33689	5.00964	0.616524	1	1.033	5.22741	0.955748	1	-1.2725	4.96934	0.677689	1	1.08527	5.19294	0.888021	1	5.2413	5.17201	5.2413	4.83518	5.2413	5.28692	5.17201	4.83518	5.17201	5.28692	5.2413	5.17201
36	NM_001330174,NM_001609	ACADSB	acyl-CoA dehydrogenase short/branched chain	protein_coding	NP_001317103.1;NP_001600.1	91	600301	.	.	9.97481	6.59103	8.70407	9.4058	24.3607	15.8026	20.3925	23.0568	1.0849	5.95238	0.888142	1	-1.11115	5.81843	0.855576	1	-1.36235	5.68681	0.59353	1	-1.20548	5.88147	0.746777	1	-1.47801	5.75571	0.500485	1	5.91582	6.03151	5.91582	5.76641	5.91582	5.47834	6.03151	5.76641	6.03151	5.47834	5.91582	6.03151
37	NM_000018,NM_001033859,NM_001270447,NM_001270448,XM_006721516,XM_011523829,XM_011523830,XM_024450741,XR_934021,XR_934022,XR_934023	ACADVL	acyl-CoA dehydrogenase very long chain	protein_coding	NP_000009.1;NP_001029031.1;NP_001257376.1;NP_001257377.1;XP_006721579.2;XP_011522131.1;XP_011522132.1;XP_024306509.1	92	609575	.	.	245.988	272.251	247.853	238.142	600.758	652.749	580.688	583.765	1.05661	9.17829	0.924031	1	1.03309	9.16169	0.955058	1	1.21341	9.28428	0.737725	1	-1.02277	9.20131	0.96892	1	1.14841	9.32073	0.810626	1	9.1405	9.21981	9.1405	9.18738	9.1405	9.41913	9.21981	9.18738	9.21981	9.41913	9.1405	9.21981
38	NM_000019,XM_006718835,XM_017017681,XM_017017682,XM_017017683,XM_024448511,XM_024448512,XM_024448513,XM_024448514,XM_024448515	ACAT1	acetyl-CoA acetyltransferase 1	protein_coding	NP_000010.1;XP_006718898.1;XP_016873170.1;XP_016873171.1;XP_016873172.1;XP_024304279.1;XP_024304280.1;XP_024304281.1;XP_024304282.1;XP_024304283.1	93	607809	.	.	32.4777	26.0523	30.5558	27.3962	79.3177	62.4629	71.5881	67.1574	1.20536	5.7652	0.74694	1	1.05407	5.66273	0.927748	1	-1.0556	5.58586	0.92582	1	-1.14353	5.80016	0.816804	1	-1.27239	5.73049	0.677419	1	5.65241	5.91699	5.65241	5.72691	5.65241	5.57593	5.91699	5.72691	5.91699	5.57593	5.65241	5.91699
39	NM_001303253,NM_005891	ACAT2	acetyl-CoA acetyltransferase 2	protein_coding	NP_001290182.1;NP_005882.2	94	100678	.	.	17.8373	44.9066	54.4756	22.8537	43.5626	107.668	127.629	56.0221	-1.24486	5.08236	0.705537	1	2.32368	5.9638	0.150104	1	2.05773	5.84339	0.216465	1	2.89266	5.87609	0.0720759	1	2.56159	5.74771	0.10965	1	5.2683	4.96143	5.2683	6.46327	5.2683	6.29002	4.96143	6.46327	4.96143	6.29002	5.2683	4.96143
41	NM_001095,NM_001256830,NM_020039,NR_046389,XM_011538350,XM_011538351,XM_011538352	ASIC1	acid sensing ion channel subunit 1	protein_coding	NP_001086.2;NP_001243759.1;NP_064423.2;XP_011536652.1;XP_011536653.1;XP_011536654.1	100	602866	.	.	0.401893	0.289564	0.3742	0.43824	0.981514	0.694255	0.876702	1.07427	-1.06865	0.917135	0.91346	1	-1.21055	0.833013	0.762866	1	-1.49357	0.711116	0.507077	1	-1.13277	0.782744	0.844693	1	-1.39759	0.654566	0.59199	1	1.54585	1.48353	1.54585	1.37047	1.54585	1.19202	1.48353	1.37047	1.48353	1.19202	1.54585	1.48353
43	NM_000665,NM_001282449,NM_001302621,NM_001302622,NM_001367915,NM_001367917,NM_001367918,NM_001367919,NR_160407,NR_160408	ACHE	acetylcholinesterase (Cartwright blood group)	protein_coding	NP_000656.1;NP_001269378.1;NP_001289550.1;NP_001289551.1;NP_001354844.1;NP_001354846.1;NP_001354847.1;NP_001354848.1	108	100740	.	.	0.165294	0.300806	0.368453	0.332987	0.403685	0.721214	0.863236	0.816263	-1.63495	-0.383582	0.437988	1	1.09176	-0.0276854	0.901549	1	-1.11384	-0.158922	0.861312	1	1.78491	-0.306436	0.365497	1	1.4677	-0.476855	0.560965	1	0.934204	0.638195	0.934204	0.99608	0.934204	0.861995	0.638195	0.99608	0.638195	0.861995	0.934204	0.638196
47	NM_001096,NM_001303274,NM_001303275,NM_198830,XM_005257395,XM_017024688	ACLY	ATP citrate lyase	protein_coding	NP_001087.2;NP_001290203.1;NP_001290204.1;NP_942127.1;XP_005257452.1;XP_016880177.1	115	108728	.	.	63.8877	85.2673	83.133	69.0661	156.028	204.436	194.77	169.304	-1.0563	8.28694	0.924475	1	1.17131	8.44445	0.784273	1	1.29244	8.52275	0.657196	1	1.23725	8.40862	0.712551	1	1.36519	8.48884	0.590441	1	8.33025	8.25149	8.33025	8.55773	8.33025	8.69933	8.25149	8.55773	8.25149	8.69933	8.33025	8.25149
48	NM_001278352,NM_001362840,NM_002197,XM_011517888	ACO1	aconitase 1	protein_coding	NP_001265281.1;NP_001349769.1;NP_002188.1;XP_011516190.1	117	100880	.	.	6.9208	6.31009	8.32383	7.94132	16.9021	15.1291	19.5016	19.4669	-1.08141	5.8784	0.892574	1	1.00504	5.93731	0.993371	1	-1.20019	5.80821	0.752586	1	1.08686	5.88218	0.8857	1	-1.10984	5.74776	0.857275	1	5.95643	5.8454	5.95643	5.96357	5.95643	5.6978	5.8454	5.96357	5.8454	5.6978	5.95643	5.8454
49	NM_001097	ACR	acrosin	protein_coding	NP_001088.2	126	102480	.	.	0.122226	0.1957	0.05428	0.080054	0.298503	0.469209	0.127171	0.196238	1.62933	-2.36112	0.526437	1	-1.44902	-2.88992	0.733081	1	2.49113	-2.01492	0.215791	1	-2.35979	-2.51503	0.332156	1	1.52879	-1.76762	0.644899	1	0.171355	0.271014	0.171355	0.119668	0.171355	0.397265	0.271014	0.119668	0.271014	0.397265	0.171355	0.271014
50	NM_001098,XM_017028812,XM_024452250	ACO2	aconitase 2	protein_coding	NP_001089.1;XP_016884301.1;XP_024308018.1	118	100850	.	.	70.5419	81.7531	63.7201	67.6812	172.279	196.011	149.288	165.909	1.06518	7.69642	0.913004	1	-1.09415	7.58672	0.876252	1	1.26369	7.8288	0.685564	1	-1.16546	7.63502	0.79101	1	1.18637	7.86977	0.767409	1	7.65711	7.74777	7.65711	7.52797	7.65711	7.99326	7.74777	7.52797	7.74777	7.99326	7.65711	7.74777
51	NM_001185039,NM_004035,NM_007292,XM_011524868,XM_011524869	ACOX1	acyl-CoA oxidase 1	protein_coding	NP_001171968.1;NP_004026.2;NP_009223.2;XP_011523170.1;XP_011523171.1	119	609751	.	.	17.1818	16.64	19.0461	16.5193	41.9619	39.896	44.6225	40.4944	1.06447	7.08081	0.91397	1	1.11834	7.11795	0.846557	1	1.04701	7.06856	0.93674	1	1.0506	7.16122	0.93201	1	-1.01668	7.11332	0.977297	1	7.04569	7.13517	7.04569	7.20589	7.04569	7.11147	7.13517	7.20589	7.13517	7.11147	7.04569	7.13517
52	NM_001040649,NM_004300,NM_007099,NR_024080	ACP1	acid phosphatase 1	protein_coding	NP_001035739.1;NP_004291.1;NP_009030.1	122	171500	.	.	44.7734	38.8602	49.1921	46.8803	109.347	93.1711	115.251	114.919	-1.01653	6.21567	0.977632	1	1.02613	6.24614	0.964625	1	-1.15015	6.13015	0.808964	1	1.04309	6.23456	0.942038	1	-1.13145	6.11756	0.831038	1	6.246	6.22266	6.246	6.28274	6.246	6.04702	6.22266	6.28274	6.22266	6.04702	6.246	6.22266
53	NM_001302489,NM_001302490,NM_001302491,NM_001302492,NM_001357016,NM_001610,XR_001747908	ACP2	acid phosphatase 2, lysosomal	protein_coding	NP_001289418.1;NP_001289419.1;NP_001289420.1;NP_001289421.1;NP_001343945.1;NP_001601.1	123	171650	.	.	35.7133	32.168	32.9949	38.1261	87.2198	77.126	77.3027	93.4598	-1.0424	6.40879	0.942916	1	-1.18517	6.32109	0.768961	1	-1.13554	6.34971	0.826093	1	-1.13696	6.28892	0.824405	1	-1.08935	6.31819	0.882484	1	6.45446	6.39525	6.45446	6.21241	6.45446	6.27331	6.39525	6.21241	6.39525	6.27331	6.45446	6.39525
54	NM_001111034,NM_001111035,NM_001111036,NM_001322023,NM_001611,XM_005259938,XM_011528069	ACP5	acid phosphatase 5, tartrate resistant	protein_coding	NP_001104504.1;NP_001104505.1;NP_001104506.1;NP_001308952.1;NP_001602.1;XP_005259995.1;XP_011526371.1	124	171640	.	.	9.51824	8.66265	7.62978	7.87262	23.2457	20.7695	17.8756	19.2984	1.26363	3.91295	0.687259	1	-1.06175	3.69224	0.918139	1	1.17055	3.85256	0.787439	1	-1.34167	3.87551	0.614213	1	-1.07952	4.01804	0.896246	1	3.83635	4.15274	3.83635	3.75611	3.83635	4.04877	4.15274	3.75611	4.15274	4.04877	3.83635	4.15274
58	NM_001100	ACTA1	actin alpha 1, skeletal muscle	protein_coding	NP_001091.1	129	102610	.	.	0.09811	0.028031	0.018417	0.034057	0.239606	0.067208	0.043148	0.083485	3.05154	-2.80879	0.242406	1	-1.28453	-3.67781	1	1	-1.11543	-3.57824	1	1	-3.91633	-2.86697	0.15362	1	-3.39605	-2.77534	0.191365	1	0.0786801	0.232492	0.0786801	0.0610743	0.0786801	0.0704636	0.232492	0.0610743	0.232492	0.0704636	0.0786801	0.232492
60	NM_001101	ACTB	actin beta	protein_coding	NP_001092.1	132	102630	.	.	1779.98	1804.42	2511.79	2436.82	4347.12	4326.26	5884.8	5973.47	-1.33776	12.0237	0.614715	1	1.00269	12.2203	0.996292	1	-1.28934	12.0467	0.660107	1	1.34135	12.0259	0.611465	1	1.03755	11.8254	0.949075	1	12.2187	11.799	12.2187	12.2226	12.2187	11.8522	11.799	12.2226	11.799	11.8522	12.2187	11.799
62	gene-ACTBP2	ACTBP2	ACTB pseudogene 2	pseudogene	.	135	.	.	.	0.040436	0.05897	0.051459	0.020841	0.098754	0.141386	0.120562	0.051088	2.21505	-3.36242	0.618648	1	2.34338	-3.32797	0.485618	1	3.08087	-3.11615	0.301936	1	1.05674	-2.96047	1	1	1.39109	-2.76932	0.857643	1	0.0594087	0.131431	0.0594087	0.138682	0.0594087	0.180756	0.131431	0.138682	0.131431	0.180756	0.0594087	0.131431
67	gene-ACTBP7	ACTBP7	ACTB pseudogene 7	pseudogene	.	140	.	.	.	0.011198	0.003882	0.012114	0.007274	0.027348	0.009308	0.028381	0.01783	1.12606	-4.06851	1	1	1.02693	-4.13686	1	1	-1.6101	-4.23132	1	1	-1.09652	-4.0472	1	1	-1.80709	-4.13399	1	1	0.0398763	0.0451539	0.0398763	0.0410021	0.0398763	0.0238723	0.0451539	0.0410021	0.0451539	0.0238723	0.0398763	0.0451539
71	NM_001199954,NM_001614,NR_037688	ACTG1	actin gamma 1	protein_coding	NP_001186883.1;NP_001605.1	144	102560	.	.	736.32	1217.39	1080.53	906.633	1798.26	2918.81	2531.54	2222.46	-1.2042	10.7449	0.747655	1	1.15904	10.9832	0.798248	1	1.40606	11.1394	0.55579	1	1.39572	10.8651	0.564345	1	1.69318	11.034	0.364204	1	10.8735	10.6056	10.8735	11.0863	10.8735	11.3649	10.6056	11.0863	10.6056	11.3649	10.8735	10.6056
73	gene-ACTG1P1	ACTG1P1	actin gamma 1 pseudogene 1	pseudogene	.	146	.	.	.	0.208748	0.280341	0.217607	0.135461	0.50981	0.672143	0.509825	0.332059	1.56303	-1.30331	0.539472	1	1.51535	-1.32725	0.588018	1	2.09079	-1.05653	0.273946	1	-1.03157	-1.04685	1	1	1.33762	-0.808329	0.663602	1	0.372139	0.546958	0.372139	0.532903	0.372139	0.693617	0.546958	0.532903	0.546958	0.693617	0.372139	0.546958
75	gene-ACTG1P3	ACTG1P3	actin gamma 1 pseudogene 3	pseudogene	.	148	.	.	.	0.079394	0.063366	0.144123	0.031782	0.193898	0.151926	0.337661	0.077909	2.23601	-2.81188	0.411229	1	3.63625	-2.37795	0.126068	1	1.88113	-2.94011	0.588182	1	1.62471	-2.05399	0.605193	1	-1.18809	-2.48211	0.882656	1	0.0976974	0.212838	0.0976974	0.332798	0.0976974	0.180756	0.212838	0.332798	0.212838	0.180756	0.0976974	0.212838
81	NM_001322033,NM_004924,XM_005259281,XM_006723406,XM_017027331	ACTN4	actinin alpha 4	protein_coding	NP_001308962.1;NP_004915.2;XP_005259338.1;XP_006723469.1;XP_016882820.1	166	604638	.	.	159.181	177.878	170.552	190.557	388.754	426.48	399.58	467.118	-1.1604	9.55871	0.796707	1	-1.15257	9.56324	0.805764	1	-1.01334	9.6525	0.981709	1	1.0068	9.45231	0.990668	1	1.14512	9.54848	0.814461	1	9.66376	9.44942	9.66376	9.45918	9.66376	9.64466	9.44942	9.45918	9.44942	9.64466	9.66376	9.44942
83	gene-ACTG1P10	ACTG1P10	actin gamma 1 pseudogene 10	pseudogene	.	155	.	.	.	0.576369	0.826117	1.06966	0.770529	1.40762	1.9807	2.50608	1.88883	-1.30461	0.528634	0.668775	1	1.34406	0.926379	0.622921	1	1.11742	0.782904	0.854645	1	1.75344	0.781984	0.355682	1	1.45774	0.619201	0.534327	1	1.3771	1.15318	1.3771	1.6543	1.3771	1.47781	1.15318	1.6543	1.15318	1.47781	1.3771	1.15318
86	NM_004301,NM_177989,NM_178042	ACTL6A	actin like 6A	protein_coding	NP_004292.1;NP_817126.1;NP_829888.1	24124	604958	.	.	48.8605	41.7628	48.4855	49.2561	119.328	100.13	113.595	120.743	1.01363	6.6351	0.981504	1	-1.03148	6.60311	0.957397	1	-1.13425	6.53735	0.827572	1	-1.04553	6.61307	0.938746	1	-1.14971	6.54778	0.809391	1	6.63941	6.65874	6.63941	6.59516	6.63941	6.45961	6.65874	6.59516	6.65874	6.45961	6.63941	6.65874
87	NM_001102,NM_001130004,NM_001130005,XM_011537265,XM_011537266,XM_011537267,XM_011537268,XM_017021720,XM_017021721,XM_017021722,XM_017021723,XM_017021725,XM_017021726,XM_017021727,XM_017021728	ACTN1	actinin alpha 1	protein_coding	NP_001093.1;NP_001123476.1;NP_001123477.1;XP_011535567.1;XP_011535568.1;XP_011535569.1;XP_011535570.1;XP_016877209.1;XP_016877210.1;XP_016877211.1;XP_016877212.1;XP_016877214.1;XP_016877215.1;XP_016877216.1;XP_016877217.1	163	102575	.	.	67.4305	65.0607	57.95	64.8273	164.68	155.989	135.769	158.913	1.06287	8.15748	0.915947	1	-1.147	8.01729	0.812324	1	1.04896	8.14772	0.934081	1	-1.21912	8.06495	0.73169	1	-1.01327	8.19133	0.981863	1	8.11788	8.20554	8.11788	7.92078	8.11788	8.18659	8.20554	7.92078	8.20554	8.18659	8.11788	8.20554
88	NM_001103,NM_001278343,NM_001278344	ACTN2	actinin alpha 2	protein_coding	NP_001094.1;NP_001265272.1;NP_001265273.1	164	102573	.	.	0.014072	0.032748	0.022887	0.013599	0.034368	0.078516	0.05362	0.033337	1.13152	-3.06776	1	1	1.53172	-2.88785	0.733081	1	2.35075	-2.56188	0.289384	1	1.35311	-2.80227	0.733081	1	2.07619	-2.4776	0.454997	1	0.116467	0.131431	0.116467	0.175974	0.116467	0.263294	0.131431	0.175974	0.131431	0.263294	0.116467	0.131431
89	NM_001104,NM_001258371	ACTN3	actinin alpha 3	protein_coding	NP_001095.2;NP_001245300.2	165	102574	.	.	0.231959	0.17977	0.103527	0.34043	0.566495	0.431016	0.242551	0.834509	-1.39474	-0.0799633	0.60524	1	-3.0679	-0.443607	0.0788455	1	-1.67769	-0.176588	0.421915	1	-2.19915	-0.782819	0.240542	1	-1.20284	-0.450931	0.79184	1	1.04613	0.818063	1.04613	0.428613	1.04613	0.708424	0.818063	0.428613	0.818063	0.708424	1.04613	0.818063
90	NM_001105,NM_001111067,NM_001347663,NM_001347664,NM_001347665,NM_001347666,NM_001347667,XM_006712825,XM_011512108	ACVR1	activin A receptor type 1	protein_coding	NP_001096.1;NP_001104537.1;NP_001334592.1;NP_001334593.1;NP_001334594.1;NP_001334595.1;NP_001334596.1;XP_006712888.1;XP_011510410.1	171	102576	.	.	11.1407	10.564	10.5229	10.6827	27.208	25.3282	24.6537	26.1868	1.08896	5.28938	0.883268	1	-1.00026	5.22643	1	1	1.01809	5.23966	0.9758	1	-1.08925	5.28922	0.882924	1	-1.06961	5.30195	0.907862	1	5.26357	5.38346	5.26357	5.26321	5.26357	5.28877	5.38346	5.26321	5.38346	5.28877	5.26357	5.38346
91	NM_004302,NM_020327,NM_020328,XM_011538966,XM_011538967,XM_017020201	ACVR1B	activin A receptor type 1B	protein_coding	NP_004293.1;NP_064732.3;NP_064733.3;XP_011537268.1;XP_011537269.1;XP_016875690.1	172	601300	.	.	23.019	14.2457	17.3259	23.9777	56.2176	34.1555	40.5922	58.7773	-1.0214	6.88097	0.970914	1	-1.43452	6.65928	0.533239	1	-1.62798	6.58722	0.401071	1	-1.40445	6.64134	0.557456	1	-1.59387	6.56834	0.421694	1	6.90787	6.87757	6.90787	6.3925	6.90787	6.21229	6.87757	6.3925	6.87757	6.21229	6.90787	6.87757
92	NM_001278579,NM_001278580,NM_001616	ACVR2A	activin A receptor type 2A	protein_coding	NP_001265508.1;NP_001265509.1;NP_001607.1	173	102581	.	.	2.6326	2.37076	3.03801	2.95278	6.4294	5.68412	7.11767	7.23824	-1.09133	4.00194	0.881287	1	-1.00246	4.06154	0.997786	1	-1.19362	3.94189	0.761297	1	1.08864	4.00011	0.884662	1	-1.09373	3.8748	0.879331	1	4.14481	4.02614	4.14481	4.14146	4.14481	3.90514	4.02614	4.14146	4.02614	3.90514	4.14481	4.02614
93	NM_001106,XM_005265583,XM_017007514,XM_017007515,XM_017007516	ACVR2B	activin A receptor type 2B	protein_coding	NP_001097.2;XP_005265640.1;XP_016863003.1;XP_016863004.1;XP_016863005.1	174	602730	.	.	0.912348	0.898538	0.97553	0.761183	2.22816	2.15433	2.28554	1.86591	1.22947	3.43797	0.723804	1	1.24859	3.45027	0.702894	1	1.25256	3.45276	0.699946	1	1.01555	3.59042	0.980922	1	1.01878	3.59299	0.975784	1	3.41912	3.69181	3.41912	3.71236	3.41912	3.7166	3.69181	3.71236	3.69181	3.7166	3.41912	3.69181
94	NM_000020,NM_001077401,XM_005269235,XM_011539008,XM_024449279	ACVRL1	activin A receptor like type 1	protein_coding	NP_000011.2;NP_001070869.1;XP_005269292.1;XP_011537310.1;XP_024305047.1	175	601284	.	.	0.763605	0.576628	0.549344	0.879306	1.86489	1.38252	1.28704	2.15547	-1.13037	1.88302	0.839359	1	-1.66177	1.64968	0.391147	1	-1.47208	1.71982	0.512247	1	-1.47009	1.54205	0.5156	1	-1.30228	1.61749	0.659599	1	2.28734	2.1485	2.28734	1.73772	2.28734	1.86242	2.1485	1.73772	2.1485	1.86242	2.28734	2.1485
95	NM_000666,NM_001198895,NM_001198896,NM_001198897,NM_001198898	ACY1	aminoacylase 1	protein_coding	NP_000657.1;NP_001185824.1;NP_001185825.1;NP_001185826.1;NP_001185827.1	177	104620	.	.	16.8371	17.7301	17.8702	15.5435	41.12	42.5096	41.8676	38.1024	1.10775	4.65242	0.860351	1	1.11752	4.65905	0.848388	1	1.18786	4.70615	0.766793	1	1.00882	4.7307	0.98867	1	1.07232	4.77565	0.9047	1	4.63435	4.77633	4.63435	4.78854	4.63435	4.87351	4.77633	4.78854	4.77633	4.87351	4.63435	4.77633
97	NM_001107,NM_001302616,NM_001302617,NR_126393,NR_126394,NR_126395	ACYP1	acylphosphatase 1	protein_coding	NP_001098.1;NP_001289545.1;NP_001289546.1	179	600875	.	.	4.59736	4.57227	4.04631	4.54658	11.2278	10.9624	9.47997	11.1452	1.04753	1.68447	0.942464	1	-1.1124	1.57638	0.863059	1	1.06191	1.69463	0.922072	1	-1.16527	1.61202	0.804339	1	1.01373	1.72844	0.986486	1	2.03944	2.09045	2.03944	1.92461	2.03944	2.10553	2.09045	1.92461	2.09045	2.10553	2.03944	2.09045
98	NM_001320586,NM_001320587,NM_001320588,NM_001320589,NM_001320590,NM_138448,XM_017005406,XM_017005407,XM_017005408,XM_017005409,XM_017005410,XM_017005411,XM_017005412,XM_017005413,XR_001739083	ACYP2	acylphosphatase 2	protein_coding	NP_001307515.1;NP_001307516.1;NP_001307517.1;NP_001307518.1;NP_001307519.1;NP_612457.1;XP_016860895.1;XP_016860896.1;XP_016860897.1;XP_016860898.1;XP_016860899.1;XP_016860900.1;XP_016860901.1;XP_016860902.1	180	102595	.	.	2.36621	2.37858	2.01732	2.30032	5.7788	5.70288	4.72631	5.63885	-1.04288	1.80271	0.947108	1	-1.24343	1.68447	0.719161	1	1.0064	1.83711	1	1	-1.19229	1.65161	0.771394	1	1.04955	1.8083	0.942464	1	2.17991	2.1329	2.17991	1.94095	2.17991	2.18708	2.1329	1.94095	2.1329	2.18708	2.17991	2.1329
100	NM_000022,NM_001322050,NM_001322051,NR_136160	ADA	adenosine deaminase	protein_coding	NP_000013.2;NP_001308979.1;NP_001308980.1	186	608958	.	.	8.39833	9.78901	8.78731	8.62251	20.5106	23.4701	20.5875	21.1367	-1.00253	3.80126	0.998014	1	-1.0108	3.79522	0.986609	1	1.18945	3.93325	0.765867	1	-1.00825	3.79358	0.990169	1	1.19245	3.93193	0.762918	1	3.90002	3.89662	3.90002	3.88556	3.90002	4.13487	3.89662	3.88556	3.89662	4.13487	3.90002	3.89662
101	NM_001109,NM_001164489,NM_001164490,XM_011539117,XM_017015465,XM_017015466	ADAM8	ADAM metallopeptidase domain 8	protein_coding	NP_001100.3;NP_001157961.1;NP_001157962.1;XP_011537419.2;XP_016870954.1;XP_016870955.1	215	602267	.	.	6.52055	7.014	5.06643	6.0009	15.9246	16.8167	11.87	14.7102	1.11091	4.46954	0.856619	1	-1.22315	4.25396	0.728864	1	1.22328	4.54421	0.728517	1	-1.35881	4.33924	0.597675	1	1.10115	4.61463	0.868599	1	4.45702	4.6022	4.45702	4.18097	4.45702	4.73576	4.6022	4.18097	4.6022	4.73576	4.45702	4.6022
102	NM_001110,NM_001320570,XM_024449818	ADAM10	ADAM metallopeptidase domain 10	protein_coding	NP_001101.1;NP_001307499.1;XP_024305586.1	188	602192	.	.	21.6807	17.79	21.2211	23.5287	52.9492	42.6533	49.7183	57.6768	-1.0295	7.95756	0.959909	1	-1.0448	7.94711	0.939565	1	-1.17376	7.86746	0.781553	1	-1.01485	7.92584	0.979706	1	-1.14012	7.84497	0.820442	1	7.98391	7.94213	7.98391	7.92095	7.98391	7.75377	7.94213	7.92095	7.94213	7.75377	7.98391	7.94213
103	NM_001025107,NM_001111,NM_001193495,NM_001365045,NM_001365046,NM_001365047,NM_001365048,NM_001365049,NM_015840,NM_015841,XM_006711113,XM_011509061,XM_011509062	ADAR	adenosine deaminase RNA specific	protein_coding	NP_001020278.1;NP_001102.3;NP_001180424.1;NP_001351974.1;NP_001351975.1;NP_001351976.1;NP_001351977.1;NP_001351978.1;NP_056655.3;NP_056656.3;XP_006711176.1;XP_011507363.2;XP_011507364.1	225	146920	.	.	61.6404	53.9014	63.1228	62.1483	150.54	129.234	147.888	152.346	1.015	8.77566	0.97947	1	-1.01408	8.75483	0.980723	1	-1.11769	8.68686	0.847221	1	-1.02929	8.76569	0.960162	1	-1.13445	8.69824	0.827094	1	8.76809	8.78952	8.76809	8.74797	8.76809	8.60796	8.78952	8.74797	8.78952	8.60796	8.76809	8.78952
104	NM_001112,NM_001160230,NM_001346687,NM_001346688,NM_015833,NM_015834,NR_027672,NR_027673,NR_027674,NR_073200,NR_144483,XM_006723954,XM_011529425,XM_011529432,XM_017028242,XM_017028243,XM_017028244,XM_017028245,XM_017028246,XM_017028247,XM_017028248,XM_017028249,XM_017028250,XM_017028251,XM_017028253,XM_017028254,XM_017028255,XM_024452043,XR_001754786,XR_001754787,XR_001754791,XR_001754792,XR_0017…	ADARB1	adenosine deaminase RNA specific B1	protein_coding	NP_001103.1;NP_001153702.1;NP_001333616.1;NP_001333617.1;NP_056648.1;NP_056649.1;XP_006724017.1;XP_011527727.1;XP_011527734.1;XP_016883731.1;XP_016883732.1;XP_016883733.1;XP_016883734.1;XP_016883735.1;XP_016883736.1;XP_016883737.1;XP_016883738.1;XP_016883739.1;XP_016883740.1;XP_016883742.1;XP_016883743.1;XP_016883744.1;XP_024307811.1	226	601218	.	.	0.194633	0.337022	0.306168	0.3938	0.475339	0.808039	0.717312	0.965337	-1.50503	1.63224	0.491506	1	-1.05215	1.85699	0.935155	1	-1.09887	1.82827	0.875888	1	1.43043	1.58878	0.552038	1	1.36959	1.55204	0.596566	1	2.22817	1.78579	2.22817	2.17077	2.22817	2.12222	1.78579	2.17077	1.78579	2.12222	2.22817	1.78579
107	NM_001281768,NM_021116,XM_005249584,XM_005249585	ADCY1	adenylate cyclase 1	protein_coding	NP_001268697.1;NP_066939.1;XP_005249641.1;XP_005249642.1	232	103072	.	.	2.68061	2.95419	4.03649	3.80594	6.54665	7.08295	9.45696	9.32962	-1.33829	5.36975	0.615076	1	1.01766	5.57711	0.976231	1	-1.19954	5.43937	0.753462	1	1.36193	5.38425	0.594051	1	1.11567	5.22551	0.850401	1	5.59375	5.18341	5.59375	5.61849	5.59375	5.33721	5.18341	5.61849	5.18341	5.33721	5.59375	5.18341
109	NM_001320613,NM_001377128,NM_001377129,NM_001377130,NM_001377131,NM_001377132,NM_004036,XM_006711925,XM_011532489,XM_011532490,XM_011532491,XM_011532492,XM_011532493,XM_011532494,XM_011532496,XM_017003187,XM_017003188,XM_017003189,XM_017003191,XM_017003192	ADCY3	adenylate cyclase 3	protein_coding	NP_001307542.1;NP_001364057.1;NP_001364058.1;NP_001364059.1;NP_001364060.1;NP_001364061.1;NP_004027.2;XP_006711988.1;XP_011530791.1;XP_011530792.1;XP_011530793.1;XP_011530794.1;XP_011530795.1;XP_011530796.1;XP_011530798.1;XP_016858676.1;XP_016858677.1;XP_016858678.1;XP_016858680.1;XP_016858681.1	234	600291	.	.	3.04665	2.84443	3.79894	3.86228	7.44059	6.81978	8.90043	9.46774	-1.23594	4.20645	0.715579	1	-1.0455	4.31902	0.939663	1	-1.28135	4.18359	0.669804	1	1.18215	4.17135	0.773684	1	-1.03674	4.02018	0.951693	1	4.41783	4.12803	4.41783	4.3567	4.41783	4.07899	4.12803	4.3567	4.12803	4.07899	4.41783	4.12803
112	NM_015270,XM_006719210,XM_017018743,XR_001748565	ADCY6	adenylate cyclase 6	protein_coding	NP_056085.1;XP_006719273.1;XP_016874232.1	237	600294	.	.	11.5513	15.5998	12.5209	12.535	28.2108	37.4019	29.3348	30.7274	-1.07418	6.33239	0.901644	1	-1.03937	6.35545	0.946923	1	1.28965	6.57808	0.660152	1	1.03349	6.30382	0.954774	1	1.38532	6.53398	0.573478	1	6.39973	6.29776	6.39973	6.34469	6.39973	6.76287	6.29776	6.34469	6.29776	6.76287	6.39973	6.29776
113	NM_001114,NM_001286057,XM_011522835,XM_011522836,XM_011522837,XM_011522838,XM_011522839,XM_011522840,XM_011522842,XM_017022896,XM_017022897,XM_017022898,XM_017022899,XR_001751822	ADCY7	adenylate cyclase 7	protein_coding	NP_001105.1;NP_001272986.1;XP_011521137.1;XP_011521138.1;XP_011521139.1;XP_011521140.1;XP_011521141.1;XP_011521142.1;XP_011521144.1;XP_016878385.1;XP_016878386.1;XP_016878387.1;XP_016878388.1	238	600385	.	.	1.11839	1.46518	1.39541	1.40101	2.73136	3.5129	3.26926	3.43435	-1.22465	3.11449	0.728992	1	-1.03311	3.22912	0.95816	1	1.09582	3.3198	0.875738	1	1.18541	3.08887	0.769633	1	1.34199	3.18838	0.614694	1	3.39242	3.13053	3.39242	3.34996	3.39242	3.51238	3.13053	3.34996	3.13053	3.51238	3.39242	3.13053
115	NM_001116,XM_005255079,XM_011522353	ADCY9	adenylate cyclase 9	protein_coding	NP_001107.2;XP_005255136.1;XP_011520655.1	240	603302	.	.	9.70592	9.9112	9.85244	11.0219	23.704	23.7631	23.083	27.0183	-1.10968	6.44558	0.857237	1	-1.14885	6.42204	0.810376	1	-1.03926	6.49117	0.947063	1	-1.0353	6.34377	0.952345	1	1.06775	6.41666	0.909879	1	6.53384	6.38541	6.53384	6.33596	6.53384	6.4789	6.38541	6.33596	6.38541	6.4789	6.53384	6.38541
118	NM_001119,NM_001286645,NM_001354754,NM_001354755,NM_001354756,NM_001354757,NM_001354758,NM_001354759,NM_001354761,NM_001354762,NM_014189,NM_014190,NM_176801,XM_005247934,XM_017007703,XM_017007704,XM_017007705,XM_017007706,XM_017007709,XM_024453887,XR_002959706,XR_002959707	ADD1	adducin 1	protein_coding	NP_001110.2;NP_001273574.1;NP_001341683.1;NP_001341684.1;NP_001341685.1;NP_001341686.1;NP_001341687.1;NP_001341688.1;NP_001341690.1;NP_001341691.1;NP_054908.2;NP_054909.2;NP_789771.1;XP_005247991.1;XP_016863192.1;XP_016863193.1;XP_016863194.1;XP_016863195.1;XP_016863198.1;XP_024309655.1	243	102680	.	.	73.9882	71.9953	77.3117	89.3013	180.696	172.616	181.131	218.907	-1.17187	8.48113	0.783647	1	-1.17489	8.47941	0.780216	1	-1.19067	8.47061	0.762582	1	-1.00258	8.36034	0.996498	1	-1.01604	8.35078	0.978073	1	8.59461	8.36644	8.59461	8.36273	8.59461	8.34356	8.36644	8.36273	8.36644	8.34356	8.59461	8.36644
120	NM_001121,NM_001320591,NM_001320592,NM_001320593,NM_001320594,NM_016824,NM_019903,XM_024447794,XM_024447795,XM_024447796,XM_024447797,XM_024447798,XM_024447799,XM_024447800,XM_024447801,XM_024447802,XM_024447803,XM_024447804,XM_024447805,XM_024447806,XM_024447807,XM_024447808,XM_024447809,XM_024447810,XM_024447811,XM_024447812,XM_024447813,XM_024447814	ADD3	adducin 3	protein_coding	NP_001112.2;NP_001307520.1;NP_001307521.1;NP_001307522.1;NP_001307523.1;NP_058432.1;NP_063968.1;XP_024303562.1;XP_024303563.1;XP_024303564.1;XP_024303565.1;XP_024303566.1;XP_024303567.1;XP_024303568.1;XP_024303569.1;XP_024303570.1;XP_024303571.1;XP_024303572.1;XP_024303573.1;XP_024303574.1;XP_024303575.1;XP_024303576.1;XP_024303577.1;XP_024303578.1;XP_024303579.1;XP_024303580.1;XP_024303581.1;XP_…	245	601568	.	.	44.8568	30.5346	45.7161	42.1196	109.55	73.2097	107.107	103.249	1.07868	7.69278	0.895717	1	1.04848	7.67166	0.934737	1	-1.3274	7.4473	0.62436	1	-1.02881	7.72604	0.960856	1	-1.43185	7.51062	0.53522	1	7.64413	7.75288	7.64413	7.7121	7.64413	7.23788	7.75288	7.7121	7.75288	7.23788	7.64413	7.75288
123	NM_001122,NR_038064,XM_017014259	PLIN2	perilipin 2	protein_coding	NP_001113.2;XP_016869748.1	248	103195	.	.	204.811	274.439	356.285	249.422	500.194	657.994	834.728	611.418	-1.19037	8.87579	0.762885	1	1.38927	9.25257	0.56978	1	1.15198	9.10167	0.806466	1	1.65375	9.15264	0.385879	1	1.37128	8.99028	0.58513	1	8.99875	8.74788	8.99875	9.47229	8.99875	9.2025	8.74788	9.47229	8.74788	9.2025	8.99875	8.74788
124	NM_000667	ADH1A	alcohol dehydrogenase 1A (class I), alpha polypeptide	protein_coding	NP_000658.1	249	103700	.	.	0.161776	0.025684	0.094722	0.175234	0.395093	0.061579	0.221922	0.429556	-1.0368	-1.71219	1	1	-1.75906	-2.00993	0.444979	1	-5.43055	-2.30996	0.0461955	1	-1.69611	-2.04025	0.466687	1	-5.22714	-2.36306	0.0556964	1	0.356434	0.345104	0.356434	0.212327	0.356434	0.0704636	0.345104	0.212327	0.345104	0.0704636	0.356434	0.345104
126	NM_000669,NR_133005	ADH1C	alcohol dehydrogenase 1C (class I), gamma polypeptide	protein_coding	NP_000660.1	251	103730	.	.	2.3991	0.597357	3.11384	3.87	5.85914	1.43222	7.29533	9.48666	-1.57409	2.32365	0.440475	1	-1.27844	2.44573	0.677416	1	-6.16798	1.84035	0.00383147	1	1.23126	2.11817	0.726083	1	-3.91807	1.29882	0.0261906	1	2.82407	2.28181	2.82407	2.52523	2.82407	0.988701	2.28181	2.52523	2.28181	0.988701	2.82407	2.28181
127	NM_000670,NM_001306171,NM_001306172	ADH4	alcohol dehydrogenase 4 (class II), pi polypeptide	protein_coding	NP_000661.2;NP_001293100.1;NP_001293101.1	252	103740	.	.	2.13927	0.677391	2.74488	1.92076	5.22457	1.62411	6.4309	4.70843	1.1572	2.18037	0.806833	1	1.41851	2.3442	0.552605	1	-2.71829	1.5345	0.0993068	1	1.2258	2.43564	0.730544	1	-3.14543	1.68706	0.0578464	1	2.37179	2.54413	2.37179	2.79165	2.37179	1.34198	2.54413	2.79165	2.54413	1.34198	2.37179	2.54413
128	NM_000671	ADH5	alcohol dehydrogenase 5 (class III), chi polypeptide	protein_coding	NP_000662.3	253	103710	.	.	73.8069	54.4624	72.281	77.8443	180.253	130.579	169.345	190.822	-1.03058	7.77827	0.958483	1	-1.1071	7.7283	0.860203	1	-1.36458	7.59302	0.591059	1	-1.07426	7.70564	0.901354	1	-1.32409	7.5681	0.627404	1	7.80609	7.76284	7.80609	7.65999	7.80609	7.35998	7.76284	7.65999	7.76284	7.35998	7.80609	7.76284
130	NM_000672,NM_001102470,NR_132990	ADH6	alcohol dehydrogenase 6 (class V)	protein_coding	NP_000663.1;NP_001095940.1	255	103735	.	.	14.5256	7.86325	11.9505	12.0412	35.4747	18.8529	27.9986	29.517	1.22448	5.35271	0.72664	1	-1.03413	5.17538	0.954229	1	-1.46595	4.9502	0.509956	1	-1.26627	5.33118	0.683656	1	-1.79502	5.1307	0.315165	1	5.23702	5.52217	5.23702	5.1899	5.23702	4.70286	5.52217	5.1899	5.52217	4.70286	5.23702	5.52217
132	NM_001123,NM_001202449,NM_001202450,NM_001369123,NM_001369124,NM_006721,XM_017015698,XM_017015699,XM_017015702,XM_017015703,XM_017015704,XM_017015705,XM_017015706	ADK	adenosine kinase	protein_coding	NP_001114.2;NP_001189378.1;NP_001189379.1;NP_001356052.1;NP_001356053.1;NP_006712.2;XP_016871187.1;XP_016871188.1;XP_016871191.1;XP_016871192.1;XP_016871193.1;XP_016871194.1;XP_016871195.1	257	102750	.	.	11.0575	9.12915	12.4731	11.0569	27.0049	21.888	29.2228	27.1041	1.02234	4.56636	0.970376	1	1.10562	4.62443	0.862935	1	-1.14869	4.45411	0.811604	1	1.08146	4.63979	0.893121	1	-1.17436	4.47128	0.782217	1	4.6089	4.63949	4.6089	4.7481	4.6089	4.41765	4.63949	4.7481	4.63949	4.41765	4.6089	4.63949
133	NM_001124	ADM	adrenomedullin	protein_coding	NP_001115.1	259	103275	.	.	5.36439	9.42692	13.9656	7.61903	13.101	22.6019	32.7195	18.6768	-1.38626	3.40566	0.575741	1	1.78238	4.09637	0.32189	1	1.29528	3.81916	0.656964	1	2.47084	3.94522	0.124581	1	1.79559	3.63318	0.317693	1	3.73067	3.30077	3.73067	4.51605	3.73067	4.07899	3.30077	4.51605	3.30077	4.07899	3.73067	3.30077
135	NM_000675,NM_001278497,NM_001278498,NM_001278499,NM_001278500,NR_103543,NR_103544	ADORA2A	adenosine A2a receptor	protein_coding	NP_000666.2;NP_001265426.1;NP_001265427.1;NP_001265428.1;NP_001265429.1	263	102776	.	.	3.80227	5.97442	11.1035	6.43402	9.28599	14.3242	26.014	15.772	-1.64359	3.80816	0.394021	1	1.63911	4.52084	0.395711	1	-1.05514	4.08347	0.927371	1	2.69401	4.29011	0.0929948	1	1.55768	3.76026	0.447286	1	4.19975	3.53247	4.19975	4.88178	4.19975	4.12663	3.53247	4.88178	3.53247	4.12663	4.19975	3.53247
136	NM_000676,XM_011523659,XM_011523661,XM_017024197,XR_001752428	ADORA2B	adenosine A2b receptor	protein_coding	NP_000667.1;XP_011521961.1;XP_011521963.1;XP_016879686.1	264	600446	.	.	5.33927	6.21678	7.36962	6.28075	13.0397	14.9053	17.2661	15.3962	-1.15491	3.59974	0.806162	1	1.13871	3.79588	0.823914	1	1.02848	3.7199	0.963169	1	1.31511	3.70307	0.637613	1	1.1878	3.62163	0.767398	1	3.80342	3.61153	3.80342	3.9782	3.80342	3.84107	3.61153	3.9782	3.61153	3.84107	3.80342	3.61153
141	NM_001125,NM_001291949,NM_001291950,NM_001371092	ADPRH	ADP-ribosylarginine hydrolase	protein_coding	NP_001116.1;NP_001278878.1;NP_001278879.1;NP_001358021.1	269	603081	.	.	0.118512	0.171063	0.167001	0.165668	0.289433	0.41014	0.391262	0.406108	-1.37953	-0.738297	0.64059	1	-1.01533	-0.552026	1	1	1.06382	-0.494939	0.941868	1	1.35869	-0.750438	0.667647	1	1.46741	-0.688595	0.560835	1	0.72997	0.56257	0.72997	0.721272	0.72997	0.766177	0.56257	0.721272	0.56257	0.766177	0.72997	0.56257
142	NM_001618	PARP1	poly(ADP-ribose) polymerase 1	protein_coding	NP_001609.2	270	173870	.	.	92.8454	70.9442	95.7069	98.9882	226.749	170.096	224.229	242.653	-1.04182	8.70211	0.943464	1	-1.06324	8.6878	0.915438	1	-1.33211	8.53931	0.619937	1	-1.02056	8.65765	0.971918	1	-1.27864	8.50585	0.67065	1	8.73465	8.67568	8.73465	8.64639	8.73465	8.32205	8.67568	8.64639	8.67568	8.32205	8.73465	8.67568
143	NM_006437,XM_011534931,XM_011534932,XR_941496	PARP4	poly(ADP-ribose) polymerase family member 4	protein_coding	NP_006428.2;XP_011533233.1;XP_011533234.1	271	607519	.	.	16.2288	16.5451	18.7752	16.3701	39.6344	39.6686	43.9878	40.1286	1.0173	6.60123	0.976507	1	1.11536	6.66967	0.850236	1	1.0608	6.632	0.918792	1	1.09639	6.68145	0.873589	1	1.04276	6.64409	0.94242	1	6.60327	6.62777	6.60327	6.75926	6.60327	6.68758	6.62777	6.75926	6.62777	6.68758	6.60327	6.62777
151	NM_000682	ADRA2B	adrenoceptor alpha 2B	protein_coding	NP_000673.2	282	104260	.	.	0.007788	0.01372	0.027585	0.007026	0.019021	0.032895	0.064627	0.017223	1.12873	-3.74637	1	1	2.67236	-3.22808	0.38215	1	1.5621	-3.5733	1	1	2.36393	-3.14632	0.38215	1	1.38309	-3.48042	1	1	0.0594087	0.0672117	0.0594087	0.157448	0.0594087	0.0932069	0.0672117	0.157448	0.0672117	0.0932069	0.0594087	0.0672117
152	NM_000683	ADRA2C	adrenoceptor alpha 2C	protein_coding	NP_000674.2	283	104250	.	.	4.63761	5.31136	3.54129	5.19981	11.3261	12.7345	8.29677	12.7465	-1.09452	3.52787	0.877194	1	-1.50823	3.32571	0.481634	1	1.06993	3.64074	0.90875	1	-1.37798	3.2488	0.583443	1	1.17106	3.57969	0.786012	1	3.70299	3.5831	3.70299	3.16527	3.70299	3.79326	3.5831	3.16527	3.5831	3.79326	3.70299	3.5831
153	NM_000684	ADRB1	adrenoceptor beta 1	protein_coding	NP_000675.1	285	109630	.	.	0.037561	0.028467	0.072375	0.008545	0.091732	0.068253	0.169564	0.020946	4.31733	-3.25045	0.23394	1	8.28186	-2.60838	0.0273221	1	3.40839	-3.44036	0.412512	1	1.91325	-2.19746	0.406021	1	-1.26497	-2.77173	0.857643	1	0.0398763	0.172709	0.0398763	0.316192	0.0398763	0.137645	0.172709	0.316192	0.172709	0.137645	0.0398763	0.172709
156	NM_001619,XM_011544773,XM_024448376,XR_001747779	GRK2	G protein-coupled receptor kinase 2	protein_coding	NP_001610.2;XP_011543075.1;XP_024304144.1	289	109635	.	.	69.2346	100.423	71.2354	67.0521	169.086	240.773	166.895	164.367	1.05718	7.98406	0.923337	1	1.03379	7.96756	0.95417	1	1.56907	8.30459	0.43704	1	-1.02263	8.00757	0.969156	1	1.4842	8.33638	0.495309	1	7.94908	8.02899	7.94908	7.99683	7.94908	8.59688	8.02899	7.99683	8.02899	8.59688	7.94908	8.02899
157	NM_001362778,NM_005160,XM_011529975,XR_001755175,XR_937823	GRK3	G protein-coupled receptor kinase 3	protein_coding	NP_001349707.1;NP_005151.2;XP_011528277.1	290	109636	.	.	2.26566	1.67933	2.6618	2.87342	5.53325	4.02637	6.23625	7.04372	-1.22874	4.6867	0.722622	1	-1.10542	4.75693	0.863098	1	-1.60967	4.52526	0.413273	1	1.11156	4.60884	0.85575	1	-1.31002	4.34937	0.642176	1	4.87588	4.58988	4.87588	4.73645	4.87588	4.21871	4.58988	4.73645	4.58988	4.21871	4.87588	4.58988
158	NM_000026,NM_001123378,NM_001317923,NM_001363840,NR_134256,XM_011529977,XM_011529980,XM_017028636,XM_017028637,XM_017028638,XM_017028639,XM_017028640,XM_024452166,XR_001755176,XR_002958670,XR_002958671,XR_937825	ADSL	adenylosuccinate lyase	protein_coding	NP_000017.1;NP_001116850.1;NP_001304852.1;NP_001350769.1;XP_011528279.1;XP_011528282.1;XP_016884125.1;XP_016884126.1;XP_016884127.1;XP_016884128.1;XP_016884129.1;XP_024307934.1	291	608222	.	.	43.5854	46.2206	35.1751	46.0642	106.445	110.818	82.4107	112.919	1.00011	6.94939	1	1	-1.11856	6.87076	0.846321	1	1.07588	7.00302	0.899356	1	-1.11868	6.87085	0.846191	1	1.07577	7.00313	0.899515	1	6.9606	6.96075	6.9606	6.80032	6.9606	7.0653	6.96075	6.80032	6.96075	7.0653	6.9606	6.96075
159	NM_001126,NM_001365073,XM_011544108	ADSS2	adenylosuccinate synthase 2	protein_coding	NP_001117.2;NP_001352002.1;XP_011542410.1	292	103060	.	.	33.7196	26.3488	38.5029	28.4165	82.3508	63.1738	90.2072	69.6584	1.21262	6.44778	0.738885	1	1.33581	6.52592	0.616831	1	-1.02796	6.28237	0.962189	1	1.10159	6.65162	0.867149	1	-1.24652	6.43003	0.703275	1	6.31973	6.5947	6.31973	6.73291	6.31973	6.28045	6.5947	6.73291	6.5947	6.28045	6.31973	6.5947
160	NM_014203,NM_130787,XM_011526556,XM_011526557	AP2A1	adaptor related protein complex 2 subunit alpha 1	protein_coding	NP_055018.2;NP_570603.2;XP_011524858.1;XP_011524859.1	561	601026	.	.	27.8565	33.4339	30.0328	32.503	68.0319	80.161	70.3629	79.6757	-1.14114	6.79098	0.819369	1	-1.11231	6.8083	0.85394	1	1.0777	6.938	0.897057	1	1.02592	6.71119	0.964849	1	1.2298	6.84951	0.720557	1	6.89484	6.70608	6.89484	6.74265	6.89484	7.00192	6.70608	6.74265	6.70608	7.00192	6.89484	6.70608
161	NM_001242837,NM_012305,NR_144509,NR_144510,XM_011519929,XM_011519930	AP2A2	adaptor related protein complex 2 subunit alpha 2	protein_coding	NP_001229766.1;NP_036437.1;XP_011518231.1;XP_011518232.1	562	607242	.	.	30.4546	32.9401	24.4556	29.0664	74.3769	78.977	57.2962	71.2516	1.07562	7.21088	0.899661	1	-1.21969	7.02121	0.73119	1	1.18506	7.28499	0.768924	1	-1.31192	7.07993	0.638797	1	1.10174	7.3341	0.866868	1	7.16713	7.27159	7.16713	6.88281	7.16713	7.41052	7.27159	6.88281	7.27159	7.41052	7.16713	7.27159
162	NM_001127,NM_001166019,NM_001378562,NM_001378563,NM_001378564,NM_001378565,NM_001378566,NM_145730	AP1B1	adaptor related protein complex 1 subunit beta 1	protein_coding	NP_001118.3;NP_001159491.1;NP_001365491.1;NP_001365492.1;NP_001365493.1;NP_001365494.1;NP_001365495.1;NP_663782.2	554	600157	.	.	46.4134	46.8801	47.591	52.8077	113.352	112.399	111.5	129.449	-1.10934	7.80532	0.857458	1	-1.13955	7.78707	0.821103	1	-1.07828	7.82489	0.896221	1	-1.02723	7.70929	0.962974	1	1.0288	7.74918	0.960869	1	7.88416	7.73512	7.88416	7.69654	7.88416	7.7759	7.73512	7.69654	7.73512	7.7759	7.88416	7.73512
163	NM_001030006,NM_001282,XM_005257937,XM_005257938,XM_005257941,XM_011524448,XM_011524449,XM_011524450,XM_011524451,XM_011524452,XM_011524453,XM_011524454,XM_011524455,XM_017024284,XM_017024285,XM_017024286,XM_017024287	AP2B1	adaptor related protein complex 2 subunit beta 1	protein_coding	NP_001025177.1;NP_001273.1;XP_005257994.1;XP_005257995.1;XP_005257998.1;XP_011522750.1;XP_011522751.1;XP_011522752.1;XP_011522753.1;XP_011522754.1;XP_011522755.1;XP_011522756.1;XP_011522757.1;XP_016879773.1;XP_016879774.1;XP_016879775.1;XP_016879776.1	563	601025	.	.	39.5012	36.0094	42.4671	44.3101	96.4706	86.336	99.4948	108.619	-1.09525	8.00421	0.874847	1	-1.07697	8.01584	0.89786	1	-1.17347	7.95759	0.781876	1	1.01697	7.94928	0.976823	1	-1.07141	7.88821	0.904988	1	8.07354	7.94279	8.07354	7.96697	8.07354	7.84369	7.94279	7.96697	7.94279	7.84369	8.07354	7.94279
164	NM_001030007,NM_001128	AP1G1	adaptor related protein complex 1 subunit gamma 1	protein_coding	NP_001025178.1;NP_001119.3	555	603533	.	.	15.3131	12.5558	18.6531	16.1462	37.3979	30.1037	43.7019	39.5797	-1.03038	6.82589	0.958842	1	1.1238	6.93392	0.839989	1	-1.22788	6.7069	0.722594	1	1.15794	6.91379	0.799753	1	-1.19167	6.68327	0.761704	1	6.85942	6.81662	6.85942	7.02643	6.85942	6.56607	6.81662	7.02643	6.81662	6.56607	6.85942	6.81662
165	NM_001129,XM_011515162	AEBP1	AE binding protein 1	protein_coding	NP_001120.3;XP_011513464.1	303	602981	.	.	0.30682	0.335216	0.452432	0.465302	0.749322	0.803714	1.05999	1.14061	-1.47188	0.817383	0.528098	1	-1.05852	1.02249	0.932904	1	-1.31302	0.885682	0.658643	1	1.3905	0.769485	0.580453	1	1.12096	0.600109	0.868262	1	1.61348	1.26237	1.61348	1.55871	1.61348	1.36085	1.26237	1.55871	1.26237	1.36085	1.61348	1.26237
166	NM_001130,NM_198969,NM_198970,XM_006722664	TLE5	TLE family member 5, transcriptional modulator	protein_coding	NP_001121.2;NP_945320.1;NP_945321.1;XP_006722727.1	307	600188	.	.	164.144	151.616	153.59	173.511	400.877	363.514	359.842	425.333	-1.03275	8.34427	0.955544	1	-1.16149	8.26338	0.795507	1	-1.08991	8.30657	0.881515	1	-1.12466	8.23859	0.838829	1	-1.05535	8.28252	0.925719	1	8.37155	8.32521	8.37155	8.15628	8.37155	8.24774	8.32521	8.15628	8.32521	8.24774	8.37155	8.32521
172	NR_003226,NR_003227,NR_003228	AFG3L1P	AFG3 like matrix AAA peptidase subunit 1, pseudogene	transcribed_pseudogene	.	314	603020	.	.	5.68095	7.84369	6.44008	5.82867	13.8741	18.806	15.0883	14.288	1.00419	4.21891	0.995324	1	1.07447	4.26845	0.902201	1	1.39297	4.47411	0.568256	1	1.06998	4.27154	0.90802	1	1.38715	4.47697	0.573257	1	4.28932	4.29505	4.28932	4.38783	4.28932	4.74656	4.29505	4.38783	4.29505	4.74656	4.28932	4.29505
173	NM_001133,XM_017007842,XM_017007843,XM_017007844	AFM	afamin	protein_coding	NP_001124.1;XP_016863331.1;XP_016863332.1;XP_016863333.1	316	104145	.	.	0.416257	0.205848	0.379511	0.39905	1.01659	0.493541	0.889142	0.978205	1.04285	-0.125079	0.955815	1	-1.09568	-0.218697	0.910317	1	-1.85621	-0.50685	0.348096	1	-1.14261	-0.186116	0.837102	1	-1.93548	-0.472222	0.312003	1	0.90211	0.930629	0.90211	0.842195	0.90211	0.553037	0.930629	0.842195	0.930629	0.553037	0.90211	0.930629
174	NM_001134,NM_001354717	AFP	alpha fetoprotein	protein_coding	NP_001125.1;NP_001341646.2	317	104150	.	.	54.8161	29.3458	48.6521	56.2319	133.873	70.3594	113.985	137.843	-1.00237	7.20054	0.996867	1	-1.18828	7.08318	0.76535	1	-1.82926	6.8316	0.299211	1	-1.18547	7.08133	0.76849	1	-1.82493	6.82935	0.3011	1	7.21172	7.20833	7.21172	6.96467	7.21172	6.3485	7.20833	6.96467	7.20833	6.3485	7.21172	7.20833
175	NM_000027,NM_001171988,NR_033655,XR_001741155	AGA	aspartylglucosaminidase	protein_coding	NP_000018.2;NP_001165459.1	318	613228	.	.	5.9488	6.14491	5.14461	5.34668	14.5283	14.733	12.0532	13.1065	1.1371	3.65951	0.826781	1	-1.06861	3.51709	0.911032	1	1.20619	3.70525	0.748174	1	-1.21511	3.61563	0.738191	1	1.06076	3.79251	0.920612	1	3.67794	3.84967	3.67794	3.58991	3.67794	3.92904	3.84967	3.58991	3.84967	3.92904	3.67794	3.84967
177	NM_001136,NM_001206929,NM_001206932,NM_001206934,NM_001206936,NM_001206940,NM_001206954,NM_001206966,NM_172197,NR_038190,XM_017010328,XR_001743189,XR_001743190	AGER	advanced glycosylation end-product specific receptor	protein_coding	NP_001127.1;NP_001193858.1;NP_001193861.1;NP_001193863.1;NP_001193865.1;NP_001193869.1;NP_001193883.1;NP_001193895.1;NP_751947.1;XP_016865817.1	320	600214	.	.	3.35401	3.31115	3.15531	3.15302	8.19125	7.9388	7.39248	7.72912	1.10103	2.46847	0.87046	1	-1.01845	2.38454	0.977498	1	1.08558	2.45801	0.892932	1	-1.12134	2.45617	0.848709	1	-1.01423	2.52672	0.984406	1	2.64173	2.75926	2.64173	2.61961	2.64173	2.74189	2.75926	2.61961	2.75926	2.74189	2.64173	2.75926
178	NM_000028,NM_000642,NM_000643,NM_000644,NM_000646,XM_005270557,XM_017000501	AGL	amylo-alpha-1, 6-glucosidase, 4-alpha-glucanotransferase	protein_coding	NP_000019.2;NP_000633.2;NP_000634.2;NP_000635.2;NP_000637.2;XP_005270614.1;XP_016855990.1	321	610860	.	.	5.49085	4.8531	5.94863	4.89852	13.4099	11.6358	13.9368	12.0079	1.15014	5.33098	0.80926	1	1.18311	5.3529	0.7716	1	1.04039	5.25549	0.945919	1	1.02867	5.44888	0.961466	1	-1.1055	5.35796	0.862771	1	5.26357	5.46048	5.26357	5.50035	5.26357	5.31923	5.46048	5.50035	5.46048	5.31923	5.26357	5.46048
182	NM_000214	JAG1	jagged canonical Notch ligand 1	protein_coding	NP_000205.1	6188	601920	.	.	19.6792	19.3834	20.1935	24.7679	48.0611	46.4735	47.3108	60.7146	-1.22989	7.16977	0.720388	1	-1.2609	7.15374	0.68844	1	-1.22001	7.17501	0.730844	1	-1.02522	6.99497	0.96575	1	1.00809	7.01867	0.989032	1	7.32007	7.02361	7.32007	6.98796	7.32007	7.03515	7.02361	6.98796	7.02361	7.03515	7.32007	7.02361
183	NM_000029,NM_001382817	AGT	angiotensinogen	protein_coding	NP_000020.1;NP_001369746.1	333	106150	.	.	411.532	431.657	371.819	309.377	1005.05	1034.94	871.122	758.387	1.36124	9.70423	0.593825	1	1.16909	9.58178	0.786751	1	1.46136	9.76413	0.512216	1	-1.16436	9.80401	0.792157	1	1.07355	9.96171	0.902161	1	9.46667	9.91106	9.46667	9.69177	9.46667	10.0133	9.91106	9.69177	9.91106	10.0133	9.46667	9.91106
185	NM_000685,NM_001382736,NM_001382737,NM_004835,NM_009585,NM_031850,NM_032049	AGTR1	angiotensin II receptor type 1	protein_coding	NP_000676.1;NP_001369665.1;NP_001369666.1;NP_004826.5;NP_033611.1;NP_114038.4;NP_114438.2	336	106165	.	.	16.7976	17.1499	19.1414	13.6112	41.0236	41.1186	44.8457	33.3656	1.25385	5.24697	0.696217	1	1.3685	5.3185	0.588309	1	1.31552	5.28585	0.636068	1	1.09143	5.4654	0.88012	1	1.04918	5.43603	0.9343	1	5.11574	5.43367	5.11574	5.5571	5.11574	5.50137	5.43367	5.5571	5.43367	5.50137	5.11574	5.43367
186	NM_000686,XM_011537533	AGTR2	angiotensin II receptor type 2	protein_coding	NP_000677.2;XP_011535835.1	338	300034	.	.	0.066224	0.020628	0.053339	0.038853	0.161733	0.049459	0.124967	0.095243	1.75354	-2.30534	0.462203	1	1.36635	-2.49199	0.793936	1	-1.86501	-2.95777	0.54258	1	-1.28356	-2.13729	0.742203	1	-3.26559	-2.48661	0.165387	1	0.171355	0.289896	0.171355	0.230165	0.171355	0.0932069	0.289896	0.230165	0.289896	0.0932069	0.171355	0.289896
189	NM_000030	AGXT	alanine--glyoxylate and serine--pyruvate aminotransferase	protein_coding	NP_000021.1	341	604285	.	.	2.59908	1.84169	2.16276	1.50977	6.34753	4.41562	5.06705	3.70096	1.7584	2.71324	0.335941	1	1.39064	2.50833	0.574828	1	1.2751	2.4371	0.681251	1	-1.26446	2.90441	0.689223	1	-1.37901	2.85172	0.585256	1	2.52013	3.22185	2.52013	2.92358	2.52013	2.81555	3.22185	2.92358	3.22185	2.81555	2.52013	3.22185
191	NM_000687,NM_001161766,NM_001322084,NM_001322085,NM_001322086,NM_001362750,XM_005260317,XM_011528656,XM_011528657,XM_011528658,XM_011528659,XM_017027709,XM_017027710	AHCY	adenosylhomocysteinase	protein_coding	NP_000678.1;NP_001155238.1;NP_001309013.1;NP_001309014.1;NP_001309015.1;NP_001349679.1;XP_005260374.1;XP_011526958.2;XP_011526959.2;XP_011526960.2;XP_011526961.1;XP_016883198.1;XP_016883199.1	343	180960	.	.	144.544	146.071	127.717	156.021	353.008	350.219	299.223	382.459	-1.06063	8.44853	0.918839	1	-1.26062	8.33296	0.688606	1	-1.02295	8.47409	0.9687	1	-1.18856	8.28622	0.764929	1	1.03683	8.43178	0.950102	1	8.49425	8.40957	8.49425	8.16116	8.49425	8.4616	8.40957	8.16116	8.40957	8.4616	8.49425	8.40957
196	NM_001621	AHR	aryl hydrocarbon receptor	protein_coding	NP_001612.1	348	600253	.	.	45.2368	41.4499	43.9189	45.5155	110.478	99.3801	102.896	111.574	1.01708	8.27302	0.976659	1	-1.06538	8.21579	0.912699	1	-1.04838	8.22709	0.934837	1	-1.08358	8.22845	0.889481	1	-1.06628	8.23965	0.911545	1	8.26531	8.28966	8.26531	8.17425	8.26531	8.19738	8.28966	8.17425	8.28966	8.19738	8.26531	8.28966
197	NM_001354571,NM_001354572,NM_001354573,NM_001622	AHSG	alpha 2-HS glycoprotein	protein_coding	NP_001341500.1;NP_001341501.1;NP_001341502.1;NP_001613.2	349	138680	.	.	432.652	387.302	415.151	429.603	1056.63	928.594	972.644	1053.1	1.03028	9.5318	0.958801	1	-1.06446	9.46576	0.913836	1	-1.05886	9.46946	0.921092	1	-1.0967	9.48811	0.872981	1	-1.09093	9.49176	0.880187	1	9.51204	9.55502	9.51204	9.42204	9.51204	9.42964	9.55502	9.42204	9.55502	9.42964	9.51204	9.55502
199	NM_001318970,NM_001623,NM_032955,XM_005248870,XM_017010332	AIF1	allograft inflammatory factor 1	protein_coding	NP_001305899.1;NP_001614.3;NP_116573.1;XP_005248927.1;XP_016865821.1	352	601833	.	.	0.343587	0.156721	0.602353	0.368055	0.839117	0.375755	1.41123	0.902226	-1.0883	-1.67846	0.936981	1	1.46666	-1.35344	0.624512	1	-2.1877	-2.01038	0.345583	1	1.59596	-1.38337	0.50852	1	-2.00924	-2.08692	0.356958	1	0.372139	0.345104	0.372139	0.518458	0.372139	0.180756	0.345104	0.518458	0.345104	0.180756	0.372139	0.345104
202	NM_001371242,NM_001624,XM_017010333	CRYBG1	crystallin beta-gamma domain containing 1	protein_coding	NP_001358171.1;NP_001615.2;XP_016865822.1	356	601797	.	.	3.51714	2.45732	3.73952	3.81837	8.58964	5.89165	8.76121	9.3601	-1.05668	5.18208	0.924561	1	1.00814	5.22706	0.989329	1	-1.46972	4.97053	0.507109	1	1.06528	5.18812	0.913434	1	-1.39088	4.9237	0.569666	1	5.2583	5.18089	5.2583	5.26969	5.2583	4.72032	5.18089	5.26969	5.18089	4.72032	5.2583	5.18089
203	NM_000476,NM_001318121,NM_001318122,XM_017014428,XM_024447439,XM_024447440	AK1	adenylate kinase 1	protein_coding	NP_000467.1;NP_001305050.1;NP_001305051.1;XP_016869917.1;XP_024303207.1;XP_024303208.1	361	103000	.	.	7.29345	6.70702	7.21851	6.85779	17.8122	16.0807	16.912	16.8107	1.017	4.01258	0.978021	1	1.02773	4.0201	0.963508	1	1.0246	4.01804	0.967792	1	1.01054	4.0323	0.986828	1	1.00747	4.0303	0.991116	1	4.08531	4.10822	4.08531	4.12248	4.08531	4.11833	4.10822	4.12248	4.10822	4.11833	4.08531	4.10822
204	NM_001199199,NM_001319139,NM_001319140,NM_001319141,NM_001319142,NM_001319143,NM_001625,NM_013411,NR_134976,XR_001737036,XR_246248	AK2	adenylate kinase 2	protein_coding	NP_001186128.1;NP_001306068.1;NP_001306069.1;NP_001306070.1;NP_001306071.1;NP_001306072.1;NP_001616.1;NP_037543.1	362	103020	.	.	32.6227	21.3723	30.3035	29.402	79.672	51.2421	70.997	72.0741	1.07691	7.09424	0.898032	1	1.04825	7.07419	0.935096	1	-1.2093	6.90931	0.742383	1	-1.02734	7.12738	0.962877	1	-1.3023	6.96879	0.647939	1	7.05042	7.15654	7.05042	7.1179	7.05042	6.77853	7.15654	7.1179	7.15654	6.77853	7.05042	7.15654
205	NM_001005353,NM_001330616,NM_013410,NM_203464,XM_017000613	AK4	adenylate kinase 4	protein_coding	NP_001005353.1;NP_001317545.1;NP_037542.1;NP_982289.1;XP_016856102.1	363	103030	.	.	9.28744	7.51419	12.5174	9.20459	22.682	18.016	29.3265	22.5635	1.02784	6.11139	0.962366	1	1.31687	6.30352	0.634321	1	-1.17252	5.98132	0.783309	1	1.2812	6.32082	0.668465	1	-1.20517	6.00284	0.747114	1	6.11184	6.15089	6.11184	6.50393	6.11184	5.88581	6.15089	6.50393	6.15089	5.88581	6.11184	6.15089
206	gene-AK4P1	AK4P1	adenylate kinase 4 pseudogene 1	pseudogene	.	364	.	.	.	1.74474	1.59323	2.85236	2.3017	4.26105	3.81992	6.6827	5.64225	-1.28566	2.40619	0.670884	1	1.20609	2.71512	0.749943	1	-1.37682	2.36471	0.588213	1	1.55061	2.56388	0.457465	1	-1.07091	2.16676	0.910197	1	2.79232	2.488	2.79232	3.02669	2.79232	2.40726	2.488	3.02669	2.488	2.40726	2.79232	2.488
207	NM_001014431,NM_001014432,NM_001382430,NM_001382431,NM_001382432,NM_001382433,NM_005163,XR_002957536	AKT1	AKT serine/threonine kinase 1	protein_coding	NP_001014431.1;NP_001014432.1;NP_001369359.1;NP_001369360.1;NP_001369361.1;NP_001369362.1;NP_005154.2	391	164730	.	.	30.8504	36.6042	33.4547	37.4861	75.3436	87.7621	78.38	91.891	-1.1763	6.78264	0.778825	1	-1.13061	6.80914	0.831834	1	1.02184	6.91064	0.970327	1	1.04041	6.68964	0.945507	1	1.20199	6.79957	0.750354	1	6.90669	6.67455	6.90669	6.73115	6.90669	6.9376	6.67455	6.73115	6.67455	6.9376	6.90669	6.67455
208	NM_001243027,NM_001243028,NM_001330511,NM_001626,XM_011526614,XM_011526615,XM_011526616,XM_011526618,XM_011526619,XM_011526620,XM_011526622,XM_017026470,XM_024451416,XM_024451417	AKT2	AKT serine/threonine kinase 2	protein_coding	NP_001229956.1;NP_001229957.1;NP_001317440.1;NP_001617.1;XP_011524916.1;XP_011524917.1;XP_011524918.1;XP_011524920.1;XP_011524921.1;XP_011524922.1;XP_011524924.1;XP_016881959.1;XP_024307184.1;XP_024307185.1	392	164731	.	.	22.7451	22.366	22.5907	25.0372	55.5485	53.6247	52.927	61.3745	-1.08131	7.04341	0.892462	1	-1.13284	7.01152	0.829154	1	-1.04332	7.06843	0.941603	1	-1.04765	6.95275	0.9359	1	1.03641	7.01198	0.950782	1	7.10886	6.99693	7.10886	6.9303	7.10886	7.04813	6.99693	6.9303	6.99693	7.04813	7.10886	6.99693
210	NM_000031,NM_001003945,NM_001317745,XM_011518364,XM_024447449,XR_002956764	ALAD	aminolevulinate dehydratase	protein_coding	NP_000022.3;NP_001003945.1;NP_001304674.1;XP_011516666.1;XP_024303217.1	395	125270	.	.	12.9054	13.6781	10.5726	13.2138	31.518	32.7945	24.7702	32.3915	1.00397	5.49057	0.994981	1	-1.27183	5.32474	0.67808	1	1.08611	5.54847	0.886755	1	-1.27688	5.32792	0.673128	1	1.08182	5.55131	0.892214	1	5.51857	5.52416	5.51857	5.18018	5.51857	5.63525	5.52416	5.18018	5.52416	5.63525	5.51857	5.52416
211	NM_000688,NM_001304443,NM_001304444,NM_199166,XM_011533477,XM_011533478,XM_017005873,XM_024453393	ALAS1	5'-aminolevulinate synthase 1	protein_coding	NP_000679.1;NP_001291372.1;NP_001291373.1;NP_954635.1;XP_011531779.1;XP_011531780.1;XP_016861362.1;XP_024309161.1	396	125290	.	.	15.7307	17.5398	19.8229	17.6651	38.4179	42.0534	46.4424	43.303	-1.095	5.40063	0.875684	1	1.09625	5.53227	0.874046	1	1.03527	5.48975	0.952626	1	1.20039	5.47143	0.752501	1	1.13362	5.42701	0.828725	1	5.4959	5.368	5.4959	5.62567	5.4959	5.54482	5.368	5.62567	5.368	5.54482	5.4959	5.368
213	NM_000477	ALB	albumin	protein_coding	NP_000468.1	399	103600	.	.	2494.85	1502.43	2479.65	2846.19	6092.98	3602.22	5809.49	6976.97	-1.11478	12.7008	0.850695	1	-1.17996	12.6626	0.774433	1	-1.80863	12.412	0.307929	1	-1.05847	12.5799	0.921572	1	-1.62241	12.313	0.403968	1	12.7772	12.6205	12.7772	12.5385	12.7772	11.9225	12.6205	12.5385	12.6205	11.9225	12.7772	12.6205
214	NM_001243280,NM_001243281,NM_001243283,NM_001627	ALCAM	activated leukocyte cell adhesion molecule	protein_coding	NP_001230209.1;NP_001230210.1;NP_001230212.1;NP_001618.2	400	601662	.	.	19.192	14.6225	20.3477	19.583	46.8711	35.0588	47.6719	48.0045	1.00871	6.62685	0.988229	1	1.01515	6.63145	0.979415	1	-1.29322	6.44711	0.656746	1	1.00639	6.6377	0.991406	1	-1.30448	6.45417	0.645997	1	6.63474	6.64712	6.63474	6.65622	6.63474	6.26801	6.64712	6.65622	6.64712	6.26801	6.63474	6.64712
215	NM_000033,XR_938507	ABCD1	ATP binding cassette subfamily D member 1	protein_coding	NP_000024.2	61	300371	.	.	4.77625	3.72112	4.7572	4.91148	11.6647	8.92175	11.1455	12.0397	-1.00361	4.28234	0.996102	1	-1.05991	4.24354	0.920919	1	-1.2584	4.12918	0.692697	1	-1.0561	4.24097	0.925933	1	-1.25388	4.12629	0.697392	1	4.35501	4.35006	4.35501	4.27527	4.35501	4.04148	4.35006	4.27527	4.35006	4.04148	4.35501	4.35006
216	NM_000689	ALDH1A1	aldehyde dehydrogenase 1 family member A1	protein_coding	NP_000680.2	402	100640	.	.	599.222	504.177	662.444	627.134	1463.43	1208.81	1552.02	1537.32	-1.02268	10.4542	0.969017	1	1.02754	10.4901	0.962471	1	-1.18756	10.3517	0.765965	1	1.05084	10.4742	0.93154	1	-1.16122	10.3342	0.795746	1	10.4713	10.439	10.4713	10.5105	10.4713	10.2235	10.439	10.5105	10.439	10.2235	10.4713	10.439
217	NM_000690,NM_001204889	ALDH2	aldehyde dehydrogenase 2 family member	protein_coding	NP_000681.2;NP_001191818.1	404	100650	.	.	24.8806	20.875	18.9953	20.1237	60.764	50.0499	44.5035	49.33	1.26419	7.87547	0.685053	1	-1.08826	7.63679	0.883621	1	1.08553	7.75691	0.887054	1	-1.37577	7.82285	0.581354	1	-1.16458	7.92899	0.791996	1	7.70324	8.04001	7.70324	7.58183	7.70324	7.82109	8.04001	7.58183	8.04001	7.82109	7.70324	8.04001
218	NM_000691,NM_001135167,NM_001135168,NM_001330150,XM_005256522,XM_005256523,XM_005256524,XM_011523731	ALDH3A1	aldehyde dehydrogenase 3 family member A1	protein_coding	NP_000682.3;NP_001128639.1;NP_001128640.1;NP_001317079.1;XP_005256579.1;XP_005256580.1;XP_005256581.1;XP_011522033.1	405	100660	.	.	0.613208	0.26981	0.518793	0.455655	1.49759	0.646896	1.21547	1.11696	1.3734	0.273189	0.612594	1	1.11536	0.111902	0.874871	1	-1.24172	-0.104001	0.734881	1	-1.23136	0.34201	0.74248	1	-1.70525	0.161042	0.389693	1	0.996326	1.24313	0.996326	1.07717	0.996326	0.84869	1.24313	1.07717	1.24313	0.84869	0.996326	1.24313
219	NM_000692,XM_011517802	ALDH1B1	aldehyde dehydrogenase 1 family member B1	protein_coding	NP_000683.3;XP_011516104.1	407	100670	.	.	13.0814	8.99593	11.167	14.5045	31.9476	21.5686	26.1628	35.5554	-1.08401	5.51093	0.889419	1	-1.33528	5.37444	0.61776	1	-1.53911	5.29053	0.457634	1	-1.2318	5.30908	0.718973	1	-1.41983	5.22109	0.545648	1	5.5971	5.48322	5.5971	5.1899	5.5971	4.99095	5.48322	5.1899	5.48322	4.99095	5.5971	5.48322
221	NM_000694,NM_001030010,NM_001161473,NM_001290058,NM_001290059	ALDH3B1	aldehyde dehydrogenase 3 family member B1	protein_coding	NP_000685.1;NP_001025181.1;NP_001154945.1;NP_001276987.1;NP_001276988.1	410	600466	.	.	3.10842	3.64278	1.79444	2.89261	7.59145	8.73392	4.20413	7.09077	1.11425	3.20138	0.852991	1	-1.63503	2.81117	0.401463	1	1.3214	3.33558	0.631969	1	-1.82181	2.90898	0.306597	1	1.18591	3.4054	0.76949	1	3.27411	3.41483	3.27411	2.65636	3.27411	3.63951	3.41483	2.65636	3.41483	3.63951	3.27411	3.41483
223	NM_000696,NM_001365774	ALDH9A1	aldehyde dehydrogenase 9 family member A1	protein_coding	NP_000687.3;NP_001352703.1	412	602733	.	.	19.6266	16.036	21.7416	21.2263	47.9324	38.448	50.9376	52.0328	-1.05836	5.8065	0.922141	1	-1.0032	5.84447	0.99593	1	-1.26564	5.68705	0.684125	1	1.05499	5.80414	0.926538	1	-1.19585	5.64192	0.757452	1	5.87093	5.79052	5.87093	5.8664	5.87093	5.53758	5.79052	5.8664	5.79052	5.53758	5.87093	5.79052
224	NM_000382,NM_001031806,NM_001369136,NM_001369137,NM_001369138,NM_001369139,NM_001369146,NM_001369148,XM_024450651	ALDH3A2	aldehyde dehydrogenase 3 family member A2	protein_coding	NP_000373.1;NP_001026976.1;NP_001356065.1;NP_001356066.1;NP_001356067.1;NP_001356068.1;NP_001356075.1;NP_001356077.1;XP_024306419.1	403	609523	.	.	31.968	28.8187	30.798	30.692	78.073	69.0956	72.1557	75.2363	1.06581	6.98961	0.912266	1	-1.0242	6.92576	0.967123	1	-1.0194	6.92914	0.973624	1	-1.0916	6.97302	0.879519	1	-1.08648	6.9763	0.885954	1	6.95425	7.04548	6.95425	6.92004	6.95425	6.92675	7.04548	6.92004	7.04548	6.92675	6.95425	7.04548
226	NM_001127617,NM_001243177,NM_184041,NM_184043	ALDOA	aldolase, fructose-bisphosphate A	protein_coding	NP_001121089.1;NP_001230106.1;NP_908930.1;NP_908932.1	414	103850	.	.	661.928	872.415	994.155	718.193	1616.58	2091.7	2329.17	1760.53	-1.05807	10.1337	0.922114	1	1.34966	10.4063	0.604041	1	1.27292	10.3584	0.676231	1	1.42803	10.3722	0.538055	1	1.34683	10.3231	0.60657	1	10.1751	10.0937	10.1751	10.6073	10.1751	10.5229	10.0937	10.6073	10.0937	10.5229	10.1751	10.0937
229	NM_000035	ALDOB	aldolase, fructose-bisphosphate B	protein_coding	NP_000026.2	417	612724	.	.	0.633472	0.59674	1.07935	1.07257	1.54708	1.43074	2.52878	2.62923	-1.64695	1.19255	0.404929	1	-1.01796	1.48866	0.986078	1	-1.71318	1.17337	0.372266	1	1.61789	1.17651	0.419378	1	-1.04021	0.766136	0.960543	1	1.92698	1.43346	1.92698	1.90808	1.92698	1.39786	1.43346	1.90808	1.43346	1.39786	1.92698	1.43346
230	NM_005165,XM_005257949,XM_011524556	ALDOC	aldolase, fructose-bisphosphate C	protein_coding	NP_005156.1;XP_005258006.1;XP_011522858.1	418	103870	.	.	1.46459	6.69648	9.07256	1.65506	3.57685	16.0555	21.2558	4.0571	-1.09915	1.4856	0.883077	1	5.32439	3.20196	0.00628286	1	4.20838	2.9206	0.0177587	1	5.85211	3.1836	0.00407764	1	4.62545	2.89796	0.0119275	1	1.96372	1.86348	1.96372	4.04018	1.96372	3.72391	1.86348	4.04018	1.86348	3.72391	1.96372	1.86348
245	NR_002710,NR_120453	ALOX12P2	arachidonate 12-lipoxygenase pseudogene 2	transcribed_pseudogene	.	432	.	.	.	0.122762	0.119752	0.094734	0.112206	0.299811	0.287117	0.221949	0.275053	1.13369	-1.36556	0.899536	1	-1.16557	-1.5527	0.834762	1	1.09093	-1.39004	0.946758	1	-1.32131	-1.45758	0.727658	1	-1.03916	-1.29714	1	1	0.418253	0.466255	0.418253	0.365449	0.418253	0.45108	0.466255	0.365449	0.466255	0.45108	0.418253	0.466255
246	NM_001140	ALOX15	arachidonate 15-lipoxygenase	protein_coding	NP_001131.3	433	152392	.	.	0.051465	0.076617	0.08566	0.045997	0.125688	0.183696	0.200691	0.112754	1.13267	-2.48223	0.892062	1	1.73931	-2.18057	0.5211	1	1.658	-2.21806	0.55584	1	1.5351	-2.09894	0.670389	1	1.46347	-2.13095	0.725079	1	0.189196	0.212838	0.189196	0.316192	0.189196	0.302858	0.212838	0.316192	0.212838	0.302858	0.189196	0.212838
248	NM_001631	ALPI	alkaline phosphatase, intestinal	protein_coding	NP_001622.2	437	171740	.	.	1.8265	1.7316	1.68796	1.10649	4.46071	4.15168	3.95466	2.71237	1.68698	2.38977	0.373863	1	1.48146	2.27622	0.503008	1	1.6374	2.36278	0.402443	1	-1.13874	2.62752	0.825715	1	-1.03028	2.69729	0.961907	1	2.28734	2.91636	2.28734	2.75515	2.28734	2.87909	2.91636	2.75515	2.91636	2.87909	2.28734	2.91636
249	NM_000478,NM_001127501,NM_001177520,NM_001369803,NM_001369804,NM_001369805,XM_017000903	ALPL	alkaline phosphatase, biomineralization associated	protein_coding	NP_000469.3;NP_001120973.2;NP_001170991.1;NP_001356732.1;NP_001356733.1;NP_001356734.1;XP_016856392.1	438	171760	.	.	0.600103	0.594914	0.591558	0.637561	1.46558	1.42637	1.38594	1.56288	-1.04777	0.811874	0.953388	1	-1.1776	0.732086	0.79051	1	-1.02737	0.826061	0.976285	1	-1.1239	0.697396	0.859926	1	1.01985	0.794337	0.974301	1	1.4676	1.42494	1.4676	1.32139	1.4676	1.44282	1.42494	1.32139	1.42494	1.44282	1.4676	1.42494
257	NM_006492	ALX3	ALX homeobox 3	protein_coding	NP_006483.2	449	606014	.	.	0.414177	0.403125	0.401832	0.317142	1.01151	0.96653	0.94144	0.777422	1.34618	-0.29127	0.641289	1	1.24229	-0.353964	0.733152	1	1.33855	-0.295943	0.655128	1	-1.08365	-0.150611	0.90884	1	-1.00568	-0.0952374	1	1	0.742107	0.930629	0.742107	0.87658	0.742107	0.926738	0.930629	0.87658	0.930629	0.926738	0.742107	0.930629
259	NM_001633	AMBP	alpha-1-microglobulin/bikunin precursor	protein_coding	NP_001624.1	453	176870	.	.	495.93	510.689	546.058	542.663	1211.17	1224.43	1279.34	1330.25	-1.06926	9.48223	0.907668	1	-1.02161	9.51438	0.970477	1	-1.01451	9.51938	0.980122	1	1.04664	9.46638	0.937079	1	1.05397	9.47154	0.92747	1	9.53162	9.43515	9.53162	9.50082	9.53162	9.51087	9.43515	9.50082	9.43515	9.51087	9.53162	9.43515
262	NM_001287214,NM_001287215,NM_001287216,NM_001634,NR_109768	AMD1	adenosylmethionine decarboxylase 1	protein_coding	NP_001274143.1;NP_001274144.1;NP_001274145.1;NP_001625.2	457	180980	.	.	50.073	35.2177	59.6308	47.9663	122.289	84.4378	139.707	117.581	1.06927	7.51384	0.907756	1	1.20867	7.60787	0.742944	1	-1.30236	7.28678	0.647811	1	1.13037	7.65244	0.832027	1	-1.39257	7.34222	0.567197	1	7.47263	7.56873	7.47263	7.74465	7.47263	7.09395	7.56873	7.74465	7.56873	7.09395	7.47263	7.56873
267	NM_001144,NM_001323511,NM_001323512,XM_005255890	AMFR	autocrine motility factor receptor	protein_coding	NP_001135.3;NP_001310440.1;NP_001310441.1;XP_005255947.1	463	603243	.	.	15.5809	15.2701	14.5502	17.7243	38.0521	36.6115	34.0891	43.4483	-1.0988	6.04311	0.870734	1	-1.24977	5.95758	0.700032	1	-1.10804	6.03739	0.859356	1	-1.13739	5.8837	0.824018	1	-1.00841	5.96759	0.988798	1	6.12956	5.99565	6.12956	5.81302	6.12956	5.98377	5.99565	5.81302	5.99565	5.98377	6.12956	5.99565
268	NM_000479	AMH	anti-Mullerian hormone	protein_coding	NP_000470.3	464	600957	.	.	0.293365	0.444792	0.254421	0.425128	0.716462	1.06643	0.596075	1.04213	-1.4281	-0.421711	0.580846	1	-1.713	-0.525817	0.393956	1	1.09124	-0.13791	0.90884	1	-1.19939	-0.814689	0.786843	1	1.55825	-0.350506	0.497791	1	0.88031	0.667369	0.88031	0.575389	0.88031	0.939345	0.667369	0.575389	0.667369	0.939345	0.88031	0.667369
271	NM_001257361,NM_001308170,NM_001368809,NM_004037,NM_139156,XM_024446431,XM_024446432,XR_002956282	AMPD2	adenosine monophosphate deaminase 2	protein_coding	NP_001244290.1;NP_001295099.1;NP_001355738.1;NP_004028.4;NP_631895.1;XP_024302199.1;XP_024302200.1	469	102771	.	.	12.2729	14.2317	14.655	15.6624	29.9732	34.122	34.3347	38.3937	-1.24268	5.88957	0.707373	1	-1.13041	5.95199	0.832275	1	-1.0631	5.99428	0.915966	1	1.09932	5.7943	0.870171	1	1.16893	5.84136	0.78747	1	6.05884	5.75062	6.05884	5.88481	6.05884	5.97193	5.75062	5.88481	5.75062	5.97193	6.05884	5.75062
272	NM_000480,NM_001025389,NM_001025390,NM_001172430,NM_001172431	AMPD3	adenosine monophosphate deaminase 3	protein_coding	NP_000471.1;NP_001020560.1;NP_001020561.1;NP_001165901.1;NP_001165902.1	470	102772	.	.	0.797646	0.837055	0.87655	0.788706	1.94803	2.00692	2.05364	1.93338	1.02312	1.92065	0.972907	1	1.08682	1.96456	0.889945	1	1.09627	1.97143	0.882302	1	1.06226	1.98122	0.920991	1	1.07149	1.98823	0.909733	1	2.23677	2.26282	2.23677	2.33226	2.23677	2.34229	2.26282	2.33226	2.26282	2.34229	2.23677	2.26282
274	NM_001320632,NM_001320633,NM_001320634,NM_001320640,NM_001320641,NM_001320642,NM_004305,NM_139343,NM_139344,NM_139345,NM_139346,NM_139347,NM_139348,NM_139349,NM_139350,NM_139351	BIN1	bridging integrator 1	protein_coding	NP_001307561.1;NP_001307562.1;NP_001307563.1;NP_001307569.1;NP_001307570.1;NP_001307571.1;NP_004296.1;NP_647593.1;NP_647594.1;NP_647595.1;NP_647596.1;NP_647597.1;NP_647598.1;NP_647599.1;NP_647600.1;NP_647601.1	1052	601248	.	.	18.6097	18.3807	13.8589	15.8648	45.449	44.0694	32.4695	38.8899	1.19732	5.30217	0.755931	1	-1.17217	5.05658	0.784076	1	1.22692	5.32145	0.724094	1	-1.40346	5.20241	0.558896	1	1.02472	5.44401	0.966798	1	5.20504	5.4584	5.20504	4.98256	5.20504	5.49284	5.4584	4.98256	5.4584	5.49284	5.20504	5.4584
275	NM_000481,NM_001164710,NM_001164711,NM_001164712,NR_028435	AMT	aminomethyltransferase	protein_coding	NP_000472.2;NP_001158182.1;NP_001158183.1;NP_001158184.1	473	238310	.	.	9.42474	7.41595	6.63105	6.58372	23.0173	17.7805	15.5357	16.1389	1.45865	4.11454	0.516327	1	-1.0199	3.80323	0.974251	1	1.17997	3.94142	0.776402	1	-1.48769	4.10314	0.494807	1	-1.23617	4.21686	0.715475	1	3.9135	4.42778	3.9135	3.88697	3.9135	4.13761	4.42778	3.88697	4.42778	4.13761	3.9135	4.42778
276	NM_001008221,NM_004038	AMY1A	amylase alpha 1A	protein_coding	NP_001008222.1;NP_004029.2	474	104700	.	.	0.041699	0.095727	0.061718	0.043785	0.101839	0.229515	0.144598	0.107331	-1.02787	-2.98181	1	1	1.31679	-2.8142	0.871393	1	2.18818	-2.43649	0.332156	1	1.35311	-2.80227	0.733081	1	2.24746	-2.41296	0.38848	1	0.134996	0.131431	0.134996	0.175974	0.134996	0.283212	0.131431	0.175974	0.131431	0.283212	0.134996	0.131431
278	NM_001008219,NM_001346780,XM_017001058	AMY1C	amylase alpha 1C	protein_coding	NP_001008220.1;NP_001333709.1;XP_016856547.1	476	104702	.	.	0.044079	0.098659	0.067263	0.050213	0.107651	0.236544	0.157588	0.123089	-1.17198	-2.90082	0.857643	1	1.28134	-2.67671	0.882656	1	1.91923	-2.3796	0.427474	1	1.5013	-2.72934	0.625504	1	2.24746	-2.41296	0.38848	1	0.15329	0.131431	0.15329	0.194265	0.15329	0.283212	0.131431	0.194265	0.131431	0.283212	0.15329	0.131431
280	NM_020978	AMY2B	amylase alpha 2B	protein_coding	NP_066188.1	478	104660	.	.	1.52879	1.52201	1.45462	1.11382	3.73366	3.64917	3.40798	2.73036	1.40453	1.71317	0.564556	1	1.2683	1.63018	0.69089	1	1.43097	1.7285	0.54826	1	-1.10743	1.86571	0.869173	1	1.01882	1.95142	0.976825	1	1.88927	2.26282	1.88927	2.14749	1.88927	2.28417	2.26282	2.14749	2.26282	2.28417	1.88927	2.26282
283	NM_001097577,NM_001145	ANG	angiogenin	protein_coding	NP_001091046.1;NP_001136.1	483	105850	.	.	1.24461	2.89133	2.1468	1.78295	3.0396	6.93225	5.02967	4.3706	-1.39666	1.03708	0.579807	1	1.17545	1.37238	0.79128	1	1.70039	1.67962	0.371852	1	1.64168	1.1761	0.405642	1	2.37474	1.52326	0.147991	1	1.74595	1.42494	1.74595	1.91361	1.74595	2.32318	1.42494	1.91361	1.42494	2.32318	1.74595	1.42494
286	NM_000037,NM_001142445,NM_001142446,NM_020475,NM_020476,NM_020477,NM_020478,NM_020480,XM_005273476,XM_011544490,XM_011544491,XM_011544494,XM_011544495,XM_011544496,XM_011544500,XM_011544501,XM_011544502,XM_011544503,XM_011544504,XM_011544505,XM_017013319,XM_017013320,XM_017013321,XM_017013322,XM_017013323,XM_017013324,XM_017013325,XM_017013326,XM_017013327,XM_017013328,XM_017013329,XM_024447128	ANK1	ankyrin 1	protein_coding	NP_000028.3;NP_001135917.1;NP_001135918.1;NP_065208.2;NP_065209.2;NP_065210.2;NP_065211.2;NP_065213.2;XP_005273533.1;XP_011542792.1;XP_011542793.1;XP_011542796.1;XP_011542797.1;XP_011542798.1;XP_011542802.1;XP_011542803.1;XP_011542804.1;XP_011542805.1;XP_011542806.1;XP_011542807.1;XP_016868808.1;XP_016868809.1;XP_016868810.1;XP_016868811.1;XP_016868812.1;XP_016868813.1;XP_016868814.1;XP_016868815…	492	612641	.	.	0.003351	0.010292	0.01217	0.006989	0.008184	0.024677	0.028512	0.017132	-1.45154	-3.48664	0.788138	1	1.62985	-3.04828	0.703665	1	1.41746	-3.12533	0.840435	1	2.36393	-3.14632	0.38215	1	2.05417	-3.2381	0.618648	1	0.0976974	0.0672117	0.0976974	0.157448	0.0976974	0.137645	0.0672117	0.157448	0.0672117	0.137645	0.0976974	0.0672117
287	NM_001127493,NM_001148,NM_001354225,NM_001354228,NM_001354230,NM_001354231,NM_001354232,NM_001354235,NM_001354236,NM_001354237,NM_001354239,NM_001354240,NM_001354241,NM_001354242,NM_001354243,NM_001354244,NM_001354245,NM_001354246,NM_001354249,NM_001354252,NM_001354253,NM_001354254,NM_001354255,NM_001354256,NM_001354257,NM_001354258,NM_001354260,NM_001354261,NM_001354262,NM_001354264,NM_001354265…	ANK2	ankyrin 2	protein_coding	NP_001120965.1;NP_001139.3;NP_001341154.1;NP_001341157.1;NP_001341159.1;NP_001341160.1;NP_001341161.1;NP_001341164.1;NP_001341165.1;NP_001341166.1;NP_001341168.1;NP_001341169.1;NP_001341170.1;NP_001341171.1;NP_001341172.1;NP_001341173.1;NP_001341174.1;NP_001341175.1;NP_001341178.1;NP_001341181.1;NP_001341182.1;NP_001341183.1;NP_001341184.1;NP_001341185.1;NP_001341186.1;NP_001341187.1;NP_001341189…	493	106410	.	.	4.47786	3.61495	2.36605	2.63005	10.9359	8.66719	5.54335	6.44713	1.72466	5.11975	0.348874	1	-1.09218	4.6121	0.879603	1	1.42812	4.95368	0.539145	1	-1.88362	5.07442	0.277439	1	-1.20764	5.33047	0.744754	1	4.72811	5.4914	4.72811	4.6059	4.72811	5.22584	5.4914	4.6059	5.4914	5.22584	4.72811	5.4914
288	NM_001149,NM_001204403,NM_001204404,NM_001320874,NM_020987,XM_005269715,XM_006717796,XM_006717802,XM_011539708,XM_011539709,XM_017016110,XM_017016111,XM_017016112,XM_017016113,XM_017016114,XM_017016115,XM_017016116,XM_017016117,XM_017016118,XM_017016119,XM_017016120,XM_017016121,XM_017016122,XM_017016123,XM_017016124,XM_017016125,XM_017016126,XM_017016127,XM_017016128,XM_017016129,XM_017016130,XM…	ANK3	ankyrin 3	protein_coding	NP_001140.2;NP_001191332.1;NP_001191333.1;NP_001307803.1;NP_066267.2;XP_005269772.1;XP_006717859.1;XP_006717865.1;XP_011538010.1;XP_011538011.1;XP_016871599.1;XP_016871600.1;XP_016871601.1;XP_016871602.1;XP_016871603.1;XP_016871604.1;XP_016871605.1;XP_016871606.1;XP_016871607.1;XP_016871608.1;XP_016871609.1;XP_016871610.1;XP_016871611.1;XP_016871612.1;XP_016871613.1;XP_016871614.1;XP_016871615.1;…	494	600465	.	.	4.30687	3.59235	4.32857	4.27619	10.5183	8.61301	10.1413	10.4824	1.02363	5.37164	0.968248	1	-1.01969	5.34068	0.973567	1	-1.12058	5.27506	0.844392	1	-1.04378	5.35783	0.941386	1	-1.14706	5.29299	0.812955	1	5.38852	5.42142	5.38852	5.36107	5.38852	5.22841	5.42142	5.36107	5.42142	5.22841	5.38852	5.42142
290	NM_001150,NM_001381923,NM_001381924	ANPEP	alanyl aminopeptidase, membrane	protein_coding	NP_001141.2;NP_001368852.1;NP_001368853.1	500	151530	.	.	108.861	101.43	87.6893	101.442	265.864	243.187	205.444	248.667	1.10013	8.70097	0.868746	1	-1.18559	8.51292	0.768208	1	1.05118	8.66695	0.931135	1	-1.30431	8.58922	0.645822	1	-1.04657	8.73572	0.937202	1	8.63403	8.77137	8.63403	8.38909	8.63403	8.70586	8.77137	8.38909	8.77137	8.70586	8.63403	8.77137
291	NM_001151	SLC25A4	solute carrier family 25 member 4	protein_coding	NP_001142.2	10990	103220	.	.	6.73872	7.66164	7.57982	6.52638	16.4574	18.3695	17.7585	15.9983	1.05675	5.00093	0.924545	1	1.12964	5.05108	0.833563	1	1.22927	5.11697	0.721742	1	1.06897	5.0891	0.908747	1	1.16325	5.15339	0.794289	1	5.00488	5.08211	5.00488	5.17559	5.00488	5.2943	5.08211	5.17559	5.08211	5.2943	5.00488	5.08211
292	NM_001152	SLC25A5	solute carrier family 25 member 5	protein_coding	NP_001143.2	10991	300150	.	.	203.062	209.566	186.171	189.544	495.922	502.455	436.175	464.636	1.09632	8.13075	0.87351	1	-1.04665	8.03038	0.937113	1	1.15803	8.1726	0.799497	1	-1.14747	8.09975	0.811781	1	1.05629	8.23561	0.924489	1	8.06813	8.20033	8.06813	8.0026	8.06813	8.27907	8.20033	8.0026	8.20033	8.27907	8.06813	8.20033
293	NM_001636,NM_001636_dup1	SLC25A6	solute carrier family 25 member 6	protein_coding	NP_001627.2	10992	403000	.	.	101.267	157.111	76.1447	93.966	246.145	371.828	177.607	229.855	1.10289	7.27391	0.865446	1	-1.26859	7.04016	0.680749	1	1.75119	7.6615	0.334841	1	-1.39911	7.12083	0.561765	1	1.58782	7.71451	0.425219	1	7.21104	7.35142	7.21104	6.87042	7.21104	8.0152	7.35142	6.87042	7.35142	8.0152	7.21104	7.35142
301	NM_000700,XM_011518609,XM_017014657	ANXA1	annexin A1	protein_coding	NP_000691.1;XP_011516911.1;XP_016870146.1	533	151690	.	.	10.3919	7.1485	11.4111	18.2297	25.3794	17.1392	26.7346	44.687	-1.71524	4.45837	0.354328	1	-1.6373	4.48307	0.396809	1	-2.43684	4.29253	0.129838	1	1.04761	4.05157	0.937223	1	-1.42069	3.78731	0.546855	1	4.84456	4.10155	4.84456	4.16483	4.84456	3.62982	4.10155	4.16483	4.10155	3.62982	4.84456	4.10155
302	NM_001002857,NM_001002858,NM_001136015,NM_004039,XM_017022090,XM_017022091,XM_017022092,XM_017022093,XM_024449908	ANXA2	annexin A2	protein_coding	NP_001002857.1;NP_001002858.1;NP_001129487.1;NP_004030.1;XP_016877579.1;XP_016877580.1;XP_016877581.1;XP_016877582.1;XP_024305676.1	537	151740	.	.	398.133	317.895	269.019	331.583	972.33	762.183	630.275	812.821	-1.14932	9.54715	0.809542	1	-1.14066	9.55224	0.819713	1	-1.39649	9.42319	0.563735	1	1.0076	9.44874	0.989563	1	-1.21505	9.30961	0.735968	1	9.6458	9.44528	9.6458	9.45619	9.6458	9.1647	9.44528	9.45619	9.44528	9.1647	9.6458	9.44528
304	NR_003573	ANXA2P2	annexin A2 pseudogene 2	transcribed_pseudogene	.	539	.	.	.	0.457051	0.325458	0.423377	0.510239	1.11622	0.780318	0.991917	1.25077	-1.09113	-0.456974	0.917233	1	-1.23229	-0.538411	0.77923	1	-1.50398	-0.64345	0.542576	1	-1.12934	-0.601726	0.876225	1	-1.37828	-0.715264	0.651315	1	0.789661	0.737823	0.789661	0.669914	0.789661	0.569351	0.737823	0.669914	0.737823	0.569351	0.789661	0.737823
306	NM_005139,XR_001741215	ANXA3	annexin A3	protein_coding	NP_005130.1	541	106490	.	.	23.6016	21.9671	27.754	36.7148	57.6404	52.6682	65.024	90.0002	-1.52215	5.54545	0.469014	1	-1.35133	5.61582	0.603213	1	-1.59706	5.51848	0.420138	1	1.12641	5.2993	0.837351	1	-1.04921	5.17681	0.934378	1	5.84126	5.2482	5.84126	5.41568	5.84126	5.18076	5.2482	5.41568	5.2482	5.18076	5.84126	5.2482
307	NM_001153,NM_001320698,NM_001320700,NM_001320702,NM_001365496,XM_017003943,XM_017003944,XM_024452834,XM_024452835,XR_001738734	ANXA4	annexin A4	protein_coding	NP_001144.1;NP_001307627.1;NP_001307629.1;NP_001307631.1;NP_001352425.1;XP_016859432.1;XP_016859433.1;XP_024308602.1;XP_024308603.1	542	106491	.	.	167.937	104.974	183.656	227.926	410.139	251.686	430.283	558.722	-1.33815	9.17735	0.61441	1	-1.28504	9.20262	0.664336	1	-2.06558	8.94187	0.213611	1	1.04133	8.9815	0.9441	1	-1.54361	8.67259	0.453725	1	9.37432	8.95481	9.37432	9.01312	9.37432	8.33008	8.95481	9.01312	8.95481	8.33008	9.37432	8.95481
308	NM_001154,XM_017008141	ANXA5	annexin A5	protein_coding	NP_001145.1;XP_016863630.1	543	131230	.	.	122.117	101.058	123.419	134.93	298.238	242.297	289.153	330.758	-1.07986	7.8435	0.894218	1	-1.12431	7.8158	0.83927	1	-1.27534	7.73309	0.673966	1	-1.04117	7.75822	0.944377	1	-1.18103	7.67203	0.773392	1	7.90371	7.79335	7.90371	7.73541	7.90371	7.55448	7.79335	7.73541	7.79335	7.55448	7.90371	7.79335
309	NM_001155,NM_001193544,NM_001363114	ANXA6	annexin A6	protein_coding	NP_001146.2;NP_001180473.1;NP_001350043.1	544	114070	.	.	1.33231	1.31881	1.62705	1.73216	3.25381	3.16197	3.81197	4.2461	-1.26622	2.2808	0.689266	1	-1.09436	2.37598	0.879722	1	-1.25317	2.28779	0.704339	1	1.15704	2.20983	0.80337	1	1.01041	2.10936	0.994804	1	2.67693	2.39514	2.67693	2.56794	2.67693	2.40726	2.39514	2.56794	2.39514	2.40726	2.67693	2.39514
310	NM_001156,NM_001320879,NM_001320880,NM_004034,XM_017016162,XM_017016163	ANXA7	annexin A7	protein_coding	NP_001147.1;NP_001307808.1;NP_001307809.1;NP_004025.1;XP_016871651.1;XP_016871652.1	545	186360	.	.	34.9511	32.9895	36.8984	36.7904	85.3583	79.0956	86.448	90.1857	-1.03321	6.57778	0.95509	1	-1.0286	6.58093	0.961258	1	-1.0005	6.6008	0.999534	1	1.00449	6.55726	0.994034	1	1.0327	6.57745	0.955794	1	6.61549	6.56884	6.61549	6.57523	6.61549	6.61478	6.56884	6.57523	6.56884	6.61478	6.61549	6.56884
311	NM_001157,NM_001278407,NM_001278408,NM_001278409,NM_145868,NM_145869,XM_005269741,XM_005269742,XM_006717813,XM_011539736	ANXA11	annexin A11	protein_coding	NP_001148.1;NP_001265336.1;NP_001265337.1;NP_001265338.1;NP_665875.1;NP_665876.1;XP_005269798.1;XP_005269799.1;XP_006717876.1;XP_011538038.1	535	602572	.	.	17.253	15.9777	15.945	19.3209	42.1356	38.3082	37.357	47.3621	-1.11702	6.79686	0.848219	1	-1.15122	6.77645	0.807549	1	-1.08495	6.81687	0.887897	1	-1.03062	6.69325	0.958545	1	1.02956	6.73603	0.959976	1	6.88633	6.7281	6.88633	6.68501	6.88633	6.76973	6.7281	6.68501	6.7281	6.76973	6.88633	6.7281
312	NM_001003954,NM_004306	ANXA13	annexin A13	protein_coding	NP_001003954.1;NP_004297.2	536	602573	.	.	4.1522	1.98807	3.826	3.25327	10.1406	4.76658	8.96383	7.97485	1.30063	2.62884	0.657212	1	1.15514	2.53516	0.808998	1	-1.55711	2.14758	0.454426	1	-1.12595	2.72303	0.839646	1	-2.02518	2.38817	0.232062	1	2.66742	2.99326	2.66742	2.84472	2.66742	2.1496	2.99326	2.84472	2.99326	2.1496	2.66742	2.99326
313	NM_001177506,NM_001177507,NM_001637,XM_011515333,XM_011515334,XM_011515335,XM_011515336,XM_011515338,XM_011515339,XM_011515340,XM_011515341,XM_011515342,XM_017012102,XM_017012104,XM_017012105,XM_017012106	AOAH	acyloxyacyl hydrolase	protein_coding	NP_001170977.1;NP_001170978.1;NP_001628.1;XP_011513635.1;XP_011513636.1;XP_011513637.1;XP_011513638.1;XP_011513640.1;XP_011513641.1;XP_011513642.1;XP_011513643.1;XP_011513644.1;XP_016867591.1;XP_016867593.1;XP_016867594.1;XP_016867595.1	548	102593	.	.	0.134557	0.094563	0.248854	0.119631	0.328616	0.226722	0.58303	0.293253	-1.02493	-0.469836	1	1	1.70574	-0.0348415	0.389693	1	-1.07652	-0.500635	0.941868	1	1.74815	-0.0392228	0.371438	1	-1.05033	-0.514951	0.968601	1	0.76608	0.75151	0.76608	1.13512	0.76608	0.723081	0.75151	1.13512	0.75151	0.723081	0.76608	0.75151
314	NM_001158,NM_009590	AOC2	amine oxidase copper containing 2	protein_coding	NP_001149.2;NP_033720.2	549	602268	.	.	1.44185	2.79527	1.83747	1.7469	3.52132	6.70194	4.30495	4.28225	-1.18186	2.22087	0.777396	1	1.02575	2.35321	0.969335	1	1.67267	2.7503	0.380384	1	1.21229	2.24083	0.74348	1	1.97682	2.66642	0.249229	1	2.58895	2.39078	2.58895	2.61961	2.58895	3.23149	2.39078	2.61961	2.39078	3.23149	2.58895	2.39078
316	NM_001159,XM_011511062,XM_017003946,XM_017003947	AOX1	aldehyde oxidase 1	protein_coding	NP_001150.3;XP_011509364.1;XP_016859435.1;XP_016859436.1	553	602841	.	.	0.111361	0.066455	0.071417	0.187352	0.271969	0.159332	0.16732	0.459263	-1.62551	-0.238829	0.450089	1	-2.68416	-0.470864	0.119856	1	-2.62109	-0.44454	0.134637	1	-1.65099	-0.92848	0.46528	1	-1.61231	-0.90104	0.503497	1	1.00642	0.695965	1.00642	0.459187	1.00642	0.468581	0.695965	0.459187	0.695965	0.468581	1.00642	0.695965
317	NM_001160,NM_013229,NM_181861,NM_181868,NM_181869,XM_017019250,XR_429095	APAF1	apoptotic peptidase activating factor 1	protein_coding	NP_001151.1;NP_037361.1;NP_863651.1;NP_863658.1;NP_863659.1;XP_016874739.1	576	602233	.	.	6.67913	5.22495	7.24772	7.17074	16.3119	12.5273	16.9805	17.5779	-1.07115	5.66347	0.905705	1	-1.00802	5.70637	0.989345	1	-1.2944	5.53821	0.655967	1	1.06263	5.65753	0.916673	1	-1.20842	5.48313	0.743821	1	5.73861	5.64137	5.73861	5.7273	5.73861	5.37424	5.64137	5.7273	5.64137	5.37424	5.73861	5.64137
318	NM_001161,NM_001244390,NM_147172,NM_147173,XM_024447528	NUDT2	nudix hydrolase 2	protein_coding	NP_001152.1;NP_001231319.1;NP_671701.1;NP_671702.1;XP_024303296.1	8049	602852	.	.	7.49088	6.28763	5.59635	7.23507	18.2944	15.0752	13.1115	17.7356	1.0342	2.92824	0.954037	1	-1.39017	2.6865	0.572297	1	-1.08975	2.84385	0.882859	1	-1.4377	2.7145	0.535962	1	-1.12701	2.86954	0.841031	1	3.07978	3.12265	3.07978	2.66949	3.07978	2.97099	3.12265	2.66949	3.12265	2.97099	3.07978	3.12265
320	NM_001163,XM_005251968,XM_011518617,XM_017014670	APBA1	amyloid beta precursor protein binding family A member 1	protein_coding	NP_001154.2;XP_005252025.1;XP_011516919.1;XP_016870159.1	578	602414	.	.	0.825277	0.565946	0.685407	1.01707	2.01551	1.35691	1.60582	2.49317	-1.23961	2.76098	0.716829	1	-1.57475	2.61702	0.439073	1	-1.76901	2.55643	0.331273	1	-1.27035	2.43619	0.68379	1	-1.42706	2.3665	0.545354	1	3.08217	2.81246	3.08217	2.52161	3.08217	2.38439	2.81246	2.52161	2.81246	2.38439	3.08217	2.81246
321	NM_001130414,NM_001353788,NM_001353789,NM_001353790,NM_001353791,NM_001353792,NM_001353793,NM_001353794,NM_001353795,NM_001353796,NM_001353797,NM_001379685,NM_005503,XM_011521488,XM_011521489,XM_011521490,XM_011521491,XM_011521492,XM_017022110,XM_017022112,XM_024449909	APBA2	amyloid beta precursor protein binding family A member 2	protein_coding	NP_001123886.1;NP_001340717.1;NP_001340718.1;NP_001340719.1;NP_001340720.1;NP_001340721.1;NP_001340722.1;NP_001340723.1;NP_001340724.1;NP_001340725.1;NP_001340726.1;NP_001366614.1;NP_005494.2;XP_011519790.1;XP_011519791.1;XP_011519792.1;XP_011519793.1;XP_011519794.1;XP_016877599.1;XP_016877601.1;XP_024305677.1	579	602712	.	.	9.75809	13.9342	11.9304	11.2279	23.8314	33.4087	27.9514	27.5234	-1.13251	5.4285	0.829995	1	1.04408	5.54677	0.940887	1	1.32206	5.73058	0.629743	1	1.18243	5.46188	0.772358	1	1.49724	5.65615	0.486539	1	5.54566	5.37022	5.54566	5.60659	5.54566	5.94092	5.37022	5.60659	5.37022	5.94092	5.54566	5.37022
322	NM_001164,NM_001257319,NM_001257320,NM_001257321,NM_001257323,NM_001257325,NM_001257326,NM_145689,NR_047512	APBB1	amyloid beta precursor protein binding family B member 1	protein_coding	NP_001155.1;NP_001244248.1;NP_001244249.1;NP_001244250.1;NP_001244252.1;NP_001244254.1;NP_001244255.1;NP_663722.1	581	602709	.	.	0.597122	0.599016	1.02443	1.20809	1.45831	1.4362	2.40011	2.96144	-1.97639	1.41259	0.252934	1	-1.21021	1.68472	0.748633	1	-1.91763	1.42858	0.277476	1	1.63309	1.23697	0.419303	1	1.03063	0.867138	0.963333	1	2.16646	1.46703	2.16646	1.95711	2.16646	1.49499	1.46703	1.95711	1.46703	1.49499	2.16646	1.46703
323	NM_001166050,NM_001166051,NM_001166052,NM_001166053,NM_001166054,NM_001330656,NM_001330658,NM_004307,NM_173075,XM_006714005,XM_006714007,XM_006714008,XM_006714009,XM_006714010,XM_006714011,XM_006714012,XM_011513686,XM_011513687,XM_011513688,XM_017008143,XM_017008144,XM_017008145,XM_017008146,XM_017008147,XM_017008148,XM_017008149,XM_017008151,XM_017008152,XM_017008154,XM_017008156,XM_017008157,XM…	APBB2	amyloid beta precursor protein binding family B member 2	protein_coding	NP_001159522.1;NP_001159523.1;NP_001159524.1;NP_001159525.1;NP_001159526.1;NP_001317585.1;NP_001317587.1;NP_004298.1;NP_775098.2;XP_006714068.1;XP_006714070.1;XP_006714071.1;XP_006714072.1;XP_006714073.1;XP_006714074.1;XP_006714075.1;XP_011511988.1;XP_011511989.1;XP_011511990.1;XP_016863632.1;XP_016863633.1;XP_016863634.1;XP_016863635.1;XP_016863636.1;XP_016863637.1;XP_016863638.1;XP_016863640.1;…	582	602710	.	.	4.44189	4.52664	4.0703	4.40888	10.8481	10.8531	9.53618	10.8076	1.06947	5.23867	0.908017	1	-1.1022	5.121	0.86685	1	1.12843	5.27917	0.834935	1	-1.17877	5.17258	0.776612	1	1.05514	5.32559	0.92656	1	5.22733	5.32173	5.22733	5.09087	5.22733	5.39727	5.32173	5.09087	5.32173	5.39727	5.22733	5.32173
324	NM_000038,NM_001127510,NM_001127511,NM_001354895,NM_001354896,NM_001354897,NM_001354898,NM_001354899,NM_001354900,NM_001354901,NM_001354902,NM_001354903,NM_001354904,NM_001354905,NM_001354906	APC	APC regulator of WNT signaling pathway	protein_coding	NP_000029.2;NP_001120982.1;NP_001120983.2;NP_001341824.1;NP_001341825.1;NP_001341826.1;NP_001341827.1;NP_001341828.1;NP_001341829.1;NP_001341830.1;NP_001341831.1;NP_001341832.1;NP_001341833.1;NP_001341834.1;NP_001341835.1	583	611731	.	.	3.47386	3.08467	3.94853	3.62322	8.48395	7.3958	9.2509	8.88173	-1.02329	5.40672	0.968707	1	1.05653	5.46335	0.924606	1	-1.13314	5.33601	0.829303	1	1.08114	5.44739	0.893077	1	-1.10735	5.3185	0.86051	1	5.45547	5.42302	5.45547	5.53305	5.45547	5.2795	5.42302	5.53305	5.42302	5.2795	5.45547	5.42302
327	NM_001640,XM_005265097,XM_005265098,XM_011533658,XM_011533661,XM_011533662,XM_011533663,XM_017006285,XM_017006286,XM_024453499,XM_024453500,XM_024453501,XM_024453502,XM_024453503,XM_024453504,XM_024453505,XM_024453506,XM_024453507	APEH	acylaminoacyl-peptide hydrolase	protein_coding	NP_001631.3;XP_005265154.1;XP_005265155.1;XP_011531960.1;XP_011531963.1;XP_011531964.1;XP_011531965.1;XP_016861774.1;XP_016861775.1;XP_024309267.1;XP_024309268.1;XP_024309269.1;XP_024309270.1;XP_024309271.1;XP_024309272.1;XP_024309273.1;XP_024309274.1;XP_024309275.1	586	102645	.	.	18.2964	17.0913	17.0564	19.3766	44.6838	40.978	39.9608	47.4985	-1.03895	5.83768	0.947613	1	-1.16262	5.76038	0.794635	1	-1.10976	5.79188	0.85733	1	-1.11903	5.73104	0.846054	1	-1.06815	5.76319	0.909555	1	5.88878	5.83459	5.88878	5.67535	5.88878	5.7412	5.83459	5.67535	5.83459	5.7412	5.88878	5.83459
328	NM_001244249,NM_001641,NM_080648,NM_080649	APEX1	apurinic/apyrimidinic endodeoxyribonuclease 1	protein_coding	NP_001231178.1;NP_001632.2;NP_542379.1;NP_542380.1	587	107748	.	.	142.784	158.011	122.456	140.823	348.711	378.846	286.899	345.206	1.04041	7.80462	0.945379	1	-1.18025	7.66117	0.774242	1	1.17734	7.89831	0.7775	1	-1.22795	7.69239	0.722361	1	1.13162	7.92486	0.830524	1	7.78214	7.83904	7.78214	7.54422	7.78214	8.01669	7.83904	7.54422	7.83904	8.01669	7.78214	7.83904
329	NM_001166,NM_001256163,NM_001256166	BIRC2	baculoviral IAP repeat containing 2	protein_coding	NP_001157.1;NP_001243092.1;NP_001243095.1	590	601712	.	.	13.4889	11.5425	14.8834	13.2865	32.9429	27.6742	34.8699	32.5697	1.04473	5.79369	0.939979	1	1.09668	5.82983	0.873414	1	-1.09289	5.69924	0.878214	1	1.04972	5.86033	0.933409	1	-1.14178	5.73257	0.818942	1	5.78737	5.84939	5.78737	5.91821	5.78737	5.66164	5.84939	5.91821	5.84939	5.66164	5.78737	5.84939
330	NM_001165,NM_182962,XM_024448467	BIRC3	baculoviral IAP repeat containing 3	protein_coding	NP_001156.1;NP_892007.1;XP_024304235.1	591	601721	.	.	20.9264	11.6717	31.4045	25.7441	51.1071	27.984	73.5767	63.1075	-1.20187	7.45142	0.75036	1	1.18595	7.70617	0.767869	1	-2.10512	7.13886	0.202293	1	1.42535	7.59087	0.54035	1	-1.75154	6.96444	0.334809	1	7.58524	7.32148	7.58524	7.83011	7.58524	6.51961	7.32148	7.83011	7.32148	6.51961	7.58524	7.32148
331	NM_001167,NM_001204401,NM_001378590,NM_001378591,NM_001378592,NR_037916,NR_165803	XIAP	X-linked inhibitor of apoptosis	protein_coding	NP_001158.2;NP_001191330.1;NP_001365519.1;NP_001365520.1;NP_001365521.1	592	300079	.	.	6.67312	5.69592	7.1278	5.25962	16.2972	13.6565	16.6995	12.8931	1.28863	5.78126	0.661392	1	1.32959	5.80685	0.622736	1	1.11668	5.66868	0.848921	1	1.03178	5.97535	0.95713	1	-1.15398	5.85311	0.804634	1	5.61577	5.97502	5.61577	6.01946	5.61577	5.77192	5.97502	6.01946	5.97502	5.77192	5.61577	5.97502
332	NM_001012270,NM_001012271,NM_001168,XR_243654,XR_934452	BIRC5	baculoviral IAP repeat containing 5	protein_coding	NP_001012270.1;NP_001012271.1;NP_001159.2	593	603352	.	.	27.7437	25.0926	27.4688	38.6722	67.7564	60.1619	64.3559	94.7985	-1.36003	6.54263	0.595227	1	-1.45057	6.50392	0.520792	1	-1.47076	6.49592	0.505542	1	-1.06657	6.25813	0.911417	1	-1.08141	6.24858	0.892503	1	6.76033	6.32147	6.76033	6.22969	6.76033	6.21002	6.32147	6.22969	6.32147	6.21002	6.76033	6.32147
333	NM_001024807,NM_005166,XM_017026737,XM_017026738	APLP1	amyloid beta precursor like protein 1	protein_coding	NP_001019978.1;NP_005157.1;XP_016882226.1;XP_016882227.1	597	104775	.	.	0.426295	0.216198	0.589757	0.649318	1.04111	0.518355	1.38172	1.5917	-1.47635	0.575039	0.53177	1	-1.11605	0.74482	0.872768	1	-2.73539	0.293828	0.109639	1	1.32283	0.48381	0.655396	1	-1.85265	-0.0901351	0.334181	1	1.45291	1.12191	1.45291	1.3543	1.45291	0.708424	1.12191	1.3543	1.12191	0.708424	1.45291	1.12191
334	NM_001142276,NM_001142277,NM_001142278,NM_001243299,NM_001328682,NM_001328684,NM_001328685,NM_001328686,NM_001382526,NM_001382527,NM_001382528,NM_001382529,NM_001382530,NM_001382531,NM_001382532,NM_001382533,NM_001382534,NM_001382535,NM_001382536,NM_001382537,NM_001382538,NM_001382539,NM_001382540,NM_001382541,NM_001382542,NM_001382543,NM_001382544,NM_001382545,NM_001382546,NM_001642,NR_024515,NR…	APLP2	amyloid beta precursor like protein 2	protein_coding	NP_001135748.1;NP_001135749.1;NP_001135750.1;NP_001230228.1;NP_001315611.1;NP_001315613.1;NP_001315614.1;NP_001315615.1;NP_001369455.1;NP_001369456.1;NP_001369457.1;NP_001369458.1;NP_001369459.1;NP_001369460.1;NP_001369461.1;NP_001369462.1;NP_001369463.1;NP_001369464.1;NP_001369465.1;NP_001369466.1;NP_001369467.1;NP_001369468.1;NP_001369469.1;NP_001369470.1;NP_001369471.1;NP_001369472.1;NP_001369…	598	104776	.	.	147.179	137.634	141.095	163.361	359.444	329.99	330.566	400.453	-1.08498	9.24681	0.887665	1	-1.18686	9.18616	0.766769	1	-1.13481	9.21611	0.826651	1	-1.0939	9.12349	0.876483	1	-1.04592	9.15476	0.938034	1	9.30665	9.18918	9.30665	9.05993	9.30665	9.12451	9.18918	9.05993	9.18918	9.12451	9.30665	9.18918
335	NM_000039,NM_001318017,NM_001318018,NM_001318021	APOA1	apolipoprotein A1	protein_coding	NP_000030.1;NP_001304946.1;NP_001304947.1;NP_001304950.1	600	107680	.	.	217.775	205.226	268.373	231.953	531.855	492.049	628.762	568.594	-1.03936	7.81119	0.946771	1	1.12555	7.92657	0.837776	1	-1.07703	7.78624	0.897821	1	1.16985	7.90066	0.785984	1	-1.03624	7.75765	0.950931	1	7.84486	7.78941	7.84486	8.01479	7.84486	7.73829	7.78941	8.01479	7.78941	7.73829	7.84486	7.78941
336	NM_001643	APOA2	apolipoprotein A2	protein_coding	NP_001634.1	601	107670	.	.	3943.45	3896.88	3608.86	4057.97	9630.78	9343.14	8455.09	9947.45	-1.00555	11.0156	0.992357	1	-1.15593	10.9188	0.801837	1	1.00584	11.0238	0.991963	1	-1.14955	10.9145	0.809254	1	1.01142	11.0198	0.984311	1	11.0202	11.0122	11.0202	10.8113	11.0202	11.0286	11.0122	10.8113	11.0122	11.0286	11.0202	11.0122
337	NM_000482	APOA4	apolipoprotein A4	protein_coding	NP_000473.2	602	107690	.	.	21.4757	18.1578	47.3544	19.0232	52.4484	43.535	110.945	46.6322	1.15494	5.02595	0.803856	1	2.42074	5.69213	0.131893	1	-1.00041	4.91819	1	1	2.09598	5.75624	0.205248	1	-1.15542	5.02588	0.803399	1	4.96402	5.16563	4.96402	6.21213	4.96402	4.96344	5.16563	6.21213	5.16563	4.96344	4.96402	5.16563
338	NM_000384	APOB	apolipoprotein B	protein_coding	NP_000375.3	603	107730	.	.	200.393	128.781	197.497	189.567	489.404	308.765	462.708	464.693	1.0818	11.5542	0.891651	1	1.01345	11.5061	0.981541	1	-1.40537	11.2717	0.556352	1	-1.06745	11.5635	0.90997	1	-1.52033	11.339	0.469484	1	11.4969	11.6103	11.4969	11.5161	11.4969	11.0061	11.6103	11.5161	11.6103	11.0061	11.4969	11.6103
341	NM_001321065,NM_001321066,NM_001379687,NM_001645	APOC1	apolipoprotein C1	protein_coding	NP_001307994.1;NP_001307995.1;NP_001366616.1;NP_001636.1	607	107710	.	.	172.685	149.691	190.238	147.325	421.736	358.9	445.704	361.144	1.20054	6.68202	0.751933	1	1.25558	6.71766	0.693898	1	1.05476	6.58318	0.926657	1	1.04585	6.84054	0.938289	1	-1.13821	6.71754	0.822858	1	6.55915	6.82027	6.55915	6.8844	6.55915	6.63527	6.82027	6.8844	6.82027	6.63527	6.55915	6.82027
342	NR_028412,NR_028413,NR_028414	APOC1P1	apolipoprotein C1 pseudogene 1	transcribed_pseudogene	.	608	.	.	.	0.273454	0.751389	0.549921	0.286033	0.667836	1.80153	1.28839	0.701162	-1.0883	-1.67846	0.936981	1	1.66142	-1.25141	0.490709	1	2.42879	-0.917126	0.176981	1	1.80783	-1.27692	0.413895	1	2.64244	-0.931449	0.161	1	0.372139	0.345104	0.372139	0.575389	0.372139	0.780261	0.345104	0.575389	0.345104	0.780261	0.372139	0.345104
343	NM_001169,XM_011545822,XM_011545823	AQP8	aquaporin 8	protein_coding	NP_001160.2;XP_011544124.1;XP_011544125.1	642	603750	.	.	0.321508	0.177829	0.577658	0.164046	0.785193	0.426362	1.35338	0.402132	1.94675	-1.32533	0.343466	1	3.24156	-0.826252	0.0790582	1	1.12359	-1.74804	0.865045	1	1.66468	-0.535557	0.450976	1	-1.73214	-1.24509	0.425624	1	0.324501	0.578016	0.324501	0.865209	0.324501	0.36024	0.578016	0.865209	0.578016	0.36024	0.324501	0.578016
344	NM_000483	APOC2	apolipoprotein C2	protein_coding	NP_000474.2	609	608083	.	.	109.308	98.7365	105.812	91.5216	266.954	236.73	247.904	224.35	1.22219	6.17938	0.728727	1	1.12458	6.1146	0.839215	1	1.13002	6.11831	0.832713	1	-1.08681	6.25808	0.885664	1	-1.08157	6.26148	0.892299	1	6.0488	6.33431	6.0488	6.21577	6.0488	6.22264	6.33431	6.21577	6.33431	6.22264	6.0488	6.33431
345	NM_000040	APOC3	apolipoprotein C3	protein_coding	NP_000031.1	610	107720	.	.	25.839	22.9425	39.894	22.1638	63.1047	55.0068	93.4665	54.3308	1.19274	3.81459	0.761571	1	1.74993	4.14063	0.337228	1	1.08384	3.74137	0.891408	1	1.46715	4.23866	0.509811	1	-1.10048	3.86909	0.869662	1	3.78741	4.02473	3.78741	4.5493	3.78741	3.89546	4.02473	4.5493	4.02473	3.89546	3.78741	4.02473
347	NM_001647	APOD	apolipoprotein D	protein_coding	NP_001638.1	612	107740	.	.	0.092083	0.056962	0.079008	0.197602	0.224887	0.136573	0.185105	0.48439	-2.0366	-2.4936	0.38848	1	-2.68063	-2.61614	0.243647	1	-2.88572	-2.59437	0.19983	1	-1.31516	-3.13862	1	1	-1.41645	-3.13444	0.818193	1	0.258434	0.131431	0.258434	0.1004	0.258434	0.0932069	0.131431	0.1004	0.131431	0.0932069	0.258434	0.131431
348	NM_000041,NM_001302688,NM_001302689,NM_001302690,NM_001302691	APOE	apolipoprotein E	protein_coding	NP_000032.1;NP_001289617.1;NP_001289618.1;NP_001289619.1;NP_001289620.1	613	107741	.	.	667.851	753.264	615.114	722.584	1631.04	1806.02	1441.13	1771.3	-1.05765	9.795	0.922661	1	-1.20853	9.7047	0.742981	1	1.09112	9.89913	0.879942	1	-1.14265	9.66102	0.817359	1	1.15402	9.86103	0.804075	1	9.83639	9.75562	9.83639	9.56347	9.83639	9.96207	9.75562	9.56347	9.75562	9.96207	9.83639	9.75562
350	NM_000042	APOH	apolipoprotein H	protein_coding	NP_000033.2	616	138700	.	.	69.1417	33.1669	60.1215	91.8675	168.859	79.5207	140.857	225.198	-1.29833	6.68738	0.651768	1	-1.57084	6.57415	0.436158	1	-2.64364	6.32661	0.098479	1	-1.20989	6.35595	0.741855	1	-2.03618	6.06348	0.223075	1	6.87535	6.50234	6.87535	6.2308	6.87535	5.49284	6.50234	6.2308	6.50234	5.49284	6.87535	6.50234
351	NM_000484,NM_001136016,NM_001136129,NM_001136130,NM_001136131,NM_001204301,NM_001204302,NM_001204303,NM_201413,NM_201414,XM_024452075	APP	amyloid beta precursor protein	protein_coding	NP_000475.1;NP_001129488.1;NP_001129601.1;NP_001129602.1;NP_001129603.1;NP_001191230.1;NP_001191231.1;NP_001191232.1;NP_958816.1;NP_958817.1;XP_024307843.1	620	104760	.	.	256.491	260.119	232.376	258.91	626.409	623.659	544.426	634.674	1.01453	9.96315	0.980074	1	-1.14607	9.85771	0.813335	1	1.05215	9.98984	0.929832	1	-1.16273	9.86886	0.79402	1	1.03708	10	0.949722	1	9.95412	9.97492	9.95412	9.75763	9.95412	10.0274	9.97492	9.75763	9.97492	10.0274	9.95412	9.97492
353	NM_000485,NM_001030018	APRT	adenine phosphoribosyltransferase	protein_coding	NP_000476.1;NP_001025189.1	626	102600	.	.	84.781	76.0604	85.1816	100.004	207.054	182.362	199.569	245.145	-1.10589	6.40017	0.861892	1	-1.19014	6.35083	0.763436	1	-1.24348	6.32238	0.706421	1	-1.07618	6.27378	0.899108	1	-1.12441	6.24373	0.839432	1	6.48661	6.3431	6.48661	6.23853	6.48661	6.17613	6.3431	6.23853	6.3431	6.17613	6.48661	6.3431
357	NM_001320663,NM_001320664,NM_001649,XM_005274500,XM_011545506,XM_017029492,XM_017029493,XM_017029494	SHROOM2	shroom family member 2	protein_coding	NP_001307592.1;NP_001307593.1;NP_001640.1;XP_005274557.2;XP_011543808.1;XP_016884981.1;XP_016884982.1;XP_016884983.1	630	300103	.	.	2.94425	3.62233	3.71514	3.72574	7.1905	8.68488	8.70408	9.13304	-1.24217	4.76605	0.70855	1	-1.03118	4.89175	0.958295	1	1.0167	4.92577	0.977832	1	1.20461	4.7417	0.748377	1	1.26291	4.77931	0.687507	1	4.95947	4.65777	4.95947	4.91662	4.95947	4.9826	4.65777	4.91662	4.65777	4.9826	4.95947	4.65777
358	NM_001329872,NM_198098	AQP1	aquaporin 1 (Colton blood group)	protein_coding	NP_001316801.1;NP_932766.1	633	107776	.	.	0.098626	0.136	0.138948	0.063415	0.240866	0.326074	0.325538	0.155451	1.65136	-1.88946	0.516915	1	2.20378	-1.6413	0.288971	1	2.36705	-1.58555	0.243218	1	1.33416	-1.38026	0.693346	1	1.43334	-1.32277	0.638633	1	0.241434	0.380769	0.241434	0.489127	0.241434	0.519846	0.380769	0.489127	0.380769	0.519846	0.241434	0.380769
360	NM_001318144,NM_004925,XR_001746289	AQP3	aquaporin 3 (Gill blood group)	protein_coding	NP_001305073.1;NP_004916.1	636	600170	.	.	6.21956	7.90214	8.97348	6.32294	15.1896	18.9461	21.0237	15.4996	1.00951	3.65082	0.988522	1	1.38802	3.8991	0.573734	1	1.30969	3.85098	0.643902	1	1.37494	3.90528	0.58428	1	1.29734	3.85736	0.654758	1	3.75183	3.76449	3.75183	4.19467	3.75183	4.11556	3.76449	4.19467	3.76449	4.11556	3.75183	3.76449
361	NM_001317384,NM_001317387,NM_001364286,NM_001364287,NM_001364289,NM_001650,NM_004028,XM_011525942	AQP4	aquaporin 4	protein_coding	NP_001304313.1;NP_001304316.1;NP_001351215.1;NP_001351216.1;NP_001351218.1;NP_001641.1;NP_004019.1;XP_011524244.1	637	600308	.	.	0.076071	0.079625	0.057937	0.087645	0.185783	0.190908	0.135738	0.214847	-1.15444	-0.923166	0.849281	1	-1.60295	-1.11726	0.490337	1	-1.06358	-0.869124	0.962648	1	-1.38834	-1.23384	0.674276	1	1.08539	-0.962554	0.915022	1	0.615876	0.546958	0.615876	0.413079	0.615876	0.585482	0.546958	0.413079	0.546958	0.585482	0.615876	0.546958
363	NM_001652	AQP6	aquaporin 6	protein_coding	NP_001643.2	639	601383	.	.	0.031089	0.024471	0.046435	0.045428	0.075926	0.058671	0.10879	0.11136	-1.31608	-2.82423	0.857643	1	1.02824	-2.67737	1	1	-1.50033	-2.87281	0.703665	1	1.35311	-2.80227	0.733081	1	-1.13991	-3.03423	1	1	0.171355	0.131431	0.171355	0.175974	0.171355	0.115597	0.131431	0.175974	0.131431	0.115597	0.171355	0.131431
364	NM_001170,NM_001318156,NM_001318157,NM_001318158,NM_001376191,NM_001376192,NM_001376193,NR_134513,NR_134514,NR_134515,NR_164778,NR_164779,XM_006716765,XM_011517866,XM_011517867,XM_017014700,XM_017014701,XM_017014702,XM_017014704,XM_017014706,XM_024447538,XM_024447539	AQP7	aquaporin 7	protein_coding	NP_001161.1;NP_001305085.1;NP_001305086.1;NP_001305087.1;NP_001363120.1;NP_001363121.1;NP_001363122.1;XP_006716828.1;XP_011516168.1;XP_011516169.1;XP_016870189.1;XP_016870190.1;XP_016870191.1;XP_016870193.1;XP_016870195.1;XP_024303306.1;XP_024303307.1	640	602974	.	.	2.07946	2.64119	1.41467	1.24394	5.07851	6.33252	3.31437	3.04932	1.41512	2.40318	0.555872	1	1.14434	2.23291	0.822298	1	1.88325	2.65675	0.281995	1	-1.23663	2.48706	0.718467	1	1.3308	2.85197	0.62721	1	2.42169	2.84155	2.42169	2.5819	2.42169	3.20302	2.84155	2.5819	2.84155	3.20302	2.42169	2.84155
368	NM_001079528,NM_001171,NM_001351800,NR_147784,XM_011522479,XM_011522480,XM_011522481,XM_011522482,XM_017023212,XM_017023214,XM_024450261,XR_932836,XR_932837,XR_932838	ABCC6	ATP binding cassette subfamily C member 6	protein_coding	NP_001072996.1;NP_001162.5;NP_001338729.1;XP_011520781.1;XP_011520782.1;XP_011520783.1;XP_011520784.1;XP_016878701.1;XP_016878703.1;XP_024306029.1	57	603234	.	.	21.2149	20.1072	21.2583	19.2225	51.8115	48.209	49.8054	47.1207	1.11386	6.15158	0.852195	1	-1.04117	6.04293	0.944606	1	1.14724	6.17417	0.812345	1	-1.15971	6.12435	0.797882	1	1.02997	6.24875	0.959515	1	6.09241	6.24582	6.09241	6.03508	6.09241	6.28787	6.24582	6.03508	6.24582	6.28787	6.09241	6.24582
369	NM_001256196,NM_001256197,NM_001654	ARAF	A-Raf proto-oncogene, serine/threonine kinase	protein_coding	NP_001243125.1;NP_001243126.1;NP_001645.1	646	311010	.	.	18.3799	20.5274	19.4077	18.6152	44.8878	49.2164	45.4696	45.632	1.00868	5.58178	0.988491	1	1.00928	5.58217	0.987654	1	1.1483	5.67865	0.811266	1	1.00059	5.58844	0.999619	1	1.13842	5.68456	0.822913	1	5.6046	5.61681	5.6046	5.61765	5.6046	5.80027	5.61681	5.61765	5.61681	5.80027	5.6046	5.61681
372	NM_001142281,NM_001655,XM_005271542	ARCN1	archain 1	protein_coding	NP_001135753.1;NP_001646.2;XP_005271599.1	649	600820	.	.	52.3391	51.8621	63.8831	57.5096	127.824	124.344	149.67	140.975	-1.06954	7.89154	0.907379	1	1.08185	7.99706	0.891676	1	-1.05627	7.90027	0.92454	1	1.15708	7.95131	0.80062	1	1.01256	7.85128	0.982841	1	7.9449	7.84832	7.9449	8.05796	7.9449	7.86625	7.84832	8.05796	7.84832	7.86625	7.9449	7.84832
373	NM_001656,NM_033227,NM_033228,XM_017009444	TRIM23	tripartite motif containing 23	protein_coding	NP_001647.1;NP_150230.1;NP_150231.1;XP_016864933.1	660	601747	.	.	2.01692	2.1256	2.54642	2.30814	4.92576	5.09634	5.96593	5.65802	-1.1173	3.19412	0.849944	1	1.07354	3.32325	0.904125	1	-1.03587	3.24656	0.953354	1	1.19946	3.24899	0.755136	1	1.0786	3.16783	0.897762	1	3.40964	3.26543	3.40964	3.5027	3.40964	3.36364	3.26543	3.5027	3.26543	3.36364	3.40964	3.26543
374	NM_001657	AREG	amphiregulin	protein_coding	NP_001648.1	651	104640	.	.	59.982	66.3125	91.7391	56.9069	146.489	158.991	214.933	139.498	1.07864	6.30021	0.895967	1	1.56814	6.60518	0.437886	1	1.2206	6.39547	0.730367	1	1.45381	6.64876	0.518296	1	1.13161	6.44574	0.830755	1	6.26295	6.3708	6.26295	6.90519	6.26295	6.54715	6.3708	6.90519	6.3708	6.54715	6.26295	6.3708
375	NM_001024226,NM_001024227,NM_001024228,NM_001658,XM_017001233	ARF1	ADP ribosylation factor 1	protein_coding	NP_001019397.1;NP_001019398.1;NP_001019399.1;NP_001649.1;XP_016856722.1	652	103180	.	.	190.361	219.773	202.331	214.3	464.903	526.927	474.035	525.321	-1.10353	8.73129	0.864545	1	-1.08981	8.73989	0.881606	1	1.03171	8.82329	0.956912	1	1.01259	8.66753	0.982761	1	1.13852	8.75509	0.822267	1	8.80373	8.66194	8.80373	8.67994	8.80373	8.84867	8.66194	8.67994	8.66194	8.84867	8.80373	8.66194
377	NM_001659,XM_005268856,XM_006719391,XM_024448972	ARF3	ADP ribosylation factor 3	protein_coding	NP_001650.1;XP_005268913.1;XP_006719454.1;XP_024304740.1	654	103190	.	.	33.0629	25.7448	31.1024	36.4727	80.7469	61.7257	72.8689	89.4068	-1.07678	7.19569	0.898187	1	-1.20393	7.12039	0.748142	1	-1.35754	7.04443	0.597312	1	-1.11809	7.06309	0.846881	1	-1.26074	6.98395	0.688667	1	7.25723	7.15123	7.25723	6.99139	7.25723	6.8196	7.15123	6.99139	7.15123	6.8196	7.25723	7.15123
378	NM_001660	ARF4	ADP ribosylation factor 4	protein_coding	NP_001651.1	655	601177	.	.	50.2287	42.8617	64.9764	53.7016	122.67	102.765	152.231	131.641	-1.04482	6.50078	0.939701	1	1.17696	6.6543	0.778089	1	-1.19628	6.40864	0.756677	1	1.22971	6.62565	0.720677	1	-1.14496	6.37455	0.814989	1	6.54709	6.48453	6.54709	6.77984	6.54709	6.29156	6.48453	6.77984	6.48453	6.29156	6.54709	6.48453
379	NM_001661,XM_011524782	ARL4D	ADP ribosylation factor like GTPase 4D	protein_coding	NP_001652.2;XP_011523084.1	656	600732	.	.	8.98061	7.09918	6.65514	8.45907	21.9326	17.021	15.5921	20.736	1.08701	3.91415	0.886756	1	-1.3059	3.67346	0.646402	1	-1.13711	3.76362	0.825521	1	-1.41952	3.74258	0.547418	1	-1.23605	3.82889	0.717364	1	3.94666	4.05953	3.94666	3.58991	3.94666	3.77403	4.05953	3.58991	4.05953	3.77403	3.94666	4.05953
381	NM_001662	ARF5	ADP ribosylation factor 5	protein_coding	NP_001653.1	658	103188	.	.	48.2501	53.2314	58.2483	64.5096	117.838	127.627	136.468	158.135	-1.30644	5.98783	0.644254	1	-1.13844	6.07719	0.822693	1	-1.15712	6.06634	0.800902	1	1.14757	5.88489	0.812047	1	1.12905	5.87242	0.833987	1	6.18701	5.80741	6.18701	6.00269	6.18701	5.97958	5.80741	6.00269	5.80741	5.97958	6.18701	5.80741
382	NM_001663	ARF6	ADP ribosylation factor 6	protein_coding	NP_001654.1	659	600464	.	.	21.9708	22.8786	23.4408	24.3367	53.6576	54.8537	54.9186	59.6574	-1.08235	6.61393	0.891205	1	-1.06738	6.62359	0.910286	1	-1.01561	6.65875	0.978811	1	1.01403	6.56582	0.980972	1	1.06572	6.60239	0.91246	1	6.68355	6.57053	6.68355	6.59042	6.68355	6.66142	6.57053	6.59042	6.57053	6.66142	6.68355	6.57053
384	NM_001172	ARG2	arginase 2	protein_coding	NP_001163.1	664	107830	.	.	6.52837	13.0979	6.7698	4.1724	15.9437	31.4034	15.8608	10.2279	1.59914	3.48873	0.421062	1	1.57712	3.47674	0.434728	1	3.28304	4.20743	0.045691	1	-1.01397	3.77795	0.983236	1	2.05299	4.3971	0.218661	1	3.26572	3.8858	3.26572	3.86716	3.26572	4.87269	3.8858	3.86716	3.8858	4.87269	3.26572	3.8858
387	NM_001313941,NM_001313943,NM_001313944,NM_001313945,NM_001313946,NM_001313947,NM_001664	RHOA	ras homolog family member A	protein_coding	NP_001300870.1;NP_001300872.1;NP_001300873.1;NP_001300874.1;NP_001300875.1;NP_001300876.1;NP_001655.1	667	165390	.	.	83.0659	72.5217	88.8879	91.8273	202.865	173.878	208.253	225.1	-1.082	7.43071	0.891537	1	-1.0616	7.44394	0.917636	1	-1.20987	7.35559	0.741697	1	1.01921	7.38654	0.973826	1	-1.11817	7.29446	0.846759	1	7.49421	7.38116	7.49421	7.40846	7.49421	7.22104	7.38116	7.40846	7.38116	7.22104	7.49421	7.38116
388	NM_004040	RHOB	ras homolog family member B	protein_coding	NP_004031.1	668	165370	.	.	48.2934	57.2279	71.1064	60.3258	117.943	137.209	166.593	147.879	-1.22053	7.13157	0.730286	1	1.14657	7.37013	0.812885	1	-1.00641	7.26353	0.991311	1	1.39943	7.24334	0.561482	1	1.21276	7.12651	0.738619	1	7.27718	6.99171	7.27718	7.47332	7.27718	7.26802	6.99171	7.47332	6.99171	7.26802	7.27718	6.99171
389	NM_001042678,NM_001042679,NM_175744	RHOC	ras homolog family member C	protein_coding	NP_001036143.1;NP_001036144.1;NP_786886.1	669	165380	.	.	41.5173	47.7083	47.0511	48.8616	101.395	114.385	110.235	119.776	-1.15481	5.81271	0.803642	1	-1.07526	5.86132	0.900368	1	1.01666	5.92469	0.977526	1	1.07399	5.75757	0.902048	1	1.17405	5.82554	0.781668	1	5.93577	5.73175	5.93577	5.83286	5.93577	5.95922	5.73175	5.83286	5.73175	5.95922	5.93577	5.73175
390	NM_001254738,NM_005168	RND3	Rho family GTPase 3	protein_coding	NP_001241667.1;NP_005159.1	671	602924	.	.	10.4334	9.73175	14.6067	10.7777	25.4807	23.3328	34.2217	26.4197	-1.00787	4.98899	0.989833	1	1.32775	5.21331	0.624726	1	-1.06233	4.95178	0.917385	1	1.3382	5.20864	0.615272	1	-1.05403	4.94604	0.928202	1	5.03787	5.02691	5.03787	5.43599	5.03787	4.95338	5.02691	5.43599	5.02691	4.95338	5.03787	5.02691
391	NM_001665,XM_005252916,XM_017017719	RHOG	ras homolog family member G	protein_coding	NP_001656.2;XP_005252973.1;XP_016873208.1	672	179505	.	.	21.3693	25.1694	21.9824	26.6092	52.1886	60.3461	51.5018	65.2281	-1.2129	5.09324	0.739154	1	-1.24757	5.07491	0.702709	1	-1.00437	5.22247	0.994551	1	-1.02858	4.9272	0.961794	1	1.20762	5.08981	0.744922	1	5.26252	4.99202	5.26252	4.95266	5.26252	5.25639	4.99202	4.95266	4.99202	5.25639	5.26252	4.99202
392	NM_004308,XM_011520095,XM_024448520	ARHGAP1	Rho GTPase activating protein 1	protein_coding	NP_004299.1;XP_011518397.1;XP_024304288.1	673	602732	.	.	29.5281	28.3341	26.9605	26.4768	72.1142	67.9337	63.1648	64.9034	1.13847	6.71712	0.822528	1	-1.01225	6.61181	0.983379	1	1.12299	6.70665	0.841009	1	-1.15241	6.70895	0.806186	1	-1.01378	6.79783	0.981292	1	6.63474	6.82007	6.63474	6.61736	6.63474	6.8005	6.82007	6.61736	6.82007	6.8005	6.63474	6.82007
393	NM_001164741,NM_001666	ARHGAP4	Rho GTPase activating protein 4	protein_coding	NP_001158213.1;NP_001657.3	674	300023	.	.	20.2834	18.9593	16.2346	14.6919	49.5367	45.4567	38.0355	36.0149	1.41695	5.96767	0.54748	1	1.07541	5.74802	0.9002	1	1.34989	5.92709	0.604399	1	-1.31758	6.01202	0.633782	1	-1.04968	6.16277	0.93341	1	5.72147	6.2162	5.72147	5.82444	5.72147	6.14721	6.2162	5.82444	6.2162	6.14721	5.72147	6.2162
394	NM_001030055,NM_001173,XM_005267635,XM_005267636,XM_017021288	ARHGAP5	Rho GTPase activating protein 5	protein_coding	NP_001025226.1;NP_001164.2;XP_005267692.1;XP_005267693.1;XP_016876777.1	675	602680	.	.	7.4818	7.02322	9.45078	7.66524	18.2722	16.8388	22.1419	18.7901	1.03176	6.25097	0.957085	1	1.23674	6.38956	0.713353	1	-1.01436	6.21802	0.980591	1	1.19867	6.40996	0.754049	1	-1.04658	6.24095	0.937465	1	6.2468	6.29133	6.2468	6.54971	6.2468	6.2265	6.29133	6.54971	6.29133	6.2265	6.2468	6.29133
396	NM_001185077,NM_001185078,NM_001301240,NM_001301241,NM_001301242,NM_001301243,NM_004309,NR_125441,XM_011523574	ARHGDIA	Rho GDP dissociation inhibitor alpha	protein_coding	NP_001172006.1;NP_001172007.1;NP_001288169.1;NP_001288170.1;NP_001288171.1;NP_001288172.1;NP_004300.1;XP_011521876.1	678	601925	.	.	93.1659	111.014	122.694	129.471	227.532	266.167	287.457	317.378	-1.35218	7.80428	0.601929	1	-1.07596	7.95368	0.899154	1	-1.11276	7.93054	0.853274	1	1.25672	7.74451	0.692604	1	1.21517	7.7177	0.735956	1	8.01097	7.57764	8.01097	7.90577	8.01097	7.85746	7.57764	7.90577	7.57764	7.85746	8.01097	7.57764
397	NM_001175,NM_001321420,NM_001321421,NM_001321422,NM_001321423,NR_135637,XM_024448979	ARHGDIB	Rho GDP dissociation inhibitor beta	protein_coding	NP_001166.3;NP_001308349.1;NP_001308350.1;NP_001308351.1;NP_001308352.1;XP_024304747.1	679	602843	.	.	0.658594	0.39797	0.968285	1.20179	1.60843	0.954172	2.26857	2.946	-1.77687	0.370451	0.354108	1	-1.34646	0.518868	0.631266	1	-2.67758	0.196385	0.11416	1	1.31968	0.115072	0.666087	1	-1.50683	-0.345525	0.525402	1	1.38487	0.930629	1.38487	1.13512	1.38487	0.678657	0.930629	1.13512	0.930629	0.678657	1.38487	0.930629
398	NM_001176	ARHGDIG	Rho GDP dissociation inhibitor gamma	protein_coding	NP_001167.2	680	602844	.	.	1.1056	1.18871	1.00155	1.13824	2.70012	2.85006	2.3465	2.79022	1.00097	0.288598	1	1	-1.16357	0.183842	0.813905	1	1.09247	0.351383	0.902127	1	-1.16468	0.185477	0.820766	1	1.0914	0.355151	0.896003	1	1.13165	1.13241	1.13165	1.01678	1.13165	1.20252	1.13241	1.01678	1.13241	1.20252	1.13165	1.13241
399	NM_001278359,NM_001278360,NM_001278361,NM_001278362,NM_001278363,NM_001278364,NM_001278365,NM_001278366,NM_001278367,NM_001278368,NM_001278369,NM_004310,XM_011513692,XM_017008188,XM_017008189,XM_024454042	RHOH	ras homolog family member H	protein_coding	NP_001265288.1;NP_001265289.1;NP_001265290.1;NP_001265291.1;NP_001265292.1;NP_001265293.1;NP_001265294.1;NP_001265295.1;NP_001265296.1;NP_001265297.1;NP_001265298.1;NP_004301.1;XP_011511994.1;XP_016863677.1;XP_016863678.1;XP_024309810.1	686	602037	.	.	0.421231	0.195067	0.273355	0.291316	1.02874	0.467694	0.640437	0.71411	1.30851	0.584852	0.656055	1	-1.13398	0.296729	0.84302	1	-1.38878	0.176581	0.607182	1	-1.48379	0.51058	0.519944	1	-1.8171	0.408988	0.324584	1	1.18597	1.41638	1.18597	1.08699	1.18597	0.939345	1.41638	1.08699	1.41638	0.939345	1.18597	1.41638
400	NM_001177,NM_001301068	ARL1	ADP ribosylation factor like GTPase 1	protein_coding	NP_001168.1;NP_001287997.1	692	603425	.	.	23.6784	20.7277	26.7997	24.1066	57.8279	49.6967	62.7882	59.0934	1.00558	6.38222	0.992558	1	1.08185	6.43602	0.891858	1	-1.10996	6.30497	0.856928	1	1.07585	6.43992	0.899497	1	-1.11615	6.30922	0.849396	1	6.39493	6.40286	6.39493	6.50714	6.39493	6.2463	6.40286	6.50714	6.40286	6.2463	6.39493	6.40286
402	NM_001199745,NM_001667	ARL2	ADP ribosylation factor like GTPase 2	protein_coding	NP_001186674.1;NP_001658.2	693	601175	.	.	84.5513	81.5091	72.2178	88.4923	206.493	195.426	169.197	216.924	-1.02444	6.45041	0.966882	1	-1.26352	6.30887	0.685979	1	-1.03633	6.44224	0.950971	1	-1.23338	6.28953	0.716912	1	-1.0116	6.42465	0.984323	1	6.48345	6.449	6.48345	6.15023	6.48345	6.43255	6.449	6.15023	6.449	6.43255	6.48345	6.449
403	NM_004311,XM_017016260	ARL3	ADP ribosylation factor like GTPase 3	protein_coding	NP_004302.1;XP_016871749.1	694	604695	.	.	2.0291	1.85367	2.5825	2.67127	4.95551	4.44435	6.05045	6.54818	-1.25878	3.32398	0.693996	1	-1.06762	3.43327	0.911153	1	-1.38055	3.26709	0.580206	1	1.17905	3.27223	0.779696	1	-1.09674	3.08432	0.875983	1	3.60006	3.29844	3.60006	3.51367	3.60006	3.1793	3.29844	3.51367	3.29844	3.1793	3.60006	3.29844
405	NM_001197325,NM_001286035,NM_001286036,NM_001350224,NM_001350225,NM_001350226,NM_001668,NM_178427,XM_005245151,XM_005245153,XM_005245157,XM_011509543,XM_011509545,XM_011509546,XM_011509547,XM_017001288,XM_017001289,XM_017001290,XM_017001291,XM_017001292,XM_017001293,XM_017001294,XM_017001295,XM_017001296	ARNT	aryl hydrocarbon receptor nuclear translocator	protein_coding	NP_001184254.1;NP_001272964.1;NP_001272965.1;NP_001337153.1;NP_001337154.1;NP_001337155.1;NP_001659.1;NP_848514.1;XP_005245208.1;XP_005245210.1;XP_005245214.1;XP_011507845.1;XP_011507847.1;XP_011507848.1;XP_011507849.1;XP_016856777.1;XP_016856778.1;XP_016856779.1;XP_016856780.1;XP_016856781.1;XP_016856782.1;XP_016856783.1;XP_016856784.1;XP_016856785.1	700	126110	.	.	14.0772	14.5981	15.4385	16.6279	34.3796	35.0004	36.1704	40.7606	-1.14352	6.29565	0.816673	1	-1.11266	6.31415	0.853599	1	-1.08503	6.33148	0.887889	1	1.02773	6.21556	0.962504	1	1.0539	6.23409	0.927867	1	6.4057	6.21466	6.4057	6.2536	6.4057	6.28941	6.21466	6.2536	6.21466	6.28941	6.4057	6.21466
406	NM_001030272,NM_001030273,NM_001178,NM_001297719,NM_001297722,NM_001297724,NM_001351804,NM_001351805,NM_001351806,NM_001351807,NM_001351808,NM_001351809,NM_001351810,NM_001351811,NM_001351812,NM_001351813,NM_001351814,NM_001351815,NM_001351816,NM_001351817,NM_001351818,NM_001351819,NM_001351820,NM_001351821,NM_001351822,NM_001351823,NM_001351824,NR_147785,NR_147786,NR_147787,NR_147788,NR_147789,N…	ARNTL	aryl hydrocarbon receptor nuclear translocator like	protein_coding	NP_001025443.1;NP_001025444.1;NP_001169.3;NP_001284648.1;NP_001284651.1;NP_001284653.1;NP_001338733.1;NP_001338734.1;NP_001338735.1;NP_001338736.1;NP_001338737.1;NP_001338738.1;NP_001338739.1;NP_001338740.1;NP_001338741.1;NP_001338742.1;NP_001338743.1;NP_001338744.1;NP_001338745.1;NP_001338746.1;NP_001338747.1;NP_001338748.1;NP_001338749.1;NP_001338750.1;NP_001338751.1;NP_001338752.1;NP_001338753…	701	602550	.	.	2.15263	2.355	3.08993	2.6438	5.2572	5.64635	7.23929	6.48084	-1.22048	2.92661	0.733722	1	1.10654	3.13674	0.864572	1	-1.0845	3.00554	0.892542	1	1.3505	3.00854	0.609842	1	1.12538	2.86382	0.843537	1	3.22089	2.9671	3.22089	3.352	3.22089	3.11686	2.9671	3.352	2.9671	3.11686	3.22089	2.9671
408	NM_004041,NM_020251,XM_011545034,XM_011545035,XM_017017750,XM_017017751,XM_017017752,XM_017017753,XM_017017754	ARRB1	arrestin beta 1	protein_coding	NP_004032.2;NP_064647.1;XP_011543336.1;XP_011543337.1;XP_016873239.1;XP_016873240.1;XP_016873241.1;XP_016873242.1;XP_016873243.1	711	107940	.	.	2.67842	2.78948	3.03793	3.16929	6.5413	6.68805	7.11746	7.769	-1.15514	4.55348	0.803986	1	-1.0726	4.60388	0.904326	1	-1.08552	4.59576	0.888043	1	1.07696	4.50021	0.898929	1	1.06414	4.49139	0.915411	1	4.70814	4.50858	4.70814	4.61102	4.70814	4.59445	4.50858	4.61102	4.50858	4.59445	4.70814	4.50858
409	NM_001257328,NM_001257329,NM_001257330,NM_001257331,NM_001330064,NM_004313,NM_199004,NR_047516,XM_011523858,XM_017024645,XM_024450751,XM_024450752,XM_024450753,XR_002958006,XR_002958007	ARRB2	arrestin beta 2	protein_coding	NP_001244257.1;NP_001244258.1;NP_001244259.1;NP_001244260.1;NP_001316993.1;NP_004304.1;NP_945355.1;XP_011522160.1;XP_016880134.1;XP_024306519.1;XP_024306520.1;XP_024306521.1	712	107941	.	.	29.7511	33.8353	24.174	30.0001	72.6589	81.1235	56.6365	73.5404	1.01278	5.85528	0.982817	1	-1.27436	5.68185	0.675394	1	1.18254	5.97202	0.772028	1	-1.29064	5.69212	0.659497	1	1.16762	5.98052	0.788902	1	5.87023	5.88824	5.87023	5.5272	5.87023	6.10832	5.88824	5.5272	5.88824	6.10832	5.87023	5.88824
410	NM_000487,NM_001085425,NM_001085426,NM_001085427,NM_001085428,NM_001362782,XM_011530691,XM_017028800,XM_024452241	ARSA	arylsulfatase A	protein_coding	NP_000478.3;NP_001078894.2;NP_001078895.2;NP_001078896.2;NP_001078897.1;NP_001349711.1;XP_011528993.1;XP_016884289.1;XP_024308009.1	713	607574	.	.	9.5565	11.3454	9.94906	9.80246	23.3391	27.2017	23.3093	24.0291	-1.06656	4.89535	0.911935	1	-1.06986	4.8931	0.907652	1	1.08954	5.00412	0.882707	1	-1.0031	4.84593	0.996456	1	1.16206	4.96053	0.795784	1	4.98587	4.89593	4.98587	4.89162	4.98587	5.10585	4.89593	4.89162	4.89593	5.10585	4.98587	4.89593
411	NM_000046,NM_198709,XM_011543390,XM_011543391,XM_011543392,XM_011543393,XM_017009471,XR_001742065,XR_001742066	ARSB	arylsulfatase B	protein_coding	NP_000037.2;NP_942002.1;XP_011541692.1;XP_011541693.1;XP_011541694.1;XP_011541695.1;XP_016864960.1	714	611542	.	.	8.27747	3.63204	5.68545	8.82095	20.2154	8.70817	13.3203	21.6231	1.01062	5.36924	0.985909	1	-1.46924	5.11077	0.507267	1	-2.07269	4.93042	0.212518	1	-1.48484	5.11977	0.495791	1	-2.09469	4.9405	0.206142	1	5.39526	5.41014	5.39526	4.85616	5.39526	4.38	5.41014	4.85616	5.41014	4.38	5.39526	5.41014
412	NM_000351,NM_001320750,NM_001320751,NM_001320752,NM_001320753,NM_001320754	STS	steroid sulfatase	protein_coding	NP_000342.3;NP_001307679.1;NP_001307680.1;NP_001307681.2;NP_001307682.1;NP_001307683.1	11425	300747	.	.	1.00051	0.550071	1.47392	1.33402	2.44347	1.31885	3.45319	3.27012	-1.29918	3.07703	0.653884	1	1.07414	3.30469	0.902891	1	-2.30477	2.7764	0.158995	1	1.39549	3.13609	0.568731	1	-1.774	2.52392	0.33045	1	3.39242	3.05527	3.39242	3.48609	3.39242	2.35646	3.05527	3.48609	3.05527	2.35646	3.39242	3.05527
419	NM_001130016,NM_001130017,NM_001179,NM_001377173,NM_001377174,NM_001377175,NM_001377176,NM_001377177,NM_001377178,NM_001377179,NM_001377180,NM_001377181,NM_001377182,NM_001377183,NM_001377184,NM_001377185,XM_017008206,XM_017008208,XM_017008210,XM_024454050,XM_024454051,XM_024454052,XM_024454053,XM_024454054,XM_024454056,XM_024454058,XM_024454059,XM_024454061,XM_024454062,XM_024454063,XR_002959732…	ART3	ADP-ribosyltransferase 3	protein_coding	NP_001123488.1;NP_001123489.1;NP_001170.2;NP_001364102.1;NP_001364103.1;NP_001364104.1;NP_001364105.1;NP_001364106.1;NP_001364107.1;NP_001364108.1;NP_001364109.1;NP_001364110.1;NP_001364111.1;NP_001364112.1;NP_001364113.1;NP_001364114.1;XP_016863695.1;XP_016863697.1;XP_016863699.1;XP_024309818.1;XP_024309819.1;XP_024309820.1;XP_024309821.1;XP_024309822.1;XP_024309824.1;XP_024309826.1;XP_024309827…	725	603086	.	.	0.470382	0.151388	0.257293	0.490288	1.14878	0.362967	0.6028	1.20186	1.26442	0.494215	0.716155	1	-1.83641	-0.0433574	0.334442	1	-1.92008	-0.054112	0.306294	1	-2.32181	0.174018	0.17754	1	-2.42748	0.167391	0.156136	1	1.14999	1.34595	1.14999	0.733831	1.14999	0.708424	1.34595	0.733831	1.34595	0.708424	1.14999	1.34595
420	NM_001354646,NM_021071	ART4	ADP-ribosyltransferase 4 (Dombrock blood group)	protein_coding	NP_001341575.1;NP_066549.2	726	110600	.	.	0.630177	0.273618	0.494697	0.848933	1.53903	0.656024	1.15901	2.08102	-1.52021	1.69547	0.478864	1	-2.01648	1.54693	0.240501	1	-3.08752	1.37958	0.06399	1	-1.32642	1.17549	0.643853	1	-2.03089	0.95026	0.245079	1	2.2832	1.82516	2.2832	1.54452	2.2832	1.17079	1.82516	1.54452	1.82516	1.17079	2.2832	1.82516
421	NM_001670,XM_005261242,XM_005261243,XM_005261244,XM_006724243,XM_006724245,XM_006724246,XM_006724247,XM_006724248,XM_006724249,XM_006724250,XM_011530179,XM_011530180,XM_011530181,XM_011530182,XM_011530183,XM_024452249,XR_937863,XR_937864	ARVCF	ARVCF delta catenin family member	protein_coding	NP_001661.1;XP_005261299.1;XP_005261300.1;XP_005261301.1;XP_006724306.1;XP_006724308.1;XP_006724309.1;XP_006724310.1;XP_006724311.1;XP_006724312.1;XP_006724313.1;XP_011528481.1;XP_011528482.1;XP_011528483.1;XP_011528484.1;XP_011528485.1;XP_024308017.1	728	602269	.	.	6.11186	12.5918	7.86567	7.91971	14.9265	30.19	18.4282	19.4139	-1.3011	4.98605	0.649878	1	-1.03711	5.13713	0.950283	1	1.62636	5.55583	0.40242	1	1.25454	4.95658	0.695739	1	2.11605	5.42301	0.19979	1	5.20175	4.83375	5.20175	5.15063	5.20175	5.88825	4.83375	5.15063	4.83375	5.88825	5.20175	4.83375
427	NM_001127505,NM_001363743,NM_004315,NM_177924,XM_005273504	ASAH1	N-acylsphingosine amidohydrolase 1	protein_coding	NP_001120977.1;NP_001350672.1;NP_004306.3;NP_808592.2;XP_005273561.1	735	613468	.	.	39.3201	33.0014	35.8358	30.2946	96.0284	79.1241	83.9585	74.2622	1.32379	6.72996	0.627812	1	1.13563	6.60819	0.825898	1	1.13678	6.60897	0.824554	1	-1.16568	6.8118	0.790871	1	-1.16451	6.81253	0.792241	1	6.52882	6.92967	6.52882	6.71045	6.52882	6.71189	6.92967	6.71045	6.92967	6.71189	6.52882	6.92967
429	NM_004316	ASCL1	achaete-scute family bHLH transcription factor 1	protein_coding	NP_004307.2	738	100790	.	.	0.033467	0.049821	0.061941	0.010481	0.081734	0.119451	0.145119	0.025693	2.21505	-3.36242	0.618648	1	3.98827	-2.88578	0.15362	1	3.46056	-3.02084	0.239728	1	1.79768	-2.59388	0.533403	1	1.56236	-2.69074	0.733081	1	0.0594087	0.131431	0.0594087	0.230165	0.0594087	0.201837	0.131431	0.230165	0.131431	0.201837	0.0594087	0.131431
432	NM_001197216,NM_001671,XM_011523861	ASGR1	asialoglycoprotein receptor 1	protein_coding	NP_001184145.1;NP_001662.1;XP_011522163.1	742	108360	.	.	79.2517	85.4082	85.3915	66.9363	193.55	204.774	200.061	164.083	1.20909	6.72904	0.742623	1	1.24	6.74908	0.709883	1	1.3335	6.80805	0.618886	1	1.02556	6.87783	0.965308	1	1.10289	6.93189	0.865505	1	6.60015	6.87151	6.60015	6.90762	6.60015	7.01166	6.87151	6.90762	6.87151	7.01166	6.60015	6.87151
433	NM_001181,NM_001201352,NM_080912,NM_080913,NM_080914,XM_005256648,XM_006721524,XM_006721526,XM_011523862,XM_011523863,XM_011523864,XM_011523865,XM_011523866,XM_017024651,XM_017024652,XM_017024653,XM_024450755,XM_024450756,XM_024450757	ASGR2	asialoglycoprotein receptor 2	protein_coding	NP_001172.1;NP_001188281.1;NP_550434.1;NP_550435.1;NP_550436.1;XP_005256705.1;XP_006721587.2;XP_006721589.1;XP_011522164.2;XP_011522165.1;XP_011522166.1;XP_011522167.1;XP_011522168.1;XP_016880140.1;XP_016880141.1;XP_016880142.1;XP_024306523.1;XP_024306524.1;XP_024306525.1	743	108361	.	.	179.627	186.464	125.722	131.678	438.688	447.065	294.55	322.787	1.38616	7.78841	0.572507	1	-1.01644	7.52205	0.977568	1	1.4827	7.84562	0.496443	1	-1.40895	7.77861	0.55357	1	1.06965	8.05421	0.907231	1	7.54131	8.01025	7.54131	7.51791	7.54131	8.10703	8.01025	7.51791	8.01025	8.10703	7.54131	8.01025
435	NM_000048,NM_001024943,NM_001024944,NM_001024946	ASL	argininosuccinate lyase	protein_coding	NP_000039.2;NP_001020114.1;NP_001020115.1;NP_001020117.1	746	608310	.	.	40.7026	38.5561	40.6624	37.7264	99.4048	92.442	95.2666	92.4801	1.10351	6.573	0.864782	1	1.05476	6.53917	0.92665	1	1.07378	6.55248	0.902114	1	-1.04622	6.61008	0.937832	1	-1.02769	6.62278	0.962499	1	6.51562	6.65625	6.51562	6.59171	6.51562	6.61723	6.65625	6.59171	6.65625	6.61723	6.51562	6.65625
436	gene-ASLP1	ASLP1	argininosuccinate lyase pseudogene 1	pseudogene	.	747	.	.	.	1.60994	1.95086	1.18747	0.822992	3.93184	4.67738	2.78208	2.01743	1.99435	0.750926	0.25467	1	1.39258	0.435682	0.588111	1	2.46924	0.957871	0.134675	1	-1.43215	0.929008	0.554803	1	1.23813	1.32469	0.728425	1	1.0752	1.68241	1.0752	1.34614	1.0752	1.90161	1.68241	1.34614	1.68241	1.90161	1.0752	1.68241
439	NM_001371488,NM_001371489,NM_004317	GET3	guided entry of tail-anchored proteins factor 3, ATPase	protein_coding	NP_001358417.1;NP_001358418.1;NP_004308.2	752	601913	.	.	35.6452	37.2989	37.6698	44.3646	87.0534	89.4277	88.2555	108.753	-1.21607	5.79894	0.735402	1	-1.20875	5.8028	0.743241	1	-1.13527	5.84453	0.826561	1	1.00605	5.65534	0.992081	1	1.07117	5.70146	0.905701	1	5.95578	5.67856	5.95578	5.6871	5.95578	5.77588	5.67856	5.6871	5.67856	5.77588	5.95578	5.67856
440	NM_001178075,NM_001178076,NM_001178077,NM_001352496,NM_001673,NM_133436,NM_183356	ASNS	asparagine synthetase (glutamine-hydrolyzing)	protein_coding	NP_001171546.1;NP_001171547.1;NP_001171548.1;NP_001339425.1;NP_001664.3;NP_597680.2;NP_899199.2	753	108370	.	.	72.5475	68.7416	35.6529	37.9548	177.177	164.815	83.5301	93.0399	1.96502	7.19295	0.246322	1	-1.10312	6.55604	0.86526	1	1.88135	7.15164	0.277555	1	-2.16765	7.14675	0.185474	1	-1.04447	7.56842	0.940037	1	6.63921	7.60664	6.63921	6.49911	6.63921	7.5442	7.60664	6.49911	7.60664	7.5442	6.63921	7.60664
443	NM_000049,NM_001128085,XM_017024661,XM_024450764,XR_934026	ASPA	aspartoacylase	protein_coding	NP_000040.1;NP_001121557.1;XP_016880150.1;XP_024306532.1	756	608034	.	.	0.007964	0.016279	0.011633	0.019584	0.019449	0.039031	0.027255	0.048007	-2.58271	-3.0775	0.38215	1	-1.73185	-2.96829	0.588182	1	-1.25495	-2.79239	1	1	1.49175	-3.4647	0.788138	1	2.05417	-3.2381	0.618648	1	0.171355	0.0672117	0.171355	0.1004	0.171355	0.137645	0.0672117	0.1004	0.0672117	0.137645	0.171355	0.0672117
444	NM_001164750,NM_001164751,NM_001164752,NM_001164753,NM_001164754,NM_001164755,NM_001164756,NM_004318,NM_020164,NM_032466,NM_032467,NM_032468,XM_005251235,XM_005251236,XM_005251239,XM_005251240,XM_005251242,XM_005251243,XM_005251244,XM_005251246,XM_005251247,XM_017013419,XM_017013420,XM_017013421,XM_017013422,XM_017013424,XM_017013425,XM_017013426,XM_017013427,XM_017013428,XM_017013429,XM_01701343…	ASPH	aspartate beta-hydroxylase	protein_coding	NP_001158222.1;NP_001158223.1;NP_001158224.1;NP_001158225.1;NP_001158226.1;NP_001158227.1;NP_001158228.1;NP_004309.2;NP_064549.1;NP_115855.1;NP_115856.1;NP_115857.1;XP_005251292.1;XP_005251293.1;XP_005251296.1;XP_005251297.1;XP_005251299.1;XP_005251300.1;XP_005251301.1;XP_005251303.1;XP_005251304.1;XP_016868908.1;XP_016868909.1;XP_016868910.1;XP_016868911.1;XP_016868913.1;XP_016868914.1;XP_016868…	757	600582	.	.	129.461	100.532	102.879	114.755	316.173	241.034	241.032	281.303	1.13181	9.18764	0.830211	1	-1.13896	9.00476	0.821732	1	-1.04988	9.06089	0.932837	1	-1.28909	9.10262	0.660401	1	-1.18826	9.15514	0.765215	1	9.09812	9.27645	9.09812	8.91077	9.09812	9.02803	9.27645	8.91077	9.27645	9.02803	9.09812	9.27645
445	NM_000050,NM_054012,XM_005272200,XM_011518705,XM_017014729	ASS1	argininosuccinate synthase 1	protein_coding	NP_000041.2;NP_446464.1;XP_005272257.1;XP_011517007.1;XP_016870218.1	758	603470	.	.	103.936	89.7768	54.3925	63.766	253.836	215.249	127.435	156.312	1.65705	7.15121	0.384205	1	-1.21385	6.60851	0.737517	1	1.47858	7.05091	0.499594	1	-2.01141	7.05225	0.230699	1	-1.1207	7.39017	0.843684	1	6.75454	7.47786	6.75454	6.4778	6.75454	7.31443	7.47786	6.4778	7.47786	7.31443	6.75454	7.47786
447	gene-ASS1P2	ASS1P2	argininosuccinate synthetase 1 pseudogene 2	pseudogene	.	765	.	.	.	0.01271	0.069019	0.095432	0.01355	0.03104	0.165481	0.223584	0.033216	1.12606	-4.06851	1	1	5.37988	-3.04614	0.106402	1	3.96585	-3.3225	0.23394	1	4.76337	-2.97037	0.106402	1	3.51267	-3.23678	0.309443	1	0.0398763	0.0451539	0.0398763	0.212327	0.0398763	0.159362	0.0451539	0.212327	0.0451539	0.159362	0.0398763	0.0451539
462	NM_000488,NM_001365052	SERPINC1	serpin family C member 1	protein_coding	NP_000479.1;NP_001351981.1	775	107300	.	.	0.45547	0.372498	0.162595	0.18325	1.11236	0.8931	0.380939	0.449208	1.99049	-0.656853	0.28922	1	-1.1738	-1.30489	0.813851	1	2.08884	-0.615013	0.240032	1	-2.33626	-0.725527	0.194671	1	1.04945	-0.212146	0.97442	1	0.491979	0.856569	0.491979	0.428613	0.491979	0.888242	0.856569	0.428613	0.856569	0.888242	0.491979	0.856569
463	NM_001164766,NM_006885,NR_163978,XM_005255957,XM_017023229,XM_017023251,XM_024450275,XM_024450276,XM_024450291	ZFHX3	zinc finger homeobox 3	protein_coding	NP_001158238.1;NP_008816.3;XP_005256014.1;XP_016878718.1;XP_016878740.1;XP_024306043.1;XP_024306044.1;XP_024306059.1	777	104155	.	.	2.46916	1.76043	2.10281	2.16064	6.03023	4.2208	4.92661	5.29644	1.13966	5.28619	0.821576	1	-1.03972	5.16107	0.94681	1	-1.1885	5.06995	0.765837	1	-1.18492	5.26023	0.769678	1	-1.35448	5.17536	0.600806	1	5.22679	5.41067	5.22679	5.17213	5.22679	4.98488	5.41067	5.17213	5.41067	4.98488	5.22679	5.41067
466	NM_005171,XM_011538386,XM_011538387,XM_011538388,XM_017019331,XM_017019332,XM_017019333,XM_017019334,XM_017019335,XM_017019336	ATF1	activating transcription factor 1	protein_coding	NP_005162.1;XP_011536688.1;XP_011536689.1;XP_011536690.1;XP_016874820.1;XP_016874821.1;XP_016874822.1;XP_016874823.1;XP_016874824.1;XP_016874825.1	783	123803	.	.	12.9399	10.9688	13.5199	11.6685	31.602	26.2989	31.6754	28.6034	1.15398	5.09449	0.804928	1	1.16687	5.10308	0.79007	1	1.00012	4.98775	1	1	1.01117	5.20213	0.985239	1	-1.15384	5.09477	0.805178	1	5.03109	5.23182	5.03109	5.24742	5.03109	5.03126	5.23182	5.24742	5.23182	5.03126	5.03109	5.23182
467	NM_001030287,NM_001040619,NM_001206484,NM_001206486,NM_001206488,NM_001674,XM_005273146,XM_011509579,XR_001737203	ATF3	activating transcription factor 3	protein_coding	NP_001025458.1;NP_001035709.1;NP_001193413.2;NP_001193415.1;NP_001193417.2;NP_001665.1;XP_005273203.1;XP_011507881.1	785	603148	.	.	7.70707	16.6104	10.3511	8.16823	18.8224	39.8251	24.2512	20.0231	1.05269	4.18538	0.930404	1	1.2819	4.33778	0.66893	1	2.23603	4.84084	0.169643	1	1.21773	4.37093	0.734602	1	2.1241	4.86459	0.197936	1	4.22483	4.29505	4.22483	4.56607	4.22483	5.34256	4.29505	4.56607	4.29505	5.34256	4.22483	4.29505
468	NM_001675,NM_182810,XM_017028807	ATF4	activating transcription factor 4	protein_coding	NP_001666.2;NP_877962.1;XP_016884296.1	786	604064	.	.	318.401	390.735	229.099	236.332	777.605	936.825	536.749	579.329	1.38546	9.02585	0.573004	1	-1.07939	8.71755	0.894757	1	1.67677	9.19206	0.373088	1	-1.49545	8.98067	0.487102	1	1.21026	9.38616	0.741121	1	8.7748	9.24425	8.7748	8.66485	8.7748	9.51916	9.24425	8.66485	9.24425	9.51916	8.7748	9.24425
469	gene-ATF4P1	ATF4P1	activating transcription factor 4 pseudogene 1	pseudogene	.	789	.	.	.	0.010532	0.024931	0.001415	0.021991	0.025722	0.059773	0.003315	0.053906	-1.30442	-3.90033	1	1	-2.70622	-4.13771	0.675179	1	1.18241	-3.71346	1	1	-2.06594	-4.23841	1	1	1.53981	-3.76993	1	1	0.0594087	0.0451539	0.0594087	0.0206467	0.0594087	0.0704636	0.0451539	0.0206467	0.0451539	0.0704636	0.0594087	0.0451539
471	NM_004044,XM_017004187,XM_024452919	ATIC	5-aminoimidazole-4-carboxamide ribonucleotide formyltransferase/IMP cyclohydrolase	protein_coding	NP_004035.2;XP_016859676.1;XP_024308687.1	794	601731	.	.	131.856	110.768	115.52	120.728	322.023	265.578	270.649	295.945	1.11587	8.10133	0.849461	1	-1.07263	7.9704	0.903402	1	-1.0401	7.99202	0.94578	1	-1.19692	8.05441	0.755712	1	-1.16062	8.07482	0.796534	1	8.02547	8.18307	8.02547	7.92472	8.02547	7.96897	8.18307	7.92472	8.18307	7.96897	8.02547	8.18307
472	NM_000051,NM_001351834,NM_001351835,NM_001351836,XM_005271562,XM_006718843,XM_006718845,XM_011542840,XM_011542842,XM_011542843,XM_011542844,XM_011542845,XM_017017789,XM_017017790,XM_017017791,XM_017017792,XR_002957150	ATM	ATM serine/threonine kinase	protein_coding	NP_000042.3;NP_001338763.1;NP_001338764.1;NP_001338765.1;XP_005271619.2;XP_006718906.1;XP_006718908.1;XP_011541142.1;XP_011541144.1;XP_011541145.1;XP_011541146.1;XP_011541147.1;XP_016873278.1;XP_016873279.1;XP_016873280.1;XP_016873281.1	795	607585	.	.	5.48998	4.19135	5.1161	4.5479	13.4078	10.0492	11.9864	11.1484	1.22478	6.12707	0.725999	1	1.08119	6.03085	0.892786	1	-1.04796	5.94016	0.93571	1	-1.13281	6.17879	0.829365	1	-1.28352	6.09721	0.666302	1	5.99561	6.28399	5.99561	6.10653	5.99561	5.92911	6.28399	6.10653	6.28399	5.92911	5.99561	6.28399
473	NM_001042681,NM_001042682,NM_012102	RERE	arginine-glutamic acid dipeptide repeats	protein_coding	NP_001036146.1;NP_001036147.1;NP_036234.3	9965	605226	.	.	13.157	14.3697	12.1321	11.629	32.1324	34.4528	28.4238	28.5066	1.14375	6.72785	0.816295	1	1.01347	6.63742	0.981706	1	1.30121	6.83006	0.648987	1	-1.12855	6.7369	0.834327	1	1.13766	6.91753	0.823466	1	6.64184	6.83381	6.64184	6.66096	6.64184	7.01836	6.83381	6.66096	6.83381	7.01836	6.64184	6.83381
475	NM_004045	ATOX1	antioxidant 1 copper chaperone	protein_coding	NP_004036.1	798	602270	.	.	33.8498	33.0913	30.1887	38.9425	82.6688	79.3396	70.7281	95.4612	-1.12414	4.22787	0.84085	1	-1.32589	4.12065	0.627446	1	-1.12378	4.22817	0.841321	1	-1.17947	4.027	0.776836	1	1.00032	4.1415	1	1	4.37852	4.21827	4.37852	3.99395	4.37852	4.21871	4.21827	3.99395	4.21827	4.21871	4.37852	4.21827
476	NM_000701,NM_001160233,NM_001160234,XM_017001360,XM_017001361,XR_002956654	ATP1A1	ATPase Na+/K+ transporting subunit alpha 1	protein_coding	NP_000692.2;NP_001153705.1;NP_001153706.1;XP_016856849.1;XP_016856850.1	799	182310	.	.	188.506	158.73	173.807	181.05	460.374	380.571	407.208	443.813	1.06592	9.53584	0.911962	1	-1.07104	9.44041	0.905384	1	-1.08799	9.42952	0.883872	1	-1.14164	9.48877	0.818559	1	-1.15971	9.47824	0.797507	1	9.49101	9.58298	9.49101	9.39214	9.49101	9.36952	9.58298	9.39214	9.58298	9.36952	9.49101	9.58298
481	NM_001677	ATP1B1	ATPase Na+/K+ transporting subunit beta 1	protein_coding	NP_001668.1	804	182330	.	.	228.879	151	242.82	226.998	558.972	362.037	568.895	556.448	1.03183	9.1074	0.956741	1	1.04056	9.11358	0.945121	1	-1.43526	8.84742	0.532393	1	1.00846	9.13591	0.988396	1	-1.48094	8.87422	0.49766	1	9.0872	9.13232	9.0872	9.14445	9.0872	8.56704	9.13232	9.14445	9.13232	8.56704	9.0872	9.13232
483	NM_001679	ATP1B3	ATPase Na+/K+ transporting subunit beta 3	protein_coding	NP_001670.1	806	601867	.	.	29.8592	27.1292	34.4214	32.4117	72.9229	65.0449	80.6449	79.4519	-1.0607	5.97257	0.919069	1	1.0331	6.03806	0.955337	1	-1.14068	5.9227	0.82014	1	1.0958	5.99695	0.874484	1	-1.0754	5.87806	0.900238	1	6.03592	5.95224	6.03592	6.08219	6.03592	5.84911	5.95224	6.08219	5.95224	5.84911	6.03592	5.95224
485	gene-ATP1B1P1	ATP1B1P1	ATPase Na+/K+ transporting subunit beta 1 pseudogene 1	pseudogene	.	809	.	.	.	0.025427	0.043102	0.026791	0.027911	0.062097	0.103342	0.062769	0.068419	-1.09898	-3.36929	1	1	1.02793	-3.32948	1	1	1.64929	-3.02986	0.703665	1	1.12958	-3.34779	1	1	1.81081	-3.03169	0.666686	1	0.0976974	0.0889373	0.0976974	0.1004	0.0976974	0.159362	0.0889373	0.1004	0.0889373	0.159362	0.0976974	0.0889373
486	NM_001680,NM_021603	FXYD2	FXYD domain containing ion transport regulator 2	protein_coding	NP_001671.2;NP_067614.1	4026	601814	.	.	23.3102	18.8925	15.7019	20.8773	56.9287	45.2966	36.7874	51.1773	1.14279	3.83403	0.819271	1	-1.36731	3.52715	0.591746	1	-1.05455	3.6973	0.928483	1	-1.56253	3.641	0.444364	1	-1.20512	3.79933	0.74846	1	3.83635	4.01625	3.83635	3.42157	3.83635	3.76521	4.01625	3.42157	4.01625	3.76521	3.83635	4.01625
487	NM_001286075,NM_004320,NM_173201	ATP2A1	ATPase sarcoplasmic/endoplasmic reticulum Ca2+ transporting 1	protein_coding	NP_001273004.1;NP_004311.1;NP_775293.1	811	108730	.	.	2.56848	4.10971	2.83651	2.50107	6.27279	9.85343	6.64558	6.13096	1.05039	3.2819	0.934441	1	1.10176	3.31734	0.870629	1	1.71971	3.68781	0.353738	1	1.04891	3.35177	0.936574	1	1.63721	3.71503	0.39813	1	3.38663	3.45093	3.38663	3.51367	3.38663	4.10999	3.45093	3.51367	3.45093	4.10999	3.38663	3.45093
488	NM_001681,NM_170665,XM_005253888,XM_011538402,XR_002957329,XR_243009	ATP2A2	ATPase sarcoplasmic/endoplasmic reticulum Ca2+ transporting 2	protein_coding	NP_001672.1;NP_733765.1;XP_005253945.1;XP_011536704.1	812	108740	.	.	51.5906	51.0599	59.571	57.4167	125.996	122.421	139.567	140.748	-1.07522	8.93552	0.900054	1	1.02128	9.00214	0.97094	1	-1.06133	8.94459	0.917903	1	1.0981	8.95133	0.871263	1	1.01308	8.89167	0.982079	1	8.98964	8.88522	8.98964	9.01995	8.98964	8.90393	8.88522	9.01995	8.88522	8.90393	8.98964	8.88522
489	NM_005173,NM_174953,NM_174954,NM_174955,NM_174956,NM_174957,NM_174958,XM_011523881,XM_011523882,XM_011523884,XM_011523885,XM_011523888,XM_011523889,XM_011523892,XM_017024692,XM_017024693	ATP2A3	ATPase sarcoplasmic/endoplasmic reticulum Ca2+ transporting 3	protein_coding	NP_005164.2;NP_777613.1;NP_777614.1;NP_777615.1;NP_777616.1;NP_777617.1;NP_777618.1;XP_011522183.1;XP_011522184.1;XP_011522186.1;XP_011522187.1;XP_011522190.1;XP_011522191.1;XP_011522194.1;XP_016880181.1;XP_016880182.1	813	601929	.	.	0.037256	0.063253	0.030022	0.06478	0.090987	0.151656	0.070337	0.158797	-1.68898	-1.68734	0.471874	1	-2.19606	-1.81839	0.268756	1	1.00016	-1.39284	1	1	-1.2998	-2.23683	0.725079	1	1.68869	-1.68878	0.492507	1	0.433303	0.271014	0.433303	0.212327	0.433303	0.433364	0.271014	0.212327	0.271014	0.433364	0.433303	0.271014
490	NM_001001323,NM_001366520,NM_001366521,NM_001366522,NM_001366523,NM_001366524,NM_001366525,NM_001366526,NM_001366527,NM_001366528,NM_001366529,NM_001366530,NM_001366531,NM_001366532,NM_001682,XM_017019357,XM_024448991,XM_024448993,XR_002957330	ATP2B1	ATPase plasma membrane Ca2+ transporting 1	protein_coding	NP_001001323.1;NP_001353449.1;NP_001353450.1;NP_001353451.1;NP_001353452.1;NP_001353453.1;NP_001353454.1;NP_001353455.1;NP_001353456.1;NP_001353457.1;NP_001353458.1;NP_001353459.1;NP_001353460.1;NP_001353461.1;NP_001673.2;XP_016874846.1;XP_024304759.1;XP_024304761.1	814	108731	.	.	27.5732	21.0719	26.3522	26.5055	67.3399	50.522	61.7397	64.9738	1.06548	7.68966	0.912616	1	-1.03787	7.61663	0.948764	1	-1.2011	7.51711	0.751192	1	-1.10582	7.66396	0.861792	1	-1.27974	7.56775	0.669657	1	7.65019	7.74124	7.65019	7.59684	7.65019	7.38727	7.74124	7.59684	7.74124	7.38727	7.65019	7.74124
491	NM_001001331,NM_001330611,NM_001353564,NM_001363862,NM_001683,XM_005265179,XM_006713175,XM_011533752,XM_017006481,XM_017006482,XM_017006483,XM_017006484,XM_017006485,XM_017006486,XM_017006487,XM_017006488,XM_017006489,XM_017006492	ATP2B2	ATPase plasma membrane Ca2+ transporting 2	protein_coding	NP_001001331.1;NP_001317540.1;NP_001340493.1;NP_001350791.1;NP_001674.2;XP_005265236.1;XP_006713238.1;XP_011532054.1;XP_016861970.1;XP_016861971.1;XP_016861972.1;XP_016861973.1;XP_016861974.1;XP_016861975.1;XP_016861976.1;XP_016861977.1;XP_016861978.1;XP_016861981.1	815	108733	.	.	2.50644	2.24453	2.31461	2.06993	6.1213	5.38148	5.42282	5.07409	1.21673	4.3629	0.735643	1	1.09705	4.28295	0.873797	1	1.18615	4.34291	0.769023	1	-1.10909	4.42474	0.858901	1	-1.02578	4.47939	0.965919	1	4.28829	4.5581	4.28829	4.41537	4.28829	4.52296	4.5581	4.41537	4.5581	4.52296	4.28829	4.5581
493	NM_001001396,NM_001365783,NM_001365784,NM_001684	ATP2B4	ATPase plasma membrane Ca2+ transporting 4	protein_coding	NP_001001396.1;NP_001352712.1;NP_001352713.1;NP_001675.3	817	108732	.	.	2.40507	2.09546	2.81036	2.45833	5.87371	5.02408	6.5843	6.02619	-1.02215	4.54842	0.970668	1	1.06646	4.61112	0.912193	1	-1.1176	4.48636	0.848533	1	1.09008	4.59608	0.882309	1	-1.09338	4.46985	0.878373	1	4.62209	4.59178	4.62209	4.71127	4.62209	4.46855	4.59178	4.71127	4.59178	4.46855	4.62209	4.59178
498	NM_001001935,NM_001001937,NM_001257334,NM_001257335,NM_004046,XM_017025789	ATP5F1A	ATP synthase F1 subunit alpha	protein_coding	NP_001001935.1;NP_001001937.1;NP_001244263.1;NP_001244264.1;NP_004037.1;XP_016881278.1	823	164360	.	.	182.326	176.518	183.91	197.405	445.28	423.219	430.877	483.907	-1.0534	8.74103	0.928231	1	-1.13304	8.69078	0.828764	1	-1.0945	8.71441	0.875752	1	-1.07561	8.6514	0.899574	1	-1.03901	8.67568	0.947189	1	8.78125	8.70637	8.78125	8.60148	8.78125	8.65129	8.70637	8.60148	8.70637	8.65129	8.78125	8.70637
501	NM_001182,NM_001201377,NM_001202404	ALDH7A1	aldehyde dehydrogenase 7 family member A1	protein_coding	NP_001173.2;NP_001188306.1;NP_001189333.2	877	107323	.	.	22.4967	18.0415	20.8119	25.8387	54.942	43.2562	48.7595	63.3393	-1.12235	6.97352	0.841741	1	-1.27616	6.88916	0.673263	1	-1.36704	6.84648	0.589048	1	-1.13704	6.79821	0.824201	1	-1.21802	6.75268	0.733062	1	7.06484	6.89963	7.06484	6.716	7.06484	6.61772	6.89963	6.716	6.89963	6.61772	7.06484	6.89963
506	NM_001686	ATP5F1B	ATP synthase F1 subunit beta	protein_coding	NP_001677.2	830	102910	.	.	406.906	363.072	363.524	383.066	993.756	870.499	851.69	939.024	1.08704	9.56777	0.885064	1	-1.08327	9.44977	0.889816	1	-1.00731	9.50107	0.989959	1	-1.17756	9.51363	0.777172	1	-1.09499	9.56275	0.875116	1	9.50824	9.62849	9.50824	9.39301	9.50824	9.49775	9.62849	9.39301	9.62849	9.49775	9.50824	9.62849
509	NM_001001973,NM_001320886,NM_005174,XM_017016290	ATP5F1C	ATP synthase F1 subunit gamma	protein_coding	NP_001001973.1;NP_001307815.1;NP_005165.1;XP_016871779.1	833	108729	.	.	139.177	103.916	135.272	129.769	339.901	249.148	316.926	318.108	1.09779	7.34025	0.871749	1	1.01352	7.28111	0.98157	1	-1.19225	7.15018	0.76097	1	-1.08315	7.34952	0.890092	1	-1.30884	7.22493	0.641698	1	7.28043	7.41421	7.28043	7.29968	7.28043	7.02853	7.41421	7.29968	7.41421	7.02853	7.28043	7.41421
513	NM_001001975,NM_001687	ATP5F1D	ATP synthase F1 subunit delta	protein_coding	NP_001001975.1;NP_001678.1	837	603150	.	.	132.316	152.19	124.926	143.864	323.146	364.89	292.686	352.659	-1.07083	7.11139	0.905792	1	-1.16927	7.05151	0.786723	1	1.08984	7.22328	0.881686	1	-1.09193	6.99915	0.879102	1	1.16704	7.17691	0.789279	1	7.16966	7.07163	7.16966	6.94574	7.16966	7.29295	7.07163	6.94574	7.07163	7.29295	7.16966	7.07163
514	NM_006886	ATP5F1E	ATP synthase F1 subunit epsilon	protein_coding	NP_008817.1	838	606153	.	.	31.9284	30.8501	28.4393	36.9574	77.9763	73.9661	66.6295	90.5951	-1.13101	7.08414	0.831329	1	-1.33591	6.97638	0.61665	1	-1.14371	7.07662	0.816303	1	-1.18116	6.87752	0.773344	1	-1.01122	6.98461	0.984753	1	7.17987	7.00356	7.17987	6.76538	7.17987	6.98758	7.00356	6.76538	7.00356	6.98758	7.17987	7.00356
515	NM_001688	ATP5PB	ATP synthase peripheral stalk-membrane subunit b	protein_coding	NP_001679.2	840	603270	.	.	52.1532	41.6934	54.5351	52.0883	127.37	99.9639	127.769	127.686	1.02468	7.22487	0.966453	1	1.01849	7.22044	0.974816	1	-1.19271	7.08571	0.760471	1	-1.00608	7.23799	0.991763	1	-1.22214	7.10495	0.728603	1	7.21662	7.25156	7.21662	7.24288	7.21662	6.96425	7.25156	7.24288	7.25156	6.96425	7.21662	7.25156
516	NM_001002027,NM_005175	ATP5MC1	ATP synthase membrane subunit c locus 1	protein_coding	NP_001002027.1;NP_005166.1	841	603192	.	.	69.1708	49.5717	57.2153	71.5628	168.93	118.853	134.048	175.425	-1.00639	5.47906	0.991668	1	-1.28029	5.31648	0.669734	1	-1.36524	5.2768	0.591247	1	-1.27216	5.31131	0.677806	1	-1.35657	5.27147	0.598897	1	5.5146	5.50561	5.5146	5.16693	5.5146	5.0769	5.50561	5.16693	5.50561	5.0769	5.5146	5.50561
517	NM_001002031,NM_001330269,NM_001369753,NM_001369754,NM_001369755,NM_001369756,NM_001369757,NM_001369758,NM_005176,NR_163135,NR_163136,NR_163137,XM_017019460,XM_017019461	ATP5MC2	ATP synthase membrane subunit c locus 2	protein_coding	NP_001002031.1;NP_001317198.1;NP_001356682.1;NP_001356683.1;NP_001356684.1;NP_001356685.1;NP_001356686.1;NP_001356687.1;NP_005167.3;XP_016874949.1;XP_016874950.1	842	603193	.	.	281.233	286.607	235.56	284.358	686.835	687.169	551.886	697.058	1.00947	7.6653	0.987077	1	-1.23925	7.51205	0.710548	1	1.06306	7.70327	0.915733	1	-1.25098	7.51959	0.698473	1	1.05309	7.70989	0.9287	1	7.6654	7.67893	7.6654	7.35763	7.6654	7.75321	7.67893	7.35763	7.67893	7.75321	7.6654	7.67893
518	NM_001002258,NM_001190329,NM_001689	ATP5MC3	ATP synthase membrane subunit c locus 3	protein_coding	NP_001002258.1;NP_001177258.1;NP_001680.1	843	602736	.	.	60.7053	50.0508	60.4561	60.3976	148.256	120.002	141.641	148.055	1.02814	7.43777	0.961777	1	-1.02245	7.40169	0.969436	1	-1.14988	7.32043	0.809038	1	-1.05122	7.42207	0.931167	1	-1.18224	7.34199	0.772078	1	7.42578	7.46559	7.42578	7.39394	7.42578	7.22555	7.46559	7.39394	7.46559	7.22555	7.42578	7.46559
521	NM_007100,NR_033743	ATP5ME	ATP synthase membrane subunit e	protein_coding	NP_009031.1	846	601519	.	.	221.048	225.807	161.056	241.342	539.847	541.393	377.333	591.61	-1.06652	6.25565	0.911481	1	-1.53979	6.02341	0.456734	1	-1.01965	6.28739	0.97339	1	-1.44375	5.96778	0.526264	1	1.04596	6.24128	0.938272	1	6.31897	6.22726	6.31897	5.70595	6.31897	6.29125	6.22726	5.70595	6.22726	6.29125	6.31897	6.22726
522	NM_001003696,NM_001003697,NM_001003701,NM_001003703,NM_001320266,NM_001320267,NM_001685	ATP5PF	ATP synthase peripheral stalk subunit F6	protein_coding	NP_001003696.1;NP_001003697.1;NP_001003701.1;NP_001003703.1;NP_001307195.1;NP_001307196.1;NP_001676.2	847	603152	.	.	56.3459	43.9619	61.9929	61.7179	137.609	105.403	145.241	151.291	-1.03556	6.32054	0.952014	1	-1.03839	6.31858	0.948227	1	-1.30687	6.16548	0.643801	1	-1.00274	6.29316	0.996485	1	-1.262	6.13714	0.68763	1	6.36262	6.31284	6.36262	6.30894	6.36262	5.98186	6.31284	6.30894	6.31284	5.98186	6.36262	6.31284
523	NM_001690	ATP6V1A	ATPase H+ transporting V1 subunit A	protein_coding	NP_001681.2	851	607027	.	.	22.5916	15.4614	26.3855	22.3636	55.1737	37.0702	61.8178	54.8207	1.03381	6.81162	0.954252	1	1.14767	6.89017	0.81167	1	-1.38095	6.57345	0.577151	1	1.11013	6.91274	0.856597	1	-1.42765	6.60145	0.538741	1	6.80006	6.84761	6.80006	6.9971	6.80006	6.33931	6.84761	6.9971	6.84761	6.33931	6.80006	6.84761
525	NM_001692,XM_011532907	ATP6V1B1	ATPase H+ transporting V1 subunit B1	protein_coding	NP_001683.2;XP_011531209.1	853	192132	.	.	1.13025	1.54659	0.844779	0.854718	2.76032	3.7081	1.97921	2.0952	1.22272	1.15328	0.737182	1	-1.14214	0.911808	0.835446	1	1.83165	1.49653	0.308674	1	-1.39651	1.07115	0.575294	1	1.49799	1.60861	0.497143	1	1.57328	1.77243	1.57328	1.44874	1.57328	2.20807	1.77243	1.44874	1.77243	2.20807	1.57328	1.77243
526	NM_001693,XR_002956632,XR_002956633	ATP6V1B2	ATPase H+ transporting V1 subunit B2	protein_coding	NP_001684.2	854	606939	.	.	13.0406	10.9728	14.9893	14.7321	31.848	26.3082	35.1179	36.1134	-1.07048	5.53111	0.906608	1	1.03467	5.60408	0.953357	1	-1.10236	5.51087	0.866536	1	1.10759	5.55674	0.860068	1	-1.02978	5.46025	0.960008	1	5.60833	5.51215	5.60833	5.65651	5.60833	5.47076	5.51215	5.65651	5.51215	5.47076	5.60833	5.51215
527	NM_001198569,NM_001694	ATP6V0C	ATPase H+ transporting V0 subunit c	protein_coding	NP_001185498.1;NP_001685.1	855	108745	.	.	96.3632	104.097	109.35	113.39	235.341	249.583	256.193	277.958	-1.14959	6.96415	0.809426	1	-1.06677	7.0153	0.911014	1	-1.04006	7.03314	0.945924	1	1.07764	6.91504	0.897137	1	1.10531	6.93414	0.862521	1	7.07162	6.8721	7.07162	6.97908	7.07162	7.01538	6.8721	6.97908	6.8721	7.01538	7.07162	6.8721
528	NM_001695	ATP6V1C1	ATPase H+ transporting V1 subunit C1	protein_coding	NP_001686.1	856	603097	.	.	13.7459	11.1418	17.637	14.7041	33.5706	26.7135	41.3211	36.0447	-1.04529	6.45159	0.939099	1	1.16676	6.59865	0.789665	1	-1.25998	6.32619	0.689573	1	1.2196	6.56957	0.731397	1	-1.2054	6.29093	0.746772	1	6.49873	6.43555	6.49873	6.71896	6.49873	6.16946	6.43555	6.71896	6.43555	6.16946	6.49873	6.43555
529	NM_001039366,NM_001039367,NM_001696	ATP6V1E1	ATPase H+ transporting V1 subunit E1	protein_coding	NP_001034455.1;NP_001034456.1;NP_001687.1	857	108746	.	.	74.7152	65.0029	82.1444	82.5512	182.471	155.851	192.453	202.361	-1.07961	6.83791	0.894642	1	-1.03299	6.86885	0.955334	1	-1.21223	6.76	0.739254	1	1.04513	6.8138	0.939246	1	-1.12284	6.70051	0.841221	1	6.90382	6.79427	6.90382	6.85739	6.90382	6.62871	6.79427	6.85739	6.79427	6.62871	6.90382	6.79427
533	NM_001039457,NM_001294333,NM_004047	ATP6V0B	ATPase H+ transporting V0 subunit b	protein_coding	NP_001034546.1;NP_001281262.1;NP_004038.1	861	603717	.	.	40.5027	50.2808	50.0022	52.3669	98.9167	120.553	117.149	128.369	-1.2554	5.72757	0.694419	1	-1.05791	5.84215	0.922698	1	1.01831	5.89535	0.975288	1	1.18668	5.68295	0.767528	1	1.27838	5.74219	0.671485	1	5.90574	5.58372	5.90574	5.82591	5.90574	5.93148	5.58372	5.82591	5.58372	5.93148	5.90574	5.58372
534	NM_001204078,NM_130463,NM_138282	ATP6V1G2	ATPase H+ transporting V1 subunit G2	protein_coding	NP_001191007.1;NP_569730.1;NP_612139.1	862	606853	.	.	0.197785	0.13382	0.128254	0.00874	0.483036	0.320847	0.300483	0.021425	19.1434	-2.45658	0.0054041	1	11.9803	-2.96267	0.026706	1	13.7467	-2.83799	0.0207172	1	-1.60575	-1.87053	0.516915	1	-1.38886	-1.77313	0.644899	1	0.0200759	0.380769	0.0200759	0.247786	0.0200759	0.283212	0.380769	0.247786	0.380769	0.283212	0.0200759	0.380769
535	NM_001130020,NM_001130021,NM_001378522,NM_001378523,NM_001378530,NM_001378531,NM_001378532,NM_001378533,NM_001378534,NM_001378535,NM_001378536,NM_001378537,NM_001378538,NM_001378539,NM_001378540,NM_001378541,NM_001378542,NM_001378543,NM_001378544,NM_001378545,NM_001378546,NM_001378547,NM_001378548,NM_001378549,NM_001378550,NM_001378551,NM_001378552,NM_001378554,NM_001378556,NM_001378557,NM_005177…	ATP6V0A1	ATPase H+ transporting V0 subunit a1	protein_coding	NP_001123492.1;NP_001123493.1;NP_001365451.1;NP_001365452.1;NP_001365459.1;NP_001365460.1;NP_001365461.1;NP_001365462.1;NP_001365463.1;NP_001365464.1;NP_001365465.1;NP_001365466.1;NP_001365467.1;NP_001365468.1;NP_001365469.1;NP_001365470.1;NP_001365471.1;NP_001365472.1;NP_001365473.1;NP_001365474.1;NP_001365475.1;NP_001365476.1;NP_001365477.1;NP_001365478.1;NP_001365479.1;NP_001365480.1;NP_001365…	865	192130	.	.	16.1437	17.9743	19.8648	20.2407	39.4266	43.095	46.5406	49.6168	-1.21067	6.36743	0.74101	1	-1.00616	6.49423	0.991727	1	-1.06884	6.45149	0.908463	1	1.20326	6.36258	0.749052	1	1.1327	6.31565	0.829494	1	6.51407	6.24158	6.51407	6.50531	6.51407	6.41911	6.24158	6.50531	6.24158	6.41911	6.51407	6.24158
537	NM_001183,XM_011531179	ATP6AP1	ATPase H+ transporting accessory protein 1	protein_coding	NP_001174.2;XP_011529481.1	868	300197	.	.	32.6908	36.3547	34.1603	36.0649	79.8382	87.1639	80.0331	88.4071	-1.04659	6.29555	0.937417	1	-1.085	6.27035	0.887922	1	1.06851	6.37657	0.908899	1	-1.0367	6.23658	0.950508	1	1.11828	6.34524	0.846802	1	6.34532	6.28045	6.34532	6.22913	6.34532	6.43978	6.28045	6.22913	6.28045	6.43978	6.34532	6.28045
538	NM_000052,NM_001282224,NR_104109	ATP7A	ATPase copper transporting alpha	protein_coding	NP_000043.4;NP_001269153.1	869	300011	.	.	2.00087	1.85074	2.58859	2.13111	4.88658	4.43733	6.06472	5.22408	-1.03912	4.25966	0.9482	1	1.18465	4.41412	0.770531	1	-1.10629	4.21624	0.862581	1	1.23099	4.38932	0.72056	1	-1.06464	4.18756	0.915055	1	4.35698	4.30436	4.35698	4.59045	4.35698	4.21871	4.30436	4.59045	4.30436	4.21871	4.35698	4.30436
539	NM_001697	ATP5PO	ATP synthase peripheral stalk subunit OSCP	protein_coding	NP_001688.1	850	600828	.	.	133.475	113.18	132.425	131.321	325.976	271.359	310.255	321.912	1.04008	6.77259	0.945922	1	-1.01949	6.7301	0.973514	1	-1.1077	6.67213	0.859627	1	-1.06035	6.75901	0.919352	1	-1.15209	6.70221	0.806585	1	6.75697	6.81315	6.75697	6.72939	6.75697	6.61085	6.81315	6.72939	6.81315	6.61085	6.75697	6.81315
540	NM_000053,NM_001005918,NM_001243182,NM_001330578,NM_001330579,XM_005266423,XM_005266424,XM_005266430,XM_005266431,XM_006719837,XM_011535117,XM_017020627,XR_941604	ATP7B	ATPase copper transporting beta	protein_coding	NP_000044.2;NP_001005918.1;NP_001230111.1;NP_001317507.1;NP_001317508.1;XP_005266480.1;XP_005266481.1;XP_005266487.1;XP_005266488.1;XP_006719900.1;XP_011533419.1;XP_016876116.1	870	606882	.	.	5.05927	4.38014	3.92614	5.20061	12.3559	10.5018	9.19843	12.7485	1.01673	5.14729	0.977668	1	-1.36329	4.92913	0.593106	1	-1.14013	5.04397	0.821189	1	-1.38609	4.94293	0.573574	1	-1.15921	5.0568	0.799005	1	5.17457	5.19786	5.17457	4.7419	5.17457	4.99095	5.19786	4.7419	5.19786	4.99095	5.17457	5.19786
541	gene-ALDH7A1P1	ALDH7A1P1	aldehyde dehydrogenase 7 family member A1 pseudogene 1	pseudogene	.	878	.	.	.	0.019365	0.014783	0.033872	0.010736	0.047293	0.035443	0.079357	0.026319	1.65793	-3.89662	1	1	2.47791	-3.67621	0.553371	1	1.17854	-4.03579	1	1	1.49175	-3.4647	0.788138	1	-1.40448	-3.77136	1	1	0.0398763	0.0672117	0.0398763	0.1004	0.0398763	0.047356	0.0672117	0.1004	0.0672117	0.047356	0.0398763	0.0672117
545	NM_001184,NM_001354579,XM_011512924,XM_011512925,XR_001740179,XR_001740180,XR_001740181,XR_001740182,XR_002959543,XR_924148	ATR	ATR serine/threonine kinase	protein_coding	NP_001175.2;NP_001341508.1;XP_011511226.1;XP_011511227.1	882	601215	.	.	4.13722	3.44989	4.28949	3.80204	10.104	8.27145	10.0497	9.32008	1.10981	5.1482	0.857509	1	1.093	5.13664	0.878262	1	-1.05015	5.03641	0.933175	1	-1.01538	5.21044	0.979482	1	-1.16548	5.11537	0.791776	1	5.11223	5.25843	5.11223	5.23698	5.11223	5.04372	5.25843	5.23698	5.25843	5.04372	5.11223	5.25843
546	NM_000489,NM_138270,XM_005262153,XM_005262154,XM_005262155,XM_005262156,XM_005262157,XM_006724666,XM_006724667,XM_006724668,XM_017029601,XM_017029602,XM_017029603,XM_017029604,XM_017029605,XM_017029606,XM_017029607,XM_017029608,XM_017029609,XM_017029610,XM_017029611,XR_001755700	ATRX	ATRX chromatin remodeler	protein_coding	NP_000480.3;NP_612114.2;XP_005262210.2;XP_005262211.2;XP_005262212.2;XP_005262213.2;XP_005262214.2;XP_006724729.1;XP_006724730.1;XP_006724731.1;XP_016885090.1;XP_016885091.1;XP_016885092.1;XP_016885093.1;XP_016885094.1;XP_016885095.1;XP_016885096.1;XP_016885097.1;XP_016885098.1;XP_016885099.1;XP_016885100.1	886	300032	.	.	7.43661	6.37361	7.75868	6.82369	18.1619	15.2813	18.1776	16.7271	1.12444	6.37316	0.839327	1	1.09183	6.35084	0.879329	1	-1.02175	6.27072	0.970559	1	-1.02987	6.43422	0.959582	1	-1.1489	6.35872	0.810389	1	6.30396	6.47115	6.30396	6.42916	6.30396	6.27331	6.47115	6.42916	6.47115	6.27331	6.30396	6.47115
547	NM_001244008,NM_001320705,NM_001330289,NM_001330290,NM_001379631,NM_001379632,NM_001379633,NM_001379634,NM_001379635,NM_001379636,NM_001379637,NM_001379638,NM_001379639,NM_001379640,NM_001379641,NM_001379642,NM_001379645,NM_001379646,NM_001379648,NM_001379649,NM_001379650,NM_001379651,NM_001379653,NM_004321	KIF1A	kinesin family member 1A	protein_coding	NP_001230937.1;NP_001307634.1;NP_001317218.1;NP_001317219.1;NP_001366560.1;NP_001366561.1;NP_001366562.1;NP_001366563.1;NP_001366564.1;NP_001366565.1;NP_001366566.1;NP_001366567.1;NP_001366568.1;NP_001366569.1;NP_001366570.1;NP_001366571.1;NP_001366574.1;NP_001366575.1;NP_001366577.1;NP_001366578.1;NP_001366579.1;NP_001366580.1;NP_001366582.1;NP_004312.2	888	601255	.	.	0.199974	0.208204	0.164821	0.241865	0.48838	0.499188	0.386153	0.592891	-1.19123	1.17678	0.775408	1	-1.50109	1.03451	0.501058	1	-1.11756	1.21932	0.856659	1	-1.2601	0.890148	0.714692	1	1.06591	1.09372	0.926822	1	1.77578	1.60159	1.77578	1.38647	1.77578	1.66403	1.60159	1.38647	1.60159	1.66403	1.77578	1.60159
549	NM_001306190,NM_001351431,NM_001351432,NM_001351433,NM_001698,XM_005252066,XM_005252067,XM_005252069,XM_005252072,XM_006717150,XM_011518800,XM_011518803,XM_017014849,XR_001746328,XR_001746329	AUH	AU RNA binding methylglutaconyl-CoA hydratase	protein_coding	NP_001293119.1;NP_001338360.1;NP_001338361.1;NP_001338362.1;NP_001689.1;XP_005252123.1;XP_005252124.1;XP_005252126.1;XP_005252129.1;XP_006717213.1;XP_011517102.1;XP_011517105.1;XP_016870338.1	890	600529	.	.	9.16378	8.95913	7.17627	8.07557	22.38	21.4804	16.8131	19.7959	1.1263	4.64457	0.837859	1	-1.07682	4.50397	0.899022	1	1.09978	4.62651	0.8702	1	-1.21283	4.5954	0.739616	1	-1.02411	4.71088	0.967992	1	4.61468	4.77967	4.61468	4.51241	4.61468	4.74656	4.77967	4.51241	4.77967	4.74656	4.61468	4.77967
550	NM_181575,NR_126510,NR_126511	AUP1	AUP1 lipid droplet regulating VLDL assembly factor	protein_coding	NP_853553.1	891	602434	.	.	104.962	133.725	132.262	118.668	256.34	320.618	309.873	290.896	-1.09175	7.52509	0.879266	1	1.08659	7.64813	0.885715	1	1.19128	7.71875	0.761965	1	1.18628	7.58886	0.76752	1	1.30057	7.66236	0.649474	1	7.59427	7.46831	7.59427	7.71348	7.59427	7.84558	7.46831	7.71348	7.46831	7.84558	7.59427	7.46831
558	NM_001278599,NM_001699,NM_021913	AXL	AXL receptor tyrosine kinase	protein_coding	NP_001265528.1;NP_001690.2;NP_068713.2	905	109135	.	.	0.099032	0.093933	0.129005	0.112774	0.241858	0.225214	0.302241	0.276447	-1.09486	-0.786165	0.930093	1	1.10358	-0.660487	0.878932	1	-1.11038	-0.792839	0.893947	1	1.20824	-0.711861	0.801998	1	-1.01418	-0.85334	1	1	0.654918	0.608419	0.654918	0.708603	0.654918	0.601435	0.608419	0.708603	0.608419	0.601435	0.654918	0.608419
563	NM_001185	AZGP1	alpha-2-glycoprotein 1, zinc-binding	protein_coding	NP_001176.1	910	194460	.	.	18.6811	21.0691	15.3735	14.709	45.6235	50.5153	36.018	36.0566	1.29973	4.43207	0.651657	1	1.0171	4.24321	0.977648	1	1.5003	4.55244	0.485149	1	-1.27788	4.44282	0.67285	1	1.15431	4.716	0.804899	1	4.30372	4.66502	4.30372	4.32696	4.30372	4.86445	4.66502	4.32696	4.66502	4.86445	4.30372	4.66502
567	NM_004048,XM_005254549,XR_002957658	B2M	beta-2-microglobulin	protein_coding	NP_004039.1;XP_005254606.1	914	109700	.	.	463.333	339.652	463.016	487.148	1131.56	814.349	1084.79	1194.16	-1.03676	8.98224	0.950169	1	-1.06327	8.96447	0.915398	1	-1.36473	8.80113	0.590821	1	-1.02557	8.93787	0.965153	1	-1.31634	8.7713	0.634489	1	9.01076	8.95878	9.01076	8.92243	9.01076	8.56316	8.95878	8.92243	8.95878	8.56316	9.01076	8.95878
570	NM_001127610,NM_001374715,NM_001701	BAAT	bile acid-CoA:amino acid N-acyltransferase	protein_coding	NP_001121082.1;NP_001361644.1;NP_001692.1	932	602938	.	.	2.8863	1.73517	4.1183	3.60672	7.049	4.16025	9.64863	8.84129	-1.21836	3.62103	0.734667	1	1.11202	3.83428	0.855855	1	-1.97515	3.34924	0.245235	1	1.35484	3.70706	0.602642	1	-1.62115	3.16646	0.409673	1	3.85603	3.59264	3.85603	3.99916	3.85603	2.96791	3.59264	3.99916	3.59264	2.96791	3.85603	3.59264
571	NM_001186,NM_206866,NR_027655	BACH1	BTB domain and CNC homolog 1	protein_coding	NP_001177.1;NP_996749.1	935	602751	.	.	9.08986	8.54555	10.5097	9.62341	22.1995	20.4888	24.6228	23.5902	-1.02535	5.85636	0.965785	1	1.07977	5.93066	0.894611	1	-1.07101	5.82572	0.905842	1	1.10714	5.91347	0.860487	1	-1.04453	5.8072	0.940286	1	5.89796	5.86245	5.89796	6.0069	5.89796	5.80071	5.86245	6.0069	5.86245	5.80071	5.89796	5.86245
572	NM_004322,NM_032989	BAD	BCL2 associated agonist of cell death	protein_coding	NP_004313.1;NP_116784.1	936	603167	.	.	20.7083	20.0296	23.3039	26.3757	50.5743	48.0228	54.598	64.6556	-1.24469	4.75533	0.705962	1	-1.19421	4.78206	0.759639	1	-1.3069	4.72456	0.644619	1	1.04227	4.61907	0.943778	1	-1.04998	4.55436	0.933754	1	4.95035	4.64591	4.95035	4.70331	4.95035	4.57842	4.64591	4.70331	4.64591	4.57842	4.95035	4.64591
573	NM_001172415,NM_001349286,NM_001349299,NM_004323	BAG1	BAG cochaperone 1	protein_coding	NP_001165886.1;NP_001336215.1;NP_001336228.1;NP_004314.6	937	601497	.	.	7.27715	6.30156	6.77869	7.14324	17.7724	15.1086	15.8816	17.5105	1.04223	4.91337	0.94363	1	-1.08338	4.82665	0.890505	1	-1.0821	4.82762	0.8922	1	-1.12913	4.858	0.834342	1	-1.12779	4.85898	0.836024	1	4.92994	4.98769	4.92994	4.81833	4.92994	4.81998	4.98769	4.81833	4.98769	4.81998	4.92994	4.98769
575	NM_001702,XM_011517202,XM_017013691,XM_017013692,XM_017013693,XM_017013694,XM_017013695,XM_017013696,XM_017013697	ADGRB1	adhesion G protein-coupled receptor B1	protein_coding	NP_001693.2;XP_011515504.1;XP_016869180.1;XP_016869181.1;XP_016869182.1;XP_016869183.1;XP_016869184.1;XP_016869185.1;XP_016869186.1	943	602682	.	.	0.022518	0.040367	0.035228	0.023515	0.054995	0.096783	0.082534	0.057642	-1.05713	-2.3694	1	1	1.36763	-2.13564	0.757316	1	1.67909	-1.97932	0.492951	1	1.44549	-2.14536	0.742203	1	1.77436	-1.9827	0.5211	1	0.224231	0.212838	0.224231	0.299392	0.224231	0.36024	0.212838	0.299392	0.212838	0.36024	0.224231	0.212838
576	NM_001294335,NM_001294336,NM_001364857,XM_011541848,XM_011541849,XM_011541858,XM_017001899,XM_017001900,XM_017001901,XM_017001902,XM_017001903,XM_017001904,XM_017001905,XM_017001906,XM_017001907,XM_017001908,XM_017001909,XM_017001910,XM_017001911,XM_017001912,XM_024448673,XR_001737343	ADGRB2	adhesion G protein-coupled receptor B2	protein_coding	NP_001281264.1;NP_001281265.1;NP_001351786.1;XP_011540150.1;XP_011540151.1;XP_011540160.1;XP_016857388.1;XP_016857389.1;XP_016857390.1;XP_016857391.1;XP_016857392.1;XP_016857393.1;XP_016857394.1;XP_016857395.1;XP_016857396.1;XP_016857397.1;XP_016857398.1;XP_016857399.1;XP_016857400.1;XP_016857401.1;XP_024304441.1	944	602683	.	.	0.020268	0.053098	0.082448	0.050471	0.049499	0.127308	0.193165	0.123721	-2.51217	-1.95554	0.244039	1	1.56222	-1.18013	0.548156	1	1.08662	-1.44912	0.944611	1	3.92355	-1.51312	0.0552418	1	2.72749	-1.88971	0.215791	1	0.403045	0.172709	0.403045	0.589278	0.403045	0.433364	0.172709	0.589278	0.172709	0.433364	0.403045	0.172709
577	NM_001704	ADGRB3	adhesion G protein-coupled receptor B3	protein_coding	NP_001695.2	945	602684	.	.	0.154989	0.158829	0.10539	0.152217	0.378519	0.380809	0.246916	0.373134	1.03982	0.0821061	0.980816	1	-1.48799	-0.197285	0.539033	1	1.09128	0.117212	0.904272	1	-1.54716	-0.166097	0.502878	1	1.04948	0.14744	0.939989	1	1.00642	1.03504	1.00642	0.746281	1.00642	1.07121	1.03504	0.746281	1.03504	1.07121	1.00642	1.03504
578	NM_001188,XM_011514779,XM_011514780	BAK1	BCL2 antagonist/killer 1	protein_coding	NP_001179.1;XP_011513081.1;XP_011513082.1	949	600516	.	.	17.6894	19.7442	19.3279	21.0071	43.2014	47.3387	45.2827	51.4954	-1.16215	5.52417	0.7953	1	-1.11938	5.54935	0.845668	1	-1.01648	5.61669	0.977865	1	1.03821	5.43904	0.948736	1	1.14331	5.51158	0.817232	1	5.65642	5.44425	5.65642	5.49713	5.65642	5.63331	5.44425	5.49713	5.44425	5.63331	5.65642	5.44425
579	NM_001189	NKX3-2	NK3 homeobox 2	protein_coding	NP_001180.1	951	602183	.	.	0.238455	0.291495	0.315322	0.285959	0.582361	0.698887	0.738757	0.700981	-1.15938	-0.549887	0.822998	1	1.0696	-0.408484	0.923352	1	1.07141	-0.40438	0.94532	1	1.24005	-0.497961	0.744865	1	1.2421	-0.495238	0.755047	1	0.76608	0.681738	0.76608	0.80697	0.76608	0.808023	0.681738	0.80697	0.681738	0.808023	0.76608	0.681738
580	NM_000465,NM_001282543,NM_001282545,NM_001282548,NM_001282549,NR_104212,NR_104215,NR_104216,XM_017004613,XM_017004614,XR_002959322	BARD1	BRCA1 associated RING domain 1	protein_coding	NP_000456.2;NP_001269472.1;NP_001269474.1;NP_001269477.1;NP_001269478.1;XP_016860102.1;XP_016860103.1	952	601593	.	.	3.59437	2.48834	3.93027	3.91144	8.77824	5.96604	9.2081	9.58826	-1.05529	4.45315	0.92681	1	-1.01589	4.47997	0.979132	1	-1.48265	4.23586	0.498362	1	1.03879	4.44154	0.94851	1	-1.40496	4.18994	0.558842	1	4.55229	4.47804	4.55229	4.53052	4.55229	4.01344	4.47804	4.53052	4.47804	4.01344	4.55229	4.47804
581	NM_001291428,NM_001291429,NM_001291430,NM_001291431,NM_004324,NM_138761,NM_138763,NM_138764,NR_027882,XM_017027077	BAX	BCL2 associated X, apoptosis regulator	protein_coding	NP_001278357.1;NP_001278358.1;NP_001278359.1;NP_001278360.1;NP_004315.1;NP_620116.1;NP_620118.1;NP_620119.2;XP_016882566.1	959	600040	.	.	46.8992	51.1921	47.246	51.8903	114.538	122.738	110.691	127.2	-1.05907	5.93755	0.921188	1	-1.11213	5.9037	0.854349	1	1.05352	6.0164	0.928395	1	-1.05011	5.86075	0.9329	1	1.11575	5.97675	0.849984	1	6.00036	5.91889	6.00036	5.84955	6.00036	6.07443	5.91889	5.84955	5.91889	6.07443	6.00036	5.91889
582	NM_024649	BBS1	Bardet-Biedl syndrome 1	protein_coding	NP_078925.3	966	209901	.	.	15.1573	15.5593	13.4957	16.7092	37.0176	37.305	31.6186	40.9598	-1.07733	5.87273	0.897749	1	-1.27281	5.76193	0.676892	1	-1.02529	5.90755	0.965866	1	-1.18145	5.70277	0.773341	1	1.05076	5.85421	0.932081	1	5.94827	5.84261	5.94827	5.60659	5.94827	5.91283	5.84261	5.60659	5.84261	5.91283	5.94827	5.84261
583	NM_001377456,NM_031885,NR_165293,NR_165294,NR_165295,NR_165296,NR_165297,XR_933379	BBS2	Bardet-Biedl syndrome 2	protein_coding	NP_001364385.1;NP_114091.4	967	606151	.	.	7.32116	6.40288	6.69234	7.4638	17.8799	15.3515	15.6793	18.2963	-1.00273	4.4456	0.997195	1	-1.15133	4.34955	0.80852	1	-1.11336	4.37243	0.853778	1	-1.14819	4.34748	0.812249	1	-1.11033	4.37043	0.85755	1	4.51033	4.50657	4.51033	4.31656	4.51033	4.36255	4.50657	4.31656	4.50657	4.36255	4.51033	4.50657
585	NM_001252678,NM_001320665,NM_033028,NR_045565,NR_045566,XM_011521848,XM_011521849,XM_011521851,XM_017022450,XM_017022452,XM_017022453,XM_017022454	BBS4	Bardet-Biedl syndrome 4	protein_coding	NP_001239607.1;NP_001307594.1;NP_149017.2;XP_011520150.1;XP_011520151.1;XP_011520153.1;XP_016877939.1;XP_016877941.1;XP_016877942.1;XP_016877943.1	969	600374	.	.	8.73783	7.28053	9.52323	9.01677	21.3397	17.4558	22.3117	22.1031	1.00658	4.62087	0.99178	1	1.05864	4.6577	0.922255	1	-1.19161	4.49555	0.76286	1	1.05172	4.66243	0.93133	1	-1.19944	4.50073	0.754322	1	4.67211	4.6812	4.67211	4.75119	4.67211	4.42999	4.6812	4.75119	4.6812	4.42999	4.67211	4.6812
586	NM_001178091,NM_001178092,NM_001178093,NM_001178094,NM_005504,XM_017019768,XR_001748835	BCAT1	branched chain amino acid transaminase 1	protein_coding	NP_001171562.1;NP_001171563.1;NP_001171564.1;NP_001171565.1;NP_005495.2;XP_016875257.1	976	113520	.	.	12.0312	7.57986	6.00495	5.43077	29.383	18.1734	14.0688	13.3126	2.25892	6.47508	0.163757	1	1.06957	5.82035	0.907653	1	1.45752	6.06807	0.515641	1	-2.11199	6.50558	0.200476	1	-1.54983	6.66473	0.449886	1	5.7965	6.95761	5.7965	5.89184	5.7965	6.33186	6.95761	5.89184	6.95761	6.33186	5.7965	6.95761
587	NM_001164773,NM_001190,NM_001284325,XM_024451630	BCAT2	branched chain amino acid transaminase 2	protein_coding	NP_001158245.1;NP_001181.2;NP_001271254.1;XP_024307398.1	977	113530	.	.	24.1644	24.6063	21.0181	23.1347	59.0148	58.9959	49.2427	56.711	1.05688	5.39166	0.924209	1	-1.13153	5.26488	0.831201	1	1.10641	5.42596	0.861569	1	-1.19588	5.30778	0.757518	1	1.04686	5.46448	0.937327	1	5.38513	5.46309	5.38513	5.21139	5.38513	5.5277	5.46309	5.21139	5.46309	5.5277	5.38513	5.46309
593	NM_000709,NM_001164783	BCKDHA	branched chain keto acid dehydrogenase E1 subunit alpha	protein_coding	NP_000700.1;NP_001158255.1	986	608348	.	.	23.8504	21.7893	20.1065	24.3299	58.2479	52.242	47.1069	59.6407	1.00309	5.51893	0.996179	1	-1.24376	5.36797	0.706457	1	-1.06615	5.47131	0.912202	1	-1.24761	5.37044	0.702541	1	-1.06945	5.47366	0.907996	1	5.54696	5.55132	5.54696	5.23973	5.54696	5.45658	5.55132	5.23973	5.55132	5.45658	5.54696	5.55132
594	NM_000056,NM_001318975,NM_183050,NR_134945,XM_005248756,XM_011536023,XM_011536024,XM_011536025,XR_001743546,XR_001743547,XR_001743548,XR_001743549,XR_002956292	BCKDHB	branched chain keto acid dehydrogenase E1 subunit beta	protein_coding	NP_000047.1;NP_001305904.1;NP_898871.1;XP_005248813.1;XP_011534325.1;XP_011534326.1;XP_011534327.1	987	248611	.	.	7.21121	5.89587	7.20697	6.91886	17.6114	14.1359	16.885	16.9604	1.11418	4.68699	0.852473	1	1.04462	4.63875	0.940597	1	-1.17647	4.49488	0.779738	1	-1.06658	4.71715	0.912014	1	-1.31079	4.58123	0.641176	1	4.66336	4.8135	4.66336	4.72391	4.66336	4.43889	4.8135	4.72391	4.8135	4.43889	4.66336	4.8135
595	NM_053056	CCND1	cyclin D1	protein_coding	NP_444284.1	1582	168461	.	.	16.4058	8.50327	13.1548	17.922	40.0666	20.3874	30.82	43.9329	-1.06743	6.31136	0.910292	1	-1.40042	6.13514	0.560911	1	-2.01191	5.94014	0.230848	1	-1.31195	6.08096	0.639027	1	-1.88481	5.87787	0.276584	1	6.37461	6.28163	6.37461	5.89568	6.37461	5.3835	6.28163	5.89568	6.28163	5.3835	6.37461	6.28163
596	NM_000633,NM_000657,XM_011526135,XM_017025917,XR_935248	BCL2	BCL2 apoptosis regulator	protein_coding	NP_000624.2;NP_000648.2;XP_011524437.1;XP_016881406.1	990	151430	.	.	0.010645	0.042326	0.05429	0.039655	0.025997	0.101482	0.127194	0.097208	-1.31608	-2.82423	0.857643	1	-1.2456	-2.81556	0.871393	1	2.62145	-1.96895	0.190953	1	1.05674	-2.96047	1	1	3.44639	-2.02647	0.13551	1	0.171355	0.131431	0.171355	0.138682	0.171355	0.415428	0.131431	0.138682	0.131431	0.415428	0.171355	0.131431
598	NM_001191,NM_001317919,NM_001317920,NM_001317921,NM_001322239,NM_001322240,NM_001322242,NM_138578,NR_134257,XM_011528964,XM_017027993,XR_001754364,XR_936599	BCL2L1	BCL2 like 1	protein_coding	NP_001182.1;NP_001304848.1;NP_001304849.1;NP_001304850.1;NP_001309168.1;NP_001309169.1;NP_001309171.1;NP_612815.1;XP_011527266.1;XP_016883482.1	992	600039	.	.	100.216	75.8957	105.811	123.451	244.75	181.967	247.902	302.619	-1.20295	8.27019	0.749103	1	-1.20364	8.2698	0.748339	1	-1.54789	8.11637	0.450908	1	-1.00058	8.13035	0.999274	1	-1.28675	7.96037	0.662762	1	8.40146	8.13575	8.40146	8.13491	8.40146	7.77348	8.13575	8.13491	8.13575	7.77348	8.40146	8.13575
599	NM_001199839,NM_004050	BCL2L2	BCL2 like 2	protein_coding	NP_001186768.1;NP_004041.2	995	601931	.	.	11.6858	12.0319	9.92592	10.2709	28.5393	28.8477	23.2551	25.1775	1.16516	5.41212	0.791893	1	-1.06478	5.25319	0.914007	1	1.22632	5.45226	0.724664	1	-1.24064	5.37104	0.709723	1	1.05249	5.55558	0.929919	1	5.33292	5.54838	5.33292	5.24468	5.33292	5.62065	5.54838	5.24468	5.54838	5.62065	5.33292	5.54838
600	gene-BAK1P1	BAK1P1	BCL2 antagonist/killer 1 pseudogene 1	pseudogene	.	996	.	.	.	0.876593	0.904665	0.695263	0.609283	2.14084	2.16902	1.62891	1.49356	1.47413	0.816125	0.528098	1	1.11079	0.59192	0.871972	1	1.55902	0.863166	0.467562	1	-1.32711	0.879797	0.640723	1	1.05759	1.11003	0.937959	1	1.26381	1.61662	1.26381	1.3543	1.26381	1.67161	1.61662	1.3543	1.61662	1.67161	1.26381	1.61662
602	NM_005178,XM_011527197,XM_011527198,XM_011527200,XM_017027109,XM_017027110	BCL3	BCL3 transcription coactivator	protein_coding	NP_005169.2;XP_011525499.2;XP_011525500.2;XP_011525502.1;XP_016882598.1;XP_016882599.1	998	109560	.	.	13.6885	18.4034	14.1343	14.0372	33.4303	44.1238	33.1149	34.4099	-1.0149	4.88017	0.980295	1	1.07094	4.94096	0.90624	1	1.49351	5.20852	0.489435	1	1.0869	4.93082	0.886069	1	1.51576	5.20023	0.473739	1	4.93721	4.91658	4.93721	5.03298	4.93721	5.50031	4.91658	5.03298	4.91658	5.50031	4.93721	4.91658
604	NM_001130845,NM_001134738,NM_001706,XM_005247694,XM_011513062	BCL6	BCL6 transcription repressor	protein_coding	NP_001124317.1;NP_001128210.1;NP_001697.2;XP_005247751.1;XP_011511364.1	1001	109565	.	.	5.05156	6.6512	5.4062	5.40746	12.337	15.9469	12.666	13.2555	1.04116	4.67808	0.945176	1	-1.00708	4.64358	0.991047	1	1.2952	4.84702	0.655635	1	-1.04853	4.67313	0.935482	1	1.24399	4.87287	0.706673	1	4.70349	4.75949	4.70349	4.6937	4.70349	5.06401	4.75949	4.6937	4.75949	5.06401	4.70349	4.75949
605	NM_001024808,NM_020993	BCL7A	BAF chromatin remodeling complex subunit BCL7A	protein_coding	NP_001019979.1;NP_066273.1	1004	601406	.	.	11.9333	11.9808	12.4035	13.0257	29.1438	28.725	29.0597	31.9304	-1.06604	5.67065	0.912255	1	-1.07765	5.66306	0.897378	1	-1.03847	5.68908	0.948312	1	-1.01089	5.61601	0.985461	1	1.02655	5.64288	0.964267	1	5.74239	5.6519	5.74239	5.63658	5.74239	5.68896	5.6519	5.63658	5.6519	5.68896	5.74239	5.6519
607	NM_004326,XM_005272971,XM_005277417,XM_005277418,XM_017002026	BCL9	BCL9 transcription coactivator	protein_coding	NP_004317.2;XP_005273028.1;XP_005277474.1;XP_005277475.1;XP_016857515.1	1008	602597	.	.	7.68705	6.71406	7.94141	8.17237	18.7735	16.0976	18.6057	20.0332	-1.03822	5.73949	0.948614	1	-1.05653	5.72713	0.924525	1	-1.16482	5.66054	0.7922	1	-1.01764	5.69964	0.976255	1	-1.12194	5.63171	0.842623	1	5.79176	5.73864	5.79176	5.71389	5.79176	5.57593	5.73864	5.71389	5.73864	5.57593	5.79176	5.73864
610	NM_001194	HCN2	hyperpolarization activated cyclic nucleotide gated potassium and sodium channel 2	protein_coding	NP_001185.3	4846	602781	.	.	5.07138	9.46468	4.38629	4.25232	12.3855	22.6925	10.2765	10.4239	1.22042	4.12663	0.731974	1	1.00294	3.97819	0.997193	1	2.3302	4.71024	0.149417	1	-1.21684	4.12861	0.735814	1	1.90933	4.80317	0.267752	1	4.0625	4.33423	4.0625	4.06649	4.0625	5.2329	4.33423	4.06649	4.33423	5.2329	4.0625	4.33423
613	NM_004327,NM_021574	BCR	BCR activator of RhoGEF and GTPase	protein_coding	NP_004318.3;NP_067585.2	1014	151410	.	.	15.924	19.0466	15.4623	18.0264	38.8899	45.666	36.2261	44.1887	-1.10622	6.97332	0.861384	1	-1.19875	6.91944	0.753836	1	1.10659	7.11916	0.860911	1	-1.08364	6.8419	0.889537	1	1.22413	7.05189	0.726502	1	7.05484	6.91035	7.05484	6.79546	7.05484	7.19991	6.91035	6.79546	6.91035	7.19991	7.05484	6.91035
617	NM_001079866,NM_001257342,NM_001257343,NM_001257344,NM_001318836,NM_001320717,NM_001371443,NM_001371444,NM_001371446,NM_001371447,NM_001371448,NM_001371449,NM_001371450,NM_001371451,NM_001371452,NM_001371453,NM_001371454,NM_001371455,NM_001371456,NM_001374085,NM_001374086,NM_004328,NR_163955	BCS1L	BCS1 homolog, ubiquinol-cytochrome c reductase complex chaperone	protein_coding	NP_001073335.1;NP_001244271.1;NP_001244272.1;NP_001244273.1;NP_001305765.1;NP_001307646.1;NP_001358372.1;NP_001358373.1;NP_001358375.1;NP_001358376.1;NP_001358377.1;NP_001358378.1;NP_001358379.1;NP_001358380.1;NP_001358381.1;NP_001358382.1;NP_001358383.1;NP_001358384.1;NP_001358385.1;NP_001361014.1;NP_001361015.1;NP_004319.1	1020	603647	.	.	18.9121	19.5322	18.9717	17.1087	46.1875	46.8303	44.4482	41.9393	1.14419	5.32806	0.816224	1	1.06751	5.27555	0.91048	1	1.19824	5.36394	0.754912	1	-1.07183	5.3728	0.904946	1	1.04724	5.45568	0.936841	1	5.26462	5.45422	5.26462	5.35651	5.26462	5.51933	5.45422	5.35651	5.45422	5.51933	5.26462	5.45422
618	NR_001568	BCYRN1	brain cytoplasmic RNA 1	lncRNA	.	1022	606089	.	.	5.75449	3.29463	6.88074	10.6543	14.0537	7.8992	16.1207	26.1173	-1.8169	0.868944	0.321463	1	-1.58747	0.935969	0.43746	1	-3.07424	0.653542	0.0692775	1	1.14455	0.480077	0.837598	1	-1.69193	0.0639571	0.402072	1	1.72776	1.18379	1.72776	1.29621	1.72776	0.808023	1.18379	1.29621	1.18379	0.808023	1.72776	1.18379
619	gene-BCYRN1P1	BCYRN1P1	brain cytoplasmic RNA 1, pseudogene 1	pseudogene	.	1023	.	.	.	3.78206	2.14212	4.07754	5.29839	9.23663	5.13595	9.55313	12.9881	-1.37227	0.0184025	0.611286	1	-1.33397	0.0308237	0.65087	1	-2.34055	-0.238801	0.18885	1	1.02874	-0.20271	1	1	-1.70544	-0.537146	0.419503	1	1.09426	0.869179	1.09426	0.887862	1.09426	0.569351	0.869179	0.887862	0.869179	0.569351	1.09426	0.869179
622	NM_004051,NM_203314,NM_203315,XM_005269352,XM_005269355,XM_011513067,XM_017007007,XM_017007008,XM_017007009,XM_017007010,XM_017007011,XM_017007012,XM_017007013,XM_017007015,XR_001740229	BDH1	3-hydroxybutyrate dehydrogenase 1	protein_coding	NP_004042.1;NP_976059.1;NP_976060.1;XP_005269409.1;XP_005269412.1;XP_011511369.1;XP_016862496.1;XP_016862497.1;XP_016862498.1;XP_016862499.1;XP_016862500.1;XP_016862501.1;XP_016862502.1;XP_016862504.1	1027	603063	.	.	0.502236	0.481593	0.155587	0.372983	1.22657	1.15467	0.36452	0.914308	1.38601	0.750712	0.592791	1	-1.74822	0.162591	0.36678	1	1.41861	0.769464	0.568114	1	-2.42288	0.46822	0.148084	1	1.02353	0.984499	0.977446	1	1.25536	1.54769	1.25536	0.842195	1.25536	1.56988	1.54769	0.842195	1.54769	1.56988	1.25536	1.54769
627	NM_001143805,NM_001143806,NM_001143807,NM_001143808,NM_001143809,NM_001143810,NM_001143811,NM_001143812,NM_001143813,NM_001143814,NM_001143816,NM_001709,NM_170731,NM_170732,NM_170733,NM_170734,NM_170735,XM_011520280	BDNF	brain derived neurotrophic factor	protein_coding	NP_001137277.1;NP_001137278.1;NP_001137279.1;NP_001137280.1;NP_001137281.1;NP_001137282.1;NP_001137283.1;NP_001137284.1;NP_001137285.1;NP_001137286.1;NP_001137288.1;NP_001700.2;NP_733927.1;NP_733928.1;NP_733929.1;NP_733930.1;NP_733931.1;XP_011518582.1	1033	113505	.	.	0.01723	0.004165	0.018616	0.011303	0.042081	0.009985	0.043615	0.027707	1.35196	-3.1593	1	1	1.42921	-3.13609	0.840435	1	-2.0403	-3.58316	0.553371	1	1.05674	-2.96047	1	1	-2.75148	-3.35825	0.412512	1	0.0976974	0.131431	0.0976974	0.138682	0.0976974	0.047356	0.131431	0.138682	0.131431	0.047356	0.0976974	0.131431
629	NM_001710	CFB	complement factor B	protein_coding	NP_001701.2	1037	138470	.	.	18.2525	16.7129	12.3256	18.7478	44.5767	40.0707	28.8772	45.9573	-1.0039	5.64508	0.995042	1	-1.56383	5.36126	0.441174	1	-1.07109	5.59927	0.905813	1	-1.55775	5.35776	0.445181	1	-1.06693	5.59641	0.911181	1	5.67553	5.67003	5.67553	5.04625	5.67553	5.57845	5.67003	5.04625	5.67003	5.57845	5.67553	5.67003
631	NM_001161705,NM_001195,NM_001278606,NM_001278607,NM_001278608,XM_017028005	BFSP1	beaded filament structural protein 1	protein_coding	NP_001155177.1;NP_001186.1;NP_001265535.1;NP_001265536.1;NP_001265537.1;XP_016883494.1	1040	603307	.	.	1.24419	1.41577	1.19408	1.31093	3.0386	3.39445	2.79756	3.21353	1.04325	1.69431	0.949201	1	-1.12242	1.58315	0.850845	1	1.13212	1.75502	0.838761	1	-1.17095	1.61575	0.798205	1	1.08519	1.78515	0.896208	1	2.04924	2.09582	2.04924	1.92461	2.04924	2.18708	2.09582	1.92461	2.09582	2.18708	2.04924	2.09582
632	NM_199173	BGLAP	bone gamma-carboxyglutamate protein	protein_coding	NP_954642.1	1043	112260	.	.	0.276258	0.351684	0.350205	0.084862	0.674685	0.843197	0.820484	0.208026	2.77705	-2.88825	0.295163	1	3.27109	-2.74148	0.19983	1	3.7754	-2.62271	0.165387	1	1.17666	-2.29457	1	1	1.35984	-2.18392	0.808417	1	0.0786801	0.212838	0.0786801	0.247786	0.0786801	0.283212	0.212838	0.247786	0.212838	0.283212	0.0786801	0.212838
633	NM_001711,XM_017029724	BGN	biglycan	protein_coding	NP_001702.1;XP_016885213.1	1044	301870	.	.	11.7888	8.32322	7.92042	8.21897	28.7909	19.9557	18.5565	20.1474	1.46679	4.68618	0.509501	1	-1.06601	4.33872	0.912976	1	1.05944	4.4263	0.921454	1	-1.5636	4.64959	0.441944	1	-1.3845	4.72091	0.575239	1	4.44964	4.98117	4.44964	4.36176	4.44964	4.52923	4.98117	4.36176	4.98117	4.52923	4.44964	4.98117
634	NM_001024912,NM_001184813,NM_001184815,NM_001184816,NM_001205344,NM_001712,XM_011527206	CEACAM1	CEA cell adhesion molecule 1	protein_coding	NP_001020083.1;NP_001171742.1;NP_001171744.1;NP_001171745.1;NP_001192273.1;NP_001703.2;XP_011525508.1	1814	109770	.	.	42.6844	46.5239	37.8391	29.8067	104.245	111.546	88.6519	73.0662	1.46793	7.08385	0.507502	1	1.23714	6.94225	0.712823	1	1.63784	7.17987	0.395171	1	-1.18655	7.21622	0.76727	1	1.11575	7.4155	0.84968	1	6.79333	7.34297	6.79333	7.09785	6.79333	7.50007	7.34297	7.09785	7.34297	7.50007	6.79333	7.34297
635	NM_001713	BHMT	betaine--homocysteine S-methyltransferase	protein_coding	NP_001704.2	1047	602888	.	.	0.908411	0.761137	1.27505	1.09536	2.21854	1.8249	2.98727	2.68509	-1.18085	1.45178	0.784559	1	1.13191	1.65543	0.839476	1	-1.37101	1.3597	0.599136	1	1.33661	1.55076	0.628961	1	-1.16103	1.22702	0.810355	1	1.97405	1.79903	1.97405	2.10944	1.97405	1.64876	1.79903	2.10944	1.79903	1.64876	1.97405	1.79903
636	NM_001003398,NM_001354186,NM_001354187,NM_001354188,NM_001354189,NM_001363603,NM_001714,NR_148725,XM_011520812,XM_011520813,XM_011520814,XM_011520815,XR_002957369	BICD1	BICD cargo adaptor 1	protein_coding	NP_001003398.1;NP_001341115.1;NP_001341116.1;NP_001341117.1;NP_001341118.1;NP_001350532.1;NP_001705.2;XP_011519114.1;XP_011519115.1;XP_011519116.1;XP_011519117.1	1049	602204	.	.	2.18461	2.89001	2.80419	2.85113	5.33531	6.92908	6.56986	6.98907	-1.22956	4.32857	0.722113	1	-1.06822	4.42279	0.910062	1	-1.0475	4.43667	0.937037	1	1.15103	4.27689	0.809034	1	1.1738	4.29211	0.783032	1	4.53146	4.24754	4.53146	4.44049	4.53146	4.46746	4.24754	4.44049	4.24754	4.46746	4.53146	4.24754
637	NM_001196,NM_001244567,NM_001244569,NM_001244570,NM_001244572,NM_197966,NM_197967	BID	BH3 interacting domain death agonist	protein_coding	NP_001187.1;NP_001231496.1;NP_001231498.1;NP_001231499.1;NP_001231501.1;NP_932070.1;NP_932071.1	1050	601997	.	.	20.0975	16.2274	18.1445	21.5381	49.0825	38.9068	42.5101	52.797	-1.05039	5.63529	0.932593	1	-1.22941	5.52903	0.721324	1	-1.28112	5.50285	0.668881	1	-1.17043	5.49038	0.785865	1	-1.21966	5.46346	0.731777	1	5.69751	5.62798	5.69751	5.4059	5.69751	5.34789	5.62798	5.4059	5.62798	5.34789	5.69751	5.62798
638	NM_001197	BIK	BCL2 interacting killer	protein_coding	NP_001188.1	1051	603392	.	.	1.43794	1.80679	1.88883	2.36438	3.51177	4.33196	4.42528	5.7959	-1.59699	1.01125	0.43746	1	-1.291	1.13232	0.670989	1	-1.24878	1.15588	0.722176	1	1.23703	0.798021	0.730717	1	1.2788	0.824444	0.692986	1	1.78167	1.3369	1.78167	1.53019	1.78167	1.56175	1.3369	1.53019	1.3369	1.56175	1.78167	1.3369
641	NM_000057,NM_001287246,NM_001287247,NM_001287248,XM_006720632,XM_011521881,XM_011521882	BLM	BLM RecQ like helicase	protein_coding	NP_000048.1;NP_001274175.1;NP_001274176.1;NP_001274177.1;XP_006720695.1;XP_011520183.1;XP_011520184.1	1058	604610	.	.	6.7609	5.90229	7.482	7.46036	16.5116	14.1513	17.5293	18.2878	-1.01706	5.27066	0.977187	1	1.01789	5.29558	0.976017	1	-1.23881	5.13682	0.711793	1	1.03525	5.28362	0.952731	1	-1.21803	5.12339	0.733723	1	5.31831	5.29452	5.31831	5.34325	5.31831	5.01795	5.29452	5.34325	5.29452	5.01795	5.31831	5.29452
642	NM_000386	BLMH	bleomycin hydrolase	protein_coding	NP_000377.1	1059	602403	.	.	36.4196	31.8225	37.5104	38.6206	88.9449	76.2975	87.8818	94.6721	-1.03627	6.56251	0.951023	1	-1.05853	6.54751	0.921731	1	-1.15882	6.48563	0.798828	1	-1.02149	6.52134	0.970854	1	-1.11826	6.45828	0.846802	1	6.60244	6.55158	6.60244	6.52124	6.60244	6.39214	6.55158	6.52124	6.55158	6.39214	6.60244	6.55158
644	NM_000712,NM_001253823,XM_011515474,XM_017012520,XM_024446867	BLVRA	biliverdin reductase A	protein_coding	NP_000703.2;NP_001240752.1;XP_011513776.1;XP_016868009.1;XP_024302635.1	1062	109750	.	.	24.4291	24.6495	32.5724	34.5684	59.6613	59.0996	76.3128	84.7388	-1.37967	5.14734	0.578871	1	-1.10361	5.29127	0.865029	1	-1.33302	5.16844	0.620016	1	1.25014	5.06663	0.700144	1	1.035	4.9218	0.95329	1	5.3943	4.94291	5.3943	5.25561	5.3943	4.99095	4.94291	5.25561	4.94291	4.99095	5.3943	4.94291
645	NM_000713	BLVRB	biliverdin reductase B	protein_coding	NP_000704.1	1063	600941	.	.	69.7582	70.0842	63.5842	73.5554	170.365	168.034	148.969	180.309	-1.03035	5.96652	0.959046	1	-1.18913	5.86839	0.764698	1	-1.00212	5.9864	0.997407	1	-1.1541	5.84515	0.804457	1	1.02817	5.96502	0.962002	1	6.0098	5.96734	6.0098	5.76412	6.0098	6.00679	5.96734	5.76412	5.96734	6.00679	6.0098	5.96734
648	NM_005180	BMI1	BMI1 proto-oncogene, polycomb ring finger	protein_coding	NP_005171.4	1066	164831	.	.	12.6251	11.8452	15.7833	13.8644	30.8333	28.4001	36.9783	33.9862	-1.07307	5.67833	0.903246	1	1.10725	5.80354	0.860352	1	-1.11774	5.6503	0.847655	1	1.18816	5.75627	0.765852	1	-1.04164	5.59755	0.944176	1	5.75442	5.65463	5.75442	5.89882	5.75442	5.59697	5.65463	5.89882	5.65463	5.59697	5.75442	5.65463
649	NM_001199,NM_006129,NR_033403,NR_033404	BMP1	bone morphogenetic protein 1	protein_coding	NP_001190.1;NP_006120.1	1067	112264	.	.	6.28419	8.04677	5.76895	5.91526	15.3474	19.2929	13.5159	14.5003	1.09895	4.43707	0.871361	1	-1.03402	4.34357	0.954846	1	1.46664	4.66949	0.509658	1	-1.13633	4.41434	0.826126	1	1.33459	4.72651	0.619015	1	4.43382	4.56393	4.43382	4.38783	4.43382	4.96498	4.56393	4.38783	4.56393	4.96498	4.43382	4.56393
650	NM_001200	BMP2	bone morphogenetic protein 2	protein_coding	NP_001191.1	1069	112261	.	.	4.28445	5.32119	5.60399	7.21495	10.4636	12.7581	13.1294	17.6863	-1.64439	4.47446	0.392826	1	-1.32351	4.60052	0.629104	1	-1.29359	4.61508	0.657429	1	1.24245	4.23679	0.708819	1	1.27119	4.25512	0.679818	1	4.83821	4.15274	4.83821	4.45004	4.83821	4.48154	4.15274	4.45004	4.15274	4.48154	4.83821	4.15274
652	NM_001202,NM_001347912,NM_001347913,NM_001347914,NM_001347915,NM_001347916,NM_001347917,NM_130850,NM_130851	BMP4	bone morphogenetic protein 4	protein_coding	NP_001193.2;NP_001334841.1;NP_001334842.1;NP_001334843.1;NP_001334844.1;NP_001334845.1;NP_001334846.1;NP_570911.2;NP_570912.2	1071	112262	.	.	3.64108	6.48352	3.92686	4.3697	8.89233	15.5449	9.20012	10.7116	-1.16185	3.05248	0.798242	1	-1.17845	3.04266	0.778711	1	1.60559	3.53595	0.417242	1	-1.01428	2.93028	0.983562	1	1.86544	3.45761	0.286336	1	3.30512	3.11208	3.30512	3.094	3.30512	3.93219	3.11208	3.094	3.11208	3.93219	3.30512	3.11208
654	NM_001718	BMP6	bone morphogenetic protein 6	protein_coding	NP_001709.1	1073	112266	.	.	0.277975	0.56544	0.223902	0.338972	0.678878	1.3557	0.524573	0.830933	-1.17902	0.392684	0.800086	1	-1.55123	0.225986	0.476154	1	1.74289	0.946784	0.361752	1	-1.31564	0.0891143	0.66167	1	2.05478	0.870347	0.232371	1	1.25536	1.12191	1.25536	0.921189	1.25536	1.77369	1.12191	0.921189	1.12191	1.77369	1.25536	1.12191
656	NM_001720,XM_005271149,XM_011542022,XM_011542024,XM_011542025,XM_017002155,XM_017002156,XM_024449299,XR_946748,XR_946749,XR_946750	BMP8B	bone morphogenetic protein 8b	protein_coding	NP_001711.2;XP_005271206.1;XP_011540324.1;XP_011540326.2;XP_011540327.1;XP_016857644.1;XP_016857645.1;XP_024305067.1	1075	602284	.	.	0.974684	1.12359	1.36236	1.37418	2.3804	2.69393	3.19182	3.36859	-1.29477	2.41192	0.661498	1	1.00931	2.59113	0.990243	1	-1.17299	2.47551	0.789829	1	1.30683	2.41944	0.651646	1	1.10382	2.28736	0.871709	1	2.80105	2.488	2.80105	2.81252	2.80105	2.60617	2.488	2.81252	2.488	2.60617	2.80105	2.488
657	NM_004329,XM_011540103,XM_011540104	BMPR1A	bone morphogenetic protein receptor type 1A	protein_coding	NP_004320.2;XP_011538405.1;XP_011538406.1	1076	601299	.	.	5.88128	5.66839	8.19625	7.12168	14.3634	13.5905	19.2027	17.4576	-1.18314	5.51475	0.771539	1	1.11944	5.71444	0.845526	1	-1.20115	5.50486	0.751666	1	1.32445	5.60521	0.627598	1	-1.01523	5.37762	0.979675	1	5.65882	5.42142	5.65882	5.81856	5.65882	5.40012	5.42142	5.81856	5.42142	5.40012	5.65882	5.42142
658	NM_001203,NM_001256792,NM_001256793,NM_001256794,XM_011532201,XM_017008558,XM_017008559,XM_017008560,XM_017008561	BMPR1B	bone morphogenetic protein receptor type 1B	protein_coding	NP_001194.1;NP_001243721.1;NP_001243722.1;NP_001243723.1;XP_011530503.1;XP_016864047.1;XP_016864048.1;XP_016864049.1;XP_016864050.1	1077	603248	.	.	1.08366	0.655642	0.858487	0.775786	2.64654	1.57197	2.01132	1.90171	1.42125	2.5178	0.549052	1	1.06535	2.28999	0.916007	1	-1.12872	2.16083	0.840833	1	-1.33407	2.55643	0.622928	1	-1.60416	2.45051	0.421681	1	2.51307	2.94345	2.51307	2.58883	2.51307	2.37049	2.94345	2.58883	2.94345	2.37049	2.51307	2.94345
659	NM_001204,XM_011511687	BMPR2	bone morphogenetic protein receptor type 2	protein_coding	NP_001195.2;XP_011509989.1	1078	600799	.	.	3.72586	3.0722	4.11187	3.77812	9.09939	7.36589	9.63357	9.26144	1.00885	5.62903	0.988244	1	1.05849	5.66419	0.921994	1	-1.1744	5.51152	0.781379	1	1.04921	5.67044	0.934143	1	-1.18479	5.51841	0.769752	1	5.6508	5.66326	5.6508	5.73122	5.6508	5.42387	5.66326	5.73122	5.66326	5.42387	5.6508	5.66326
661	NM_001722,XR_949463	POLR3D	RNA polymerase III subunit D	protein_coding	NP_001713.2	1080	187280	.	.	6.01525	8.93926	6.20739	5.93453	14.6906	21.4327	14.5431	14.5475	1.03515	5.10468	0.952926	1	1.0137	5.08936	0.981787	1	1.54671	5.42779	0.452432	1	-1.02116	5.11438	0.971699	1	1.49419	5.44776	0.48886	1	5.12039	5.16882	5.12039	5.13947	5.12039	5.73488	5.16882	5.13947	5.16882	5.73488	5.12039	5.16882
662	NM_001205,NM_013978,NM_013979,NM_013980,XM_011534638,XM_011534639	BNIP1	BCL2 interacting protein 1	protein_coding	NP_001196.2;NP_053581.2;NP_053582.2;NP_053583.2;XP_011532940.1;XP_011532941.1	1082	603291	.	.	8.1282	10.2657	7.89639	7.70265	19.8509	24.6129	18.5002	18.8818	1.09469	3.39341	0.876902	1	-1.00452	3.32353	0.996081	1	1.38237	3.5783	0.577438	1	-1.09964	3.39039	0.871026	1	1.26279	3.63504	0.690506	1	3.46011	3.57927	3.46011	3.4542	3.46011	3.8906	3.57927	3.4542	3.57927	3.8906	3.46011	3.57927
663	NM_001320674,NM_001320675,NM_001368057,NM_001368058,NM_001368059,NM_001368060,NM_001368061,NM_004330	BNIP2	BCL2 interacting protein 2	protein_coding	NP_001307603.2;NP_001307604.2;NP_001354986.1;NP_001354987.1;NP_001354988.1;NP_001354989.1;NP_001354990.1;NP_004321.3	1083	603292	.	.	6.78192	5.8542	7.07143	6.50499	16.563	14.036	16.5674	15.9459	1.06746	5.47384	0.910497	1	1.05816	5.46731	0.922495	1	-1.06142	5.38376	0.918342	1	-1.00879	5.51387	0.988368	1	-1.13302	5.43304	0.829435	1	5.45823	5.55034	5.45823	5.53798	5.45823	5.37424	5.55034	5.53798	5.55034	5.37424	5.45823	5.55034
664	NM_004052	BNIP3	BCL2 interacting protein 3	protein_coding	NP_004043.3	1084	603293	.	.	29.7084	25.762	34.2982	27.0542	72.5545	61.7669	80.3563	66.319	1.12376	5.66293	0.84036	1	1.23326	5.7354	0.717191	1	-1.00247	5.57463	0.997037	1	1.09745	5.81325	0.872494	1	-1.12654	5.66137	0.837078	1	5.60543	5.7705	5.60543	5.9023	5.60543	5.60194	5.7705	5.9023	5.7705	5.60194	5.60543	5.7705
665	NM_001330491,NM_004331	BNIP3L	BCL2 interacting protein 3 like	protein_coding	NP_001317420.1;NP_004322.1	1085	605368	.	.	3.47279	4.53432	7.156	4.87773	8.48132	10.8715	16.7656	11.9569	-1.37352	3.97709	0.584735	1	1.42642	4.46563	0.540874	1	-1.02746	4.16803	0.963847	1	1.95921	4.29489	0.250063	1	1.3368	3.95453	0.617841	1	4.26218	3.83207	4.26218	4.75197	4.26218	4.22516	3.83207	4.75197	3.83207	4.22516	4.26218	3.83207
666	NM_032515,XM_011511696,XM_011511697,XM_017004775,XM_017004776	BOK	BCL2 family apoptosis regulator BOK	protein_coding	NP_115904.1;XP_011509998.1;XP_011509999.1;XP_016860264.1;XP_016860265.1	1087	605404	.	.	12.3081	14.3479	12.5935	12.6397	30.059	34.4005	29.505	30.9842	-1.01061	5.1494	0.986021	1	-1.03959	5.12922	0.946996	1	1.21219	5.30228	0.739799	1	-1.02868	5.12155	0.961575	1	1.22504	5.29557	0.726153	1	5.19569	5.18089	5.19569	5.14124	5.19569	5.46641	5.18089	5.14124	5.18089	5.46641	5.19569	5.18089
667	NM_001144769,NM_001144770,NM_001374722,NM_001374729,NM_001374730,NM_001374734,NM_001374736,NM_001723,NM_015548,NM_183380,XM_005249315,XM_005249316,XM_005249318,XM_005249319,XM_005249320,XM_005249322,XM_005249323,XM_005249324,XM_011514824,XM_011514825,XM_017011205,XM_017011206,XM_017011207,XM_017011209,XM_017011210,XM_017011211,XM_017011212,XM_017011213,XM_017011214,XM_017011215,XM_017011216,XM_01…	DST	dystonin	protein_coding	NP_001138241.1;NP_001138242.1;NP_001361651.1;NP_001361658.1;NP_001361659.1;NP_001361663.1;NP_001361665.1;NP_001714.1;NP_056363.2;NP_899236.1;XP_005249372.1;XP_005249373.1;XP_005249375.1;XP_005249376.1;XP_005249377.1;XP_005249379.1;XP_005249380.1;XP_005249381.1;XP_011513126.1;XP_011513127.1;XP_016866694.1;XP_016866695.1;XP_016866696.1;XP_016866698.1;XP_016866699.1;XP_016866700.1;XP_016866701.1;XP_…	1090	113810	.	.	9.83632	8.62063	11.9159	10.8957	24.0225	20.6688	27.9174	26.709	-1.02684	7.71628	0.963501	1	1.05516	7.77449	0.925988	1	-1.1687	7.62722	0.787315	1	1.08348	7.75604	0.889644	1	-1.13816	7.60676	0.82279	1	7.74181	7.70378	7.74181	7.81892	7.74181	7.51804	7.70378	7.81892	7.70378	7.51804	7.74181	7.70378
669	NM_001293085,NM_001724,NM_199186,XM_011516527	BPGM	bisphosphoglycerate mutase	protein_coding	NP_001280014.1;NP_001715.1;NP_954655.1;XP_011514829.1	1093	613896	.	.	5.25957	5.84033	6.69289	6.50658	12.845	14.0027	15.6806	15.9498	-1.23018	3.50124	0.721235	1	-1.012	3.63366	0.984193	1	-1.0868	3.58393	0.887696	1	1.21559	3.49179	0.738548	1	1.13193	3.43648	0.832961	1	3.75033	3.47588	3.75033	3.7344	3.75033	3.63951	3.47588	3.7344	3.47588	3.63951	3.75033	3.47588
670	NM_001302777,NM_004332,NR_026648,NR_026649,XR_002956297,XR_002956298,XR_002956299	BPHL	biphenyl hydrolase like	protein_coding	NP_001289706.1;NP_004323.2	1094	603156	.	.	20.7394	18.9295	19.4873	22.0284	50.6503	45.3853	45.6561	53.9989	-1.0389	5.49915	0.947796	1	-1.14945	5.42943	0.809992	1	-1.10913	5.45372	0.858235	1	-1.10642	5.4003	0.861566	1	-1.0676	5.42508	0.910392	1	5.55644	5.50257	5.55644	5.36006	5.55644	5.41035	5.50257	5.36006	5.50257	5.41035	5.55644	5.50257
671	NM_001725,XM_024451972	BPI	bactericidal permeability increasing protein	protein_coding	NP_001716.3;XP_024307740.1	1095	109195	.	.	0.338263	0.127958	0.277856	0.075554	0.826114	0.306791	0.650979	0.185208	3.8841	-1.31165	0.051906	1	3.52437	-1.4029	0.0736777	1	1.72295	-2.06946	0.5211	1	-1.1025	-0.723367	0.899108	1	-2.25326	-1.09005	0.225159	1	0.20682	0.681738	0.20682	0.63016	0.20682	0.341365	0.681738	0.63016	0.681738	0.341365	0.20682	0.681738
672	NM_007294,NM_007297,NM_007298,NM_007299,NM_007300,NR_027676	BRCA1	BRCA1 DNA repair associated	protein_coding	NP_009225.1;NP_009228.2;NP_009229.2;NP_009230.2;NP_009231.2	1100	113705	.	.	10.3558	8.12369	10.3549	11.0348	25.2911	19.4773	24.2601	27.0501	1.04396	6.24768	0.940885	1	-1.06801	6.16965	0.909566	1	-1.17227	6.10634	0.78356	1	-1.11495	6.20204	0.850852	1	-1.2238	6.14016	0.727087	1	6.23504	6.2963	6.23504	6.14142	6.23504	6.00903	6.2963	6.14142	6.2963	6.00903	6.23504	6.2963
673	NM_001354609,NM_001374244,NM_001374258,NM_001378467,NM_001378468,NM_001378469,NM_001378470,NM_001378471,NM_001378472,NM_001378473,NM_001378474,NM_001378475,NM_004333,XM_017012559,XR_001744857,XR_001744858	BRAF	B-Raf proto-oncogene, serine/threonine kinase	protein_coding	NP_001341538.1;NP_001361173.1;NP_001361187.1;NP_001365396.1;NP_001365397.1;NP_001365398.1;NP_001365399.1;NP_001365400.1;NP_001365401.1;NP_001365402.1;NP_001365403.1;NP_001365404.1;NP_004324.2;XP_016868048.1	1097	164757	.	.	4.13432	4.28441	4.71009	3.91716	10.0969	10.2723	11.0351	9.60227	1.0934	5.26903	0.877727	1	1.2248	5.35676	0.726271	1	1.14625	5.30496	0.81384	1	1.12017	5.41616	0.844806	1	1.04833	5.36651	0.935443	1	5.24076	5.36633	5.24076	5.5263	5.24076	5.43281	5.36633	5.5263	5.36633	5.43281	5.24076	5.36633
675	NM_000059	BRCA2	BRCA2 DNA repair associated	protein_coding	NP_000050.3	1101	600185	.	.	2.7406	1.68318	2.61626	2.22533	6.69315	4.03557	6.12956	5.45504	1.26065	5.02157	0.689486	1	1.14359	4.94495	0.817104	1	-1.26162	4.68754	0.688827	1	-1.10236	5.11042	0.866701	1	-1.59045	4.88321	0.424767	1	4.89299	5.2171	4.89299	5.08046	4.89299	4.57034	5.2171	5.08046	5.2171	4.57034	4.89299	5.2171
677	NM_001244698,NM_001244701,NM_004926	ZFP36L1	ZFP36 ring finger protein like 1	protein_coding	NP_001231627.1;NP_001231630.1;NP_004917.2	1107	601064	.	.	29.4206	35.8461	40.1992	28.6948	71.8517	85.9445	94.1815	70.3407	1.04944	6.5829	0.933606	1	1.36354	6.78855	0.592077	1	1.30859	6.75461	0.642002	1	1.2993	6.81846	0.650811	1	1.24694	6.78523	0.702755	1	6.56257	6.63148	6.56257	7.00587	6.56257	6.94699	6.63148	7.00587	6.63148	6.94699	6.56257	6.63148
678	NM_006887	ZFP36L2	ZFP36 ring finger protein like 2	protein_coding	NP_008818.3	1108	612053	.	.	43.4289	35.4407	34.2141	44.4938	106.063	84.9725	80.1592	109.069	-1.0011	7.46988	0.998598	1	-1.33692	7.27639	0.615682	1	-1.19861	7.34595	0.753938	1	-1.33545	7.27548	0.617028	1	-1.19729	7.34509	0.755394	1	7.47854	7.47696	7.47854	7.06235	7.47854	7.21878	7.47696	7.06235	7.47696	7.21878	7.47854	7.47696
682	NM_001322243,NM_001728,NM_198589,NM_198590,NM_198591,XM_017027173	BSG	basigin (Ok blood group)	protein_coding	NP_001309172.1;NP_001719.2;NP_940991.1;NP_940992.1;NP_940993.1;XP_016882662.1	1116	109480	.	.	376.333	388.859	399.904	414.311	919.088	932.328	936.921	1015.62	-1.0767	9.43367	0.898155	1	-1.06076	9.44407	0.918627	1	-1.01463	9.47556	0.979955	1	1.01502	9.39018	0.979417	1	1.06118	9.42285	0.918096	1	9.48794	9.38148	9.48794	9.40297	9.48794	9.46702	9.38148	9.40297	9.38148	9.46702	9.48794	9.38148
683	NM_004334,XM_005248185,XM_005248186,XM_011513878,XM_011513879,XM_011513881,XM_017008565,XM_017008566	BST1	bone marrow stromal cell antigen 1	protein_coding	NP_004325.2;XP_005248242.1;XP_005248243.1;XP_011512180.1;XP_011512181.1;XP_011512183.1;XP_016864054.1;XP_016864055.1	1118	600387	.	.	0.384005	0.416106	0.294045	0.220071	0.937827	0.997654	0.688909	0.539469	1.60743	-0.299021	0.44857	1	1.33862	-0.448333	0.642768	1	1.54891	-0.331173	0.488298	1	-1.20085	-0.123917	0.77795	1	-1.03775	-0.0222639	0.955096	1	0.680372	0.977971	0.680372	0.853748	0.680372	0.951843	0.977971	0.853748	0.977971	0.951843	0.680372	0.977971
684	NM_004335	BST2	bone marrow stromal cell antigen 2	protein_coding	NP_004326.1	1119	600534	.	.	4.20697	2.43671	2.3531	3.94753	10.2744	5.84225	5.513	9.67671	1.08976	2.16827	0.885932	1	-1.72337	1.76807	0.35564	1	-1.54275	1.83085	0.462231	1	-1.87802	1.84582	0.288754	1	-1.68119	1.90615	0.380939	1	2.39888	2.50022	2.39888	1.79877	2.39888	1.91443	2.50022	1.79877	2.50022	1.91443	2.39888	2.50022
685	NM_001316963,NM_001729,XM_011532211,XM_017008568	BTC	betacellulin	protein_coding	NP_001303892.1;NP_001720.1;XP_011530513.1;XP_016864057.1	1121	600345	.	.	2.17706	1.94289	2.08646	1.24408	5.31687	4.65825	4.8883	3.04966	1.84893	2.2558	0.296835	1	1.69817	2.17867	0.369576	1	1.72556	2.19203	0.356151	1	-1.08879	2.57191	0.887924	1	-1.07149	2.58373	0.906546	1	2.11605	2.84155	2.11605	2.73655	2.11605	2.75622	2.84155	2.73655	2.84155	2.75622	2.11605	2.84155
686	NM_001281723,NM_001281724,NM_001281725,NM_001281726,NM_001323582,NM_001370658,NM_001370752,NM_001370753,XM_011534041,XM_017007088,XM_024453724	BTD	biotinidase	protein_coding	NP_001268652.2;NP_001268653.2;NP_001268654.1;NP_001268655.2;NP_001310511.1;NP_001357587.1;NP_001357681.1;NP_001357682.1;XP_011532343.1;XP_016862577.1;XP_024309492.1	1122	609019	.	.	4.61842	5.91891	4.7573	4.32299	11.2792	14.1912	11.1457	10.5971	1.18231	5.46653	0.772473	1	-1.02017	5.32644	0.972918	1	1.23804	5.50287	0.712358	1	-1.20616	5.45343	0.746228	1	1.04713	5.61593	0.936914	1	5.37494	5.61119	5.37494	5.34683	5.37494	5.67631	5.61119	5.34683	5.61119	5.67631	5.37494	5.61119
687	NM_001206	KLF9	Kruppel like factor 9	protein_coding	NP_001197.1	1123	602902	.	.	2.23284	2.04539	1.91236	1.85674	5.45309	4.90402	4.48041	4.55148	1.23032	3.54472	0.720945	1	1.0024	3.38964	1	1	1.15388	3.49462	0.807007	1	-1.22737	3.54638	0.724235	1	-1.06624	3.64134	0.913694	1	3.51596	3.79124	3.51596	3.51912	3.51596	3.70557	3.79124	3.51912	3.79124	3.70557	3.51596	3.79124
688	NM_001286818,NM_001730	KLF5	Kruppel like factor 5	protein_coding	NP_001273747.1;NP_001721.2	6349	602903	.	.	26.8103	22.0785	31.8043	27.3296	65.4768	52.9353	74.5134	66.9941	1.00555	6.6254	0.992562	1	1.13085	6.71279	0.831566	1	-1.17795	6.50818	0.777032	1	1.12461	6.71658	0.839059	1	-1.18448	6.51251	0.769729	1	6.63556	6.64346	6.63556	6.81129	6.63556	6.40185	6.64346	6.81129	6.64346	6.40185	6.63556	6.64346
689	NM_001037637,NM_001207	BTF3	basic transcription factor 3	protein_coding	NP_001032726.1;NP_001198.2	1125	602542	.	.	279.94	245.649	267.176	264.764	683.675	588.967	625.958	649.025	1.0795	8.27043	0.894633	1	-1.01729	8.20189	0.976377	1	-1.03132	8.19213	0.95746	1	-1.09817	8.2586	0.871209	1	-1.11332	8.24923	0.852572	1	8.21891	8.32892	8.21891	8.19426	8.21891	8.17456	8.32892	8.19426	8.32892	8.17456	8.21891	8.32892
694	NM_001731	BTG1	BTG anti-proliferation factor 1	protein_coding	NP_001722.1	1130	109580	.	.	25.2528	21.1759	23.3143	23.3537	61.673	50.7713	54.6223	57.2478	1.1065	6.94166	0.861039	1	-1.02979	6.84581	0.959617	1	-1.05293	6.83015	0.929014	1	-1.13946	6.92172	0.821318	1	-1.16506	6.90688	0.791585	1	6.87879	7.02361	6.87879	6.8368	6.87879	6.80503	7.02361	6.8368	7.02361	6.80503	6.87879	7.02361
696	NM_001732	BTN1A1	butyrophilin subfamily 1 member A1	protein_coding	NP_001723.2	1135	601610	.	.	0.421226	0.592779	0.356206	0.232968	1.02873	1.42125	0.834545	0.571082	1.86002	0.122059	0.319023	1	1.49325	-0.0677723	0.520851	1	2.66911	0.469605	0.107889	1	-1.24566	0.350951	0.728483	1	1.43499	0.778748	0.555489	1	0.801309	1.25278	0.801309	1.07717	0.801309	1.57796	1.25278	1.07717	1.25278	1.57796	0.801309	1.25278
699	NM_001278616,NM_001278617,NM_004336,XR_923001	BUB1	BUB1 mitotic checkpoint serine/threonine kinase	protein_coding	NP_001265545.1;NP_001265546.1;NP_004327.1	1148	602452	.	.	14.3071	14.1611	16.9288	19.9865	34.9411	33.9527	39.6619	48.9936	-1.33225	6.06507	0.620239	1	-1.21681	6.1225	0.734461	1	-1.28896	6.08572	0.660981	1	1.09487	5.91025	0.875671	1	1.03358	5.86747	0.95478	1	6.27527	5.86757	6.27527	5.99619	6.27527	5.91442	5.86757	5.99619	5.86757	5.91442	6.27527	5.86757
701	NM_001211	BUB1B	BUB1 mitotic checkpoint serine/threonine kinase B	protein_coding	NP_001202.5	1149	602860	.	.	37.673	35.7776	36.8545	42.0667	92.006	85.7801	86.3452	103.12	-1.09113	7.31885	0.880055	1	-1.17342	7.26963	0.781985	1	-1.12259	7.2994	0.841414	1	-1.07542	7.20308	0.899925	1	-1.02882	7.23424	0.960892	1	7.38875	7.2637	7.38875	7.15951	7.38875	7.22297	7.2637	7.15951	7.2637	7.22297	7.38875	7.2637
705	NM_004053	BYSL	bystin like	protein_coding	NP_004044.3	1157	603871	.	.	20.1912	20.3563	20.7301	22.5093	49.3115	48.8063	48.5679	55.178	-1.08917	5.32431	0.883011	1	-1.11644	5.30728	0.849324	1	-1.05567	5.34606	0.925822	1	-1.02505	5.24369	0.966399	1	1.03173	5.28419	0.957471	1	5.41766	5.29744	5.41766	5.26267	5.41766	5.34137	5.29744	5.26267	5.29744	5.34137	5.41766	5.29744
706	NM_000714,NM_001256530,NM_001256531,NR_046308	TSPO	translocator protein	protein_coding	NP_000705.2;NP_001243459.1;NP_001243460.1	1158	109610	.	.	23.2505	18.5119	19.5003	19.3653	56.783	44.3842	45.6866	47.4708	1.23242	4.29129	0.719127	1	-1.02635	4.11434	0.965279	1	-1.00558	4.12912	0.993549	1	-1.2649	4.27467	0.685927	1	-1.2393	4.28811	0.712138	1	4.21071	4.49746	4.21071	4.17523	4.21071	4.20311	4.49746	4.17523	4.49746	4.20311	4.21071	4.49746
708	NM_001212	C1QBP	complement C1q binding protein	protein_coding	NP_001203.1	1243	601269	.	.	208.56	165.74	205.235	202.599	509.351	397.379	480.839	496.637	1.05352	8.03605	0.92811	1	-1.01478	7.98741	0.979804	1	-1.16697	7.8909	0.789271	1	-1.06909	8.02579	0.907948	1	-1.22942	7.9319	0.720796	1	8.00342	8.07836	8.00342	7.98235	8.00342	7.7816	8.07836	7.98235	8.07836	7.7816	8.00342	8.07836
710	NM_000062,NM_001032295	SERPING1	serpin family G member 1	protein_coding	NP_000053.2;NP_001027466.1	1228	606860	.	.	2.79295	2.99917	3.53704	4.64615	6.82101	7.1908	8.28683	11.3893	-1.62413	2.89915	0.407298	1	-1.35105	3.00485	0.607255	1	-1.4809	2.9514	0.502989	1	1.20213	2.64682	0.756643	1	1.09671	2.57656	0.876158	1	3.34943	2.73535	3.34943	2.96411	3.34943	2.84934	2.73535	2.96411	2.73535	2.84934	3.34943	2.73535
715	NM_001354346,NM_001733	C1R	complement C1r	protein_coding	NP_001341275.1;NP_001724.4	1246	613785	.	.	2.83676	1.96608	2.0228	2.52756	6.92801	4.71385	4.73917	6.1959	1.14842	2.87367	0.813284	1	-1.28464	2.60217	0.669662	1	-1.22683	2.63246	0.728982	1	-1.47531	2.71702	0.505107	1	-1.40891	2.74548	0.559433	1	2.96278	3.13836	2.96278	2.65305	2.96278	2.70914	3.13836	2.65305	3.13836	2.70914	2.96278	3.13836
716	NM_001346850,NM_001734,NM_201442,XM_005253760	C1S	complement C1s	protein_coding	NP_001333779.1;NP_001725.1;NP_958850.1;XP_005253817.1	1247	120580	.	.	4.36077	2.53037	3.44554	4.23575	10.65	6.06681	8.07244	10.3832	1.04357	3.68946	0.942544	1	-1.27397	3.49463	0.678957	1	-1.60631	3.35842	0.417448	1	-1.32947	3.52926	0.625526	1	-1.67629	3.39625	0.37829	1	3.76528	3.82237	3.76528	3.44468	3.76528	3.14434	3.82237	3.44468	3.82237	3.14434	3.76528	3.82237
717	NM_000063,NM_001145903,NM_001178063,NM_001282457,NM_001282458,NM_001282459	C2	complement C2	protein_coding	NP_000054.2;NP_001139375.1;NP_001171534.1;NP_001269386.1;NP_001269387.1;NP_001269388.1	1248	613927	.	.	18.1296	14.0291	12.7392	13.2621	44.2764	33.636	29.8463	32.5098	1.35762	5.38666	0.597801	1	-1.09018	5.08866	0.881816	1	1.08764	5.21141	0.884979	1	-1.48005	5.33518	0.499151	1	-1.24823	5.4395	0.701936	1	5.1885	5.61914	5.1885	5.06749	5.1885	5.30652	5.61914	5.06749	5.61914	5.30652	5.1885	5.61914
718	NM_000064	C3	complement C3	protein_coding	NP_000055.2	1318	120700	.	.	580.524	383.353	441.643	615.549	1417.77	919.125	1034.71	1508.92	-1.03612	11.7375	0.950977	1	-1.4328	11.5266	0.53426	1	-1.53301	11.4874	0.460786	1	-1.38285	11.4967	0.575165	1	-1.47956	11.4566	0.498607	1	11.7633	11.7121	11.7633	11.2446	11.7633	11.1471	11.7121	11.2446	11.7121	11.1471	11.7633	11.7121
720	NM_001252204,NM_007293	C4A	complement C4A (Rodgers blood group)	protein_coding	NP_001239133.1;NP_009224.2	1323	120810	.	.	4.12462	3.74292	2.74426	2.77519	10.0732	8.97401	6.42944	6.80292	1.52427	4.35804	0.46854	1	-1.03757	3.99653	0.950422	1	1.41169	4.2923	0.553042	1	-1.58153	4.33729	0.430832	1	-1.07975	4.57619	0.895406	1	4.10659	4.68567	4.10659	4.05652	4.10659	4.57943	4.68567	4.05652	4.68567	4.57943	4.10659	4.68567
721	NM_001002029	C4B	complement C4B (Chido blood group)	protein_coding	NP_001002029.3	1324	120820	.	.	4.05197	3.53514	2.56704	2.63943	9.89583	8.47585	6.01425	6.47013	1.57005	4.31512	0.438142	1	-1.0574	3.91445	0.924486	1	1.40201	4.21771	0.56107	1	-1.66017	4.28442	0.384107	1	-1.11986	4.52501	0.845835	1	4.04179	4.6605	4.04179	3.96628	4.04179	4.50399	4.6605	3.96628	4.6605	4.50399	4.04179	4.6605
722	NM_000715,XM_005273251,XM_005273252	C4BPA	complement component 4 binding protein alpha	protein_coding	NP_000706.1;XP_005273308.1;XP_005273309.1	1325	120830	.	.	9.77717	5.39844	9.07253	10.1928	23.878	12.9433	21.2557	24.9861	-1.01791	4.62631	0.976355	1	-1.1495	4.54208	0.810485	1	-1.8057	4.27592	0.311159	1	-1.12927	4.5285	0.834417	1	-1.77392	4.25927	0.325758	1	4.69415	4.66954	4.69415	4.50144	4.69415	3.88573	4.66954	4.50144	4.66954	3.88573	4.69415	4.66954
725	NM_000716,NM_001017364,NM_001017365,NM_001017366,NM_001017367,XM_005273254,XM_005273255,XM_024449464	C4BPB	complement component 4 binding protein beta	protein_coding	NP_000707.1;NP_001017364.1;NP_001017365.1;NP_001017366.1;NP_001017367.1;XP_005273311.1;XP_005273312.1;XP_024305232.1	1328	120831	.	.	9.63515	8.27309	11.9638	13.3611	23.5312	19.8355	28.0295	32.7525	-1.28759	3.9581	0.663987	1	-1.09919	4.06184	0.871364	1	-1.43937	3.89045	0.531064	1	1.1714	3.88298	0.786867	1	-1.11787	3.68681	0.848948	1	4.20633	3.86392	4.20633	4.07761	4.20633	3.71477	3.86392	4.07761	3.86392	3.71477	4.20633	3.86392
726	NM_004055,XM_011545225,XM_017018223	CAPN5	calpain 5	protein_coding	NP_004046.2;XP_011543527.1;XP_016873712.2	1482	602537	.	.	5.31351	8.5612	3.43113	3.60649	12.9768	20.5263	8.03868	8.84071	1.50351	4.41775	0.482985	1	-1.08145	4.03913	0.893556	1	2.47901	4.89169	0.122487	1	-1.62597	4.37378	0.403651	1	1.64882	5.08707	0.389792	1	4.17422	4.73559	4.17422	4.06773	4.17422	5.4356	4.73559	4.06773	4.73559	5.4356	4.17422	4.73559
727	NM_001317163,NM_001317164,NM_001735	C5	complement C5	protein_coding	NP_001304092.1;NP_001304093.1;NP_001726.2	1331	120900	.	.	12.2009	8.47466	7.83201	10.825	29.7973	20.3188	18.3494	26.5357	1.16559	6.00201	0.791165	1	-1.43813	5.64902	0.530754	1	-1.21227	5.7553	0.739513	1	-1.67627	5.78333	0.37397	1	-1.41301	5.88056	0.550771	1	5.91079	6.12845	5.91079	5.39705	5.91079	5.63815	6.12845	5.39705	6.12845	5.63815	5.91079	6.12845
728	NM_001736,XM_005259190	C5AR1	complement C5a receptor 1	protein_coding	NP_001727.2;XP_005259247.1	1338	113995	.	.	0.042821	0.146576	0.062773	0.022347	0.104578	0.351429	0.147068	0.054781	1.95358	-3.15598	0.666686	1	2.77257	-2.88647	0.295163	1	6.94217	-1.99738	0.0231099	1	1.41778	-2.5916	0.757076	1	3.55187	-1.80311	0.0982008	1	0.0786801	0.152217	0.0786801	0.212327	0.0786801	0.485873	0.152217	0.212327	0.152217	0.485873	0.0786801	0.152218
729	NM_000065,NM_001115131,XM_006714496,XM_011514114,XM_011514115,XM_011514116,XM_011514117,XM_011514118,XM_011514119,XM_011514121,XM_017009818,XM_017009819	C6	complement C6	protein_coding	NP_000056.2;NP_001108603.2;XP_006714559.1;XP_011512416.1;XP_011512417.1;XP_011512418.1;XP_011512419.1;XP_011512420.1;XP_011512421.1;XP_011512423.1;XP_016865307.1;XP_016865308.1	1339	217050	.	.	4.09557	1.72107	1.96628	2.90925	10.0023	4.12644	4.60674	7.13155	1.43952	3.82745	0.531513	1	-1.52625	3.26946	0.470471	1	-1.62279	3.23631	0.407167	1	-2.19705	3.60784	0.180554	1	-2.33601	3.58209	0.150241	1	3.65726	4.14757	3.65726	3.10612	3.65726	3.02817	4.14757	3.10612	4.14757	3.02817	3.65726	4.14757
730	NM_000587	C7	complement C7	protein_coding	NP_000578.2	1346	217070	.	.	0.482489	0.247454	0.237771	0.373077	1.17835	0.593294	0.557067	0.914537	1.31981	1.43808	0.647311	1	-1.6195	0.925083	0.418396	1	-1.44299	0.993869	0.548964	1	-2.13736	1.17959	0.204532	1	-1.90438	1.23978	0.283401	1	1.72776	2.01869	1.72776	1.27917	1.72776	1.37947	2.01869	1.27917	2.01869	1.37947	1.72776	2.01869
731	NM_000562,XM_011542079,XM_017002234	C8A	complement C8 alpha chain	protein_coding	NP_000553.1;XP_011540381.1;XP_016857723.1	1352	120950	.	.	0.709952	0.856805	0.806463	1.035	1.73386	2.05427	1.88944	2.53713	-1.38798	1.20819	0.590716	1	-1.31214	1.24007	0.654309	1	-1.15012	1.32629	0.825378	1	1.05781	0.995216	0.937492	1	1.20679	1.09557	0.762425	1	1.86728	1.53983	1.86728	1.59358	1.86728	1.72355	1.53983	1.59358	1.53983	1.72355	1.86728	1.53983
732	NM_000066,NM_001278543,NM_001278544,XM_017002235,XR_001737397	C8B	complement C8 beta chain	protein_coding	NP_000057.3;NP_001265472.1;NP_001265473.1;XP_016857724.1	1353	120960	.	.	0.444561	0.369936	0.108567	0.254572	1.08572	0.886958	0.254359	0.624042	1.54322	-0.209426	0.495522	1	-2.39577	-1.01261	0.188166	1	1.51851	-0.223686	0.519928	1	-3.69626	-0.577334	0.0476972	1	-1.01625	0.0591355	1	1	0.72997	1.01248	0.72997	0.349216	0.72997	1.00078	1.01248	0.349216	1.01248	1.00078	0.72997	1.01248
733	NM_000606,XR_245338	C8G	complement C8 gamma chain	protein_coding	NP_000597.2	1354	120930	.	.	39.2306	41.5479	34.1483	31.701	95.8099	99.615	80.0049	77.7097	1.24605	5.22689	0.704214	1	1.0468	5.093	0.937487	1	1.35738	5.2966	0.598084	1	-1.19034	5.25667	0.763661	1	1.08935	5.43993	0.882773	1	5.10109	5.41014	5.10109	5.16519	5.10109	5.53083	5.41014	5.16519	5.41014	5.53083	5.10109	5.41014
734	NM_001126111,NM_004337,XM_011517287,XM_011517288	OSGIN2	oxidative stress induced growth inhibitor family member 2	protein_coding	NP_001119583.1;NP_004328.1;XP_011515589.1;XP_011515590.1	1355	604598	.	.	6.52415	5.39679	8.97783	7.58239	15.9334	12.9393	21.0339	18.587	-1.16095	5.10579	0.796897	1	1.08556	5.26962	0.887525	1	-1.33304	5.01713	0.620107	1	1.26028	5.1706	0.689785	1	-1.14824	4.89814	0.811828	1	5.24663	5.03742	5.24663	5.36208	5.24663	4.84448	5.03742	5.36208	5.03742	4.84448	5.24663	5.03742
738	NM_013265,NR_073519	VPS51	VPS51 subunit of GARP complex	protein_coding	NP_037397.2	1172	615738	.	.	36.2785	48.0935	32.0116	38.1782	88.6002	115.309	74.9991	93.5877	-1.02828	6.75719	0.961662	1	-1.22577	6.6378	0.724806	1	1.31939	6.99083	0.631833	1	-1.19206	6.61579	0.761271	1	1.35671	6.97367	0.598071	1	6.78987	6.75	6.78987	6.49911	6.78987	7.18659	6.75	6.49911	6.75	7.18659	6.78987	6.75
740	NM_004927,NR_037567,NR_037568	MRPL49	mitochondrial ribosomal protein L49	protein_coding	NP_004918.1	1176	606866	.	.	26.8062	24.9382	29.4022	29.8648	65.4667	59.7919	68.8855	73.2085	-1.08889	5.96866	0.883116	1	-1.04365	5.99823	0.941335	1	-1.14363	5.93527	0.816654	1	1.04335	5.93687	0.941769	1	-1.05027	5.87107	0.932718	1	6.05002	5.92909	6.05002	5.98933	6.05002	5.85951	5.92909	5.98933	5.92909	5.85951	6.05002	5.92909
741	NM_014205	ZNHIT2	zinc finger HIT-type containing 2	protein_coding	NP_055020.1	1177	604575	.	.	6.78587	6.67485	6.51443	6.47296	16.5726	16.0036	15.2624	15.8674	1.07314	3.23903	0.904193	1	-1.021	3.17239	0.973902	1	1.08041	3.24412	0.895642	1	-1.09568	3.22476	0.877601	1	1.00677	3.29427	0.993123	1	3.33347	3.42554	3.33347	3.30648	3.33347	3.43437	3.42554	3.30648	3.42554	3.43437	3.33347	3.42554
744	NM_001145399,NM_001377952,NM_001377953,NM_001377954,NM_001377955,NM_001377956,NM_001584,NR_165336,NR_165337,NR_165338,NR_165339,NR_165340,NR_165341,NR_165342,NR_165343,NR_165344,NR_165345,NR_165346,NR_165347,NR_165348,XM_005253111,XM_005253114,XM_017018231,XM_024448676	MPPED2	metallophosphoesterase domain containing 2	protein_coding	NP_001138871.1;NP_001364881.1;NP_001364882.1;NP_001364883.1;NP_001364884.1;NP_001364885.1;NP_001575.1;XP_005253168.1;XP_005253171.1;XP_016873720.1;XP_024304444.1	1180	600911	.	.	0.793632	0.688241	0.796158	0.788244	1.93823	1.65013	1.86529	1.93225	1.01731	1.15086	0.990789	1	1.00209	1.13926	1	1	-1.06698	1.09422	0.92144	1	-1.01519	1.15265	0.990664	1	-1.08544	1.10797	0.89676	1	1.66539	1.68241	1.66539	1.66745	1.66539	1.60195	1.68241	1.66745	1.68241	1.60195	1.66539	1.68241
745	NM_001127392,NM_013279,XM_005274222,XM_005274223,XM_005274224,XM_005274225,XM_005274226,XM_005274227,XM_005274228,XM_011545234,XM_024448677	MYRF	myelin regulatory factor	protein_coding	NP_001120864.1;NP_037411.1;XP_005274279.1;XP_005274280.1;XP_005274281.1;XP_005274282.1;XP_005274283.1;XP_005274284.1;XP_005274285.1;XP_011543536.1;XP_024304445.1	1181	608329	.	.	52.25	53.8938	40.409	42.4267	127.606	129.216	94.673	104.002	1.25923	8.24617	0.690018	1	-1.07887	8.01665	0.895454	1	1.32923	8.29019	0.622591	1	-1.35854	8.19872	0.596278	1	1.05559	8.44244	0.925392	1	8.07557	8.40701	8.07557	7.96647	8.07557	8.48483	8.40701	7.96647	8.40701	8.48483	8.07557	8.40701
746	NM_014206	TMEM258	transmembrane protein 258	protein_coding	NP_055021.1	1164	617615	.	.	71.8668	79.037	56.3091	74.3041	175.515	189.499	131.925	182.144	-1.01004	5.52838	0.986648	1	-1.35633	5.3325	0.598935	1	1.11436	5.61572	0.851766	1	-1.34284	5.32419	0.610995	1	1.12555	5.60901	0.838278	1	5.56543	5.55132	5.56543	5.13651	5.56543	5.71852	5.55132	5.13651	5.55132	5.71852	5.56543	5.55132
747	NM_006133,XM_017018238,XM_017018239,XM_017018240	DAGLA	diacylglycerol lipase alpha	protein_coding	NP_006124.1;XP_016873727.1;XP_016873728.1;XP_016873729.1	1165	614015	.	.	5.17566	8.12702	4.85262	4.37701	12.6401	19.4853	11.3691	10.7295	1.2151	4.88191	0.736919	1	1.07632	4.78867	0.899464	1	1.95218	5.29578	0.251489	1	-1.12894	4.93081	0.834517	1	1.60659	5.3975	0.414414	1	4.78641	5.05822	4.78641	4.88881	4.78641	5.72582	5.05822	4.88881	5.05822	5.72582	4.78641	5.05822
752	NM_005892,XM_006722062,XM_006722063,XM_006722064,XM_006722065,XM_006722066,XM_006722069,XM_006722070,XM_011525179,XM_011525180,XM_011525182	FMNL1	formin like 1	protein_coding	NP_005883.3;XP_006722125.1;XP_006722126.1;XP_006722127.1;XP_006722128.1;XP_006722129.1;XP_006722132.1;XP_006722133.1;XP_011523481.1;XP_011523482.1;XP_011523484.1	1212	604656	.	.	0.663659	1.00224	0.816052	0.973602	1.62081	2.40297	1.9119	2.38662	-1.33012	2.35776	0.627608	1	-1.20425	2.41976	0.754524	1	1.1189	2.62999	0.847622	1	1.10453	2.21135	0.869953	1	1.48826	2.45165	0.496573	1	2.76878	2.42534	2.76878	2.54318	2.76878	2.90824	2.42534	2.54318	2.42534	2.90824	2.76878	2.42534
753	NM_001003674,NM_001003675,NM_001276249,NM_001276251,NM_001378098,NM_001378099,NM_001378100,NM_001378101,NM_181481,NM_181482,XM_006722353,XM_006722354,XM_011525737,XM_011525738,XM_017025961,XM_017025962,XM_017025963,XM_017025964,XM_017025965,XM_017025966,XM_017025967,XM_017025968,XM_017025969,XM_017025970,XM_017025971,XM_017025972,XM_024451249,XM_024451250,XM_024451251,XM_024451252,XM_024451254,XM…	LDLRAD4	low density lipoprotein receptor class A domain containing 4	protein_coding	NP_001003674.1;NP_001003675.1;NP_001263178.1;NP_001263180.1;NP_001365027.1;NP_001365028.1;NP_001365029.1;NP_001365030.1;NP_852146.1;NP_852147.1;XP_006722416.1;XP_006722417.1;XP_011524039.1;XP_011524040.1;XP_016881450.1;XP_016881451.1;XP_016881452.1;XP_016881453.1;XP_016881454.1;XP_016881455.1;XP_016881456.1;XP_016881457.1;XP_016881458.1;XP_016881459.1;XP_016881460.1;XP_016881461.1;XP_024307017.1;…	1224	606571	.	.	0.002533	0.007586	0.017159	0.008063	0.006185	0.018188	0.0402	0.019764	-3.38625	-3.27067	0.23394	1	2.16735	-2.27614	0.356958	1	-1.11758	-2.86847	1	1	7.33097	-2.53967	0.0336648	1	3.01946	-3.35288	0.412512	1	0.15329	0.0451539	0.15329	0.316192	0.15329	0.137645	0.0451539	0.316192	0.0451539	0.137645	0.15329	0.0451539
754	NM_001286822,NM_004339,NR_104597	PTTG1IP	PTTG1 interacting protein	protein_coding	NP_001273751.1;NP_004330.1	13524	603784	.	.	73.1393	70.2255	87.7652	85.6473	178.623	168.373	205.622	209.95	-1.14383	7.81634	0.816068	1	-1.0032	7.90769	0.995663	1	-1.16418	7.80454	0.792464	1	1.14018	7.81388	0.820369	1	-1.01779	7.70351	0.975736	1	7.91581	7.7228	7.91581	7.91122	7.91581	7.69748	7.7228	7.91122	7.7228	7.69748	7.91581	7.7228
755	NM_001271440,NM_001271441,NM_001271442,NM_004928,XM_006724051,XM_006724053,XM_017028470,XM_017028471,XM_017028472,XR_937571	CFAP410	cilia and flagella associated protein 410	protein_coding	NP_001258369.1;NP_001258370.1;NP_001258371.1;NP_004919.1;XP_006724114.1;XP_006724116.1;XP_016883959.1;XP_016883960.1;XP_016883961.1	1260	603191	.	.	5.78191	6.64465	4.92331	5.30152	14.1207	15.9312	11.5347	12.9958	1.14567	3.77231	0.816026	1	-1.10217	3.60278	0.868029	1	1.31665	3.88255	0.636672	1	-1.26272	3.70872	0.689211	1	1.14924	3.97086	0.810853	1	3.77712	3.95989	3.77712	3.64746	3.77712	4.14851	3.95989	3.64746	3.95989	4.14851	3.77712	3.95989
757	NM_006134,NR_040016,XM_011529746	TMEM50B	transmembrane protein 50B	protein_coding	NP_006125.2;XP_011528048.1	1280	617894	.	.	4.47902	4.64783	6.2668	5.43793	10.9388	11.1436	14.6823	13.3302	-1.08734	3.89524	0.886405	1	1.2103	4.09804	0.742766	1	-1.00565	3.95021	0.993623	1	1.316	4.04509	0.636854	1	1.08123	3.89119	0.894226	1	4.04179	3.9286	4.04179	4.30187	4.04179	4.03415	3.9286	4.30187	3.9286	4.03415	4.04179	3.9286
760	NM_000067,NM_001293675	CA2	carbonic anhydrase 2	protein_coding	NP_000058.1;NP_001280604.1	1373	611492	.	.	5.93854	4.01447	5.30947	5.77055	14.5032	9.62509	12.4394	14.1455	1.05596	3.32573	0.928196	1	-1.11515	3.20967	0.854425	1	-1.37135	3.07766	0.589906	1	-1.17755	3.25156	0.780861	1	-1.44808	3.12334	0.525031	1	3.42289	3.49431	3.42289	3.28104	3.42289	3.01632	3.49431	3.28104	3.49431	3.01632	3.42289	3.49431
762	NM_000717,NR_137422,XM_005257639,XM_011525183,XM_017025012,XR_001752604,XR_001752605,XR_001752606,XR_001752607,XR_001752608,XR_001752609,XR_001752610	CA4	carbonic anhydrase 4	protein_coding	NP_000708.1;XP_005257696.1;XP_011523485.1;XP_016880501.1	1375	114760	.	.	23.5564	13.802	26.3153	33.0656	57.5301	33.0917	61.6533	81.0548	-1.32267	5.21346	0.629462	1	-1.32	5.21458	0.631881	1	-2.20415	4.94147	0.177177	1	1.00202	4.99923	0.997872	1	-1.66644	4.67648	0.380289	1	5.43365	5.04091	5.43365	5.04373	5.43365	4.333	5.04091	5.04373	5.04091	4.333	5.43365	5.04091
767	NM_001321837,NM_001321838,NM_001321839,NM_004056,NR_135821,XM_011517587,XM_011517588,XM_017013818	CA8	carbonic anhydrase 8	protein_coding	NP_001308766.1;NP_001308767.1;NP_001308768.1;NP_004047.3;XP_011515889.1;XP_011515890.1;XP_016869307.1	1382	114815	.	.	0.012286	0.005077	0.004747	0.019278	0.030005	0.012174	0.011121	0.047257	-1.40101	-2.98501	0.703665	1	-2.5296	-3.23179	0.38215	1	-3.23209	-3.24128	0.309443	1	-1.80299	-3.45927	0.788138	1	-2.30248	-3.48316	0.553371	1	0.15329	0.110341	0.15329	0.0610743	0.15329	0.047356	0.110341	0.0610743	0.110341	0.047356	0.15329	0.110341
768	NM_001216,XR_001746374,XR_428428	CA9	carbonic anhydrase 9	protein_coding	NP_001207.2	1383	603179	.	.	3.50627	4.13249	6.18321	2.95755	8.56309	9.90804	14.4864	7.24995	1.20806	2.46072	0.746123	1	2.03365	2.91692	0.227373	1	1.45621	2.61312	0.521845	1	1.68339	3.01352	0.373638	1	1.20541	2.73132	0.750229	1	2.57545	2.80592	2.57545	3.47117	2.57545	3.03992	2.80592	3.47117	2.80592	3.03992	2.57545	2.80592
770	NM_001217,NR_136241,XR_002958355	CA11	carbonic anhydrase 11	protein_coding	NP_001208.2	1370	604644	.	.	0.178904	0.295395	0.295359	0.401137	0.436923	0.708239	0.691988	0.983321	-1.9113	-0.502974	0.320004	1	-1.36004	-0.331737	0.647207	1	-1.22989	-0.264427	0.754574	1	1.40535	-0.769503	0.596526	1	1.55382	-0.687994	0.501143	1	0.912887	0.546958	0.912887	0.721272	0.912887	0.780261	0.546958	0.721272	0.546958	0.780261	0.912887	0.546958
771	NM_001218,NM_001293642,NM_206925,NR_135511	CA12	carbonic anhydrase 12	protein_coding	NP_001209.1;NP_001280571.1;NP_996808.1	1371	603263	.	.	14.8221	13.6513	17.0239	14.4153	36.199	32.7303	39.8847	35.3368	1.07402	6.54481	0.901794	1	1.07412	6.54486	0.901667	1	1.04237	6.52264	0.942936	1	1.00008	6.59547	1	1	-1.03037	6.57403	0.958915	1	6.50787	6.6098	6.50787	6.60992	6.50787	6.56709	6.6098	6.60992	6.6098	6.56709	6.50787	6.6098
776	NM_000720,NM_001128839,NM_001128840,XM_005265448,XM_011534094,XM_011534096,XM_011534097,XM_011534099,XM_011534100,XM_017007137,XM_017007138,XM_017007139,XM_017007140,XM_017007141,XM_017007142,XM_017007143,XM_017007144,XM_017007145	CACNA1D	calcium voltage-gated channel subunit alpha1 D	protein_coding	NP_000711.1;NP_001122311.1;NP_001122312.1;XP_005265505.1;XP_011532396.1;XP_011532398.1;XP_011532399.1;XP_011532401.1;XP_011532402.1;XP_016862626.1;XP_016862627.1;XP_016862628.1;XP_016862629.1;XP_016862630.1;XP_016862631.1;XP_016862632.1;XP_016862633.1;XP_016862634.1	1391	114206	.	.	0.627516	0.515981	0.408936	0.461239	1.53253	1.23711	0.958084	1.13065	1.33012	2.46285	0.625063	1	-1.20082	2.11877	0.759774	1	1.16226	2.35587	0.800303	1	-1.59722	2.35586	0.425906	1	-1.14443	2.56096	0.818872	1	2.51307	2.86062	2.51307	2.29885	2.51307	2.69434	2.86062	2.29885	2.86062	2.69434	2.51307	2.86062
780	NM_001202521,NM_001202522,NM_001202523,NM_001297652,NM_001297653,NM_001297654,NM_001954,NM_013993,NM_013994,XM_006715185,XM_011514882,XM_011514883,XM_011514884,XM_011514885,XM_011514886,XM_011514887,XM_011514888,XM_017011268,XM_017011269,XM_024446540,XM_024446541,XM_024446542	DDR1	discoidin domain receptor tyrosine kinase 1	protein_coding	NP_001189450.1;NP_001189451.1;NP_001189452.1;NP_001284581.1;NP_001284582.1;NP_001284583.1;NP_001945.3;NP_054699.2;NP_054700.2;XP_006715248.1;XP_011513184.1;XP_011513185.1;XP_011513186.1;XP_011513187.1;XP_011513188.1;XP_011513189.1;XP_011513190.1;XP_016866757.1;XP_016866758.1;XP_024302308.1;XP_024302309.1;XP_024302310.1	2730	600408	.	.	33.9745	51.6707	43.2042	43.3445	82.9734	123.885	101.222	106.252	-1.24938	7.31686	0.700136	1	-1.02505	7.45076	0.965927	1	1.25012	7.63846	0.699338	1	1.21885	7.29715	0.732059	1	1.56188	7.50449	0.441798	1	7.47639	7.15719	7.47639	7.44089	7.47639	7.79683	7.15719	7.44089	7.15719	7.79683	7.47639	7.15719
781	NM_000722,NM_001302890,NM_001366867,XM_005250572,XM_005250573,XM_005250574,XM_006716118,XM_006716119,XM_006716120,XM_006716121,XM_011516570,XM_011516571,XM_011516572,XM_017012588,XR_001744873,XR_001744874	CACNA2D1	calcium voltage-gated channel auxiliary subunit alpha2delta 1	protein_coding	NP_000713.2;NP_001289819.1;NP_001353796.1;XP_005250629.1;XP_005250630.1;XP_005250631.1;XP_006716181.1;XP_006716182.1;XP_006716183.1;XP_006716184.1;XP_011514872.1;XP_011514873.1;XP_011514874.1;XP_016868077.1	1399	114204	.	.	0.070009	0.063446	0.047928	0.06642	0.170979	0.15212	0.112289	0.162819	1.13403	-0.541603	0.853731	1	-1.25716	-0.780818	0.737854	1	-1.02642	-0.645442	1	1	-1.42558	-0.681936	0.589597	1	-1.16394	-0.550047	0.840254	1	0.692932	0.765069	0.692932	0.575389	0.692932	0.678657	0.765069	0.575389	0.765069	0.678657	0.692932	0.765069
782	NM_000723,NM_199247,NM_199248,XM_005257645,XM_005257646,XM_006722072,XM_017025024,XM_017025025,XM_017025026,XM_017025027,XM_017025028,XM_017025029,XM_017025030,XM_024450920	CACNB1	calcium voltage-gated channel auxiliary subunit beta 1	protein_coding	NP_000714.3;NP_954855.1;NP_954856.1;XP_005257702.1;XP_005257703.1;XP_006722135.1;XP_016880513.1;XP_016880514.1;XP_016880515.1;XP_016880516.1;XP_016880517.1;XP_016880518.1;XP_016880519.1;XP_024306688.1	1401	114207	.	.	0.641688	0.55442	0.730652	0.559977	1.56715	1.32927	1.71182	1.37269	1.10388	1.15409	0.880645	1	1.16656	1.19541	0.805543	1	1.2384	1.24184	0.730105	1	1.05678	1.26369	0.930773	1	1.12185	1.30902	0.856659	1	1.62663	1.72465	1.62663	1.78072	1.62663	1.84243	1.72465	1.78072	1.72465	1.84243	1.62663	1.72465
783	NM_000724,NM_001167945,NM_001330060,NM_201570,NM_201571,NM_201572,NM_201590,NM_201593,NM_201596,NM_201597,XM_005252588,XM_005252591,XM_006717502,XM_011519659,XM_017016625,XR_001747198	CACNB2	calcium voltage-gated channel auxiliary subunit beta 2	protein_coding	NP_000715.2;NP_001161417.1;NP_001316989.1;NP_963864.1;NP_963865.2;NP_963866.2;NP_963884.2;NP_963887.2;NP_963890.2;NP_963891.1;XP_005252645.1;XP_005252648.1;XP_006717565.1;XP_011517961.1;XP_016872114.1	1402	600003	.	.	0.220177	0.214677	0.205066	0.243694	0.537721	0.514708	0.480444	0.597375	-1.09258	0.702466	0.887296	1	-1.06128	0.720589	0.941006	1	1.22044	0.910539	0.747547	1	1.02949	0.659031	0.973815	1	1.33339	0.857923	0.642778	1	1.4155	1.3369	1.4155	1.36241	1.4155	1.60195	1.3369	1.36241	1.3369	1.60195	1.4155	1.3369
784	NM_000725,NM_001206915,NM_001206916,NM_001206917,XM_011538727,XM_011538728,XM_017019957,XM_024449180,XM_024449181,XR_001748867,XR_001748868	CACNB3	calcium voltage-gated channel auxiliary subunit beta 3	protein_coding	NP_000716.2;NP_001193844.1;NP_001193845.1;NP_001193846.1;XP_011537029.1;XP_011537030.1;XP_016875446.1;XP_024304948.1;XP_024304949.1	1403	601958	.	.	1.41623	1.54046	1.36738	1.27222	3.45876	3.6934	3.20359	3.11864	1.08336	2.08668	0.893779	1	1.14603	2.12885	0.818021	1	1.31824	2.23923	0.641295	1	1.05784	2.18429	0.926747	1	1.2168	2.29135	0.73838	1	2.3362	2.42961	2.3362	2.49604	2.3362	2.66428	2.42961	2.49604	2.42961	2.66428	2.3362	2.42961
785	NM_000726,NM_001005746,NM_001005747,NM_001145798,NM_001320722,NM_001330113,NM_001330114,NM_001330115,NM_001330116,NM_001330117,NM_001330118,XM_011511796,XM_011511797,XM_017004885,XM_017004888,XM_024453128,XR_001738928,XR_001738935,XR_001738937,XR_001738938,XR_001738939,XR_001738940,XR_002959337,XR_002959338,XR_923022	CACNB4	calcium voltage-gated channel auxiliary subunit beta 4	protein_coding	NP_000717.2;NP_001005746.1;NP_001005747.1;NP_001139270.1;NP_001307651.1;NP_001317042.1;NP_001317043.1;NP_001317044.1;NP_001317045.1;NP_001317046.1;NP_001317047.1;XP_011510098.1;XP_011510099.1;XP_016860374.1;XP_016860377.1;XP_024308896.1	1404	601949	.	.	0.042194	0.023845	0.066703	0.062511	0.103046	0.05717	0.156276	0.153237	-1.11444	-0.732265	0.899108	1	-1.30517	-0.834805	0.695779	1	-1.89536	-1.01449	0.363524	1	-1.17108	-0.914843	0.80958	1	-1.70045	-1.1127	0.430752	1	0.680372	0.623384	0.680372	0.547204	0.680372	0.397265	0.623384	0.547204	0.623384	0.397265	0.680372	0.623384
788	NM_000387	SLC25A20	solute carrier family 25 member 20	protein_coding	NP_000378.1	1421	613698	.	.	5.81471	5.90238	8.32112	6.76634	14.2008	14.1515	19.4953	16.5866	-1.13649	3.61362	0.82776	1	1.19616	3.83716	0.758472	1	-1.09346	3.63997	0.878514	1	1.35942	3.75665	0.597311	1	1.03935	3.54683	0.950006	1	3.80632	3.63571	3.80632	4.04775	3.80632	3.687	3.63571	4.04775	3.63571	3.687	3.80632	3.63571
790	NM_001306079,NM_004341,XM_006712101,XM_024453131	CAD	carbamoyl-phosphate synthetase 2, aspartate transcarbamylase, and dihydroorotase	protein_coding	NP_001293008.1;NP_004332.2;XP_006712164.1;XP_024308899.1	1424	114010	.	.	25.0516	23.029	21.1785	23.2942	61.1815	55.2142	49.6184	57.1019	1.10348	7.45155	0.864698	1	-1.1253	7.29616	0.838137	1	1.04027	7.40755	0.945598	1	-1.24174	7.3731	0.707995	1	-1.06076	7.47894	0.918744	1	7.38718	7.52843	7.38718	7.21795	7.38718	7.4438	7.52843	7.21795	7.52843	7.4438	7.38718	7.52843
797	NM_000728	CALCB	calcitonin related polypeptide beta	protein_coding	NP_000719.1	1438	114160	.	.	0.144553	0.115201	0.206901	0.111807	0.353031	0.276205	0.484741	0.274077	1.3809	-2.47939	0.682941	1	1.81717	-2.27673	0.493244	1	1.18783	-2.57409	0.882656	1	1.31549	-2.09695	0.831972	1	-1.16229	-2.35652	0.892062	1	0.171355	0.232492	0.171355	0.299392	0.171355	0.201837	0.232492	0.299392	0.232492	0.201837	0.171355	0.232492
800	NM_004342,NM_033138,NM_033139,NM_033140,NM_033157,XM_017012650,XM_017012652,XM_017012654,XM_024446942,XM_024446943,XR_001744877,XR_001744879,XR_001744880,XR_001744881,XR_002956488,XR_002956489,XR_002956490,XR_927535,XR_927537,XR_927541,XR_927542	CALD1	caldesmon 1	protein_coding	NP_004333.1;NP_149129.2;NP_149130.1;NP_149131.1;NP_149347.2;XP_016868139.1;XP_016868141.1;XP_016868143.1;XP_024302710.1;XP_024302711.1	1441	114213	.	.	21.4482	19.0536	24.6256	21.0289	52.3812	45.6829	57.6945	51.5489	1.04009	6.60709	0.945936	1	1.13922	6.67551	0.821635	1	-1.05844	6.53812	0.921873	1	1.09531	6.70233	0.87493	1	-1.10087	6.56757	0.868071	1	6.59305	6.64918	6.59305	6.77927	6.59305	6.51198	6.64918	6.77927	6.64918	6.51198	6.59305	6.64918
801	NM_001363669,NM_001363670,NM_006888	CALM1	calmodulin 1	protein_coding	NP_001350598.1;NP_001350599.1;NP_008819.1	1442	114180	.	.	33.715	27.9393	38.1701	36.5805	82.3396	66.9872	89.4276	89.6711	-1.05937	7.33792	0.920552	1	1.01885	7.39243	0.974313	1	-1.24615	7.22895	0.703472	1	1.07933	7.35184	0.894926	1	-1.17631	7.18339	0.77876	1	7.3873	7.3046	7.3873	7.41408	7.3873	7.07194	7.3046	7.41408	7.3046	7.07194	7.3873	7.3046
805	NM_001305624,NM_001305625,NM_001305626,NM_001743	CALM2	calmodulin 2	protein_coding	NP_001292553.1;NP_001292554.1;NP_001292555.1;NP_001734.1	1445	114182	.	.	320.852	200.838	257.765	353.232	783.593	481.529	603.91	865.891	-1.0459	8.87892	0.938069	1	-1.28381	8.74194	0.665559	1	-1.59608	8.61277	0.419995	1	-1.22747	8.70591	0.722789	1	-1.52604	8.5733	0.465641	1	8.91383	8.84922	8.91383	8.55425	8.91383	8.24107	8.84922	8.55425	8.84922	8.24107	8.91383	8.84922
806	gene-CALM2P2	CALM2P2	calmodulin 2 pseudogene 2	pseudogene	.	1447	.	.	.	0.089492	0.01385	0.011679	0.034501	0.218559	0.033206	0.027363	0.084574	2.93926	-3.15267	0.38215	1	-2.70622	-4.13771	0.675179	1	-1.24577	-3.86823	1	1	-7.91602	-3.33712	0.112677	1	-3.64948	-3.13702	0.23394	1	0.0594087	0.172709	0.0594087	0.0206467	0.0594087	0.047356	0.172709	0.0206467	0.172709	0.047356	0.0594087	0.172709
808	NM_001329921,NM_001329922,NM_001329923,NM_001329924,NM_001329925,NM_001329926,NM_005184	CALM3	calmodulin 3	protein_coding	NP_001316850.1;NP_001316851.1;NP_001316852.1;NP_001316853.1;NP_001316854.1;NP_001316855.1;NP_005175.2	1449	114183	.	.	111.835	112.461	119.47	150.678	273.126	269.636	279.903	369.362	-1.31651	8.28843	0.634356	1	-1.297	8.29775	0.652813	1	-1.27911	8.30653	0.670196	1	1.01504	8.0873	0.979439	1	1.02924	8.09744	0.960262	1	8.4771	8.08166	8.4771	8.10312	8.4771	8.12309	8.08166	8.10312	8.08166	8.12309	8.4771	8.08166
811	NM_004343	CALR	calreticulin	protein_coding	NP_004334.1	1455	109091	.	.	483.13	388.199	445.091	593.198	1179.91	930.744	1042.79	1454.13	-1.19979	10.1238	0.752475	1	-1.37006	10.0399	0.58614	1	-1.4589	10.0023	0.514075	1	-1.14192	9.89387	0.818221	1	-1.21596	9.85227	0.734978	1	10.2504	9.9878	10.2504	9.79655	10.2504	9.70601	9.9878	9.79655	9.9878	9.70601	10.2504	9.9878
813	NM_001130674,NM_001199671,NM_001199672,NM_001199673,NM_001219,NR_074086,XM_017012659	CALU	calumenin	protein_coding	NP_001124146.1;NP_001186600.1;NP_001186601.1;NP_001186602.1;NP_001210.1;XP_016868148.1	1458	603420	.	.	44.3182	38.3851	47.7678	41.6124	108.235	92.032	111.914	102.006	1.06902	7.92113	0.908044	1	1.03153	7.89475	0.957197	1	-1.07915	7.81831	0.895118	1	-1.03634	7.94295	0.95077	1	-1.15363	7.86909	0.80463	1	7.87815	7.97404	7.87815	7.92275	7.87815	7.76874	7.97404	7.92275	7.97404	7.76874	7.87815	7.97404
816	NM_001220,NM_001293170,NM_172078,NM_172079,NM_172080,NM_172081,NM_172082,NM_172083,NM_172084,XM_005249862,XM_005249864,XM_006715781,XM_006715784,XM_011515547,XM_011515549,XM_011515550,XM_011515551,XM_011515552,XM_011515553,XM_011515554,XM_011515555,XM_011515556,XM_011515557,XM_011515558,XM_011515559,XM_017012660,XM_017012661,XM_017012662,XM_017012663,XM_017012664,XM_017012665,XM_017012666,XM_0170…	CAMK2B	calcium/calmodulin dependent protein kinase II beta	protein_coding	NP_001211.3;NP_001280099.1;NP_742075.1;NP_742076.1;NP_742077.1;NP_742078.1;NP_742079.1;NP_742080.1;NP_742081.1;XP_005249919.1;XP_005249921.1;XP_006715844.1;XP_006715847.1;XP_011513849.1;XP_011513851.1;XP_011513852.1;XP_011513853.1;XP_011513854.1;XP_011513855.1;XP_011513856.1;XP_011513857.1;XP_011513858.1;XP_011513859.1;XP_011513860.1;XP_011513861.1;XP_016868149.1;XP_016868150.1;XP_016868151.1;XP_…	1461	607707	.	.	0.032483	0.057007	0.03966	0.023321	0.079331	0.136681	0.092917	0.057167	1.3809	-2.47939	0.682941	1	1.59176	-2.38038	0.626356	1	2.3608	-2.06235	0.244227	1	1.15239	-2.19132	1	1	1.70923	-1.89258	0.5462	1	0.171355	0.232492	0.171355	0.265194	0.171355	0.378872	0.232492	0.265194	0.232492	0.378872	0.171355	0.232492
817	NM_001221,NM_001321566,NM_001321567,NM_001321568,NM_001321569,NM_001321570,NM_001321571,NM_001321572,NM_001321573,NM_001321574,NM_001321575,NM_001321576,NM_001321577,NM_001321578,NM_001321579,NM_001321580,NM_001321581,NM_001321582,NM_001321583,NM_001321584,NM_001321585,NM_001321586,NM_001321587,NM_001321588,NM_001321589,NM_001321590,NM_001321591,NM_001321592,NM_172114,NM_172115,NM_172127,NM_17212…	CAMK2D	calcium/calmodulin dependent protein kinase II delta	protein_coding	NP_001212.2;NP_001308495.1;NP_001308496.1;NP_001308497.1;NP_001308498.1;NP_001308499.1;NP_001308500.1;NP_001308501.1;NP_001308502.1;NP_001308503.1;NP_001308504.1;NP_001308505.1;NP_001308506.1;NP_001308507.1;NP_001308508.1;NP_001308509.1;NP_001308510.1;NP_001308511.1;NP_001308512.1;NP_001308513.1;NP_001308514.1;NP_001308515.1;NP_001308516.1;NP_001308517.1;NP_001308518.1;NP_001308519.1;NP_001308520…	1462	607708	.	.	18.4757	13.2136	15.7746	17.86	45.1217	31.6808	36.9578	43.7809	1.05154	6.76053	0.930827	1	-1.17428	6.61262	0.781118	1	-1.28128	6.55621	0.668326	1	-1.23481	6.65221	0.715329	1	-1.34732	6.59736	0.606501	1	6.73702	6.80886	6.73702	6.50759	6.73702	6.38323	6.80886	6.50759	6.80886	6.38323	6.73702	6.80886
818	NM_001204492,NM_001222,NM_001320898,NM_001367514,NM_001367516,NM_001367517,NM_001367518,NM_001367519,NM_001367520,NM_001367521,NM_001367522,NM_001367523,NM_001367524,NM_001367525,NM_001367526,NM_001367527,NM_001367528,NM_001367529,NM_001367530,NM_001367531,NM_001367532,NM_001367533,NM_001367534,NM_001367535,NM_001367536,NM_001367537,NM_001367538,NM_001367539,NM_001367540,NM_001367541,NM_001367542…	CAMK2G	calcium/calmodulin dependent protein kinase II gamma	protein_coding	NP_001191421.1;NP_001213.2;NP_001307827.1;NP_001354443.1;NP_001354445.1;NP_001354446.1;NP_001354447.1;NP_001354448.1;NP_001354449.1;NP_001354450.1;NP_001354451.1;NP_001354452.1;NP_001354453.1;NP_001354454.1;NP_001354455.1;NP_001354456.1;NP_001354457.1;NP_001354458.1;NP_001354459.1;NP_001354460.1;NP_001354461.1;NP_001354462.1;NP_001354463.1;NP_001354464.1;NP_001354465.1;NP_001354466.1;NP_001354467…	1463	602123	.	.	8.84006	9.2024	8.52267	9.42035	21.5894	22.0636	19.9675	23.0924	-1.06518	5.18997	0.913566	1	-1.13835	5.14432	0.823163	1	-1.00046	5.23444	0.999938	1	-1.0687	5.09663	0.90908	1	1.06469	5.18971	0.914247	1	5.27144	5.18278	5.27144	5.08965	5.27144	5.2708	5.18278	5.08965	5.18278	5.2708	5.27144	5.18278
819	NM_001745	CAMLG	calcium modulating ligand	protein_coding	NP_001736.1	1471	601118	.	.	7.20371	9.66426	7.01001	7.21087	17.5931	23.171	16.4235	17.6763	1.02249	4.09754	0.970532	1	-1.05719	4.04185	0.924632	1	1.40388	4.34615	0.559362	1	-1.08096	4.0585	0.894239	1	1.373	4.35994	0.585459	1	4.16185	4.19216	4.16185	4.08621	4.16185	4.62794	4.19216	4.08621	4.19216	4.62794	4.16185	4.19216
821	NM_001024649,NM_001363993,NM_001363994,NM_001363995,NM_001363996,NM_001363997,NM_001363998,NM_001363999,NM_001364000,NM_001364001,NM_001746,NR_157048,XM_011534664,XM_011534665	CANX	calnexin	protein_coding	NP_001019820.1;NP_001350922.1;NP_001350923.1;NP_001350924.1;NP_001350925.1;NP_001350926.1;NP_001350927.1;NP_001350928.1;NP_001350929.1;NP_001350930.1;NP_001737.1;XP_011532966.1;XP_011532967.1	1473	114217	.	.	183.85	142.25	170.626	174.239	449.003	341.057	399.755	427.117	1.06959	9.91176	0.907237	1	-1.06517	9.8176	0.912924	1	-1.17358	9.75159	0.781661	1	-1.13929	9.86847	0.821324	1	-1.25524	9.8048	0.69399	1	9.86393	9.96088	9.86393	9.77295	9.86393	9.63328	9.96088	9.77295	9.96088	9.63328	9.86393	9.96088
822	NM_001256139,NM_001256140,NM_001320732,NM_001320733,NM_001320734,NM_001747,XM_011533122,XM_011533123	CAPG	capping actin protein, gelsolin like	protein_coding	NP_001243068.1;NP_001243069.1;NP_001307661.1;NP_001307662.1;NP_001307663.1;NP_001738.2;XP_011531424.1;XP_011531425.1	1474	153615	.	.	35.8711	33.6037	29.097	36.5521	87.6053	80.5682	68.1703	89.6015	1.01302	5.70638	0.98253	1	-1.29948	5.52048	0.651041	1	-1.04841	5.66339	0.935199	1	-1.31639	5.53102	0.635105	1	-1.06206	5.67301	0.917441	1	5.72376	5.74207	5.72376	5.35397	5.72376	5.65688	5.74207	5.35397	5.74207	5.65688	5.72376	5.74207
823	NM_001198868,NM_001198869,NM_005186,NR_040008,XM_006718698,XM_011545292	CAPN1	calpain 1	protein_coding	NP_001185797.1;NP_001185798.1;NP_005177.2;XP_006718761.1;XP_011543594.1	1476	114220	.	.	50.8959	50.5665	48.0152	59.7955	124.299	121.238	112.493	146.579	-1.14812	7.47816	0.811076	1	-1.2782	7.40813	0.671173	1	-1.12914	7.48941	0.833516	1	-1.1133	7.29976	0.852671	1	1.0168	7.38719	0.977104	1	7.58166	7.3835	7.58166	7.22964	7.58166	7.4074	7.3835	7.22964	7.3835	7.4074	7.58166	7.3835
824	NM_001146068,NM_001748,XR_002957688	CAPN2	calpain 2	protein_coding	NP_001139540.1;NP_001739.3	1479	114230	.	.	27.3534	33.3574	28.2424	29.5753	66.8032	79.9775	66.1682	72.499	-1.17733	7.0216	0.777625	1	-1.24326	6.98601	0.706472	1	1.06192	7.1785	0.917259	1	-1.056	6.86029	0.92499	1	1.25023	7.06911	0.699325	1	7.14444	6.91073	7.14444	6.83279	7.14444	7.23053	6.91073	6.83279	6.91073	7.23053	7.14444	6.91073
825	NM_000070,NM_024344,NM_173087,NM_173088,NM_173089,NM_173090	CAPN3	calpain 3	protein_coding	NP_000061.1;NP_077320.1;NP_775110.1;NP_775111.1;NP_775112.1;NP_775113.1	1480	114240	.	.	3.07563	3.12058	2.55655	2.98054	7.51136	7.4819	5.98965	7.30629	1.22393	2.94965	0.730344	1	1.03904	2.82494	0.950217	1	1.31833	3.00924	0.637367	1	-1.17795	2.97487	0.779445	1	1.07713	3.14274	0.900944	1	2.98593	3.2438	2.98593	3.03433	2.98593	3.34007	3.2438	3.03433	3.2438	3.34007	2.98593	3.2438
826	NM_001003962,NM_001302632,NM_001302633,NM_001749,XM_005259295,XM_005259296,XM_011527359,XM_024451732	CAPNS1	calpain small subunit 1	protein_coding	NP_001003962.1;NP_001289561.1;NP_001289562.1;NP_001740.1;XP_005259352.1;XP_005259353.1;XP_011525661.1;XP_024307500.1	1481	114170	.	.	117.509	100.758	108.804	135.375	286.983	241.578	254.914	331.85	-1.12766	7.63067	0.835274	1	-1.27375	7.55072	0.675547	1	-1.28469	7.54535	0.664808	1	-1.12955	7.45622	0.833025	1	-1.13925	7.45047	0.82151	1	7.72136	7.5489	7.72136	7.37415	7.72136	7.36188	7.5489	7.37415	7.5489	7.36188	7.72136	7.5489
828	NM_004058,NM_080590	CAPS	calcyphosine	protein_coding	NP_004049.3;NP_542157.3	1487	114212	.	.	3.77444	3.90159	1.63861	3.38321	9.21803	9.35444	3.83906	8.29339	1.14291	2.58962	0.823592	1	-2.11888	2.0511	0.207395	1	1.21149	2.63473	0.746095	1	-2.42164	2.18225	0.136796	1	1.06	2.72564	0.922	1	2.72053	2.88566	2.72053	1.86306	2.72053	2.95865	2.88566	1.86306	2.88566	2.95865	2.72053	2.88566
829	NM_006135,XM_011542225,XM_017002424	CAPZA1	capping actin protein of muscle Z-line subunit alpha 1	protein_coding	NP_006126.1;XP_011540527.1;XP_016857913.1	1488	601580	.	.	62.7158	45.5415	74.4538	65.0596	153.166	109.19	174.435	159.483	-1.01496	7.36764	0.979599	1	1.11199	7.45689	0.854239	1	-1.36687	7.1705	0.589129	1	1.12863	7.4468	0.83413	1	-1.34672	7.15815	0.606908	1	7.3867	7.3654	7.3867	7.53897	7.3867	6.93897	7.3654	7.53897	7.3654	6.93897	7.3867	7.3654
830	NM_006136	CAPZA2	capping actin protein of muscle Z-line subunit alpha 2	protein_coding	NP_006127.1	1490	601571	.	.	19.8109	16.1171	25.5736	20.144	48.3827	38.6424	59.9156	49.3796	1.00646	6.7888	0.991287	1	1.23493	6.94432	0.715122	1	-1.1931	6.66248	0.760114	1	1.22701	6.94853	0.723459	1	-1.20081	6.66754	0.751671	1	6.79679	6.806	6.79679	7.09876	6.79679	6.54457	6.806	7.09876	6.806	6.54457	6.79679	6.806
831	NM_001042440,NM_001042441,NM_001042442,NM_001042443,NM_001042444,NM_001042445,NM_001042446,NM_001190442,NM_001284212,NM_001284213,NM_001330626,NM_001330627,NM_001330628,NM_001330629,NM_001330630,NM_001330631,NM_001330632,NM_001330633,NM_001330634,NM_001375317,NM_001750,NM_173060,NR_104285	CAST	calpastatin	protein_coding	NP_001035905.1;NP_001035906.1;NP_001035907.1;NP_001035908.1;NP_001035909.1;NP_001035910.1;NP_001035911.1;NP_001177371.1;NP_001271141.1;NP_001271142.1;NP_001317555.1;NP_001317556.1;NP_001317557.1;NP_001317558.1;NP_001317559.1;NP_001317560.1;NP_001317561.1;NP_001317562.1;NP_001317563.1;NP_001362246.1;NP_001741.4;NP_775083.1	1515	114090	.	.	62.735	42.8953	48.9413	56.9168	153.213	102.846	114.663	139.522	1.12823	8.17683	0.83454	1	-1.19511	7.96435	0.757706	1	-1.2674	7.9264	0.681838	1	-1.34836	8.0617	0.605306	1	-1.42992	8.02626	0.536676	1	8.09233	8.2658	8.09233	7.83622	8.09233	7.75187	8.2658	7.83622	8.2658	7.75187	8.09233	8.2658
832	NM_001206540,NM_001206541,NM_001282162,NM_001313932,NM_004930,XM_006710938,XM_011542228,XM_011542229,XM_011542230,XM_017002428,XM_017002429,XM_017002430,XM_024450096,XM_024450097	CAPZB	capping actin protein of muscle Z-line subunit beta	protein_coding	NP_001193469.1;NP_001193470.1;NP_001269091.1;NP_001300861.1;NP_004921.1;XP_006711001.1;XP_011540530.1;XP_011540531.1;XP_011540532.1;XP_016857917.1;XP_016857918.1;XP_016857919.1;XP_024305864.1;XP_024305865.1	1491	601572	.	.	77.2075	62.6869	75.5918	83.2358	188.558	150.298	177.102	204.039	-1.05702	7.20542	0.923622	1	-1.13627	7.15565	0.825053	1	-1.27296	7.08131	0.676413	1	-1.07498	7.11367	0.900494	1	-1.2043	7.03706	0.747791	1	7.25406	7.17459	7.25406	7.07104	7.25406	6.90844	7.17459	7.07104	7.17459	6.90844	7.25406	7.17459
833	NM_001014437,NM_001194997,NM_001378136,NM_001378137,NM_001378138,NM_001378139,NM_001378140,NM_001751,NM_139273,NR_036542,NR_165428,NR_165429,NR_165430,XM_024448701,XM_024448702,XM_024448703,XM_024448704,XM_024448705,XR_001747998,XR_002957203,XR_002957204,XR_930913,XR_930914	CARS1	cysteinyl-tRNA synthetase 1	protein_coding	NP_001014437.1;NP_001181926.1;NP_001365065.1;NP_001365066.1;NP_001365067.1;NP_001365068.1;NP_001365069.1;NP_001742.1;NP_644802.1;XP_024304469.1;XP_024304470.1;XP_024304471.1;XP_024304472.1;XP_024304473.1	1493	123859	.	.	39.6189	40.3153	26.9008	27.4007	96.7581	96.6598	63.0251	67.1683	1.45326	6.66252	0.518698	1	-1.09021	6.307	0.88136	1	1.45418	6.66304	0.518007	1	-1.58436	6.61304	0.427579	1	1.00063	6.90759	0.999318	1	6.3848	6.91872	6.3848	6.26175	6.3848	6.91961	6.91872	6.26175	6.91872	6.91961	6.38481	6.91872
834	NM_001223,NM_001257118,NM_001257119,NM_033292,NM_033293,NM_033294,NM_033295,XM_017018393,XM_017018394,XM_017018395,XM_017018396	CASP1	caspase 1	protein_coding	NP_001214.1;NP_001244047.1;NP_001244048.1;NP_150634.1;NP_150635.1;NP_150636.1;NP_150637.1;XP_016873882.1;XP_016873883.1;XP_016873884.1;XP_016873885.1	1499	147678	.	.	0.194443	0.039279	0.055165	0.046112	0.474874	0.094176	0.129244	0.113038	4.31278	-1.79521	0.0413763	1	1.46113	-2.74348	0.757076	1	1.02018	-2.94895	1	1	-2.9521	-1.67353	0.1258	1	-4.22195	-1.74036	0.0601929	1	0.134996	0.515216	0.134996	0.194265	0.134996	0.137645	0.515216	0.194265	0.515216	0.137645	0.134996	0.515216
835	NM_001224,NM_032982,NM_032983	CASP2	caspase 2	protein_coding	NP_001215.1;NP_116764.2;NP_116765.2	1503	600639	.	.	8.78505	8.57429	10.0646	9.42616	21.455	20.5577	23.5799	23.1067	-1.04861	5.34541	0.935037	1	1.03556	5.40457	0.952226	1	-1.04912	5.3451	0.934387	1	1.0859	5.37144	0.887093	1	-1.00048	5.31052	0.999901	1	5.41245	5.34561	5.41245	5.4617	5.41245	5.34493	5.34561	5.4617	5.34561	5.34493	5.41245	5.34561
836	NM_001354777,NM_001354779,NM_001354780,NM_001354781,NM_001354782,NM_001354783,NM_001354784,NM_004346,NM_032991	CASP3	caspase 3	protein_coding	NP_001341706.1;NP_001341708.1;NP_001341709.1;NP_001341710.1;NP_001341711.1;NP_001341712.1;NP_001341713.1;NP_004337.2;NP_116786.1	1504	600636	.	.	14.0368	11.3613	20.5597	15.5682	34.2809	27.2398	48.1687	38.1628	-1.07933	5.41013	0.895378	1	1.28317	5.65496	0.666742	1	-1.30561	5.28479	0.645413	1	1.38496	5.60792	0.574113	1	-1.20965	5.22349	0.74265	1	5.49545	5.38785	5.49545	5.8481	5.49545	5.12046	5.38785	5.8481	5.38785	5.12046	5.49545	5.38785
837	NM_001225,NM_033306,XM_011543019,XM_017018397	CASP4	caspase 4	protein_coding	NP_001216.1;NP_150649.1;XP_011541321.1;XP_016873886.1	1505	602664	.	.	52.1892	53.0129	48.479	51.2341	127.458	127.104	113.58	125.592	1.04246	6.20581	0.942871	1	-1.0873	6.11641	0.885056	1	1.08052	6.23244	0.893612	1	-1.13347	6.14798	0.828592	1	1.0365	6.26163	0.950786	1	6.19476	6.25395	6.19476	6.07573	6.19476	6.30502	6.25395	6.07573	6.25395	6.30502	6.19476	6.25395
838	NM_001136109,NM_001136110,NM_001136112,NM_004347,NR_024239,NR_036562,XM_011543021	CASP5	caspase 5	protein_coding	NP_001129581.1;NP_001129582.1;NP_001129584.1;NP_004338.3;XP_011541323.1	1506	602665	.	.	1.41773	0.951648	1.28273	0.800682	3.46242	2.28167	3.00526	1.96274	2.00194	0.718095	0.250471	1	1.53539	0.481337	0.481879	1	1.36013	0.379457	0.629291	1	-1.30389	0.95483	0.65646	1	-1.4718	0.886679	0.521773	1	1.05588	1.66081	1.05588	1.41014	1.05588	1.30349	1.66081	1.41014	1.66081	1.30349	1.05588	1.66081
839	NM_001226,NM_032992,NR_133012	CASP6	caspase 6	protein_coding	NP_001217.2;NP_116787.1	1507	601532	.	.	23.6212	18.167	23.6833	25.5831	57.6884	43.557	55.4868	62.7127	-1.05892	5.45469	0.921546	1	-1.11178	5.42095	0.854955	1	-1.34418	5.298	0.609842	1	-1.04992	5.37813	0.933305	1	-1.26939	5.25123	0.680666	1	5.52605	5.4453	5.52605	5.37667	5.52605	5.11004	5.4453	5.37667	5.4453	5.11004	5.52605	5.4453
840	NM_001227,NM_001267056,NM_001267057,NM_001267058,NM_001320911,NM_033338,NM_033339,NM_033340,XM_006718017,XM_011540260,XM_017016763,XM_017016764	CASP7	caspase 7	protein_coding	NP_001218.1;NP_001253985.1;NP_001253986.1;NP_001253987.1;NP_001307840.1;NP_203124.1;NP_203125.1;NP_203126.1;XP_006718080.1;XP_011538562.1;XP_016872252.1;XP_016872253.1	1508	601761	.	.	6.06507	5.73156	8.49449	7.64562	14.8123	13.742	19.9015	18.742	-1.232	4.18151	0.719725	1	1.07837	4.37908	0.897153	1	-1.28451	4.15505	0.666754	1	1.32855	4.24255	0.624979	1	-1.04262	3.9938	0.94394	1	4.39207	4.10689	4.39207	4.49592	4.39207	4.05022	4.10689	4.49592	4.10689	4.05022	4.39207	4.10689
841	NM_001080124,NM_001080125,NM_001228,NM_001372051,NM_033355,NM_033356,NM_033358,NR_111983,XM_005246885,XM_005246887,XM_005246888,XM_005246889,XM_005246890,XM_005246891,XM_005246892,XM_005246893,XM_005246894,XM_005246895,XM_006712789,XM_006712790,XM_006712793,XM_011511969,XR_001738971,XR_923035	CASP8	caspase 8	protein_coding	NP_001073593.1;NP_001073594.1;NP_001219.2;NP_001358980.1;NP_203519.1;NP_203520.1;NP_203522.1;XP_005246942.1;XP_005246944.1;XP_005246945.1;XP_005246946.1;XP_005246947.1;XP_005246948.1;XP_005246949.1;XP_005246950.1;XP_005246951.1;XP_005246952.1;XP_006712852.1;XP_006712853.1;XP_006712856.1;XP_011510271.1	1509	601763	.	.	12.2929	8.52216	12.3433	12.8318	30.0221	20.4327	28.9187	31.455	1.00157	5.09913	0.998431	1	-1.03398	5.07406	0.954473	1	-1.37922	4.88506	0.579496	1	-1.0356	5.07527	0.952347	1	-1.38138	4.88633	0.57772	1	5.1383	5.1405	5.1383	5.09148	5.1383	4.68987	5.1405	5.09148	5.1405	4.68987	5.1383	5.1405
842	NM_001229,NM_001278054,NM_032996,NR_102732,NR_102733,XM_005246014,XM_011542273	CASP9	caspase 9	protein_coding	NP_001220.2;NP_001264983.1;NP_127463.2;XP_005246071.1;XP_011540575.1	1511	602234	.	.	3.71811	4.33315	4.52786	4.62586	9.08046	10.3891	10.6082	11.3395	-1.14593	3.60185	0.814788	1	1.01303	3.7056	0.983663	1	1.06553	3.7428	0.914974	1	1.16086	3.61186	0.798571	1	1.22102	3.65144	0.732551	1	3.80052	3.61901	3.80052	3.81787	3.80052	3.88573	3.61901	3.81787	3.61901	3.88573	3.80052	3.61901
843	NM_001206524,NM_001206542,NM_001230,NM_001306083,NM_032974,NM_032976,NM_032977,XM_005246907,XM_006712796,XM_011511990,XR_923043,XR_923044	CASP10	caspase 10	protein_coding	NP_001193453.1;NP_001193471.1;NP_001221.2;NP_001293012.1;NP_116756.2;NP_116758.1;NP_116759.2;XP_005246964.1;XP_006712859.1;XP_011510292.1	1500	601762	.	.	4.78322	4.54398	4.42599	4.12706	11.6817	10.8946	10.3695	10.1168	1.15183	4.67629	0.807706	1	-1.00295	4.56872	0.996765	1	1.13654	4.66603	0.825673	1	-1.15523	4.67436	0.803788	1	-1.01345	4.76518	0.982389	1	4.62864	4.82488	4.62864	4.62457	4.62864	4.80628	4.82488	4.62457	4.82488	4.80628	4.62864	4.82488
847	NM_001752	CAT	catalase	protein_coding	NP_001743.1	1516	115500	.	.	98.0092	67.7858	85.3313	87.206	239.36	162.523	199.92	213.771	1.15013	7.85702	0.808686	1	-1.05061	7.71743	0.931936	1	-1.22826	7.61196	0.722041	1	-1.20834	7.82433	0.743287	1	-1.41266	7.72665	0.550565	1	7.75909	7.96002	7.75909	7.6882	7.75909	7.46398	7.96002	7.6882	7.96002	7.46398	7.75909	7.96002
857	NM_001172895,NM_001172896,NM_001172897,NM_001753	CAV1	caveolin 1	protein_coding	NP_001166366.1;NP_001166367.1;NP_001166368.1;NP_001744.2	1527	601047	.	.	7.83731	7.89367	9.58157	9.80869	19.1404	18.9258	22.4484	24.0444	-1.23408	4.68817	0.717023	1	-1.04917	4.79743	0.934532	1	-1.1914	4.71115	0.762888	1	1.17625	4.65036	0.779827	1	1.03582	4.5543	0.952432	1	4.88	4.58797	4.88	4.81316	4.88	4.63667	4.58797	4.81316	4.58797	4.63667	4.88	4.58797
858	NM_001206747,NM_001206748,NM_001233,NM_198212	CAV2	caveolin 2	protein_coding	NP_001193676.1;NP_001193677.1;NP_001224.1;NP_937855.1	1528	601048	.	.	5.24478	5.92283	6.47187	6.88758	12.8089	14.2006	15.1627	16.8838	-1.28015	4.29185	0.670798	1	-1.0928	4.39604	0.878984	1	-1.10872	4.38635	0.859429	1	1.17143	4.22143	0.785685	1	1.15461	4.21028	0.805059	1	4.52093	4.18209	4.52093	4.39871	4.52093	4.37884	4.18209	4.39871	4.18209	4.37884	4.52093	4.18209
860	NM_001015051,NM_001024630,NM_001278478,NM_001369405,NR_103532,NR_103533	RUNX2	RUNX family transcription factor 2	protein_coding	NP_001015051.3;NP_001019801.3;NP_001265407.1;NP_001356334.1	10472	600211	.	.	0.071051	0.068178	0.22005	0.216822	0.173523	0.163463	0.515546	0.531503	-1.18892	-1.40061	0.841097	1	2.27985	-0.623772	0.208897	1	1.14584	-1.19912	0.906364	1	2.71006	-0.675787	0.130075	1	1.36213	-1.29404	0.693346	1	0.462939	0.398276	0.462939	0.899057	0.462939	0.519846	0.398276	0.899057	0.398276	0.519846	0.462939	0.398276
861	NM_001001890,NM_001122607,NM_001754,XM_005261068,XM_005261069,XM_011529766,XM_011529767,XM_011529768,XM_011529770,XM_017028487,XR_937576	RUNX1	RUNX family transcription factor 1	protein_coding	NP_001001890.1;NP_001116079.1;NP_001745.2;XP_005261125.1;XP_005261126.1;XP_011528068.1;XP_011528069.1;XP_011528070.1;XP_011528072.1;XP_016883976.1	10471	151385	.	.	0.269682	0.18248	0.2275	0.210162	0.658621	0.437513	0.533	0.515177	1.29019	0.829499	0.674482	1	1.03803	0.664333	0.950906	1	-1.06439	0.596731	0.931002	1	-1.24292	0.853795	0.72954	1	-1.37323	0.796281	0.604234	1	1.33765	1.57104	1.33765	1.37047	1.33765	1.28385	1.57104	1.37047	1.57104	1.28385	1.33765	1.57104
865	NM_001368707,NM_001368708,NM_001368709,NM_001368710,NM_001755,NM_022845	CBFB	core-binding factor subunit beta	protein_coding	NP_001355636.1;NP_001355637.1;NP_001355638.1;NP_001355639.1;NP_001746.1;NP_074036.1	1539	121360	.	.	9.99494	8.60447	11.2413	11.9649	24.4099	20.6301	26.3368	29.3299	-1.16567	5.21905	0.791416	1	-1.09598	5.26067	0.874496	1	-1.33322	5.133	0.619861	1	1.06359	5.14942	0.915633	1	-1.14373	5.01086	0.817023	1	5.35976	5.14439	5.35976	5.2309	5.35976	4.95648	5.14439	5.2309	5.14439	4.95648	5.35976	5.14439
866	NM_001756	SERPINA6	serpin family A member 6	protein_coding	NP_001747.3	1540	122500	.	.	44.0076	33.987	34.9789	49.8483	107.476	81.4871	81.951	122.195	-1.1067	6.24159	0.860933	1	-1.46507	6.06356	0.509898	1	-1.4	6.09062	0.561315	1	-1.32382	5.97844	0.62801	1	-1.26502	6.00712	0.684639	1	6.33032	6.18597	6.33032	5.78765	6.33032	5.85203	6.18597	5.78765	6.18597	5.85203	6.33032	6.18597
867	NM_005188	CBL	Cbl proto-oncogene	protein_coding	NP_005179.2	1541	165360	.	.	3.05952	3.33065	3.92992	3.55702	7.47203	7.98556	9.20729	8.71946	-1.13621	5.33414	0.825636	1	1.07468	5.47602	0.901221	1	-1.01943	5.40944	0.973936	1	1.22107	5.39032	0.730257	1	1.11456	5.31949	0.8517	1	5.45547	5.2757	5.45547	5.5571	5.45547	5.42835	5.2757	5.5571	5.2757	5.42835	5.45547	5.2757
868	NM_001321786,NM_001321788,NM_001321789,NM_001321790,NM_001321791,NM_001321793,NM_001321794,NM_001321795,NM_001321796,NM_001321797,NM_001321798,NM_001321799,NM_001321806,NM_001321807,NM_001321808,NM_001321811,NM_001321813,NM_001321816,NM_001321820,NM_001321822,NM_170662,NR_135806,NR_135807,NR_135808,NR_135809,NR_135810,NR_135811,NR_135812,XM_011513257,XM_011513259,XM_017007395,XM_017007396,XM_0170…	CBLB	Cbl proto-oncogene B	protein_coding	NP_001308715.1;NP_001308717.1;NP_001308718.1;NP_001308719.1;NP_001308720.1;NP_001308722.1;NP_001308723.1;NP_001308724.1;NP_001308725.1;NP_001308726.1;NP_001308727.1;NP_001308728.1;NP_001308735.1;NP_001308736.1;NP_001308737.1;NP_001308740.1;NP_001308742.1;NP_001308745.1;NP_001308749.1;NP_001308751.1;NP_733762.2;XP_011511559.1;XP_011511561.2;XP_016862884.1;XP_016862885.1;XP_016862886.1;XP_016862887…	1542	604491	.	.	2.97713	2.98732	2.5596	2.66892	7.27081	7.16238	5.99681	6.54241	1.11872	4.35125	0.847235	1	-1.07904	4.2144	0.896446	1	1.17071	4.38615	0.78632	1	-1.20714	4.30056	0.74604	1	1.04647	4.46314	0.938424	1	4.33911	4.49339	4.33911	4.23498	4.33911	4.55608	4.49339	4.23498	4.49339	4.55608	4.33911	4.49339
871	NM_001207014,NM_001235,XM_011545327,XM_024448756	SERPINH1	serpin family H member 1	protein_coding	NP_001193943.1;NP_001226.2;XP_011543629.1;XP_024304524.1	1546	600943	.	.	60.4633	63.1251	51.2279	58.2133	147.665	151.349	120.02	142.7	1.06699	7.06894	0.910726	1	-1.16843	6.91351	0.787703	1	1.13672	7.11679	0.824541	1	-1.24671	6.96466	0.702934	1	1.06535	7.16135	0.912853	1	7.03216	7.12502	7.03216	6.80944	7.03216	7.21571	7.12502	6.80944	7.12502	7.21571	7.03216	7.12502
873	NM_001286789,NM_001757	CBR1	carbonyl reductase 1	protein_coding	NP_001273718.1;NP_001748.1	1548	114830	.	.	12.6068	13.0344	11.4542	12.7503	30.7887	31.2511	26.8356	31.2554	1.00712	4.08298	0.991415	1	-1.14656	3.98264	0.814464	1	1.06595	4.12458	0.913308	1	-1.15473	3.98816	0.805061	1	1.05841	4.12976	0.923142	1	4.15846	4.16813	4.15846	3.97291	4.15846	4.2456	4.16813	3.97291	4.16813	4.2456	4.15846	4.16813
874	NM_001236,XM_011529772	CBR3	carbonyl reductase 3	protein_coding	NP_001227.1;XP_011528074.1	1549	603608	.	.	0.187906	0.153338	0.210922	0.611994	0.458907	0.367644	0.494163	1.5002	-3.00551	-1.05051	0.107915	1	-2.73237	-1.03398	0.132213	1	-3.63749	-1.09856	0.0623781	1	1.10019	-1.9196	1	1	-1.21028	-2.08389	0.820975	1	0.742107	0.289896	0.742107	0.316192	0.742107	0.243098	0.289896	0.316192	0.289896	0.243098	0.742107	0.289896
875	NM_000071,NM_001178008,NM_001178009,NM_001320298,NM_001321072,XM_011529774,XM_011529777,XM_011529783,XM_017028491,XM_024452136,XM_024452137,XM_024452138,XM_024452139,XM_024452140,XR_001754915,XR_001754916,XR_001754917,XR_002958634	CBS	cystathionine beta-synthase	protein_coding	NP_000062.1;NP_001171479.1;NP_001171480.1;NP_001307227.1;NP_001308001.1;XP_011528076.1;XP_011528079.1;XP_011528085.1;XP_016883980.1;XP_024307904.1;XP_024307905.1;XP_024307906.1;XP_024307907.1;XP_024307908.1	1550	613381	.	.	62.7381	69.1422	49.4242	56.8586	153.22	165.775	115.794	139.38	1.16238	7.6341	0.794539	1	-1.14768	7.42557	0.81158	1	1.14199	7.62044	0.818252	1	-1.33404	7.5456	0.618267	1	-1.01785	7.72587	0.975649	1	7.52911	7.7451	7.52911	7.33153	7.52911	7.71969	7.7451	7.33153	7.7451	7.71969	7.52911	7.7451
883	NM_001122671,NM_001122672,NM_001287390,NM_001352988,NM_001352989,NM_001352990,NM_001352991,NM_001352992,NM_001352993,NM_001352994,NM_001352995,NM_001352996,NM_001352997,NM_001352998,NM_001352999,NM_004059,NR_109829,NR_148224,NR_148225,XM_011519168,XM_011519169,XM_011519170,XM_017015262,XM_017015265,XM_017015267,XM_024447709	KYAT1	kynurenine aminotransferase 1	protein_coding	NP_001116143.1;NP_001116144.1;NP_001274319.1;NP_001339917.1;NP_001339918.1;NP_001339919.1;NP_001339920.1;NP_001339921.1;NP_001339922.1;NP_001339923.1;NP_001339924.1;NP_001339925.1;NP_001339926.1;NP_001339927.1;NP_001339928.1;NP_004050.3;XP_011517470.1;XP_011517471.1;XP_011517472.1;XP_016870751.1;XP_016870754.1;XP_016870756.1;XP_024303477.1	1564	600547	.	.	3.15351	3.69227	2.79302	3.04496	7.70158	8.85257	6.54369	7.46423	1.06755	2.83924	0.913847	1	-1.0512	2.75593	0.933279	1	1.36239	3.03041	0.59809	1	-1.12221	2.80502	0.845448	1	1.27619	3.07184	0.676956	1	2.98082	3.06353	2.98082	2.91808	2.98082	3.37761	3.06353	2.91808	3.06353	3.37761	2.98082	3.06353
889	NM_001013406,NM_001350669,NM_001350670,NM_001350671,NM_001350672,NM_001350673,NM_001350674,NM_001350675,NM_001350676,NM_001350677,NM_001350678,NM_001350679,NM_001350680,NM_001350681,NM_001350682,NM_001350683,NM_001350684,NM_001350685,NM_001350686,NM_001350687,NM_001350688,NM_001350689,NM_001350690,NM_001350691,NM_001350692,NM_001350693,NM_001350694,NM_001350695,NM_001350696,NM_001350697,NM_004912…	KRIT1	KRIT1 ankyrin repeat containing	protein_coding	NP_001013424.1;NP_001337598.1;NP_001337599.1;NP_001337600.1;NP_001337601.1;NP_001337602.1;NP_001337603.1;NP_001337604.1;NP_001337605.1;NP_001337606.1;NP_001337607.1;NP_001337608.1;NP_001337609.1;NP_001337610.1;NP_001337611.1;NP_001337612.1;NP_001337613.1;NP_001337614.1;NP_001337615.1;NP_001337616.1;NP_001337617.1;NP_001337618.1;NP_001337619.1;NP_001337620.1;NP_001337621.1;NP_001337622.1;NP_001337…	1573	604214	.	.	6.3512	4.87442	7.02794	5.74732	15.511	11.6869	16.4655	14.0886	1.13612	4.90362	0.825971	1	1.18668	4.93731	0.767865	1	-1.08121	4.75369	0.893369	1	1.04449	5.02447	0.940606	1	-1.22839	4.85226	0.722951	1	4.85787	5.03602	4.85787	5.09696	4.85787	4.74925	5.03602	5.09696	5.03602	4.74925	4.85787	5.03602
890	NM_001237	CCNA2	cyclin A2	protein_coding	NP_001228.2	1578	123835	.	.	31.7917	31.9531	35.5563	36.9489	77.6424	76.6107	83.3036	90.5742	-1.13578	6.68754	0.82572	1	-1.06833	6.72953	0.909052	1	-1.10396	6.70689	0.864218	1	1.06314	6.63763	0.915763	1	1.02883	6.61347	0.960976	1	6.78914	6.60722	6.78914	6.69467	6.78914	6.6478	6.60722	6.69467	6.60722	6.6478	6.78914	6.60722
891	NM_001354844,NM_001354845,NM_031966	CCNB1	cyclin B1	protein_coding	NP_001341773.1;NP_001341774.1;NP_114172.1	1579	123836	.	.	60.915	60.8078	65.5062	79.4411	148.768	145.792	153.472	194.737	-1.27407	7.27905	0.675277	1	-1.24665	7.29291	0.70293	1	-1.24714	7.2927	0.702448	1	1.022	7.10957	0.970088	1	1.0216	7.10931	0.970637	1	7.45119	7.104	7.45119	7.13516	7.45119	7.1346	7.104	7.13516	7.104	7.1346	7.45119	7.104
892	NM_001013399,NM_001363537,NM_005190,XM_011536232,XM_017011436,XR_001743714	CCNC	cyclin C	protein_coding	NP_001013417.1;NP_001350466.1;NP_005181.2;XP_011534534.1;XP_016866925.1	1581	123838	.	.	33.8732	24.5529	41.3431	32.4001	82.7258	58.8679	96.8616	79.4234	1.0568	6.29614	0.924041	1	1.2447	6.42219	0.705103	1	-1.2947	6.0816	0.65544	1	1.1778	6.45829	0.777213	1	-1.36824	6.12709	0.588242	1	6.27396	6.35267	6.27396	6.5861	6.27396	5.90682	6.35267	6.5861	6.35267	5.90682	6.27396	6.35267
894	NM_001759	CCND2	cyclin D2	protein_coding	NP_001750.1	1583	123833	.	.	2.14283	1.10116	1.16241	1.49716	5.23326	2.64013	2.72337	3.67005	1.46453	3.69601	0.512183	1	-1.32384	3.208	0.630528	1	-1.29696	3.22151	0.65666	1	-1.93879	3.54541	0.259151	1	-1.89941	3.55667	0.27354	1	3.52301	4.03316	3.52301	3.1583	3.52301	3.18461	4.03316	3.1583	4.03316	3.18461	3.52301	4.03316
896	NM_001136017,NM_001136125,NM_001136126,NM_001287427,NM_001287434,NM_001760,XM_011514971,XM_011514972	CCND3	cyclin D3	protein_coding	NP_001129489.1;NP_001129597.1;NP_001129598.1;NP_001274356.1;NP_001274363.1;NP_001751.1;XP_011513273.1;XP_011513274.1	1585	123834	.	.	9.34525	9.45434	14.3339	13.278	22.8232	22.6677	33.5824	32.5489	-1.34164	4.64122	0.612616	1	1.05336	4.87522	0.928997	1	-1.32785	4.64769	0.62518	1	1.41323	4.68463	0.551355	1	1.01038	4.42146	0.9868	1	4.88549	4.47804	4.88549	4.95802	4.88549	4.49227	4.47804	4.95802	4.47804	4.49227	4.88549	4.47804
898	NM_001238,NM_001322259,NM_001322261,NM_001322262,XM_011527440	CCNE1	cyclin E1	protein_coding	NP_001229.1;NP_001309188.1;NP_001309190.1;NP_001309191.1;XP_011525742.1	1589	123837	.	.	13.2395	9.89279	18.1485	16.8564	32.3338	23.7189	42.5196	41.3207	-1.24217	4.97831	0.708394	1	1.03937	5.1541	0.947265	1	-1.63119	4.81648	0.40016	1	1.29107	5.00942	0.659492	1	-1.31318	4.63071	0.638879	1	5.16559	4.86242	5.16559	5.21978	5.16559	4.48477	4.86242	5.21978	4.86242	4.48477	5.16559	4.86242
899	NM_001323538,NM_001761	CCNF	cyclin F	protein_coding	NP_001310467.1;NP_001752.2	1591	600227	.	.	10.8118	11.5503	10.9502	15.5458	26.405	27.6929	25.6549	38.1079	-1.4056	5.92323	0.556748	1	-1.45779	5.90152	0.515467	1	-1.2904	5.9758	0.65963	1	-1.03713	5.63085	0.950097	1	1.08928	5.71993	0.882751	1	6.16746	5.68437	6.16746	5.63281	6.16746	5.80545	5.68437	5.63281	5.68437	5.80545	6.16746	5.68437
900	NM_001364015,NM_001364018,NM_001364019,NM_001364020,NM_001364021,NM_001364022,NM_001364023,NM_004060,NM_199246,NR_157051,NR_157052,NR_157053,NR_157054,NR_157055,NR_157056	CCNG1	cyclin G1	protein_coding	NP_001350944.1;NP_001350947.1;NP_001350948.1;NP_001350949.1;NP_001350950.1;NP_001350951.1;NP_001350952.1;NP_004051.1;NP_954854.1	1592	601578	.	.	39.6717	37.558	39.3251	34.688	96.8872	90.0489	92.1336	85.032	1.16101	6.61813	0.796258	1	1.10301	6.57889	0.865385	1	1.11687	6.58838	0.848437	1	-1.05258	6.68532	0.929477	1	-1.03952	6.69416	0.946695	1	6.52179	6.735	6.52179	6.66178	6.52179	6.67962	6.735	6.66178	6.735	6.67962	6.52179	6.735
901	NM_004354,XM_011532398,XM_011532399	CCNG2	cyclin G2	protein_coding	NP_004345.1;XP_011530700.1;XP_011530701.1	1593	603203	.	.	3.45888	3.22274	4.09346	4.39794	8.44735	7.72682	9.59044	10.7808	-1.2654	4.44755	0.685231	1	-1.09155	4.54523	0.880427	1	-1.36336	4.40129	0.593672	1	1.15926	4.37838	0.799411	1	-1.07742	4.21542	0.898689	1	4.66336	4.33877	4.66336	4.54217	4.66336	4.23669	4.33877	4.54217	4.33877	4.23669	4.66336	4.33877
902	NM_001199189,NM_001239,NM_001363539,NM_001364075,NM_001364076,NR_157068,NR_157069,NR_157070,NR_157071,XM_005248627,XM_005248629,XR_001742327	CCNH	cyclin H	protein_coding	NP_001186118.1;NP_001230.1;NP_001350468.1;NP_001351004.1;NP_001351005.1;XP_005248684.1;XP_005248686.1	1594	601953	.	.	14.1559	11.6678	13.3546	14.6523	34.5719	27.9746	31.288	35.9177	1.07564	4.86872	0.900319	1	1.18802	4.94467	0.76637	1	-1.16247	4.71099	0.795448	1	1.10447	4.99379	0.864173	1	-1.2504	4.76847	0.700196	1	4.86413	4.96584	4.86413	5.10484	4.86413	4.65494	4.96584	5.10484	4.96584	4.65494	4.86413	4.96584
904	NM_001240,NM_001277842,XM_017020197	CCNT1	cyclin T1	protein_coding	NP_001231.2;NP_001264771.1;XP_016875686.1	1599	143055	.	.	9.5443	8.3788	10.9969	9.4514	23.3093	20.089	25.7644	23.1686	1.03202	6.12056	0.956772	1	1.13413	6.19124	0.827775	1	-1.07542	6.04623	0.900144	1	1.09894	6.21277	0.870523	1	-1.10985	6.06999	0.857151	1	6.11796	6.16278	6.11796	6.29709	6.11796	6.01463	6.16278	6.29709	6.16278	6.01463	6.11796	6.16278
905	NM_001241,NM_001320748,NM_001320749,NM_058241,NR_037649,NR_135468,XM_017005227,XM_017005228,XM_017005229,XM_017005230,XM_017005231,XM_017005232,XM_017005233,XM_024453211,XM_024453212,XM_024453213,XM_024453214,XR_001739026,XR_001739027	CCNT2	cyclin T2	protein_coding	NP_001232.1;NP_001307677.1;NP_001307678.1;NP_490595.1;XP_016860716.1;XP_016860717.1;XP_016860718.1;XP_016860719.1;XP_016860720.1;XP_016860721.1;XP_016860722.1;XP_024308979.1;XP_024308980.1;XP_024308981.1;XP_024308982.1	1600	603862	.	.	10.8086	8.56752	12.6888	9.67148	26.3969	20.5415	29.7282	23.708	1.15647	6.08049	0.801628	1	1.23909	6.1347	0.710983	1	-1.05709	5.93246	0.923776	1	1.07144	6.23217	0.905174	1	-1.22249	6.04403	0.728505	1	5.99403	6.20069	5.99403	6.29894	5.99403	5.91522	6.20069	6.29894	6.20069	5.91522	5.99403	6.20069
908	NM_001009186,NM_001762	CCT6A	chaperonin containing TCP1 subunit 6A	protein_coding	NP_001009186.1;NP_001753.1	1620	104613	.	.	283.847	250.992	318.821	322.502	693.217	601.778	746.955	790.562	-1.11013	9.73873	0.856398	1	-1.03997	9.78413	0.945877	1	-1.22695	9.67213	0.723292	1	1.06746	9.70926	0.90997	1	-1.10523	9.59104	0.862422	1	9.81368	9.66313	9.81368	9.7572	9.81368	9.51896	9.66313	9.7572	9.66313	9.51896	9.81368	9.66313
917	NM_000073,XM_005271724,XM_006718941	CD3G	CD3g molecule	protein_coding	NP_000064.1;XP_005271781.1;XP_006719004.1	1675	186740	.	.	0.010701	0.007877	0.025065	0.01362	0.026135	0.018886	0.058724	0.033387	1.12873	-3.74637	1	1	1.68543	-3.55109	0.788138	1	-1.24577	-3.86823	1	1	1.49175	-3.4647	0.788138	1	-1.40448	-3.77136	1	1	0.0594087	0.0672117	0.0594087	0.1004	0.0594087	0.047356	0.0672117	0.1004	0.0672117	0.047356	0.0594087	0.0672117
920	NM_000616,NM_001195014,NM_001195015,NM_001195016,NM_001195017,NM_001382705,NM_001382706,NM_001382707,NM_001382714	CD4	CD4 molecule	protein_coding	NP_000607.1;NP_001181943.1;NP_001181944.1;NP_001181945.1;NP_001181946.1;NP_001369634.1;NP_001369635.1;NP_001369636.1;NP_001369643.1	1678	186940	.	.	0.008962	0.03162	0.017098	0.013204	0.021887	0.075813	0.040058	0.032367	-1.72079	-3.75001	0.744784	1	1.02776	-3.55188	1	1	2.04807	-3.12075	0.54258	1	1.76784	-3.72796	0.744784	1	3.51267	-3.23678	0.309443	1	0.0786801	0.0451539	0.0786801	0.0808711	0.0786801	0.159362	0.0451539	0.0808711	0.0451539	0.159362	0.0786801	0.0451539
924	NM_006137,XM_011523608,XM_017025316,XR_001752680,XR_001752681	CD7	CD7 molecule	protein_coding	NP_006128.1;XP_011521910.1;XP_016880805.1	1695	186820	.	.	31.9209	33.399	28.9736	28.5073	77.958	80.0772	67.8814	69.8809	1.11928	5.47623	0.845839	1	-1.0343	5.36859	0.953924	1	1.1855	5.52057	0.768908	1	-1.15767	5.4535	0.800483	1	1.05916	5.59731	0.921216	1	5.42568	5.58467	5.42568	5.37817	5.42568	5.66592	5.58467	5.37817	5.58467	5.66592	5.42568	5.58467
926	NM_001178100,NM_004931,NM_172101,NM_172102,NM_172213,XM_011533164	CD8B	CD8b molecule	protein_coding	NP_001171571.1;NP_004922.1;NP_742099.1;NP_742100.1;NP_757362.1;XP_011531466.1	1707	186730	.	.	0.04233	0.020704	0.062145	0.034014	0.103378	0.049638	0.145598	0.08338	1.30583	-2.06423	0.757316	1	1.65525	-1.88674	0.538841	1	-1.35965	-2.39899	0.793936	1	1.26732	-1.7293	0.803399	1	-1.77463	-2.18913	0.462203	1	0.241434	0.308535	0.241434	0.381501	0.241434	0.180756	0.308535	0.381501	0.308535	0.180756	0.241434	0.308535
928	NM_001330312,NM_001769,XM_005253814	CD9	CD9 molecule	protein_coding	NP_001317241.1;NP_001760.1;XP_005253871.1	1709	143030	.	.	4.42342	2.16698	2.19337	3.75479	10.803	5.19554	5.13878	9.20425	1.1944	2.47196	0.762309	1	-1.77112	1.98716	0.334537	1	-1.66539	2.02215	0.390895	1	-2.11539	2.15366	0.207657	1	-1.98909	2.18568	0.244269	1	2.5923	2.80919	2.5923	1.94095	2.5923	2.00717	2.80919	1.94095	2.80919	2.00717	2.5923	2.80919
929	NM_000591,NM_001040021,NM_001174104,NM_001174105	CD14	CD14 molecule	protein_coding	NP_000582.1;NP_001035110.1;NP_001167575.1;NP_001167576.1	1628	158120	.	.	2.12155	1.58879	1.53074	2.30234	5.18129	3.80927	3.58632	5.64381	-1.08454	1.77001	0.891903	1	-1.59438	1.53134	0.433913	1	-1.42404	1.59834	0.556984	1	-1.47006	1.4604	0.522491	1	-1.31301	1.53089	0.654024	1	2.17544	2.08505	2.17544	1.68049	2.17544	1.79466	2.08505	1.68049	2.08505	1.79466	2.17544	2.08505
933	NM_001185099,NM_001185100,NM_001185101,NM_001278417,NM_001771	CD22	CD22 molecule	protein_coding	NP_001172028.1;NP_001172029.1;NP_001172030.1;NP_001265346.1;NP_001762.2	1643	107266	.	.	0.075475	0.0104	0.033548	0.034632	0.184326	0.024935	0.078599	0.084894	2.2504	-2.10107	0.276806	1	1.02824	-2.67737	1	1	-2.4639	-3.04782	0.38215	1	-2.18839	-2.08302	0.345583	1	-5.53232	-2.30458	0.0461955	1	0.171355	0.363046	0.171355	0.175974	0.171355	0.0704636	0.363046	0.175974	0.363046	0.0704636	0.171355	0.363046
938	gene-CD24P4	CD24P4	CD24 molecule pseudogene 4	pseudogene	.	1649	.	.	.	19.3771	16.9509	25.2028	18.592	47.3233	40.6415	59.0468	45.5751	1.06646	5.49878	0.911775	1	1.31833	5.66457	0.633198	1	-1.04723	5.41883	0.936843	1	1.23617	5.70543	0.714209	1	-1.11682	5.46709	0.848886	1	5.4833	5.57412	5.4833	5.87422	5.4833	5.41825	5.57412	5.87422	5.57412	5.41825	5.4833	5.57412
945	NM_001082618,NM_001177608,NM_001772,XM_011527531,XM_011527532,XM_017027508,XM_017027509,XM_017027510	CD33	CD33 molecule	protein_coding	NP_001076087.1;NP_001171079.1;NP_001763.3;XP_011525833.1;XP_011525834.1;XP_016882997.1;XP_016882998.1;XP_016882999.1	1659	159590	.	.	0.039878	0.050079	0.029954	0.019993	0.097391	0.120068	0.070178	0.049008	2.93926	-3.15267	0.38215	1	2.01441	-3.43524	0.618648	1	3.84026	-2.93124	0.191365	1	-1.46041	-2.87429	0.857643	1	1.30706	-2.47985	0.882656	1	0.0594087	0.172709	0.0594087	0.119668	0.0594087	0.222615	0.172709	0.119668	0.172709	0.222615	0.0594087	0.172709
948	NM_000072,NM_001001547,NM_001001548,NM_001127443,NM_001127444,NM_001289908,NM_001289909,NM_001289911,NM_001371074,NM_001371075,NM_001371077,NM_001371078,NM_001371079,NM_001371080,NM_001371081,NR_110501,XM_005250715,XM_024447002,XM_024447003	CD36	CD36 molecule	protein_coding	NP_000063.2;NP_001001547.1;NP_001001548.1;NP_001120915.1;NP_001120916.1;NP_001276837.1;NP_001276838.1;NP_001276840.1;NP_001358003.1;NP_001358004.1;NP_001358006.1;NP_001358007.1;NP_001358008.1;NP_001358009.1;NP_001358010.1;XP_005250772.1;XP_024302770.1;XP_024302771.1	1663	173510	.	.	0.452562	0.279199	0.322953	0.468416	1.10526	0.669407	0.756636	1.14824	1.30012	1.00732	0.662662	1	-1.02199	0.793666	0.988768	1	-1.77955	0.466851	0.342117	1	-1.32871	0.994494	0.63644	1	-2.31344	0.713416	0.166235	1	1.4455	1.69663	1.4455	1.4257	1.4455	0.976519	1.69663	1.4257	1.69663	0.976519	1.4455	1.69663
949	NM_001082959,NM_001367981,NM_001367982,NM_001367983,NM_001367984,NM_001367985,NM_001367986,NM_001367987,NM_001367988,NM_001367989,NM_005505,NR_160416,NR_160417,NR_160418,NR_160419,NR_160420,NR_160421,NR_160422,NR_160423,NR_160424	SCARB1	scavenger receptor class B member 1	protein_coding	NP_001076428.1;NP_001354910.1;NP_001354911.1;NP_001354912.1;NP_001354913.1;NP_001354914.1;NP_001354915.1;NP_001354916.1;NP_001354917.1;NP_001354918.1;NP_005496.4	1664	601040	.	.	58.1773	61.0877	66.1911	51.9877	142.082	146.464	155.077	127.439	1.14865	7.6657	0.810438	1	1.24182	7.72693	0.70786	1	1.22801	7.71802	0.722287	1	1.08112	7.81956	0.892623	1	1.0691	7.81121	0.907957	1	7.56968	7.76864	7.56968	7.88066	7.56968	7.8646	7.76864	7.88066	7.76864	7.8646	7.56968	7.76864
950	NM_001204255,NM_005506	SCARB2	scavenger receptor class B member 2	protein_coding	NP_001191184.1;NP_005497.1	1665	602257	.	.	37.8325	37.7769	38.4252	36.9976	92.3954	90.5737	90.0252	90.6936	1.04604	7.58298	0.937959	1	1.01017	7.55747	0.986113	1	1.06967	7.59955	0.907232	1	-1.0355	7.59014	0.951917	1	1.02259	7.63131	0.96924	1	7.55761	7.62221	7.55761	7.57214	7.55761	7.65428	7.62221	7.57214	7.62221	7.65428	7.55761	7.62221
953	NM_001098175,NM_001164178,NM_001164179,NM_001164181,NM_001164182,NM_001164183,NM_001312654,NM_001320916,NM_001776,XM_011540370,XM_011540371,XM_011540372,XM_011540373,XM_011540374,XM_011540376,XM_011540377,XM_017016958,XM_017016959,XM_017016960,XM_017016961,XM_017016962,XM_017016963,XM_017016964	ENTPD1	ectonucleoside triphosphate diphosphohydrolase 1	protein_coding	NP_001091645.1;NP_001157650.1;NP_001157651.1;NP_001157653.1;NP_001157654.1;NP_001157655.1;NP_001299583.1;NP_001307845.1;NP_001767.3;XP_011538672.2;XP_011538673.1;XP_011538674.2;XP_011538675.2;XP_011538676.2;XP_011538678.2;XP_011538679.1;XP_016872447.1;XP_016872448.1;XP_016872449.1;XP_016872450.1;XP_016872451.1;XP_016872452.1;XP_016872453.1	3363	601752	.	.	0.061271	0.047077	0.064476	0.077991	0.149638	0.112873	0.151059	0.191181	-1.24011	-0.0101441	0.757774	1	-1.23093	-0.00919455	0.750733	1	-1.55527	-0.137372	0.487816	1	1.00747	-0.165031	1	1	-1.25411	-0.313989	0.73104	1	1.04613	0.894074	1.04613	0.899057	1.04613	0.751954	0.894074	0.899057	0.894074	0.751954	1.04613	0.894074
954	NM_001246,NM_203468,XM_011519212	ENTPD2	ectonucleoside triphosphate diphosphohydrolase 2	protein_coding	NP_001237.1;NP_982293.1;XP_011517514.1	3364	602012	.	.	6.60946	7.36871	6.03352	5.55465	16.1418	17.6672	14.1357	13.6163	1.21255	3.8053	0.740349	1	1.05606	3.69971	0.926063	1	1.38244	3.91167	0.578476	1	-1.14818	3.84145	0.813403	1	1.14011	4.03528	0.822199	1	3.76676	4.02614	3.76676	3.83982	3.76676	4.20441	4.02614	3.83982	4.02614	4.20441	3.76676	4.02614
955	NM_001114089,NM_001247,NM_001317941,NM_001322378,NM_001322379,NM_001322380,NM_001322381,NM_001322382,NM_001322383,NM_001322384,NM_001322385,NM_001322386,NM_001322387,NM_001322388,NM_001322389,NM_001322390,NM_001322391,NM_001322392,NM_001322393,NM_001322394,NM_001322395,NM_001322396,NM_001322397,NM_001322398,XM_006723665,XM_011529396,XM_011529397,XM_017028129,XM_017028130,XM_017028131,XM_017028132…	ENTPD6	ectonucleoside triphosphate diphosphohydrolase 6	protein_coding	NP_001107561.1;NP_001238.3;NP_001304870.1;NP_001309307.1;NP_001309308.1;NP_001309309.1;NP_001309310.1;NP_001309311.1;NP_001309312.1;NP_001309313.1;NP_001309314.1;NP_001309315.1;NP_001309316.1;NP_001309317.1;NP_001309318.1;NP_001309319.1;NP_001309320.1;NP_001309321.1;NP_001309322.1;NP_001309323.1;NP_001309324.1;NP_001309325.1;NP_001309326.1;NP_001309327.1;XP_006723728.1;XP_011527698.1;XP_011527699…	3368	603160	.	.	18.504	18.8368	18.7778	21.8637	45.1908	45.163	43.994	53.5953	-1.06447	6.10779	0.914155	1	-1.23944	6.00561	0.710656	1	1.08622	6.21298	0.886409	1	-1.16438	5.95645	0.79258	1	1.15625	6.17055	0.801893	1	6.17167	6.08282	6.17167	5.86675	6.17167	6.28941	6.08282	5.86675	6.08282	6.28941	6.17167	6.08282
957	NM_001249,NM_001321984,NM_001321985,NM_001321986,NM_001321987,NM_001321988,NM_001330189,NM_001382256,NM_001382257,NM_001382258,NM_001382259,NM_001382260,NM_001382262,NM_001382263,XM_017021814,XM_017021816,XM_017021817,XM_024449758,XR_001750611,XR_001750612	ENTPD5	ectonucleoside triphosphate diphosphohydrolase 5 (inactive)	protein_coding	NP_001240.1;NP_001308913.1;NP_001308914.1;NP_001308915.1;NP_001308916.1;NP_001308917.1;NP_001317118.1;NP_001369185.1;NP_001369186.1;NP_001369187.1;NP_001369188.1;NP_001369189.1;NP_001369191.1;NP_001369192.1;XP_016877303.1;XP_016877305.1;XP_016877306.1;XP_024305526.1	3367	603162	.	.	24.2568	22.9701	23.2274	16.3071	59.2404	55.073	54.4186	39.9742	1.54325	6.8297	0.454185	1	1.40175	6.74715	0.559638	1	1.46902	6.78696	0.506752	1	-1.10095	7.04129	0.867877	1	-1.05053	7.0739	0.93212	1	6.49873	7.11909	6.49873	6.98139	6.49873	7.04849	7.11909	6.98139	7.11909	7.04849	6.49873	7.11909
960	NM_000610,NM_001001389,NM_001001390,NM_001001391,NM_001001392,NM_001202555,NM_001202556,NM_001202557,XM_005253231,XM_005253232,XM_005253235,XM_005253238,XM_005253239,XM_005253240,XM_006718388,XM_006718390,XM_011520482,XM_011520483,XM_011520484,XM_011520485,XM_011520486,XM_011520487,XM_011520488,XM_011520489,XM_017018583,XM_017018584,XM_017018585	CD44	CD44 molecule (Indian blood group)	protein_coding	NP_000601.3;NP_001001389.1;NP_001001390.1;NP_001001391.1;NP_001001392.1;NP_001189484.1;NP_001189485.1;NP_001189486.1;XP_005253288.1;XP_005253289.1;XP_005253292.1;XP_005253295.1;XP_005253296.1;XP_005253297.1;XP_006718451.1;XP_006718453.1;XP_011518784.1;XP_011518785.1;XP_011518786.1;XP_011518787.1;XP_011518788.1;XP_011518789.1;XP_011518790.1;XP_011518791.1;XP_016874072.1;XP_016874073.1;XP_016874074…	1681	107269	.	.	6.19382	3.91145	4.10711	6.43354	15.1267	9.37808	9.62241	15.7708	1.00216	5.0442	0.997639	1	-1.55409	4.75962	0.447981	1	-1.59034	4.74709	0.424901	1	-1.55745	4.7614	0.445847	1	-1.59377	4.74888	0.42284	1	5.0845	5.08752	5.0845	4.47176	5.0845	4.44	5.08752	4.47176	5.08752	4.44	5.0845	5.08752
961	NM_001382306,NM_001777,NM_198793,XM_005247909,XM_017007536,XR_001740374,XR_001740375,XR_002959610,XR_002959611,XR_241521,XR_241522,XR_924218,XR_924219,XR_924220	CD47	CD47 molecule	protein_coding	NP_001369235.1;NP_001768.1;NP_942088.1;XP_005247966.1;XP_016863025.1	1682	601028	.	.	3.37203	3.19709	5.76824	3.74006	8.23526	7.66534	13.5142	9.16814	-1.02287	4.47158	0.969749	1	1.57797	4.85348	0.432459	1	-1.07263	4.43824	0.904506	1	1.61405	4.84124	0.410276	1	-1.04865	4.42157	0.93561	1	4.54884	4.51762	4.54884	5.18419	4.54884	4.45215	4.51762	5.18419	4.51762	4.45215	4.54884	4.51762
965	NM_001144822,NM_001779,NR_026665,XM_017002869	CD58	CD58 molecule	protein_coding	NP_001138294.1;NP_001770.1;XP_016858358.1	1688	153420	.	.	3.55379	4.47202	5.27807	4.0133	8.67914	10.7221	12.3658	9.83796	-1.10406	2.32126	0.868697	1	1.26358	2.56754	0.692844	1	1.15221	2.49526	0.81106	1	1.39506	2.50762	0.572017	1	1.2721	2.43177	0.683441	1	2.63524	2.51634	2.63524	2.92358	2.63524	2.80869	2.51634	2.92358	2.51634	2.80869	2.63524	2.51634
966	NM_000611,NM_001127223,NM_001127225,NM_001127226,NM_001127227,NM_203329,NM_203330,NM_203331	CD59	CD59 molecule (CD59 blood group)	protein_coding	NP_000602.1;NP_001120695.1;NP_001120697.1;NP_001120698.1;NP_001120699.1;NP_976074.1;NP_976075.1;NP_976076.1	1689	107271	.	.	18.5001	16.6868	22.6954	24.9999	45.1814	40.0083	53.1723	61.2831	-1.32075	7.49046	0.63049	1	-1.13136	7.5909	0.830844	1	-1.43169	7.4415	0.535341	1	1.1674	7.39184	0.788822	1	-1.084	7.21892	0.889053	1	7.684	7.28489	7.684	7.50686	7.684	7.1693	7.28489	7.50686	7.28489	7.1693	7.684	7.28489
967	NM_001257389,NM_001257390,NM_001257391,NM_001257392,NM_001257400,NM_001257401,NM_001267698,NM_001780,XM_024449283	CD63	CD63 molecule	protein_coding	NP_001244318.1;NP_001244319.1;NP_001244320.1;NP_001244321.1;NP_001244329.1;NP_001244330.1;NP_001254627.1;NP_001771.1;XP_024305051.1	1692	155740	.	.	200.699	175.355	213.639	216.306	490.151	420.429	500.528	530.237	-1.0405	7.87365	0.945258	1	-1.03738	7.87576	0.949388	1	-1.17636	7.78962	0.778625	1	1.003	7.8469	0.995947	1	-1.13057	7.75895	0.831787	1	7.90784	7.85081	7.90784	7.85511	7.90784	7.67457	7.85081	7.85511	7.85081	7.67457	7.90784	7.85081
968	NM_001040059,NM_001251	CD68	CD68 molecule	protein_coding	NP_001035148.1;NP_001242.2	1693	153634	.	.	106.161	102.372	104.847	91.7106	259.269	245.447	245.642	224.813	1.1849	7.52167	0.769063	1	1.11228	7.47291	0.853883	1	1.16924	7.5113	0.786713	1	-1.06529	7.59397	0.912867	1	-1.01339	7.62932	0.981724	1	7.40243	7.64587	7.40243	7.5551	7.40243	7.62677	7.64587	7.5551	7.64587	7.62677	7.40243	7.64587
972	NM_001025158,NM_001025159,NM_001364083,NM_001364084,NM_004355,NR_157074,XM_017010089,XM_017010090,XR_002956198	CD74	CD74 molecule	protein_coding	NP_001020329.1;NP_001020330.1;NP_001351012.1;NP_001351013.1;NP_004346.1;XP_016865578.1;XP_016865579.1	1697	142790	.	.	53.298	39.889	40.9116	50.197	130.166	95.6378	95.8505	123.05	1.0929	6.48157	0.877969	1	-1.22795	6.2756	0.722599	1	-1.21328	6.28347	0.738233	1	-1.34202	6.3476	0.611285	1	-1.326	6.35512	0.625909	1	6.4324	6.55914	6.4324	6.13995	6.4324	6.15703	6.55914	6.13995	6.55914	6.15703	6.4324	6.55914
973	NM_001783,NM_021601	CD79A	CD79a molecule	protein_coding	NP_001774.1;NP_067612.1	1698	112205	.	.	0.045837	0.03444	0.086832	0.095724	0.111944	0.082572	0.203435	0.234651	-1.9554	-2.98819	0.54258	1	-1.2456	-2.81556	0.871393	1	-2.4639	-3.04782	0.38215	1	1.56986	-3.14375	0.666686	1	-1.25979	-3.48179	1	1	0.171355	0.0889373	0.171355	0.138682	0.171355	0.0704636	0.0889373	0.138682	0.0889373	0.0704636	0.171355	0.0889373
975	NM_001297649,NM_004356,XM_011520492	CD81	CD81 molecule	protein_coding	NP_001284578.1;NP_004347.1;XP_011518794.1	1701	186845	.	.	71.2345	72.567	72.7794	85.2455	173.971	173.986	170.513	208.965	-1.16673	6.98348	0.789646	1	-1.20197	6.9638	0.750303	1	-1.12062	7.01062	0.843825	1	-1.03021	6.84668	0.959073	1	1.04115	6.89738	0.944511	1	7.10063	6.87991	7.10063	6.83734	7.10063	6.9376	6.87991	6.83734	6.87991	6.9376	7.10063	6.87991
976	NM_001025160,NM_001784,NM_078481,XM_011528451	ADGRE5	adhesion G protein-coupled receptor E5	protein_coding	NP_001020331.1;NP_001775.2;NP_510966.1;XP_011526753.1	1711	601211	.	.	23.0171	28.4672	21.9752	23.0274	56.213	68.2529	51.4851	56.4478	1.02979	6.33668	0.959705	1	-1.07198	6.26609	0.90445	1	1.30007	6.51693	0.650149	1	-1.10392	6.28817	0.864347	1	1.26246	6.53556	0.687043	1	6.33283	6.37467	6.33283	6.23384	6.33283	6.70729	6.37467	6.23384	6.37467	6.70729	6.33283	6.37467
977	NM_001039490,NM_004357,NM_139029,NM_139030,XM_024448780	CD151	CD151 molecule (Raph blood group)	protein_coding	NP_001034579.1;NP_004348.2;NP_620598.1;NP_620599.1;XP_024304548.1	1630	602243	.	.	77.8927	92.7697	73.1481	86.8322	190.231	222.424	171.376	212.855	-1.0891	7.11597	0.882626	1	-1.22055	7.03961	0.730269	1	1.11844	7.25918	0.84643	1	-1.12069	6.97325	0.843736	1	1.21809	7.2024	0.732895	1	7.18585	7.06359	7.18585	6.9005	7.18585	7.34629	7.06359	6.9005	7.06359	7.34629	7.18585	7.06359
983	NM_001170406,NM_001170407,NM_001320918,NM_001786,NM_033379,XM_005270303	CDK1	cyclin dependent kinase 1	protein_coding	NP_001163877.1;NP_001163878.1;NP_001307847.1;NP_001777.1;NP_203698.1;XP_005270360.1	1722	116940	.	.	41.0899	26.9665	43.1068	49.1667	100.351	64.6548	100.994	120.524	-1.16294	6.55197	0.794061	1	-1.17745	6.54369	0.777557	1	-1.75123	6.30866	0.335119	1	-1.01248	6.43008	0.983108	1	-1.50586	6.17388	0.480164	1	6.67051	6.45503	6.67051	6.43734	6.67051	5.87272	6.45503	6.43734	6.45503	5.87272	6.67051	6.45503
984	NM_001291345,NM_001787,NM_033486,NM_033487,NM_033489,NM_033490,XM_006711065,XM_011542490,XM_011542491,XM_011542492,XM_011542493,XM_011542494,XM_011542495,XM_017002925,XM_017002926,XM_017002927,XM_017002928,XM_024451174,XM_024451184,XM_024451190,XR_002958171,XR_002958172,XR_002958173,XR_002958174	CDK11B	cyclin dependent kinase 11B	protein_coding	NP_001278274.1;NP_001778.2;NP_277021.2;NP_277022.1;NP_277024.2;NP_277025.1;XP_006711128.1;XP_011540792.1;XP_011540793.1;XP_011540794.1;XP_011540795.1;XP_011540796.1;XP_011540797.1;XP_016858414.1;XP_016858415.1;XP_016858416.1;XP_016858417.1;XP_024306942.1;XP_024306952.1;XP_024306958.1	1729	176873	.	.	34.0549	35.9388	35.6637	36.4885	83.1696	86.1666	83.5553	89.4456	-1.06829	6.88866	0.909081	1	-1.04107	6.90676	0.94459	1	1.00102	6.93625	0.998762	1	1.02615	6.85897	0.964512	1	1.06938	6.88944	0.907698	1	6.9469	6.85239	6.9469	6.88932	6.9469	6.94836	6.85239	6.88932	6.85239	6.94836	6.9469	6.85239
987	NM_001199282,NM_001364905,NM_001367550,NM_006726,XM_005263372,XM_005263373,XM_005263374,XM_011532434,XM_017008873,XM_017008874	LRBA	LPS responsive beige-like anchor protein	protein_coding	NP_001186211.2;NP_001351834.1;NP_001354479.1;NP_006717.2;XP_005263429.1;XP_005263430.1;XP_005263431.1;XP_011530736.1;XP_016864362.1;XP_016864363.1	1742	606453	.	.	8.16515	6.97413	8.04905	8.04781	19.9411	16.7211	18.8579	19.7279	1.0398	6.48881	0.946333	1	-1.02348	6.44373	0.96816	1	-1.09529	6.39628	0.875024	1	-1.06422	6.4725	0.914396	1	-1.13889	6.426	0.822128	1	6.4762	6.53189	6.4762	6.44309	6.4762	6.34643	6.53189	6.44309	6.53189	6.34643	6.4762	6.53189
988	NM_001253	CDC5L	cell division cycle 5 like	protein_coding	NP_001244.1	1743	602868	.	.	11.28	11.0564	14.4964	13.1569	27.5484	26.5088	33.9632	32.252	-1.13971	6.37903	0.821135	1	1.07173	6.52103	0.90472	1	-1.13604	6.38122	0.82549	1	1.22146	6.43311	0.729445	1	1.00323	6.284	0.995828	1	6.48593	6.2995	6.48593	6.5848	6.48593	6.3041	6.2995	6.5848	6.2995	6.3041	6.48593	6.2995
989	NM_001011553,NM_001242956,NM_001363715,NM_001375299,NM_001788,XM_006715806,XM_011515656,XM_011515661,XM_017012855,XM_017012856,XM_017012857,XM_017012858,XM_017012859,XM_017012860,XM_017012861,XM_024447010	SEPTIN7	septin 7	protein_coding	NP_001011553.2;NP_001229885.1;NP_001350644.1;NP_001362228.1;NP_001779.3;XP_006715869.1;XP_011513958.1;XP_011513963.1;XP_016868344.1;XP_016868345.1;XP_016868346.1;XP_016868347.1;XP_016868348.1;XP_016868349.1;XP_016868350.1;XP_024302778.1	1717	603151	.	.	68.6624	52.9414	76.3518	57.1068	167.689	126.932	178.882	139.988	-1.06502	7.82307	0.913196	1	1.1122	7.94651	0.853944	1	-1.34402	7.67027	0.609238	1	1.18451	7.90422	0.769463	1	-1.26197	7.61887	0.687332	1	7.87377	7.78328	7.87377	8.02656	7.87377	7.44932	7.78328	8.02656	7.78328	7.44932	7.87377	7.78328
990	NM_001254,XM_011525541,XM_011525542	CDC6	cell division cycle 6	protein_coding	NP_001245.1;XP_011523843.1;XP_011523844.1	1744	602627	.	.	25.26	15.0559	24.7578	25.0085	61.6907	36.0979	58.0042	61.3042	-1.01154	6.60037	0.984363	1	-1.0567	6.56938	0.924108	1	-1.57815	6.31693	0.431604	1	-1.04465	6.56092	0.939915	1	-1.56015	6.30679	0.443214	1	6.62289	6.60651	6.62289	6.54415	6.62289	5.97308	6.60651	6.54415	6.60651	5.97308	6.62289	6.60651
991	NM_001255	CDC20	cell division cycle 20	protein_coding	NP_001246.2	1723	603618	.	.	65.5268	80.2682	61.0715	89.2682	160.031	192.451	143.082	218.826	-1.33117	7.12047	0.620956	1	-1.5027	7.04802	0.48211	1	-1.06182	7.26945	0.917393	1	-1.12886	6.81466	0.833944	1	1.25367	7.07169	0.695813	1	7.32083	6.91111	7.32083	6.73779	7.32083	7.23485	6.91111	6.73779	6.91111	7.23485	7.32083	6.91111
993	NM_001789,NM_201567,XM_006713434,XM_006713435,XR_001740392	CDC25A	cell division cycle 25A	protein_coding	NP_001780.2;NP_963861.1;XP_006713497.1;XP_006713498.1	1725	116947	.	.	3.44914	2.58655	4.41954	4.48093	8.42357	6.20151	10.3544	10.9843	-1.2543	4.03799	0.696923	1	-1.04006	4.16365	0.946971	1	-1.62955	3.88331	0.402236	1	1.20599	4.00677	0.747672	1	-1.29917	3.68974	0.652867	1	4.26639	3.95842	4.26639	4.21272	4.26639	3.60827	3.95842	4.21272	3.95842	3.60827	4.26639	3.95842
994	NM_001287516,NM_001287517,NM_001287518,NM_001287519,NM_001287520,NM_001287522,NM_001287524,NM_004358,NM_021872,NM_021873,NR_136335,NR_136336,XR_937181	CDC25B	cell division cycle 25B	protein_coding	NP_001274445.1;NP_001274446.1;NP_001274447.1;NP_001274448.1;NP_001274449.1;NP_001274451.1;NP_001274453.1;NP_004349.1;NP_068658.1;NP_068659.1	1726	116949	.	.	26.8182	33.914	23.5445	31.1723	65.4961	81.3121	55.1616	76.4137	-1.08151	6.72361	0.892249	1	-1.31529	6.59485	0.635723	1	1.21164	6.92406	0.739847	1	-1.21616	6.53174	0.735074	1	1.3104	6.87409	0.64029	1	6.79169	6.6797	6.79169	6.4004	6.79169	7.06638	6.6797	6.4004	6.6797	7.06638	6.79169	6.6797
995	NM_001287582,NM_001287583,NM_001318098,NM_001364026,NM_001364027,NM_001364028,NM_001790,NM_022809,XM_005272145,XM_006714739,XM_011543759,XM_011543760,XM_011543761,XM_011543762,XM_011543763,XM_011543764	CDC25C	cell division cycle 25C	protein_coding	NP_001274511.1;NP_001274512.1;NP_001305027.1;NP_001350955.1;NP_001350956.1;NP_001350957.1;NP_001781.2;NP_073720.1;XP_005272202.1;XP_006714802.1;XP_011542061.1;XP_011542062.1;XP_011542063.1;XP_011542064.1;XP_011542065.1;XP_011542066.1	1727	157680	.	.	11.5808	9.4567	9.56077	13.0459	28.2828	22.6734	22.3996	31.9799	-1.08916	4.76008	0.88333	1	-1.38759	4.60343	0.572548	1	-1.30111	4.64327	0.65019	1	-1.274	4.53315	0.676585	1	-1.1946	4.57495	0.759554	1	4.86898	4.75015	4.86898	4.41537	4.86898	4.50399	4.75015	4.41537	4.75015	4.50399	4.86898	4.75015
996	NM_001114091,NM_001256,NM_001293089,NM_001293091,NM_001353035,NM_001353047,NM_001353049,NM_001353050,NM_001353051,NR_148340,XM_011525546,XM_011525547,XM_011525548,XM_011525549,XM_017025481,XM_017025484,XM_017025485,XM_017025486,XM_017025488,XM_024451052,XR_934630	CDC27	cell division cycle 27	protein_coding	NP_001107563.1;NP_001247.3;NP_001280018.1;NP_001280020.1;NP_001339964.1;NP_001339976.1;NP_001339978.1;NP_001339979.1;NP_001339980.1;XP_011523848.1;XP_011523849.1;XP_011523850.1;XP_011523851.1;XP_016880970.1;XP_016880973.1;XP_016880974.1;XP_016880975.1;XP_016880977.1;XP_024306820.1	1728	116946	.	.	19.2579	16.2998	23.9509	21.1594	47.032	39.0804	56.1139	51.8687	-1.07148	6.98782	0.904983	1	1.0955	7.10401	0.874615	1	-1.25664	6.88143	0.692823	1	1.17381	7.05738	0.781594	1	-1.17281	6.82683	0.782785	1	7.04737	6.94854	7.04737	7.17801	7.04737	6.72059	6.94854	7.17801	6.94854	6.72059	7.04737	6.94854
997	NM_004359,XM_005259690,XM_006722952	CDC34	cell division cycle 34, ubiqiutin conjugating enzyme	protein_coding	NP_004350.1;XP_005259747.1;XP_006723015.1	1734	116948	.	.	68.8641	88.7935	67.0232	75.1729	168.181	212.891	157.026	184.274	-1.06822	6.79752	0.909186	1	-1.1537	6.74488	0.804668	1	1.2354	7.0048	0.71464	1	-1.08002	6.69469	0.894145	1	1.31968	6.96303	0.631592	1	6.85646	6.76209	6.85646	6.65209	6.85646	7.15906	6.76209	6.65209	6.76209	7.15906	6.85646	6.76209
998	NM_001039802,NM_001791,NM_044472	CDC42	cell division cycle 42	protein_coding	NP_001034891.1;NP_001782.1;NP_426359.1	1736	116952	.	.	18.369	13.0971	22.6658	21.6452	44.8612	31.4014	53.103	53.0597	-1.13131	7.81399	0.830894	1	1.0153	7.9112	0.979097	1	-1.5739	7.60992	0.434021	1	1.14861	7.82565	0.810462	1	-1.39123	7.50371	0.568298	1	7.90607	7.72886	7.90607	7.92788	7.90607	7.25516	7.72886	7.92788	7.72886	7.25516	7.90607	7.72886
999	NM_001317184,NM_001317185,NM_001317186,NM_004360	CDH1	cadherin 1	protein_coding	NP_001304113.1;NP_001304114.1;NP_001304115.1;NP_004351.1	1748	192090	.	.	86.098	72.1891	71.7849	79.0098	210.27	173.08	168.183	193.679	1.11528	8.76088	0.850143	1	-1.13116	8.59387	0.831012	1	-1.04494	8.64868	0.939348	1	-1.26156	8.67955	0.687634	1	-1.1654	8.73126	0.791006	1	8.68344	8.84049	8.68344	8.5061	8.68344	8.62019	8.84049	8.5061	8.84049	8.62019	8.68344	8.84049
1000	NM_001308176,NM_001792,XM_011525788,XM_017025514	CDH2	cadherin 2	protein_coding	NP_001295105.1;NP_001783.2;XP_011524090.1;XP_016881003.1	1759	114020	.	.	15.264	14.1659	15.5304	18.7126	37.2781	33.9641	36.3856	45.8709	-1.2017	6.21564	0.750784	1	-1.23891	6.19579	0.711155	1	-1.26077	6.18467	0.688828	1	-1.03096	6.05523	0.958205	1	-1.04915	6.04293	0.934132	1	6.35918	6.09763	6.35918	6.05429	6.35918	6.02944	6.09763	6.05429	6.09763	6.02944	6.35918	6.09763
1003	NM_001795,XM_011522801,XM_024450133	CDH5	cadherin 5	protein_coding	NP_001786.2;XP_011521103.1;XP_024305901.1	1764	601120	.	.	0.013946	0.028354	0.023239	0.034495	0.034059	0.067982	0.054447	0.084559	-2.38361	-2.83039	0.360636	1	-1.51855	-2.67868	0.656613	1	-1.15263	-2.51583	1	1	1.56986	-3.14375	0.666686	1	2.06506	-2.93798	0.54258	1	0.20682	0.0889373	0.20682	0.138682	0.20682	0.180756	0.0889373	0.138682	0.0889373	0.180756	0.20682	0.0889373
1004	NM_001362435,NM_004932,XM_011513921,XM_017008910,XR_001741972	CDH6	cadherin 6	protein_coding	NP_001349364.1;NP_004923.1;XP_011512223.1;XP_016864399.1	1765	603007	.	.	1.43187	0.710501	1.59198	2.45973	3.49694	1.70349	3.72981	6.02962	-1.63844	3.83746	0.396595	1	-1.6405	3.83629	0.396487	1	-3.25561	3.53853	0.0478401	1	-1.00125	3.43738	1	1	-1.987	3.02848	0.242813	1	4.22591	3.5619	4.22591	3.56025	4.22591	2.68688	3.5619	3.56025	3.5619	2.68688	4.22591	3.5619
1005	NM_001317214,NM_001362438,NM_004361,NM_033646	CDH7	cadherin 7	protein_coding	NP_001304143.1;NP_001349367.1;NP_004352.2;NP_387450.1	1766	605806	.	.	0.451672	0.295252	0.427061	0.402298	1.10308	0.707897	1.00055	0.986167	1.16067	2.39271	0.802125	1	1.03757	2.30848	0.952569	1	-1.3229	2.09697	0.637284	1	-1.11865	2.41772	0.848536	1	-1.53544	2.22244	0.464721	1	2.54459	2.72498	2.54459	2.58883	2.54459	2.21845	2.72498	2.58883	2.72498	2.21845	2.54459	2.72498
1007	NM_016279	CDH9	cadherin 9	protein_coding	NP_057363.3	1768	609974	.	.	0.12364	0.071171	0.175016	0.137855	0.301957	0.170639	0.41004	0.337929	-1.07705	-1.07093	0.958105	1	1.24589	-0.8687	0.761324	1	-1.8413	-1.35523	0.377491	1	1.34182	-0.903931	0.663602	1	-1.70921	-1.42155	0.454219	1	0.548362	0.515216	0.548362	0.656784	0.548362	0.32224	0.515216	0.656784	0.515216	0.32224	0.548362	0.515216
1008	NM_001317222,NM_001317224,NM_001362460,NM_006727,XM_011513923	CDH10	cadherin 10	protein_coding	NP_001304151.1;NP_001304153.1;NP_001349389.1;NP_006718.2;XP_011512225.1	1749	604555	.	.	0.239804	0.301896	0.440388	0.344783	0.585656	0.723824	1.03177	0.845179	-1.39744	0.186235	0.603004	1	1.24074	0.558405	0.728466	1	-1.07304	0.352133	0.934672	1	1.73381	0.372248	0.370491	1	1.30225	0.12887	0.684894	1	1.19483	0.942611	1.19483	1.37849	1.19483	1.13835	0.942611	1.37849	0.942611	1.13835	1.19483	0.942611
1009	NM_001308392,NM_001330576,NM_001797,XM_005255762,XM_005255763,XM_011522803,XM_024450134	CDH11	cadherin 11	protein_coding	NP_001295321.1;NP_001317505.1;NP_001788.2;XP_005255819.1;XP_005255820.1;XP_011521105.1;XP_024305902.1	1750	600023	.	.	0.01303	0.021981	0.063093	0.03368	0.031822	0.052701	0.14782	0.082561	-2.24587	-2.22343	0.356958	1	1.82289	-1.37881	0.413895	1	-1.37048	-2.00003	0.688767	1	4.09258	-1.64088	0.0484502	1	1.63767	-2.47873	0.656613	1	0.324501	0.152217	0.324501	0.547204	0.324501	0.243098	0.152217	0.547204	0.152217	0.243098	0.324501	0.152218
1010	NM_001317227,NM_001317228,NM_001364104,NM_001364105,NM_001364106,NM_001364107,NM_001364108,NM_001364109,NM_004061	CDH12	cadherin 12	protein_coding	NP_001304156.1;NP_001304157.1;NP_001351033.1;NP_001351034.1;NP_001351035.1;NP_001351036.1;NP_001351037.1;NP_001351038.1;NP_004052.2	1751	600562	.	.	5.17825	3.88194	9.23455	5.64615	12.6464	9.30733	21.6353	13.8406	-1.06577	4.4712	0.913243	1	1.58611	4.88659	0.427294	1	-1.40058	4.29434	0.562196	1	1.69042	4.8521	0.366961	1	-1.31415	4.24143	0.638439	1	4.57622	4.48829	4.57622	5.21923	4.57622	4.11417	4.48829	5.21923	4.48829	4.11417	4.57622	4.48829
1013	NM_004933	CDH15	cadherin 15	protein_coding	NP_004924.1	1754	114019	.	.	0.288591	0.313024	0.43684	0.309991	0.704803	0.750505	1.02346	0.759891	-1.04858	-0.0371657	0.958471	1	1.37083	0.231948	0.616902	1	1.05252	0.0317906	0.939108	1	1.43738	0.209567	0.558543	1	1.10364	0.00311676	0.911747	1	0.975914	0.942611	0.975914	1.21791	0.975914	1.01276	0.942611	1.21791	0.942611	1.01276	0.975914	0.942611
1015	NM_001144663,NM_004063,XM_011516790	CDH17	cadherin 17	protein_coding	NP_001138135.1;NP_004054.3;XP_011515092.1	1756	603017	.	.	116.561	119.413	153.262	114.203	284.667	286.303	359.073	279.95	1.04413	8.84418	0.940398	1	1.30616	9.01816	0.644043	1	1.09542	8.87992	0.874601	1	1.25095	9.04552	0.69839	1	1.04911	8.91	0.933845	1	8.8158	8.87797	8.8158	9.20038	8.8158	8.947	8.87797	9.20038	8.87797	8.947	8.8158	8.87797
1017	NM_001290230,NM_001798,NM_052827,XM_011537732	CDK2	cyclin dependent kinase 2	protein_coding	NP_001277159.1;NP_001789.2;NP_439892.2;XP_011536034.1	1771	116953	.	.	31.9699	22.4465	34.8661	37.5107	78.0777	53.8175	81.6866	91.9513	-1.14466	6.40053	0.8153	1	-1.10571	6.42398	0.86209	1	-1.5928	6.19783	0.422456	1	1.03523	6.32498	0.952453	1	-1.3915	6.08123	0.568435	1	6.51009	6.31745	6.51009	6.36678	6.51009	5.84786	6.31745	6.36678	6.31745	5.84786	6.51009	6.31745
1018	NM_001258	CDK3	cyclin dependent kinase 3	protein_coding	NP_001249.1	1772	123828	.	.	0.097256	0.131236	0.425756	0.098563	0.23752	0.314651	0.997489	0.241611	1.03946	-2.31349	1	1	4.16681	-1.10718	0.0395799	1	1.38476	-2.12214	0.742203	1	4.00662	-1.07135	0.0495113	1	1.33196	-2.08085	0.820975	1	0.224231	0.232492	0.224231	0.770864	0.224231	0.302858	0.232492	0.770864	0.232492	0.302858	0.224231	0.232492
1019	NM_000075	CDK4	cyclin dependent kinase 4	protein_coding	NP_000066.1	1773	123829	.	.	114.36	80.6796	103.115	121.917	279.293	193.437	241.586	298.86	-1.04175	7.91001	0.943596	1	-1.2155	7.8053	0.735575	1	-1.44271	7.69898	0.526663	1	-1.16678	7.77323	0.789487	1	-1.38489	7.66441	0.57361	1	7.9449	7.88613	7.9449	7.66461	7.9449	7.4187	7.88613	7.66461	7.88613	7.4187	7.9449	7.88613
1020	NM_001164410,NM_004935	CDK5	cyclin dependent kinase 5	protein_coding	NP_001157882.1;NP_004926.1	1774	123831	.	.	12.3173	13.0663	15.5284	15.773	30.0817	31.3277	36.3811	38.665	-1.2537	4.09469	0.697455	1	-1.04551	4.21637	0.939729	1	-1.14864	4.15201	0.811978	1	1.19912	4.05936	0.755073	1	1.09146	3.98713	0.881266	1	4.32001	4.01199	4.32001	4.25907	4.32001	4.13075	4.01199	4.25907	4.01199	4.13075	4.32001	4.01199
1021	NM_001145306,NM_001259,XM_006715835	CDK6	cyclin dependent kinase 6	protein_coding	NP_001138778.1;NP_001250.1;XP_006715898.1	1777	603368	.	.	11.1789	7.39555	12.3531	10.8777	27.3014	17.7315	28.9416	26.6648	1.05115	7.1354	0.931282	1	1.10625	7.17362	0.861312	1	-1.40566	6.87427	0.556424	1	1.05241	7.20825	0.929633	1	-1.47756	6.91674	0.500401	1	7.10915	7.18061	7.10915	7.25382	7.10915	6.62213	7.18061	7.25382	7.18061	6.62213	7.10915	7.18061
1022	NM_001324069,NM_001324070,NM_001324071,NM_001324072,NM_001324074,NM_001324075,NM_001324077,NM_001324078,NM_001799,NR_136690,XM_011543094	CDK7	cyclin dependent kinase 7	protein_coding	NP_001310998.1;NP_001310999.1;NP_001311000.1;NP_001311001.1;NP_001311003.1;NP_001311004.1;NP_001311006.1;NP_001311007.1;NP_001790.1;XP_011541396.1	1778	601955	.	.	21.8945	23.2659	23.1312	22.0311	53.4714	55.7821	54.1933	54.0056	1.0145	5.09058	0.98073	1	1.01584	5.09149	0.978877	1	1.09539	5.14732	0.875322	1	1.00132	5.1019	0.998786	1	1.07974	5.15738	0.895026	1	5.12097	5.14115	5.12097	5.143	5.12097	5.24881	5.14115	5.143	5.14115	5.24881	5.12097	5.14115
1024	NM_001260,NM_001318368,NM_001346501,XM_011534865,XM_017020317,XM_017020318	CDK8	cyclin dependent kinase 8	protein_coding	NP_001251.1;NP_001305297.1;NP_001333430.1;XP_011533167.1;XP_016875806.1;XP_016875807.1	1779	603184	.	.	5.72697	6.47341	6.55086	5.64163	13.9865	15.5206	15.3478	13.8295	1.04138	4.2508	0.945189	1	1.1246	4.30827	0.840135	1	1.19782	4.35708	0.756136	1	1.07991	4.33625	0.895325	1	1.15022	4.38423	0.809966	1	4.29448	4.35006	4.29448	4.45573	4.29448	4.54272	4.35006	4.45573	4.35006	4.54272	4.29448	4.35006
1025	NM_001261	CDK9	cyclin dependent kinase 9	protein_coding	NP_001252.1	1780	603251	.	.	15.5265	13.7015	15.5267	17.8589	37.9192	32.8507	36.3771	43.778	-1.124	5.50011	0.840148	1	-1.18265	5.46598	0.772067	1	-1.24466	5.43284	0.70556	1	-1.05218	5.37715	0.930344	1	-1.10735	5.34183	0.8605	1	5.61082	5.44583	5.61082	5.37416	5.61082	5.30225	5.44583	5.37416	5.44583	5.30225	5.61082	5.44583
1026	NM_000389,NM_001220777,NM_001220778,NM_001291549,NM_001374509,NM_001374510,NM_001374511,NM_001374512,NM_001374513,NM_078467,NR_164655,NR_164656	CDKN1A	cyclin dependent kinase inhibitor 1A	protein_coding	NP_000380.1;NP_001207706.1;NP_001207707.1;NP_001278478.1;NP_001361438.1;NP_001361439.1;NP_001361440.1;NP_001361441.1;NP_001361442.1;NP_510867.1	1784	116899	.	.	39.396	52.1115	83.6827	43.0764	96.2138	124.942	196.058	105.595	-1.07171	6.57848	0.904745	1	1.87716	7.15205	0.279213	1	1.2592	6.80329	0.690242	1	2.01178	7.11819	0.230572	1	1.3495	6.75997	0.604511	1	6.64164	6.54276	6.64164	7.54344	6.64164	6.97117	6.54276	7.54344	6.54276	6.97117	6.64164	6.54276
1027	NM_004064	CDKN1B	cyclin dependent kinase inhibitor 1B	protein_coding	NP_004055.1	1785	600778	.	.	23.1448	17.6567	23.5874	23.3143	56.5248	42.3337	55.2622	57.1512	1.01601	5.93525	0.978395	1	-1.01604	5.91229	0.978343	1	-1.26051	5.76657	0.689243	1	-1.03231	5.92392	0.956437	1	-1.28069	5.77938	0.669204	1	5.94663	5.96917	5.94663	5.92404	5.94663	5.61869	5.96917	5.92404	5.96917	5.61869	5.94663	5.96917
1028	NM_000076,NM_001122630,NM_001122631,NM_001362474,NM_001362475	CDKN1C	cyclin dependent kinase inhibitor 1C	protein_coding	NP_000067.1;NP_001116102.1;NP_001116103.1;NP_001349403.1;NP_001349404.1	1786	600856	.	.	42.1582	23.9761	24.7056	35.0402	102.96	57.4851	57.8819	85.8952	1.21629	6.18512	0.735025	1	-1.45947	5.79008	0.51424	1	-1.4394	5.79839	0.529751	1	-1.77513	5.96413	0.323805	1	-1.75071	5.97156	0.335526	1	6.05823	6.33687	6.05823	5.52268	6.05823	5.54224	6.33687	5.52268	6.33687	5.54224	6.05823	6.33687
1029	NM_000077,NM_001195132,NM_001363763,NM_058195,NM_058197,XM_005251343,XM_011517675,XM_011517676,XR_929159	CDKN2A	cyclin dependent kinase inhibitor 2A	protein_coding	NP_000068.1;NP_001182061.1;NP_001350692.1;NP_478102.2;NP_478104.2;XP_005251400.1;XP_011515977.1;XP_011515978.1	1787	600160	.	.	111.014	105.989	93.75	99.4075	271.12	254.118	219.644	243.681	1.1398	6.91046	0.820918	1	-1.09701	6.74778	0.872787	1	1.12759	6.90221	0.835454	1	-1.25038	6.84958	0.699194	1	-1.01083	6.99404	0.985288	1	6.82542	7.01264	6.82542	6.69307	6.82542	6.99722	7.01264	6.69307	7.01264	6.99722	6.82542	7.01264
1030	NM_004936,NM_078487	CDKN2B	cyclin dependent kinase inhibitor 2B	protein_coding	NP_004927.2;NP_511042.1	1788	600431	.	.	8.13363	8.97156	7.34936	5.81522	19.8641	21.5102	17.2186	14.2551	1.43096	4.88146	0.536924	1	1.2303	4.75736	0.720853	1	1.61827	4.98836	0.407604	1	-1.1631	5.01206	0.79448	1	1.1309	5.20836	0.832081	1	4.65697	5.15666	4.65697	4.94525	4.65697	5.32945	5.15666	4.94525	5.15666	5.32945	4.65697	5.15666
1031	NM_001262,NM_078626	CDKN2C	cyclin dependent kinase inhibitor 2C	protein_coding	NP_001253.1;NP_523240.1	1789	603369	.	.	2.80671	2.81194	3.3262	4.85653	6.85462	6.7419	7.79285	11.905	-1.6912	3.08116	0.370063	1	-1.47866	3.15509	0.503596	1	-1.69748	3.07963	0.365899	1	1.14374	2.75376	0.821769	1	-1.00371	2.65174	0.996429	1	3.53527	2.86062	3.53527	3.02924	3.53527	2.856	2.86062	3.02924	2.86062	2.856	3.53527	2.86062
1032	NM_001800,NM_079421	CDKN2D	cyclin dependent kinase inhibitor 2D	protein_coding	NP_001791.1;NP_524145.1	1790	600927	.	.	1.25158	1.54542	1.22546	1.29735	3.05663	3.70529	2.8711	3.18025	-1.12536	0.943259	0.851396	1	-1.14877	0.927997	0.827215	1	1.14058	1.1202	0.836755	1	-1.0208	0.841871	0.97688	1	1.28353	1.04603	0.682642	1	1.58681	1.4753	1.58681	1.45634	1.58681	1.71625	1.4753	1.45634	1.4753	1.71625	1.58681	1.4753
1033	NM_001130851,NM_001330173,NM_005192,XM_024449458	CDKN3	cyclin dependent kinase inhibitor 3	protein_coding	NP_001124323.1;NP_001317102.1;NP_005183.2;XP_024305226.1	1791	123832	.	.	24.4563	23.5314	25.2862	31.3476	59.7277	56.4188	59.2424	76.8434	-1.24857	4.7074	0.70202	1	-1.26679	4.69798	0.683524	1	-1.25856	4.70239	0.691903	1	-1.01459	4.52809	0.980911	1	-1.008	4.53291	0.989986	1	4.90586	4.59747	4.90586	4.57744	4.90586	4.58646	4.59747	4.57744	4.59747	4.58646	4.90586	4.59747
1036	NM_001323565,NM_001323566,NM_001323567,NM_001801,NR_136618,NR_136619,NR_136620,NR_136621	CDO1	cysteine dioxygenase type 1	protein_coding	NP_001310494.1;NP_001310495.1;NP_001310496.1;NP_001792.2	1795	603943	.	.	1.03483	1.08465	1.23353	1.10075	2.52729	2.60054	2.88999	2.69832	-1.05156	0.917756	0.935046	1	1.08906	1.01361	0.893992	1	1.01556	0.964122	0.98929	1	1.14521	0.981865	0.832976	1	1.06791	0.930672	0.918169	1	1.53891	1.49171	1.53891	1.62088	1.53891	1.55357	1.49171	1.62088	1.49171	1.55357	1.53891	1.49171
1039	NM_001802,XM_024450143	CDR2	cerebellar degeneration related protein 2	protein_coding	NP_001793.1;XP_024305911.1	1799	117340	.	.	19.6366	23.1131	23.1582	23.2453	47.9569	55.4159	54.2566	56.9821	-1.15752	5.96745	0.800456	1	-1.03322	6.04564	0.955173	1	1.04	6.09761	0.946157	1	1.12031	5.94236	0.84444	1	1.20382	5.99809	0.748576	1	6.08974	5.88203	6.08974	6.0433	6.08974	6.14552	5.88203	6.0433	5.88203	6.14552	6.08974	5.88203
1040	NM_001263,XM_005262687,XM_017007648,XM_017007649,XM_017007650,XM_017007651	CDS1	CDP-diacylglycerol synthase 1	protein_coding	NP_001254.2;XP_005262744.1;XP_016863137.1;XP_016863138.1;XP_016863139.1;XP_016863140.1	1800	603548	.	.	3.50797	2.38683	3.81814	3.07091	8.56724	5.72265	8.94539	7.52783	1.16638	3.96784	0.791682	1	1.20455	3.99296	0.749115	1	-1.23104	3.7114	0.721428	1	1.03272	4.09797	0.956861	1	-1.43586	3.8379	0.533974	1	3.94666	4.15531	3.94666	4.1992	3.94666	3.66819	4.15531	4.1992	4.15531	3.66819	3.94666	4.15531
1045	NM_001265,NM_001354700,XM_011534875,XM_011534876,XM_011534878,XM_011534879	CDX2	caudal type homeobox 2	protein_coding	NP_001256.4;NP_001341629.1;XP_011533177.1;XP_011533178.1;XP_011533180.1;XP_011533181.1	1806	600297	.	.	55.8164	51.4953	69.1792	56.5026	136.316	123.465	162.078	138.507	1.01253	7.72767	0.98288	1	1.192	7.85087	0.761147	1	-1.04306	7.68858	0.941881	1	1.17724	7.85912	0.77762	1	-1.05614	7.69779	0.924733	1	7.72529	7.74317	7.72529	7.97757	7.72529	7.66475	7.74317	7.97757	7.74317	7.66475	7.72529	7.74317
1047	NM_001130675,NM_004362	CLGN	calmegin	protein_coding	NP_001124147.1;NP_004353.1	2060	601858	.	.	38.0458	29.6345	25.2346	25.3183	92.9164	71.0516	59.1213	62.0636	1.54047	6.56696	0.456118	1	-1.03082	6.20029	0.95835	1	1.22689	6.37697	0.723711	1	-1.58794	6.5499	0.425353	1	-1.25559	6.69045	0.693945	1	6.24067	6.85734	6.24067	6.19747	6.24067	6.53214	6.85734	6.19747	6.85734	6.53214	6.24067	6.85734
1048	NM_001291484,NM_001308398,NM_004363,XM_011526322,XM_017026145,XM_017026146	CEACAM5	CEA cell adhesion molecule 5	protein_coding	NP_001278413.1;NP_001295327.1;NP_004354.3;XP_011524624.1;XP_016881634.1;XP_016881635.1	1817	114890	.	.	0.03928	0.025838	0.023258	0.086657	0.09593	0.061949	0.054491	0.212425	-2.10268	-1.8349	0.328167	1	-3.83051	-2.05426	0.0781491	1	-2.84938	-1.93144	0.190953	1	-1.82016	-2.71992	0.625504	1	-1.35491	-2.54982	0.757076	1	0.418253	0.212838	0.418253	0.119668	0.418253	0.159362	0.212838	0.119668	0.212838	0.159362	0.418253	0.212838
1050	NM_001285829,NM_001287424,NM_001287435,NM_004364	CEBPA	CCAAT enhancer binding protein alpha	protein_coding	NP_001272758.1;NP_001274353.1;NP_001274364.1;NP_004355.2	1833	116897	.	.	123.013	99.9413	103.751	133.194	300.426	239.619	243.076	326.502	-1.0577	8.50702	0.922631	1	-1.31794	8.36148	0.633008	1	-1.27173	8.38394	0.677487	1	-1.24604	8.31602	0.703461	1	-1.20235	8.3392	0.74976	1	8.55065	8.46994	8.55065	8.15358	8.55065	8.2049	8.46994	8.15358	8.46994	8.2049	8.55065	8.46994
1051	NM_001285878,NM_001285879,NM_005194	CEBPB	CCAAT enhancer binding protein beta	protein_coding	NP_001272807.1;NP_001272808.1;NP_005185.2	1834	189965	.	.	18.4978	22.4194	11.2687	15.54	45.1757	53.7528	26.4011	38.0938	1.20031	5.10978	0.752765	1	-1.43702	4.73449	0.532238	1	1.50294	5.29545	0.482628	1	-1.72487	4.89527	0.348959	1	1.25212	5.40669	0.697969	1	5.01617	5.27214	5.01617	4.51241	5.01617	5.58899	5.27214	4.51241	5.27214	5.58899	5.01617	5.27214
1052	NM_005195	CEBPD	CCAAT enhancer binding protein delta	protein_coding	NP_005186.2	1835	116898	.	.	32.6029	27.1051	31.296	40.9007	79.6236	64.9871	73.3224	100.261	-1.22545	5.65003	0.725479	1	-1.34344	5.5919	0.610276	1	-1.44016	5.55016	0.529282	1	-1.09628	5.43122	0.874084	1	-1.17521	5.38439	0.780567	1	5.81421	5.52665	5.81421	5.39705	5.81421	5.2992	5.52665	5.39705	5.52665	5.2992	5.81421	5.52665
1054	NM_001252296,NM_001806,XM_024451327	CEBPG	CCAAT enhancer binding protein gamma	protein_coding	NP_001239225.1;NP_001797.1;XP_024307095.1	1837	138972	.	.	33.508	33.6747	27.9037	25.4016	81.834	80.7384	65.3747	62.2679	1.35269	6.91378	0.601616	1	1.06999	6.72915	0.906918	1	1.39646	6.94036	0.564003	1	-1.26421	6.95608	0.685164	1	1.03236	7.13847	0.956162	1	6.69315	7.12535	6.69315	6.78984	6.69315	7.17097	7.12535	6.78984	7.12535	7.17097	6.69315	7.12535
1056	NM_001807	CEL	carboxyl ester lipase	protein_coding	NP_001798.3	1848	114840	.	.	0.779799	0.744129	0.462982	0.713765	1.90444	1.78412	1.08471	1.74968	1.11699	0.979712	0.865515	1	-1.57139	0.61426	0.45773	1	1.09968	0.968385	0.882561	1	-1.75517	0.710142	0.356721	1	-1.01574	1.0478	0.989206	1	1.5037	1.60912	1.5037	1.11606	1.5037	1.594	1.60912	1.11606	1.60912	1.594	1.5037	1.60912
1057	NR_001275	CELP	carboxyl ester lipase pseudogene	transcribed_pseudogene	.	1849	.	.	.	1.06961	0.925256	0.90197	0.973896	2.61222	2.21839	2.1132	2.38734	1.13419	0.18336	0.839498	1	-1.10657	0.022204	0.88602	1	-1.00241	0.0924649	1	1	-1.25504	0.118483	0.721317	1	-1.1369	0.186937	0.864383	1	1.02641	1.12191	1.02641	0.953762	1.02641	1.02464	1.12191	0.953762	1.12191	1.02464	1.02641	1.12191
1058	NM_001042426,NM_001809	CENPA	centromere protein A	protein_coding	NP_001035891.1;NP_001800.1	1851	117139	.	.	8.11654	6.86321	7.89414	10.5919	19.8224	16.4552	18.4949	25.9643	-1.27599	3.82567	0.675408	1	-1.38246	3.7758	0.577612	1	-1.47391	3.7385	0.506295	1	-1.08344	3.5828	0.892142	1	-1.15511	3.53972	0.806425	1	4.07575	3.74751	4.07575	3.64081	4.07575	3.55602	3.74751	3.64081	3.74751	3.55602	4.07575	3.74751
1059	NM_001810	CENPB	centromere protein B	protein_coding	NP_001801.1	1852	117140	.	.	16.5529	18.7368	16.4022	21.762	40.4258	44.9234	38.4281	53.3459	-1.28458	5.91627	0.665289	1	-1.36377	5.87907	0.592146	1	-1.10883	6.01299	0.858399	1	-1.06165	5.6819	0.917924	1	1.15851	5.83441	0.799407	1	6.10598	5.75062	6.10598	5.66596	6.10598	5.95922	5.75062	5.66596	5.75062	5.95922	6.10598	5.75062
1060	NM_001362481,NM_001812,NR_155754,XM_011531542	CENPC	centromere protein C	protein_coding	NP_001349410.1;NP_001803.2;XP_011529844.1	1854	117141	.	.	3.4124	2.64851	3.31888	3.51844	8.33385	6.35005	7.77569	8.62489	1.01234	4.65437	0.983888	1	-1.06794	4.59886	0.910302	1	-1.2538	4.49198	0.696933	1	-1.08111	4.60808	0.893563	1	-1.26926	4.50184	0.681442	1	4.70038	4.7174	4.70038	4.60931	4.70038	4.38807	4.7174	4.60931	4.7174	4.38807	4.70038	4.7174
1062	NM_001286734,NM_001813,XM_011531544,XM_011531545,XM_011531546,XM_011531547,XM_011531548,XM_011531549,XM_017007659	CENPE	centromere protein E	protein_coding	NP_001273663.1;NP_001804.2;XP_011529846.1;XP_011529847.1;XP_011529848.1;XP_011529849.1;XP_011529850.1;XP_011529851.1;XP_016863148.1	1856	117143	.	.	6.38332	5.80406	7.73358	8.03293	15.5895	13.9158	18.1188	19.6914	-1.22876	6.02456	0.721839	1	-1.06447	6.12105	0.914132	1	-1.31219	5.98288	0.63885	1	1.15434	5.97558	0.804136	1	-1.0679	5.82183	0.909858	1	6.18479	5.89211	6.18479	6.09593	6.18479	5.79898	5.89211	6.09593	5.89211	5.79898	6.18479	5.89211
1063	NM_016343,XM_011509082,XM_017000086	CENPF	centromere protein F	protein_coding	NP_057427.3;XP_011507384.1;XP_016855575.1	1857	600236	.	.	26.9152	19.9515	22.4419	28.3471	65.7328	47.8356	52.5784	69.4882	-1.02814	8.26584	0.961722	1	-1.28858	8.1144	0.660955	1	-1.35013	8.0854	0.603729	1	-1.25331	8.092	0.696038	1	-1.31318	8.06254	0.637502	1	8.29019	8.25029	8.29019	7.92574	8.29019	7.8587	8.25029	7.92574	8.25029	7.8587	8.29019	8.25029
1066	NM_001025194,NM_001025195,NM_001266,XM_005255774	CES1	carboxylesterase 1	protein_coding	NP_001020365.1;NP_001020366.1;NP_001257.4;XP_005255831.1	1863	114835	.	.	0.036529	0.120536	0.156027	0.141187	0.089211	0.288996	0.365549	0.346098	-3.18943	-2.08697	0.117663	1	1.07496	-1.5218	1	1	-1.0863	-1.61288	1	1	3.42774	-2.01816	0.102415	1	2.93256	-2.17975	0.210007	1	0.387674	0.131431	0.387674	0.413079	0.387674	0.36024	0.131431	0.413079	0.131431	0.36024	0.387674	0.131431
1069	NM_004344	CETN2	centrin 2	protein_coding	NP_004335.1	1867	300006	.	.	17.2828	17.135	28.8494	21.2745	42.2084	41.0828	67.5905	52.1508	-1.20302	4.89466	0.749973	1	1.31909	5.23495	0.632715	1	-1.18531	4.90445	0.769491	1	1.58689	5.12626	0.426701	1	1.01494	4.76609	0.980362	1	5.0641	4.80615	5.0641	5.45319	5.0641	4.82678	4.80615	5.45319	4.80615	4.82678	5.0641	4.80615
1070	NM_001297765,NM_001297768,NM_004365	CETN3	centrin 3	protein_coding	NP_001284694.1;NP_001284697.1;NP_004356.2	1868	602907	.	.	5.91587	5.13669	6.77681	6.14307	14.4479	12.3157	15.8772	15.0587	-1.0117	3.87228	0.985395	1	1.07864	3.936	0.897225	1	-1.24433	3.73221	0.708784	1	1.09125	3.92822	0.881485	1	-1.22994	3.72296	0.72233	1	3.97265	3.95694	3.97265	4.07515	3.97265	3.67951	3.95694	4.07515	3.95694	3.67951	3.97265	3.95694
1072	NM_005507	CFL1	cofilin 1	protein_coding	NP_005498.1	1874	601442	.	.	431.677	370.662	448.187	514.092	1054.25	888.698	1050.04	1260.21	-1.16372	9.32692	0.792902	1	-1.17917	9.31815	0.775366	1	-1.32418	9.24378	0.627182	1	-1.01328	9.20393	0.981805	1	-1.13789	9.12325	0.823002	1	9.43416	9.21576	9.43416	9.19677	9.43416	9.02974	9.21576	9.19677	9.21576	9.02974	9.43416	9.21576
1073	NM_001243645,NM_021914,NM_138638,NR_028130,NR_028131,XM_011536363	CFL2	cofilin 2	protein_coding	NP_001230574.1;NP_068733.1;NP_619579.1;XP_011534665.1	1875	601443	.	.	11.8615	10.7879	16.4335	13.6925	28.9685	25.8651	38.5016	33.5649	-1.11105	5.83916	0.855723	1	1.18204	6.03864	0.772536	1	-1.20726	5.78372	0.744904	1	1.3133	5.97112	0.637807	1	-1.0866	5.70266	0.88613	1	5.9361	5.78679	5.9361	6.17375	5.9361	5.66923	5.78679	6.17375	5.78679	5.66923	5.9361	5.78679
1074	gene-CFL1P5	CFL1P5	cofilin 1 pseudogene 5	pseudogene	.	1877	.	.	.	0.872595	0.887748	1.11239	0.902816	2.13107	2.12846	2.60618	2.21311	-1.00924	0.178617	1	1	1.21059	0.324096	0.770038	1	1.03988	0.213119	0.963896	1	1.22175	0.322032	0.739494	1	1.04948	0.209731	0.942486	1	1.0752	1.06823	1.0752	1.22682	1.0752	1.10517	1.06823	1.22682	1.06823	1.10517	1.0752	1.06823
1075	NM_001114173,NM_001814,NM_148170	CTSC	cathepsin C	protein_coding	NP_001107645.1;NP_001805.4;NP_680475.1	2528	602365	.	.	131.145	80.484	110.39	114.253	320.284	192.968	258.629	280.071	1.18266	8.02696	0.771524	1	-1.05506	7.86275	0.926103	1	-1.33685	7.70668	0.615704	1	-1.24778	7.99205	0.701705	1	-1.58103	7.85004	0.429473	1	7.90674	8.14784	7.90674	7.82974	7.90674	7.48993	8.14784	7.82974	8.14784	7.48993	7.90674	8.14784
1080	NM_000492	CFTR	CF transmembrane conductance regulator	protein_coding	NP_000483.3	1884	602421	.	.	0.060758	0.008089	0.039729	0.056229	0.148386	0.019395	0.093079	0.137836	1.09196	-1.2339	0.906364	1	-1.45513	-1.52409	0.583519	1	-5.53956	-1.9415	0.0267078	1	-1.58872	-1.45437	0.528342	1	-6.03931	-1.86323	0.0267078	1	0.462939	0.49908	0.462939	0.332798	0.462939	0.0932069	0.49908	0.332798	0.49908	0.0932069	0.462939	0.49908
1081	NM_000735,NM_001252383	CGA	glycoprotein hormones, alpha polypeptide	protein_coding	NP_000726.1;NP_001239312.1	1885	118850	.	.	0.26795	1.24799	1.89831	1.02951	0.654395	2.99218	4.4475	2.52368	-3.56748	-0.870787	0.0587494	1	1.78483	0.189541	0.349243	1	1.27357	-0.0948634	0.697234	1	6.36638	-0.213117	0.00645945	1	4.54077	-0.622579	0.028513	1	0.846981	0.289896	0.846981	1.27917	0.846981	1.01276	0.289896	1.27917	0.289896	1.01276	0.846981	0.289896
1087	NM_001291485,NM_006890	CEACAM7	CEA cell adhesion molecule 7	protein_coding	NP_001278414.1;NP_008821.2	1819	.	.	.	2.05584	0.782528	2.71938	3.63603	5.02082	1.87619	6.37115	8.91312	-1.72914	2.8938	0.350154	1	-1.37782	3.02114	0.583601	1	-4.38658	2.53641	0.0153319	1	1.25499	2.61916	0.700438	1	-2.53676	1.93126	0.119394	1	3.37498	2.68274	3.37498	2.96411	3.37498	1.64876	2.68274	2.96411	2.68274	1.64876	3.37498	2.68274
1101	NM_001267,XM_011524214	CHAD	chondroadherin	protein_coding	NP_001258.2;XP_011522516.1	1909	602178	.	.	0.424887	0.71408	0.277285	0.294819	1.03767	1.71207	0.649641	0.7227	1.24369	0.00452188	0.740076	1	-1.09568	-0.218697	0.910317	1	2.0334	0.424236	0.248716	1	-1.36266	-0.0507613	0.62728	1	1.63491	0.541827	0.415228	1	0.90211	1.05726	0.90211	0.842195	0.90211	1.46914	1.05726	0.842195	1.05726	1.46914	0.90211	1.05726
1102	NM_001268,NM_001286830,NM_001286831,NM_001286832,NM_001352424,NM_001352425,NM_001352426,NM_001352427,NM_001352428,NM_001352429,NM_001352430,NM_001352431,NR_147985,XM_011534894,XM_017020369,XM_017020370,XM_017020371,XM_017020372,XM_017020374,XM_017020375,XM_017020376,XM_017020377,XM_017020379,XR_001749469,XR_941470,XR_941471	RCBTB2	RCC1 and BTB domain containing protein 2	protein_coding	NP_001259.1;NP_001273759.1;NP_001273760.1;NP_001273761.1;NP_001339353.1;NP_001339354.1;NP_001339355.1;NP_001339356.1;NP_001339357.1;NP_001339358.1;NP_001339359.1;NP_001339360.1;XP_011533196.1;XP_016875858.1;XP_016875859.1;XP_016875860.1;XP_016875861.1;XP_016875863.1;XP_016875864.1;XP_016875865.1;XP_016875866.1;XP_016875868.1	1914	603524	.	.	0.418554	0.472571	0.588892	0.390292	1.0222	1.13303	1.37969	0.956736	-1.01562	0.588647	0.986457	1	1.24184	0.759787	0.72954	1	1.19043	0.727273	0.775558	1	1.26122	0.7531	0.711047	1	1.209	0.720264	0.760633	1	1.31346	1.30012	1.31346	1.50843	1.31346	1.46914	1.30012	1.50843	1.30012	1.46914	1.31346	1.30012
1104	NM_001048194,NM_001048195,NM_001048199,NM_001269,NM_001381865,NM_001381866	RCC1	regulator of chromosome condensation 1	protein_coding	NP_001041659.1;NP_001041660.1;NP_001041664.1;NP_001260.1;NP_001368794.1;NP_001368795.1	1913	179710	.	.	32.7511	29.1426	33.122	36.0908	79.9856	69.8723	77.6006	88.4707	-1.07557	6.48984	0.899838	1	-1.10768	6.46953	0.859659	1	-1.16681	6.43449	0.789669	1	-1.02986	6.41529	0.95961	1	-1.08483	6.37887	0.888148	1	6.55636	6.45241	6.55636	6.41046	6.55636	6.33633	6.45241	6.41046	6.45241	6.33633	6.55636	6.45241
1105	NM_001270,NM_001364113,NM_001376194,NR_157078,NR_157079,XM_017008991,XM_017008992,XM_024454344,XM_024454345,XR_001741986,XR_002959841	CHD1	chromodomain helicase DNA binding protein 1	protein_coding	NP_001261.2;NP_001351042.1;NP_001363123.1;XP_016864480.1;XP_016864481.1;XP_024310112.1;XP_024310113.1	1915	602118	.	.	12.2191	9.89929	14.255	10.8777	29.8417	23.7345	33.3976	26.665	1.15424	6.68455	0.804062	1	1.27986	6.76629	0.669641	1	-1.03998	6.54944	0.946098	1	1.10883	6.86075	0.858195	1	-1.20039	6.65865	0.752128	1	6.592	6.79695	6.592	6.94472	6.592	6.53604	6.79695	6.94472	6.79695	6.53604	6.592	6.79695
1106	NM_001042572,NM_001271	CHD2	chromodomain helicase DNA binding protein 2	protein_coding	NP_001036037.1;NP_001262.3	1917	602119	.	.	15.2879	18.6641	15.2177	13.9873	37.3365	44.7491	35.653	34.2876	1.11739	7.22123	0.847695	1	1.04899	7.17386	0.934109	1	1.38793	7.39465	0.571071	1	-1.06521	7.25424	0.913004	1	1.24211	7.46392	0.707614	1	7.14887	7.30794	7.14887	7.21739	7.14887	7.61896	7.30794	7.21739	7.30794	7.61896	7.14887	7.30794
1107	NM_001005271,NM_001005273,NM_005852,XM_005256427,XM_005256428,XM_005256429,XM_005256431,XM_006721423,XM_006721424,XM_006721428,XM_017024061,XM_017024062,XM_017024063,XM_017024064,XM_017024065,XM_017024066,XM_017024067,XM_017024068,XM_017024069,XM_017024070	CHD3	chromodomain helicase DNA binding protein 3	protein_coding	NP_001005271.2;NP_001005273.1;NP_005843.2;XP_005256484.1;XP_005256485.1;XP_005256486.1;XP_005256488.1;XP_006721486.1;XP_006721487.1;XP_006721491.1;XP_016879550.1;XP_016879551.1;XP_016879552.1;XP_016879553.1;XP_016879554.1;XP_016879555.1;XP_016879556.1;XP_016879557.1;XP_016879558.1;XP_016879559.1	1918	602120	.	.	13.098	12.366	11.8439	13.5842	31.9882	29.6486	27.7488	33.2995	-1.01374	6.72907	0.981343	1	-1.18242	6.62308	0.771967	1	-1.05328	6.70194	0.928566	1	-1.1664	6.61245	0.790097	1	-1.03901	6.6919	0.947376	1	6.75192	6.73242	6.75192	6.51261	6.75192	6.67774	6.73242	6.51261	6.73242	6.67774	6.75192	6.73242
1108	NM_001273,NM_001297553,NM_001363606	CHD4	chromodomain helicase DNA binding protein 4	protein_coding	NP_001264.2;NP_001284482.1;NP_001350535.1	1919	603277	.	.	61.3582	58.1236	60.6037	68.0442	149.85	139.357	141.986	166.799	-1.08461	8.82725	0.888154	1	-1.15398	8.78504	0.804154	1	-1.11725	8.80689	0.847746	1	-1.06396	8.72346	0.914514	1	-1.0301	8.74626	0.959071	1	8.8876	8.77069	8.8876	8.68146	8.8876	8.728	8.77069	8.68146	8.77069	8.728	8.8876	8.77069
1109	NM_001818	AKR1C4	aldo-keto reductase family 1 member C4	protein_coding	NP_001809.4	387	600451	.	.	0.31179	0.304694	0.463398	0.348615	0.761462	0.730534	1.08568	0.854572	-1.11829	-1.09461	0.915022	1	1.27694	-0.849921	0.731583	1	-1.10813	-1.08616	0.91232	1	1.4279	-0.905206	0.594268	1	1.00916	-1.15921	1	1	0.548362	0.49908	0.548362	0.669914	0.548362	0.502959	0.49908	0.669914	0.49908	0.502959	0.548362	0.49908
1111	NM_001114121,NM_001114122,NM_001244846,NM_001274,NM_001330427,NM_001330428,NR_045204,NR_045205,XM_011542560,XM_017017146,XM_024448337	CHEK1	checkpoint kinase 1	protein_coding	NP_001107593.1;NP_001107594.1;NP_001231775.1;NP_001265.2;NP_001317356.1;NP_001317357.1;XP_011540862.1;XP_016872635.1;XP_024304105.1	1925	603078	.	.	15.0821	11.7028	14.1428	14.3193	36.8338	28.0587	33.1346	35.1015	1.08904	5.56126	0.883065	1	1.05543	5.53785	0.926012	1	-1.18447	5.3817	0.770137	1	-1.03184	5.59905	0.95716	1	-1.28993	5.4497	0.660374	1	5.52912	5.64962	5.52912	5.60531	5.52912	5.29062	5.64962	5.60531	5.64962	5.29062	5.52912	5.64962
1112	NM_001085471,NM_005197	FOXN3	forkhead box N3	protein_coding	NP_001078940.1;NP_005188.2	1928	602628	.	.	11.3784	9.72999	9.89839	10.2156	27.7885	23.3286	23.1906	25.0419	1.13985	6.55693	0.820928	1	-1.06143	6.4171	0.917998	1	-1.00088	6.45885	0.999022	1	-1.20987	6.51739	0.741837	1	-1.14086	6.55641	0.81977	1	6.47529	6.66215	6.47529	6.39027	6.47529	6.47403	6.66215	6.39027	6.66215	6.47403	6.47529	6.66215
1119	NM_001277,NM_001376219,NM_001376220,NM_001376221,NM_001376222,NM_212469,NR_164782,XM_017017148,XR_002957119,XR_428905,XR_949772,XR_949773	CHKA	choline kinase alpha	protein_coding	NP_001268.2;NP_001363148.1;NP_001363149.1;NP_001363150.1;NP_001363151.1;NP_997634.1;XP_016872637.1	1937	118491	.	.	63.1054	77.4279	85.0991	73.197	154.118	185.641	199.376	179.43	-1.02461	7.94628	0.966488	1	1.20314	8.10325	0.748897	1	1.12155	8.04882	0.842583	1	1.23275	8.08745	0.717276	1	1.14916	8.03241	0.809821	1	7.96931	7.93437	7.96931	8.23514	7.96931	8.13418	7.93437	8.23514	7.93437	8.13418	7.96931	7.93437
1120	NM_005198	CHKB	choline kinase beta	protein_coding	NP_005189.2	1938	612395	.	.	14.5522	12.7083	13.6783	7.45023	35.5397	30.4693	32.0465	18.263	1.99918	4.15397	0.236123	1	1.78601	4.04805	0.320035	1	1.78729	4.04835	0.319358	1	-1.11936	4.48977	0.846364	1	-1.11855	4.49049	0.847444	1	3.68424	4.62655	3.68424	4.47082	3.68424	4.47181	4.62655	4.47082	4.62655	4.47181	3.68424	4.62655
1121	NM_000390,NM_001145414,NM_001320959,NM_001362517,NM_001362518,NM_001362519,XM_017029242,XM_017029246,XM_024452331	CHM	CHM Rab escort protein	protein_coding	NP_000381.1;NP_001138886.1;NP_001307888.1;NP_001349446.1;NP_001349447.1;NP_001349448.1;XP_016884731.1;XP_016884735.1;XP_024308099.1	1940	300390	.	.	7.51052	5.68838	8.29173	7.12542	18.3424	13.6384	19.4264	17.4668	1.0915	5.41373	0.880038	1	1.13903	5.4461	0.822215	1	-1.19387	5.2273	0.759806	1	1.04354	5.50657	0.94165	1	-1.3031	5.29738	0.647828	1	5.3832	5.50661	5.3832	5.56679	5.3832	5.13423	5.50661	5.56679	5.50661	5.13423	5.3832	5.50661
1122	NM_001381853,NM_001381854,NM_001821	CHML	CHM like Rab escort protein	protein_coding	NP_001368782.1;NP_001368783.1;NP_001812.2	1941	118825	.	.	1.14971	0.780705	0.828125	0.86632	2.80785	1.87182	1.94019	2.12364	1.36347	3.06865	0.596607	1	-1.06263	2.78585	0.920561	1	-1.05504	2.7914	0.930054	1	-1.44886	3.03244	0.527173	1	-1.4385	3.03776	0.534017	1	3.01373	3.41268	3.01373	2.93722	3.01373	2.94622	3.41268	2.93722	3.41268	2.94622	3.01373	3.41268
1123	NM_001025201,NM_001206602,NM_001371513,NM_001371514,NM_001822,NR_038133	CHN1	chimerin 1	protein_coding	NP_001020372.2;NP_001193531.1;NP_001358442.1;NP_001358443.1;NP_001813.1	1943	118423	.	.	0.022803	0.048619	0.10508	0.044358	0.055689	0.116569	0.246188	0.108737	-1.60429	-2.68253	0.625504	1	2.32256	-1.81126	0.268756	1	1.18834	-2.33261	0.900044	1	3.72411	-1.93466	0.0781491	1	1.90491	-2.54524	0.533403	1	0.20682	0.131431	0.20682	0.443981	0.20682	0.243098	0.131431	0.443981	0.131431	0.243098	0.20682	0.131431
1124	NM_001039936,NM_001293069,NM_001293070,NM_001293071,NM_001293072,NM_001293073,NM_001293075,NM_001293076,NM_001293077,NM_001293078,NM_001293079,NM_001293080,NM_001293081,NM_004067,NR_120524,NR_120525,XM_011515105,XM_011515106,XM_011515107,XM_017011721,XM_017011722	CHN2	chimerin 2	protein_coding	NP_001035025.1;NP_001279998.1;NP_001279999.1;NP_001280000.1;NP_001280001.1;NP_001280002.1;NP_001280004.1;NP_001280005.1;NP_001280006.1;NP_001280007.1;NP_001280008.1;NP_001280009.1;NP_001280010.1;NP_004058.1;XP_011513407.1;XP_011513408.1;XP_011513409.1;XP_016867210.1;XP_016867211.1	1944	602857	.	.	10.8987	10.9433	11.7634	10.3264	26.6171	26.2375	27.5601	25.3135	1.05825	5.24133	0.922486	1	1.08514	5.26001	0.888053	1	1.10117	5.27108	0.868091	1	1.02541	5.29981	0.965891	1	1.04056	5.31063	0.945711	1	5.23755	5.31713	5.23755	5.35244	5.23755	5.37308	5.31713	5.35244	5.31713	5.37308	5.23755	5.31713
1130	NM_000081,NM_001301365,NR_102436,XM_011544031,XM_011544032,XM_011544033,XM_011544034,XM_011544035,XM_011544036,XM_011544037,XM_011544039,XM_017000150,XM_017000151,XR_001736946,XR_001736947,XR_001736948,XR_002959252	LYST	lysosomal trafficking regulator	protein_coding	NP_000072.2;NP_001288294.1;XP_011542333.1;XP_011542334.1;XP_011542335.1;XP_011542336.1;XP_011542337.1;XP_011542338.1;XP_011542339.1;XP_011542341.1;XP_016855639.1;XP_016855640.1	1968	606897	.	.	0.68345	0.718435	0.949175	0.940057	1.66914	1.72252	2.22379	2.3044	-1.31858	3.17994	0.63667	1	1.07914	3.42038	0.897646	1	-1.14424	3.27144	0.817828	1	1.42293	3.24331	0.547274	1	1.15235	3.07294	0.809303	1	3.4946	3.13575	3.4946	3.59508	3.4946	3.31851	3.13575	3.59508	3.13575	3.31851	3.4946	3.13575
1131	NM_000740,NM_001347716,NM_001375978,NM_001375979,NM_001375980,NM_001375981,NM_001375982,NM_001375983,NM_001375984,NM_001375985,NR_164748,XM_011544043,XM_011544044,XM_011544047,XM_017000152,XM_017000154,XM_017000157,XM_017000159,XM_017000160,XM_017000162,XM_017000163	CHRM3	cholinergic receptor muscarinic 3	protein_coding	NP_000731.1;NP_001334645.1;NP_001362907.1;NP_001362908.1;NP_001362909.1;NP_001362910.1;NP_001362911.1;NP_001362912.1;NP_001362913.1;NP_001362914.1;XP_011542345.1;XP_011542346.1;XP_011542349.1;XP_016855641.1;XP_016855643.1;XP_016855646.1;XP_016855648.1;XP_016855649.1;XP_016855651.1;XP_016855652.1	1952	118494	.	.	0.062064	0.042944	0.058532	0.038573	0.151576	0.102962	0.137133	0.094555	1.64004	-0.82635	0.44457	1	1.4523	-0.925111	0.586879	1	1.18978	-1.07627	0.830884	1	-1.12934	-0.601726	0.876225	1	-1.37828	-0.715264	0.651315	1	0.491979	0.737823	0.491979	0.669914	0.491979	0.569351	0.737823	0.669914	0.737823	0.569351	0.491979	0.737823
1132	NM_000741,NM_001366692	CHRM4	cholinergic receptor muscarinic 4	protein_coding	NP_000732.2;NP_001353621.1	1953	118495	.	.	0.359546	0.548373	0.780113	0.767262	0.878091	1.31478	1.8277	1.88082	-1.96759	0.889169	0.261249	1	-1.03215	1.26371	0.959375	1	-1.3011	1.11409	0.660484	1	1.90629	0.858929	0.289578	1	1.51217	0.650099	0.495625	1	1.76986	1.15318	1.76986	1.73772	1.76986	1.51197	1.15318	1.73772	1.15318	1.51197	1.76986	1.15318
1135	NM_000742,NM_001282455,NM_001347705,NM_001347706,NM_001347707,NM_001347708,XM_011544389	CHRNA2	cholinergic receptor nicotinic alpha 2 subunit	protein_coding	NP_000733.2;NP_001269384.1;NP_001334634.1;NP_001334635.1;NP_001334636.1;NP_001334637.1;XP_011542691.1	1956	118502	.	.	0.024992	0.03229	0.027208	0.022354	0.061037	0.077417	0.063744	0.054798	1.29097	-2.81806	0.871393	1	1.31679	-2.8142	0.871393	1	1.52075	-2.70765	0.625504	1	1.01979	-2.65536	1	1	1.17793	-2.54753	1	1	0.134996	0.172709	0.134996	0.175974	0.134996	0.201837	0.172709	0.175974	0.172709	0.201837	0.134996	0.172709
1138	NM_000745,NM_001307945	CHRNA5	cholinergic receptor nicotinic alpha 5 subunit	protein_coding	NP_000736.2;NP_001294874.1	1959	118505	.	.	2.73304	2.32525	3.61804	2.99133	6.6747	5.57502	8.47659	7.33275	-1.06882	3.50172	0.911036	1	1.17926	3.67211	0.776337	1	-1.22949	3.40821	0.724537	1	1.26042	3.62937	0.691085	1	-1.15032	3.3562	0.810691	1	3.66365	3.57543	3.66365	3.88416	3.66365	3.39144	3.57543	3.88416	3.57543	3.39144	3.66365	3.57543
1140	NM_000747	CHRNB1	cholinergic receptor nicotinic beta 1 subunit	protein_coding	NP_000738.2	1961	100710	.	.	4.88777	5.12676	5.79303	5.85123	11.937	12.2919	13.5723	14.3433	-1.16923	3.90993	0.78855	1	-1.03781	3.99138	0.950106	1	-1.08898	3.95807	0.884318	1	1.12663	3.88137	0.838283	1	1.07369	3.84519	0.903199	1	4.10189	3.89045	4.10189	4.05152	4.10189	3.98635	3.89045	4.05152	3.89045	3.98635	4.10189	3.89045
1141	NM_000748,XM_017000180,XR_001736952	CHRNB2	cholinergic receptor nicotinic beta 2 subunit	protein_coding	NP_000739.1;XP_016855669.1	1962	118507	.	.	0.014027	0.003434	0.015338	0.013827	0.034256	0.008232	0.035935	0.033895	-1.05713	-2.3694	1	1	1.02834	-2.32943	1	1	-3.27299	-2.80516	0.191365	1	1.08705	-2.34803	1	1	-3.09087	-2.85729	0.239728	1	0.224231	0.212838	0.224231	0.230165	0.224231	0.0704636	0.212838	0.230165	0.212838	0.0704636	0.224231	0.212838
1145	NM_000080,XM_017024115,XR_001752421	CHRNE	cholinergic receptor nicotinic epsilon subunit	protein_coding	NP_000071.1;XP_016879604.1	1966	100725	.	.	0.010207	0.006812	0.027232	0.015968	0.024927	0.016332	0.063801	0.039144	-1.72079	-3.75001	0.744784	1	1.27701	-3.43601	1	1	-1.64303	-3.71849	0.744784	1	2.19577	-3.59173	0.553371	1	1.04659	-3.94059	1	1	0.0786801	0.0451539	0.0786801	0.1004	0.0786801	0.047356	0.0451539	0.1004	0.0451539	0.047356	0.0786801	0.0451539
1147	NM_001278,NM_001320928,XM_017015611,XM_017015612,XM_017015613,XR_001747010,XR_001747011	CHUK	component of inhibitor of nuclear factor kappa B kinase complex	protein_coding	NP_001269.3;NP_001307857.1;XP_016871100.1;XP_016871101.1;XP_016871102.1	1974	600664	.	.	13.5957	12.57	17.2473	14.0085	33.2037	30.1378	40.4081	34.3396	-1.01077	5.76302	0.985593	1	1.20218	5.90954	0.750329	1	-1.06079	5.72884	0.919031	1	1.21512	5.90264	0.736379	1	-1.04949	5.72095	0.933784	1	5.79613	5.78096	5.79613	6.05742	5.79613	5.71257	5.78096	6.05742	5.78096	5.71257	5.79613	5.78096
1152	NM_001362531,NM_001823,XM_017020952	CKB	creatine kinase B	protein_coding	NP_001349460.1;NP_001814.2;XP_016876441.1	1991	123280	.	.	201.117	396.492	618.168	419.391	491.172	950.629	1448.29	1028.07	-2.03657	8.90485	0.222491	1	1.43501	9.61242	0.532553	1	-1.01047	9.32102	0.985642	1	2.92249	9.27416	0.0691975	1	2.01548	8.89478	0.229207	1	9.33068	8.30686	9.33068	9.85106	9.33068	9.31569	8.30686	9.85106	8.30686	9.31569	9.33068	8.30686
1153	NM_001280,NM_001300815,NM_001300829,NR_023312,NR_023313,XM_006722637,XM_011527668,XM_017026237,XR_001753598,XR_001753599,XR_001753600	CIRBP	cold inducible RNA binding protein	protein_coding	NP_001271.1;NP_001287744.1;NP_001287758.1;XP_006722700.1;XP_011525970.1;XP_016881726.1	1982	602649	.	.	73.0711	82.9475	56.9372	67.5641	178.456	198.875	133.396	165.622	1.19007	7.4861	0.763321	1	-1.22829	7.21446	0.722048	1	1.22471	7.50873	0.725801	1	-1.46175	7.35817	0.512104	1	1.02911	7.62703	0.960473	1	7.36368	7.61333	7.36368	7.06902	7.36368	7.65452	7.61333	7.06902	7.61333	7.65452	7.36368	7.61333
1154	NM_013324,NM_145071,XM_011533329	CISH	cytokine inducible SH2 containing protein	protein_coding	NP_037456.5;NP_659508.1;XP_011531631.1	1984	602441	.	.	0.662233	0.703771	0.788619	0.597342	1.61732	1.68736	1.84763	1.46428	1.11601	0.901034	0.858115	1	1.21921	0.968138	0.744577	1	1.39189	1.07391	0.589917	1	1.09246	1.0426	0.889377	1	1.24719	1.1448	0.713179	1	1.45291	1.55551	1.45291	1.64103	1.45291	1.77369	1.55551	1.64103	1.55551	1.77369	1.45291	1.55551
1155	NM_001281,NM_001300971,NR_155756	TBCB	tubulin folding cofactor B	protein_coding	NP_001272.2;NP_001287900.1	1989	601303	.	.	53.5185	53.5842	45.3669	59.7159	130.704	128.473	106.289	146.384	-1.0838	5.98791	0.889515	1	-1.3552	5.84217	0.599686	1	-1.06832	5.99792	0.909244	1	-1.25041	5.77653	0.699477	1	1.0145	5.93918	0.980483	1	6.0658	5.95149	6.0658	5.63491	6.0658	5.97193	5.95149	5.63491	5.95149	5.97193	6.0658	5.95149
1158	NM_001824	CKM	creatine kinase, M-type	protein_coding	NP_001815.2	1994	123310	.	.	1.37404	1.06944	1.07684	1.28363	3.35572	2.56408	2.5229	3.14662	1.09751	1.1968	0.884469	1	-1.21696	0.995823	0.74983	1	-1.14445	1.03821	0.827215	1	-1.33562	1.06982	0.635551	1	-1.25603	1.11124	0.715711	1	1.659	1.75215	1.659	1.47141	1.659	1.52876	1.75215	1.47141	1.75215	1.52876	1.659	1.75215
1159	NM_001375484,NM_020990,NR_135748,NR_135749,NR_135750,NR_135751,NR_135752,XM_005254150,XM_011521194,XM_011521195,XM_011521196,XM_011521198,XM_011521199,XM_017021902	CKMT1B	creatine kinase, mitochondrial 1B	protein_coding	NP_001362413.1;NP_066270.1;XP_005254207.1;XP_011519496.1;XP_011519497.1;XP_011519498.1;XP_011519500.1;XP_011519501.2;XP_016877391.1	1995	123290	.	.	0.544004	0.369232	0.476538	0.396437	1.32858	0.885273	1.11646	0.971801	1.33987	-0.105052	0.661384	1	1.30846	-0.123637	0.671185	1	1.01744	-0.308024	1	1	-1.02403	0.0720903	1	1	-1.31683	-0.0860995	0.677513	1	0.824325	1.02381	0.824325	1.00647	0.824325	0.835262	1.02381	1.00647	1.02381	0.835262	0.824325	1.02381
1161	NM_000082,NM_001007233,NM_001007234,NM_001290285	ERCC8	ERCC excision repair 8, CSA ubiquitin ligase complex subunit	protein_coding	NP_000073.1;NP_001007234.1;NP_001007235.1;NP_001277214.1	3439	609412	.	.	3.37072	1.91448	2.31506	2.55267	8.23205	4.59016	5.42388	6.25746	1.25729	4.33463	0.693492	1	1.04316	4.19109	0.94284	1	-1.16681	4.05386	0.791164	1	-1.20526	4.36201	0.748009	1	-1.46701	4.24085	0.510051	1	4.23667	4.55127	4.23667	4.29448	4.23667	4.02679	4.55127	4.29448	4.55127	4.02679	4.23667	4.55127
1163	NM_001826,NR_024163	CKS1B	CDC28 protein kinase regulatory subunit 1B	protein_coding	NP_001817.1	19083	116900	.	.	107.441	93.2142	97.1326	122.376	262.396	223.49	227.569	299.985	-1.10969	6.63324	0.857179	1	-1.29865	6.53014	0.651479	1	-1.25692	6.55089	0.692611	1	-1.17028	6.44726	0.78571	1	-1.13267	6.46922	0.829485	1	6.71967	6.57101	6.71967	6.34673	6.71967	6.39329	6.57101	6.34673	6.57101	6.39329	6.71967	6.57101
1164	NM_001827	CKS2	CDC28 protein kinase regulatory subunit 2	protein_coding	NP_001818.1	2000	116901	.	.	70.1417	71.9595	74.2879	88.0501	171.302	172.53	174.047	215.84	-1.22681	5.73241	0.724011	1	-1.21826	5.73687	0.733052	1	-1.16809	5.76463	0.78843	1	1.00702	5.58254	0.990778	1	1.05027	5.61334	0.932796	1	5.89593	5.60649	5.89593	5.61638	5.89593	5.67584	5.60649	5.61638	5.60649	5.67584	5.89593	5.60649
1173	NM_001025205,NM_001311198,NM_004068	AP2M1	adaptor related protein complex 2 subunit mu 1	protein_coding	NP_001020376.1;NP_001298127.1;NP_004059.2	564	601024	.	.	53.7412	50.5751	50.7069	57.6148	131.248	121.259	118.8	141.233	-1.04756	6.87572	0.936037	1	-1.16776	6.80131	0.788484	1	-1.08698	6.84997	0.885341	1	-1.11475	6.7656	0.850984	1	-1.03763	6.81547	0.949191	1	6.92044	6.85397	6.92044	6.69868	6.92044	6.80115	6.85397	6.69868	6.85397	6.80115	6.92044	6.85397
1174	NM_001283	AP1S1	adaptor related protein complex 1 subunit sigma 1	protein_coding	NP_001274.1	559	603531	.	.	17.4513	16.762	18.1916	18.2602	42.6201	40.1884	42.6206	44.762	-1.02259	4.58106	0.97006	1	-1.03199	4.57447	0.957399	1	-1.04003	4.56912	0.946791	1	-1.00919	4.55831	0.988255	1	-1.01706	4.55291	0.977632	1	4.65376	4.62283	4.65376	4.61016	4.65376	4.59942	4.62283	4.61016	4.62283	4.59942	4.65376	4.62283
1175	NM_001301076,NM_001301078,NM_001301081,NM_004069,NM_021575,XM_011526423,XM_011526424	AP2S1	adaptor related protein complex 2 subunit sigma 1	protein_coding	NP_001288005.1;NP_001288007.1;NP_001288010.1;NP_004060.2;NP_067586.1;XP_011524725.1;XP_011524726.1	565	602242	.	.	52.8006	50.0771	47.5722	63.9323	128.951	120.065	111.455	156.719	-1.18583	5.65976	0.768467	1	-1.38092	5.56335	0.577512	1	-1.22229	5.64	0.728851	1	-1.16451	5.42596	0.792637	1	-1.03074	5.51003	0.958696	1	5.80267	5.56155	5.80267	5.34683	5.80267	5.5188	5.56155	5.34683	5.56155	5.5188	5.80267	5.56155
1176	NM_001002924,NM_001284,NM_001318090,NM_001318091,NM_001318093,NM_001318094,NM_001364119,NM_001364120,NM_001364122,NR_157084,NR_157085,NR_157086,NR_157087,XM_011543136,XM_017009024,XM_017009025	AP3S1	adaptor related protein complex 3 subunit sigma 1	protein_coding	NP_001002924.2;NP_001275.1;NP_001305019.1;NP_001305020.1;NP_001305022.1;NP_001305023.1;NP_001351048.1;NP_001351049.1;NP_001351051.1;XP_011541438.3;XP_016864513.2;XP_016864514.1	2013	601507	.	.	26.2578	22.2603	28.6434	26.3041	64.1273	53.3712	67.1077	64.4801	-1.00104	5.27109	0.9991	1	1.04506	5.30391	0.939687	1	-1.09555	5.20764	0.875106	1	1.04615	5.30326	0.938294	1	-1.09441	5.2069	0.876569	1	5.30763	5.30616	5.30763	5.36964	5.30763	5.17943	5.30616	5.36964	5.30616	5.17943	5.30763	5.30616
1178	NM_001828	CLC	Charcot-Leyden crystal galectin	protein_coding	NP_001819.2	2014	153310	.	.	0.094853	0.046782	0.138307	0.119386	0.231652	0.112164	0.324035	0.292654	-1.05648	-3.16261	1	1	1.19593	-3.049	1	1	-1.65482	-3.34152	0.618648	1	1.26318	-3.04927	0.840435	1	-1.56497	-3.35691	0.788138	1	0.116467	0.110341	0.116467	0.138682	0.116467	0.0704636	0.110341	0.138682	0.110341	0.0704636	0.116467	0.110341
1181	NM_001171087,NM_001171088,NM_001171089,NM_004366,XM_006713489,XM_006713490,XM_011512401,XR_001740001,XR_001740002	CLCN2	chloride voltage-gated channel 2	protein_coding	NP_001164558.1;NP_001164559.1;NP_001164560.1;NP_004357.3;XP_006713552.1;XP_006713553.1;XP_011510703.1	2020	600570	.	.	3.68241	3.60974	3.21626	3.41422	8.99327	8.65469	7.53526	8.36939	1.14311	3.55715	0.819277	1	-1.03998	3.42973	0.947216	1	1.16932	3.57463	0.789646	1	-1.18881	3.53115	0.76629	1	1.02293	3.66706	0.969916	1	3.57991	3.75772	3.57991	3.52816	3.57991	3.78804	3.75772	3.52816	3.75772	3.78804	3.57991	3.75772
1182	NM_001243372,NM_001243374,NM_001829,NM_173872,XM_005262726,XM_011531586	CLCN3	chloride voltage-gated channel 3	protein_coding	NP_001230301.1;NP_001230303.1;NP_001820.2;NP_776297.2;XP_005262783.1;XP_011529888.1	2021	600580	.	.	18.6726	18.0126	23.3189	22.4223	45.6026	43.187	54.6332	54.9646	1.05156	6.90043	0.930786	1	1.1226	6.94951	0.841433	1	1.04622	6.89668	0.93779	1	1.06756	6.98416	0.910018	1	-1.0051	6.9326	0.993161	1	6.87569	6.94762	6.87569	7.04119	6.87569	6.94034	6.94762	7.04119	6.94762	6.94034	6.87569	6.94762
1183	NM_001256944,NM_001830	CLCN4	chloride voltage-gated channel 4	protein_coding	NP_001243873.1;NP_001821.2	2022	302910	.	.	2.87787	2.6363	2.48193	2.57919	7.02841	6.32077	5.81483	6.32247	1.13864	4.33289	0.823451	1	-1.06842	4.18945	0.910005	1	1.07098	4.28664	0.906718	1	-1.21654	4.28911	0.735945	1	-1.06318	4.38022	0.916748	1	4.30883	4.48727	4.30883	4.21832	4.30883	4.40293	4.48727	4.21832	4.48727	4.40293	4.30883	4.48727
1184	NM_000084,NM_001127898,NM_001127899,NM_001272102,NM_001282163,XM_017029257,XM_017029258	CLCN5	chloride voltage-gated channel 5	protein_coding	NP_000075.1;NP_001121370.1;NP_001121371.1;NP_001259031.1;NP_001269092.1;XP_016884746.1;XP_016884747.1	2023	300008	.	.	6.51254	5.04008	4.59444	4.81797	15.9051	12.0841	10.7642	11.8105	1.37415	5.89186	0.58318	1	-1.07689	5.5922	0.898372	1	1.09489	5.71148	0.875701	1	-1.47981	5.84784	0.499055	1	-1.25505	5.94854	0.694725	1	5.67236	6.12319	5.67236	5.56766	5.67236	5.80071	6.12319	5.56766	6.12319	5.80071	5.67236	6.12319
1185	NM_001256959,NM_001286,NR_046428	CLCN6	chloride voltage-gated channel 6	protein_coding	NP_001243888.2;NP_001277.2	2024	602726	.	.	2.61291	4.80313	3.75003	2.84744	6.3813	11.516	8.78583	6.98002	-1.07169	4.06556	0.906019	1	1.27785	4.30175	0.672944	1	1.75601	4.57605	0.333854	1	1.36945	4.25916	0.588536	1	1.88189	4.54107	0.278713	1	4.19313	4.09888	4.19313	4.52962	4.19313	4.97114	4.09888	4.52962	4.09888	4.97114	4.19313	4.09888
1186	NM_001114331,NM_001287,XM_011522354	CLCN7	chloride voltage-gated channel 7	protein_coding	NP_001107803.1;NP_001278.1;XP_011520656.1	2025	602727	.	.	23.358	27.2041	23.6509	25.7514	57.0454	65.2244	55.4109	63.1252	-1.07721	6.80378	0.897691	1	-1.11934	6.77739	0.845395	1	1.10656	6.93128	0.860976	1	-1.03911	6.72174	0.947224	1	1.192	6.88138	0.761302	1	6.86844	6.76209	6.86844	6.70727	6.86844	7.01333	6.76209	6.70727	6.76209	7.01333	6.86844	6.76209
1187	NM_001042704,NM_001257139,NM_004070	CLCNKA	chloride voltage-gated channel Ka	protein_coding	NP_001036169.1;NP_001244068.1;NP_004061.3	2026	602024	.	.	0.041507	0.245136	0.173787	0.084687	0.101369	0.587737	0.40716	0.207597	-1.86059	-2.2208	0.493244	1	1.92932	-1.40553	0.36882	1	2.92626	-1.02262	0.100625	1	3.5885	-1.6066	0.0682417	1	5.43923	-1.1727	0.0209035	1	0.308266	0.172709	0.308266	0.547204	0.308266	0.766177	0.172709	0.547204	0.172709	0.766177	0.308266	0.172709
1191	NM_001831,NR_038335,NR_045494	CLU	clusterin	protein_coding	NP_001822.3	2095	185430	.	.	259.84	212.839	192.666	300.522	634.586	510.302	451.39	736.68	-1.12969	9.71547	0.832737	1	-1.60381	9.49988	0.415197	1	-1.34793	9.60141	0.605607	1	-1.4197	9.39408	0.544744	1	-1.19319	9.50305	0.759755	1	9.80232	9.6266	9.80232	9.12178	9.80232	9.37214	9.6266	9.12178	9.6266	9.37214	9.80232	9.6266
1192	NM_001287593,NM_001287594,NM_001288	CLIC1	chloride intracellular channel 1	protein_coding	NP_001274522.1;NP_001274523.1;NP_001279.2	2062	602872	.	.	382.288	454.94	415.204	400.018	933.633	1090.76	972.768	980.579	-1.02424	9.05128	0.966943	1	1.00638	9.07303	0.991249	1	1.19135	9.20026	0.761785	1	1.03077	9.05592	0.958166	1	1.22023	9.1846	0.730444	1	9.07105	9.03657	9.07105	9.0802	9.07105	9.32322	9.03657	9.0802	9.03657	9.32322	9.07105	9.03657
1195	NM_001162407,NM_004071,NR_027855,NR_027856	CLK1	CDC like kinase 1	protein_coding	NP_001155879.1;NP_004062.2	2068	601951	.	.	10.1034	16.6423	13.6799	12.1472	24.6749	39.9016	32.0501	29.777	-1.09472	4.74074	0.876394	1	1.17837	4.92749	0.777151	1	1.53552	5.14621	0.460127	1	1.28999	4.86926	0.660646	1	1.68097	5.09639	0.371911	1	4.85368	4.72782	4.85368	5.08292	4.85368	5.45493	4.72782	5.08292	4.72782	5.45493	4.85368	4.72782
1196	NM_001294338,NM_001294339,NM_001363704,NM_003993,XM_011509143	CLK2	CDC like kinase 2	protein_coding	NP_001281267.1;NP_001281268.1;NP_001350633.1;NP_003984.2;XP_011507445.1	2069	602989	.	.	27.9963	32.915	31.8696	29.7212	68.3732	78.9168	74.6663	72.8567	-1.03549	6.07186	0.952163	1	1.04486	6.12874	0.939711	1	1.16116	6.20851	0.7962	1	1.08193	6.10442	0.89185	1	1.20236	6.18553	0.750107	1	6.11709	6.06752	6.11709	6.1795	6.11709	6.32977	6.06752	6.1795	6.06752	6.32977	6.11709	6.06752
1198	NM_001130028,NM_003992	CLK3	CDC like kinase 3	protein_coding	NP_001123500.1;NP_003983.2	2071	602990	.	.	12.0626	19.6099	14.4702	14.0306	29.4596	47.0165	33.9019	34.3937	-1.1297	5.24662	0.833434	1	1.00965	5.33869	0.987219	1	1.47422	5.63846	0.503288	1	1.1406	5.25399	0.820501	1	1.66542	5.5701	0.380117	1	5.36614	5.19473	5.36614	5.37967	5.36614	5.91482	5.19473	5.37967	5.19473	5.91482	5.36614	5.19473
1200	NM_000391	TPP1	tripeptidyl peptidase 1	protein_coding	NP_000382.3	2073	607998	.	.	52.2549	50.1186	57.031	51.8577	127.618	120.164	133.616	127.121	1.03114	7.63317	0.95774	1	1.06979	7.66035	0.907071	1	1.01226	7.6197	0.983267	1	1.03748	7.6819	0.949278	1	-1.01865	7.64187	0.974575	1	7.61803	7.66204	7.61803	7.71487	7.61803	7.63552	7.66204	7.71487	7.66204	7.63552	7.61803	7.66204
1201	NM_000086,NM_001042432,NM_001286104,NM_001286105,NM_001286109,NM_001286110	CLN3	CLN3 lysosomal/endosomal transmembrane protein, battenin	protein_coding	NP_000077.1;NP_001035897.1;NP_001273033.1;NP_001273034.1;NP_001273038.1;NP_001273039.1	2074	607042	.	.	51.3834	48.7926	61.3308	60.4774	125.49	116.985	143.69	148.25	-1.15629	6.75428	0.80168	1	-1.02177	6.83973	0.97042	1	-1.17025	6.7463	0.785686	1	1.13166	6.73771	0.830616	1	-1.01207	6.63715	0.983646	1	6.86723	6.65965	6.86723	6.83644	6.86723	6.64251	6.65965	6.83644	6.65965	6.64251	6.86723	6.65965
1203	NM_001366624,NM_006493	CLN5	CLN5 intracellular trafficking protein	protein_coding	NP_001353553.1;NP_006484.2	2076	608102	.	.	2.79087	2.44055	3.51925	2.95151	6.81591	5.85145	8.24513	7.23513	-1.03288	4.04396	0.956682	1	1.16043	4.17805	0.798173	1	-1.15262	3.96863	0.807585	1	1.19858	4.15694	0.755537	1	-1.11592	3.94393	0.850263	1	4.14823	4.10422	4.14823	4.35161	4.14823	3.95566	4.10422	4.35161	4.10422	3.95566	4.14823	4.10422
1207	NM_001293,NM_001311199,NM_001311200,NM_001311201,NM_001311202	CLNS1A	chloride nucleotide-sensitive channel 1A	protein_coding	NP_001284.1;NP_001298128.1;NP_001298129.1;NP_001298130.1;NP_001298131.1	2080	602158	.	.	30.3806	29.7626	31.1122	30.7184	74.1961	71.3587	72.8918	75.3012	1.00705	6.60497	0.990498	1	-1.03689	6.57399	0.950176	1	1.01379	6.60981	0.981288	1	-1.04421	6.57918	0.940499	1	1.00669	6.61489	0.991015	1	6.61425	6.62429	6.61425	6.56253	6.61425	6.63381	6.62429	6.56253	6.62429	6.63381	6.61425	6.62429
1209	NM_001282175,NM_001282176,NM_001294	CLPTM1	CLPTM1 regulator of GABA type A receptor forward trafficking	protein_coding	NP_001269104.1;NP_001269105.1;NP_001285.1	2087	604783	.	.	42.5454	41.1602	49.4948	51.6257	103.905	98.6856	115.96	126.552	-1.18563	6.98774	0.768331	1	-1.07189	7.05609	0.90444	1	-1.1975	6.9812	0.755211	1	1.10611	6.93428	0.861523	1	-1.01001	6.85257	0.986425	1	7.11543	6.87171	7.11543	7.01602	7.11543	6.85745	6.87171	7.01602	6.87171	6.85745	7.11543	6.87171
1211	NM_001076677,NM_001184760,NM_001184761,NM_001184762,NM_001311203,NM_001311204,NM_001311205,NM_001311206,NM_001833,NM_007096,NR_132349,XM_017014257,XM_017014258,XM_024447409	CLTA	clathrin light chain A	protein_coding	NP_001070145.1;NP_001171689.1;NP_001171690.1;NP_001171691.1;NP_001298132.1;NP_001298133.1;NP_001298134.1;NP_001298135.1;NP_001824.1;NP_009027.1;XP_016869746.1;XP_016869747.1;XP_024303177.1	2090	118960	.	.	103.82	111.149	106.364	111.584	253.551	266.491	249.198	273.53	-1.0467	6.98499	0.937149	1	-1.0765	6.96533	0.898558	1	1.04486	7.04953	0.939564	1	-1.02847	6.93159	0.961386	1	1.09366	7.01773	0.876952	1	7.02829	6.96295	7.02829	6.92278	7.02829	7.09113	6.96295	6.92278	6.96295	7.09113	7.02829	6.96295
1212	NM_001364126,NM_001364127,NM_001834,NM_007097,NR_045724,NR_157088,XR_001741996	CLTB	clathrin light chain B	protein_coding	NP_001351055.1;NP_001351056.1;NP_001825.1;NP_009028.1	2091	118970	.	.	29.3053	30.4646	36.6372	40.55	71.5701	73.0419	85.8361	99.4016	-1.33819	5.41438	0.615145	1	-1.13294	5.52185	0.829409	1	-1.24884	5.45786	0.701255	1	1.18117	5.31413	0.773852	1	1.07154	5.23983	0.905419	1	5.63746	5.22693	5.63746	5.46123	5.63746	5.32405	5.22693	5.46123	5.22693	5.32405	5.63746	5.22693
1213	NM_001288653,NM_004859	CLTC	clathrin heavy chain	protein_coding	NP_001275582.1;NP_004850.1	2092	118955	.	.	78.1893	61.8931	90.8973	84.8154	190.956	148.395	212.96	207.911	-1.06044	9.54123	0.91904	1	1.04865	9.61761	0.934426	1	-1.30855	9.40198	0.641774	1	1.11203	9.57691	0.854076	1	-1.23396	9.3546	0.715942	1	9.58477	9.50021	9.58477	9.65321	9.58477	9.19738	9.50021	9.65321	9.50021	9.19738	9.58477	9.50021
1235	NM_004367,NM_031409	CCR6	C-C motif chemokine receptor 6	protein_coding	NP_004358.2;NP_113597.2	1607	601835	.	.	4.2706	2.27856	4.04979	4.07961	10.4298	5.46307	9.48812	10.0005	1.06909	3.98995	0.909387	1	-1.03861	3.91395	0.949114	1	-1.70768	3.60768	0.35918	1	-1.11038	3.96386	0.857809	1	-1.82565	3.66876	0.303528	1	4.02946	4.12014	4.02946	3.9782	4.02946	3.31851	4.12014	3.9782	4.12014	3.31851	4.02946	4.12014
1241	NM_001143919,NM_181657	LTB4R	leukotriene B4 receptor	protein_coding	NP_001137391.1;NP_858043.1	6713	601531	.	.	5.25383	6.24262	4.92713	4.06962	12.831	14.9673	11.5436	9.97601	1.242	4.39654	0.709049	1	1.1354	4.32638	0.827227	1	1.60677	4.61356	0.414884	1	-1.09389	4.48116	0.877626	1	1.29369	4.74192	0.657272	1	4.30475	4.60315	4.30475	4.47923	4.30475	4.96112	4.60315	4.47923	4.60315	4.96112	4.30475	4.60315
1244	NM_000392,XM_006717630,XM_006717631,XM_011539291,XM_017015675,XR_945604,XR_945605	ABCC2	ATP binding cassette subfamily C member 2	protein_coding	NP_000383.2;XP_006717693.1;XP_006717694.1;XP_011537593.1;XP_016871164.1	53	601107	.	.	46.3453	39.3005	37.4797	32.4803	113.185	94.2267	87.81	79.6201	1.43188	7.78346	0.535142	1	1.0743	7.55406	0.901301	1	1.25384	7.6738	0.695535	1	-1.33284	7.82689	0.619328	1	-1.14199	7.92673	0.818233	1	7.50916	8.02468	7.50916	7.61201	7.50916	7.83392	8.02468	7.61201	8.02468	7.83392	7.50916	8.02468
1258	NM_001135639,NM_001286130,NM_001297,XM_011522870	CNGB1	cyclic nucleotide gated channel subunit beta 1	protein_coding	NP_001129111.1;NP_001273059.1;NP_001288.3;XP_011521172.1	2151	600724	.	.	0.005542	0.011237	0.014514	0.01668	0.013535	0.026942	0.034004	0.040888	-2.29991	-3.16921	0.38215	1	-1.29025	-2.96759	0.857643	1	-1.33611	-2.95336	0.840435	1	1.78247	-3.35045	0.618648	1	1.71863	-3.35422	0.788138	1	0.15329	0.0672117	0.15329	0.119668	0.15329	0.115597	0.0672117	0.119668	0.0672117	0.115597	0.15329	0.0672117
1259	NM_000087,NM_001142564,NM_001379270,XM_005248049,XM_011513623	CNGA1	cyclic nucleotide gated channel subunit alpha 1	protein_coding	NP_000078.3;NP_001136036.2;NP_001366199.1;XP_005248106.2;XP_011511925.1	2148	123825	.	.	0.605186	0.728811	0.257391	0.447867	1.478	1.74739	0.603032	1.09787	1.37165	0.825713	0.611617	1	-1.64512	0.277042	0.416951	1	1.89258	1.10579	0.288632	1	-2.25641	0.567387	0.185526	1	1.37977	1.28337	0.59442	1	1.3053	1.59401	1.3053	0.921189	1.3053	1.92081	1.59401	0.921189	1.59401	1.92081	1.3053	1.59401
1263	NM_004073,XR_246234	PLK3	polo like kinase 3	protein_coding	NP_004064.2	2154	602913	.	.	2.43587	3.86359	2.55022	2.2332	5.94894	9.26333	5.97483	5.47433	1.10128	2.60406	0.871909	1	1.13621	2.62757	0.829759	1	1.81615	3.02384	0.310009	1	1.03172	2.69462	0.961305	1	1.64912	3.076	0.3926	1	2.75687	2.87632	2.75687	2.91533	2.75687	3.5187	2.87632	2.91533	2.87632	3.5187	2.75687	2.87632
1265	NM_001303499,NM_001303501,NM_004368,NM_201277	CNN2	calponin 2	protein_coding	NP_001290428.1;NP_001290430.1;NP_004359.1;NP_958434.1	2156	602373	.	.	123.427	126.412	145.742	145.494	301.435	303.084	341.455	356.654	-1.15327	8.28445	0.80501	1	-1.02775	8.36402	0.962236	1	-1.10309	8.31461	0.86511	1	1.12213	8.26344	0.841879	1	1.04548	8.21038	0.938652	1	8.38782	8.18275	8.38782	8.34845	8.38782	8.24671	8.18275	8.34845	8.18275	8.24671	8.38782	8.18275
1266	NM_001286055,NM_001286056,NM_001839,XM_017000245	CNN3	calponin 3	protein_coding	NP_001272984.1;NP_001272985.1;NP_001830.1;XP_016855734.1	2157	602374	.	.	44.7767	45.2853	69.237	65.9562	109.355	108.576	162.213	161.681	-1.44014	6.90982	0.52879	1	1.02081	7.16389	0.971672	1	-1.38961	6.93118	0.569745	1	1.47012	6.92743	0.505903	1	1.03637	6.64891	0.950894	1	7.1588	6.63702	7.1588	7.18832	7.1588	6.68804	6.63702	7.18832	6.63702	6.68804	7.1588	6.63702
1267	NM_001330216,NM_033133,XM_011524340	CNP	2',3'-cyclic nucleotide 3' phosphodiesterase	protein_coding	NP_001317145.1;NP_149124.3;XP_011522642.1	2158	123830	.	.	13.8618	11.8189	14.247	16.3476	33.8536	28.3369	33.3788	40.0735	-1.14973	6.41206	0.80937	1	-1.35038	6.30873	0.603799	1	-1.31885	6.32342	0.632514	1	-1.17451	6.19657	0.780976	1	-1.14709	6.21242	0.812538	1	6.52443	6.32547	6.52443	6.09654	6.52443	6.13013	6.32547	6.09654	6.32547	6.13013	6.52443	6.32547
1272	NM_001256063,NM_001256064,NM_001843,NM_175038,XM_005268651,XM_006719241,XM_011537926,XM_011537927,XM_017018826,XM_017018827,XM_024448843,XR_002957288,XR_002957289,XR_002957290,XR_002957291	CNTN1	contactin 1	protein_coding	NP_001242992.1;NP_001242993.1;NP_001834.2;NP_778203.1;XP_005268708.1;XP_006719304.1;XP_011536228.1;XP_011536229.1;XP_016874315.1;XP_016874316.1;XP_024304611.1	2171	600016	.	.	2.18641	1.24262	1.47	2.20033	5.33969	2.97929	3.44402	5.39375	1.02039	3.76004	0.974151	1	-1.54211	3.46715	0.458122	1	-1.67781	3.42167	0.376911	1	-1.57354	3.48456	0.437074	1	-1.71201	3.4396	0.359012	1	3.84622	3.87334	3.84622	3.2746	3.84622	3.16596	3.87334	3.2746	3.87334	3.16596	3.84622	3.87334
1277	NM_000088,XM_005257058,XM_005257059,XM_011524341	COL1A1	collagen type I alpha 1 chain	protein_coding	NP_000079.2;XP_005257115.2;XP_005257116.2;XP_011522643.1	2197	120150	.	.	0.103739	0.236405	0.158693	0.152964	0.253352	0.566805	0.371797	0.374967	-1.43382	-0.210188	0.574618	1	1.01391	0.0230945	1	1	1.63169	0.396896	0.422443	1	1.45375	-0.198816	0.550933	1	2.33925	0.229945	0.175407	1	0.986156	0.75151	0.986156	0.99608	0.986156	1.37947	0.75151	0.99608	0.75151	1.37947	0.986156	0.75151
1278	NM_000089	COL1A2	collagen type I alpha 2 chain	protein_coding	NP_000080.2	2198	120160	.	.	0.028125	0.03299	0.042507	0.057231	0.068687	0.079097	0.099589	0.140291	-2.01555	-1.87245	0.36302	1	-1.39445	-1.7122	0.641346	1	-1.60399	-1.76399	0.538841	1	1.44549	-2.14536	0.742203	1	1.25621	-2.23888	0.900044	1	0.403045	0.212838	0.403045	0.299392	0.403045	0.263294	0.212838	0.299392	0.212838	0.263294	0.403045	0.212838
1280	NM_001844,NM_033150,XM_017018828,XM_017018829,XM_017018830,XM_017018831	COL2A1	collagen type II alpha 1 chain	protein_coding	NP_001835.3;NP_149162.2;XP_016874317.1;XP_016874318.1;XP_016874319.1;XP_016874320.1	2200	120140	.	.	0.015722	0.044114	0.127317	0.060992	0.038397	0.105768	0.298286	0.149512	-3.76584	-1.9206	0.0781491	1	2.01277	-0.792645	0.291267	1	-1.2826	-1.48974	0.776341	1	7.57698	-1.14634	0.00516595	1	2.93256	-2.17975	0.210007	1	0.448197	0.131431	0.448197	0.795035	0.448197	0.36024	0.131431	0.795035	0.131431	0.36024	0.448197	0.131431
1281	NM_000090	COL3A1	collagen type III alpha 1 chain	protein_coding	NP_000081.2	2201	120180	.	.	0.022271	0.003381	0.005002	0.009319	0.054392	0.008105	0.011718	0.022845	2.50256	-2.97223	0.360636	1	-1.88951	-3.81574	0.744784	1	-1.64303	-3.71849	0.744784	1	-4.71902	-3.1309	0.178361	1	-4.09848	-3.03804	0.178361	1	0.0786801	0.192913	0.0786801	0.0410021	0.0786801	0.047356	0.192913	0.0410021	0.192913	0.047356	0.0786801	0.192913
1282	NM_001303110,NM_001845,XM_011521048	COL4A1	collagen type IV alpha 1 chain	protein_coding	NP_001290039.1;NP_001836.3;XP_011519350.1	2202	120130	.	.	0.022122	0.009676	0.038225	0.036175	0.054027	0.023199	0.089555	0.088678	-1.56847	-0.99332	0.516047	1	1.02855	-0.710432	0.968601	1	-3.41587	-1.29067	0.0802978	1	1.6132	-0.969759	0.477186	1	-2.17701	-1.73673	0.301732	1	0.654918	0.449558	0.654918	0.669914	0.654918	0.222615	0.449558	0.669914	0.449558	0.222615	0.654918	0.449558
1284	NM_001846	COL4A2	collagen type IV alpha 2 chain	protein_coding	NP_001837.2	2203	120090	.	.	0.018791	0.027568	0.012274	0.042519	0.045893	0.066096	0.028756	0.104228	-2.13994	-1.95311	0.336136	1	-3.51298	-2.1413	0.102415	1	-1.41764	-1.7608	0.661955	1	-1.64028	-2.79508	0.733081	1	1.50882	-2.23782	0.705513	1	0.387674	0.192913	0.387674	0.119668	0.387674	0.283212	0.192913	0.119668	0.192913	0.283212	0.387674	0.192913
1287	NM_000495,NM_033380,XM_011530849,XM_017029259,XM_017029260,XM_017029261,XM_017029262,XM_017029263	COL4A5	collagen type IV alpha 5 chain	protein_coding	NP_000486.1;NP_203699.1;XP_011529151.2;XP_016884748.1;XP_016884749.1;XP_016884750.1;XP_016884751.1;XP_016884752.1	2207	303630	.	.	0.111489	0.119866	0.120812	0.115139	0.27228	0.287391	0.283047	0.282245	-1.00248	-0.24889	1	1	1.02857	-0.229785	0.977356	1	1.1083	-0.174073	0.883295	1	1.03112	-0.228076	1	1	1.11104	-0.171174	0.900658	1	0.858176	0.856569	0.858176	0.87658	0.858176	0.926738	0.856569	0.87658	0.856569	0.926738	0.858176	0.856569
1290	NM_000393,XM_011510573	COL5A2	collagen type V alpha 2 chain	protein_coding	NP_000384.2;XP_011508875.1	2210	120190	.	.	30.1742	18.0334	24.0579	42.6062	73.6921	43.2369	56.3645	104.442	-1.38054	8.07905	0.577247	1	-1.8254	7.92323	0.300696	1	-2.26022	7.82158	0.163285	1	-1.32223	7.64032	0.629099	1	-1.6372	7.51563	0.395509	1	8.29741	7.83392	8.29741	7.43297	8.29741	7.1267	7.83392	7.43297	7.83392	7.1267	8.29741	7.83392
1291	NM_001848	COL6A1	collagen type VI alpha 1 chain	protein_coding	NP_001839.2	2211	120220	.	.	0.11433	0.324398	0.321408	0.155041	0.279219	0.777775	0.753016	0.380057	-1.32114	-0.60149	0.670867	1	1.99429	0.135159	0.264337	1	2.16811	0.209126	0.218801	1	2.6345	0.0270823	0.127887	1	2.86388	0.10541	0.0950276	1	0.777919	0.623384	0.777919	1.27917	0.777919	1.35145	0.623384	1.27917	0.623384	1.35145	0.777919	0.623384
1292	NM_001849,NM_058174,NM_058175,XM_011529451,XR_937438,XR_937439	COL6A2	collagen type VI alpha 2 chain	protein_coding	NP_001840.3;NP_478054.2;NP_478055.2;XP_011527753.1	2212	120240	.	.	0.297065	0.453429	0.315093	0.243606	0.725498	1.08714	0.738221	0.597162	1.21866	0.0977243	0.757372	1	1.25844	0.122308	0.720046	1	1.9529	0.496289	0.270691	1	1.03262	0.255416	0.982734	1	1.60245	0.605043	0.435782	1	0.955209	1.10068	0.955209	1.12562	0.955209	1.50351	1.10068	1.12562	1.10068	1.50351	0.95521	1.10068
1294	NM_000094,XM_017005688,XM_017005689,XM_017005690,XM_017005691,XM_017005692,XR_001740003,XR_001740004,XR_001740005,XR_001740006,XR_001740007,XR_001740008,XR_001740009	COL7A1	collagen type VII alpha 1 chain	protein_coding	NP_000085.1;XP_016861177.1;XP_016861178.1;XP_016861179.1;XP_016861180.1;XP_016861181.1	2214	120120	.	.	0.700145	0.703002	0.741156	0.477676	1.70991	1.68552	1.73643	1.17094	1.39709	2.52464	0.569653	1	1.49903	2.58466	0.489708	1	1.50821	2.58938	0.483331	1	1.07296	2.79721	0.907035	1	1.07954	2.80208	0.897268	1	2.53067	2.94046	2.53067	3.02924	2.53067	3.03699	2.94046	3.02924	2.94046	3.03699	2.53067	2.94046
1296	NM_001294347,NM_005202,XM_005270477	COL8A2	collagen type VIII alpha 2 chain	protein_coding	NP_001281276.1;NP_005193.1;XP_005270534.1	2216	120252	.	.	1.68277	1.39344	1.38278	1.15809	4.1097	3.34091	3.23967	2.83887	1.43747	2.99116	0.536525	1	1.15052	2.81139	0.811485	1	1.26758	2.88744	0.685465	1	-1.24941	3.07771	0.704257	1	-1.13403	3.14205	0.830573	1	2.90727	3.37117	2.90727	3.08422	2.90727	3.20824	3.37117	3.08422	3.37117	3.20824	2.90727	3.37117
1298	NM_001852,XM_006710365,XM_011540715,XM_011540716,XM_011540717,XM_017000332,XM_017000333	COL9A2	collagen type IX alpha 2 chain	protein_coding	NP_001843.1;XP_006710428.1;XP_011539017.1;XP_011539018.1;XP_011539019.1;XP_016855821.1;XP_016855822.1	2218	120260	.	.	19.7236	16.6888	13.8375	19.7007	48.1695	40.0131	32.4194	48.2931	-1.01238	6.00777	0.983332	1	-1.45807	5.77018	0.515316	1	-1.15396	5.91711	0.804605	1	-1.44024	5.75964	0.529086	1	-1.13986	5.90766	0.821138	1	6.03807	6.0206	6.03807	5.50402	6.03807	5.83484	6.0206	5.50402	6.0206	5.83484	6.03807	6.0206
1299	NM_001853,XM_011528545,XM_017027666	COL9A3	collagen type IX alpha 3 chain	protein_coding	NP_001844.3;XP_011526847.1;XP_016883155.1	2219	120270	.	.	70.2718	63.4529	57.1428	65.8388	171.619	152.134	133.878	161.393	1.09248	7.52982	0.878343	1	-1.1847	7.34754	0.769306	1	1.00399	7.4675	0.994617	1	-1.29426	7.41812	0.655541	1	-1.08814	7.53259	0.883794	1	7.47252	7.59945	7.47252	7.2295	7.47252	7.47823	7.59945	7.2295	7.59945	7.47823	7.47252	7.59945
1302	NM_001163771,NM_080679,NM_080680,NM_080681,XM_011514299,XM_011514300,XM_011514302,XM_017010250,XM_017010251	COL11A2	collagen type XI alpha 2 chain	protein_coding	NP_001157243.1;NP_542410.2;NP_542411.2;NP_542412.2;XP_011512601.1;XP_011512602.1;XP_011512604.1;XP_016865739.1;XP_016865740.1	2187	120290	.	.	0.316519	0.401694	0.430265	0.495432	0.773011	0.963101	1.00805	1.21447	-1.46483	1.55233	0.524286	1	-1.13874	1.7074	0.827698	1	-1.18049	1.68525	0.786167	1	1.28636	1.44452	0.671743	1	1.24084	1.4158	0.719668	1	2.15288	1.74532	2.15288	2.00969	2.15288	1.97079	1.74532	2.00969	1.74532	1.97079	2.15288	1.74532
1303	NM_004370,NM_080645,XM_011535434,XM_011535435,XM_011535436,XM_017010252	COL12A1	collagen type XII alpha 1 chain	protein_coding	NP_004361.3;NP_542376.2;XP_011533736.1;XP_011533737.1;XP_011533738.1;XP_016865741.1	2188	120320	.	.	0.990177	0.377547	0.60282	1.25398	2.41823	0.905205	1.41233	3.07392	-1.21814	3.77562	0.733585	1	-2.02935	3.4894	0.227119	1	-2.99755	3.32912	0.0646188	1	-1.66593	3.30507	0.381689	1	-2.46072	3.12075	0.127169	1	4.0007	3.73551	4.0007	3.06943	4.0007	2.58626	3.73551	3.06943	3.73551	2.58626	4.0007	3.73551
1307	NM_001856,XM_005270481,XM_011540722,XM_011540723,XM_011540724,XM_011540726,XM_011540727,XM_011540728,XM_011540729,XM_011540730,XM_017000338,XM_017000339,XM_017000340,XM_017000341,XR_001736981,XR_001736982,XR_001736983,XR_001736984,XR_946546	COL16A1	collagen type XVI alpha 1 chain	protein_coding	NP_001847.3;XP_005270538.1;XP_011539024.1;XP_011539025.1;XP_011539026.1;XP_011539028.1;XP_011539029.1;XP_011539030.1;XP_011539031.1;XP_011539032.1;XP_016855827.1;XP_016855828.1;XP_016855829.1;XP_016855830.1	2193	120326	.	.	0.069872	0.183616	0.071648	0.100565	0.170643	0.440237	0.167864	0.24652	-1.46714	-0.831648	0.586879	1	-1.40958	-0.81715	0.605752	1	1.87597	-0.101463	0.318322	1	1.04089	-1.09409	0.956791	1	2.75169	-0.256851	0.10969	1	0.705384	0.515216	0.705384	0.532903	0.705384	1.12738	0.515216	0.532903	0.515216	1.12738	0.705384	0.515216
1308	NM_000494	COL17A1	collagen type XVII alpha 1 chain	protein_coding	NP_000485.3	2194	113811	.	.	0.036515	0.014478	0.024271	0.019339	0.089178	0.034713	0.056864	0.047407	1.87776	-2.25157	0.406021	1	1.14094	-2.61291	1	1	-1.25495	-2.79239	1	1	-1.64581	-2.18313	0.493244	1	-2.35438	-2.30136	0.284498	1	0.171355	0.308535	0.171355	0.194265	0.171355	0.137645	0.308535	0.194265	0.308535	0.137645	0.171355	0.308535
1310	NM_001858,XM_011535437,XM_011535438,XM_017010253,XM_017010254,XM_017010255,XM_017010256,XM_017010257,XM_017010258,XM_017010259	COL19A1	collagen type XIX alpha 1 chain	protein_coding	NP_001849.2;XP_011533739.1;XP_011533740.1;XP_016865742.1;XP_016865743.1;XP_016865744.1;XP_016865745.1;XP_016865746.1;XP_016865747.1;XP_016865748.1	2196	120165	.	.	0.293849	0.169165	0.174346	0.305827	0.717647	0.405589	0.40847	0.749684	1.03757	1.82433	0.953668	1	-1.78399	1.44295	0.330734	1	-1.55296	1.52042	0.461709	1	-1.85097	1.47529	0.30595	1	-1.61126	1.55194	0.420835	1	2.15288	2.19432	2.15288	1.55163	2.15288	1.68664	2.19432	1.55163	2.19432	1.68664	2.15288	2.19432
1311	NM_000095	COMP	cartilage oligomeric matrix protein	protein_coding	NP_000086.2	2227	600310	.	.	0.136577	0.095954	0.182756	0.187823	0.333552	0.230058	0.428173	0.460418	-1.32068	-1.07619	0.712306	1	-1.06032	-0.947424	0.962648	1	-1.88339	-1.2497	0.386568	1	1.24555	-1.12109	0.77937	1	-1.4259	-1.48415	0.641346	1	0.589248	0.466255	0.589248	0.561366	0.589248	0.341365	0.466255	0.561366	0.466255	0.341365	0.589248	0.466255
1312	NM_000754,NM_001135161,NM_001135162,NM_001362828,NM_007310	COMT	catechol-O-methyltransferase	protein_coding	NP_000745.1;NP_001128633.1;NP_001128634.1;NP_001349757.1;NP_009294.1	2228	116790	.	.	36.3345	34.1826	28.3019	35.0535	88.7369	81.9561	66.3076	85.9279	1.05837	6.45592	0.921977	1	-1.26862	6.25303	0.680895	1	1.013	6.42379	0.982398	1	-1.34266	6.29934	0.610726	1	-1.04478	6.46505	0.93978	1	6.43076	6.51167	6.43076	6.09197	6.43076	6.44918	6.51167	6.09197	6.51167	6.44918	6.43076	6.51167
1314	NM_001098398,NM_004371	COPA	COPI coat complex subunit alpha	protein_coding	NP_001091868.1;NP_004362.2	2230	601924	.	.	53.8832	54.4886	52.8329	54.4901	131.595	130.642	123.781	133.574	1.01193	8.29811	0.983675	1	-1.0602	8.24798	0.919399	1	1.04738	8.32331	0.936149	1	-1.07285	8.25681	0.903117	1	1.03503	8.3317	0.952504	1	8.294	8.31105	8.294	8.20994	8.294	8.36057	8.31105	8.20994	8.31105	8.36057	8.294	8.31105
1315	NM_001144061,NM_001144062,NM_016451	COPB1	COPI coat complex subunit beta 1	protein_coding	NP_001137533.1;NP_001137534.1;NP_057535.1	2231	600959	.	.	62.2558	60.1612	72.4205	64.0665	152.042	144.242	169.672	157.048	-1.00437	7.85614	0.994061	1	1.10164	7.93078	0.866918	1	-1.01678	7.84733	0.977091	1	1.10646	7.9278	0.860988	1	-1.01236	7.84417	0.983123	1	7.86529	7.85903	7.86529	8.00438	7.86529	7.84139	7.85903	8.00438	7.85903	7.84139	7.86529	7.85903
1316	NM_001160124,NM_001160125,NM_001300,NR_027653	KLF6	Kruppel like factor 6	protein_coding	NP_001153596.1;NP_001153597.1;NP_001291.3	2235	602053	.	.	13.7136	17.4311	25.3453	17.4409	33.4916	41.7927	59.3808	42.7535	-1.24404	6.28233	0.705846	1	1.41177	6.70116	0.551432	1	1.04599	6.46396	0.938163	1	1.7563	6.5789	0.332574	1	1.30125	6.31863	0.649106	1	6.4473	6.13629	6.4473	6.93999	6.4473	6.51145	6.13629	6.93999	6.13629	6.51145	6.4473	6.13629
1317	NM_001859	SLC31A1	solute carrier family 31 member 1	protein_coding	NP_001850.1	11016	603085	.	.	21.0166	18.5178	17.8239	15.8596	51.3273	44.3982	41.759	38.8771	1.35616	6.5858	0.598617	1	1.09335	6.41525	0.877406	1	1.22301	6.50191	0.727786	1	-1.24037	6.64187	0.709545	1	-1.10887	6.71632	0.858189	1	6.36655	6.80148	6.36655	6.49381	6.36655	6.65379	6.80148	6.49381	6.80148	6.65379	6.36655	6.80148
1318	NM_001860,XM_011518216,XM_017014267	SLC31A2	solute carrier family 31 member 2	protein_coding	NP_001851.1;XP_011516518.1;XP_016869756.1	11017	603088	.	.	0.10286	0.183656	0.153309	0.332829	0.251207	0.440335	0.359182	0.815874	-2.99373	-0.793066	0.0942912	1	-2.0834	-0.665858	0.251293	1	-1.13249	-0.32787	0.870171	1	1.43706	-1.46882	0.625008	1	2.64244	-0.931449	0.161	1	0.858176	0.345104	0.858176	0.474234	0.858176	0.780261	0.345104	0.474234	0.345104	0.780261	0.858176	0.345104
1325	NM_001302	CORT	cortistatin	protein_coding	NP_001293.3	2257	602784	.	.	0.084327	0.081018	0.103619	0.036866	0.205946	0.194247	0.242765	0.090371	2.21505	-3.36242	0.618648	1	2.34338	-3.32797	0.485618	1	2.32149	-3.32727	0.485618	1	1.05674	-2.96047	1	1	1.04854	-2.94048	1	1	0.0594087	0.131431	0.0594087	0.138682	0.0594087	0.137645	0.131431	0.138682	0.131431	0.137645	0.0594087	0.131431
1326	NM_001244134,NM_001320961,NM_005204,XM_017015708,XM_017015709,XM_017015710,XM_017015711,XM_017015712,XM_017015713,XM_017015714,XM_024447819	MAP3K8	mitogen-activated protein kinase kinase kinase 8	protein_coding	NP_001231063.1;NP_001307890.1;NP_005195.2;XP_016871197.1;XP_016871198.1;XP_016871199.1;XP_016871200.1;XP_016871201.1;XP_016871202.1;XP_016871203.1;XP_024303587.1	6860	191195	.	.	2.25294	2.22535	3.24045	3.00469	5.50219	5.3355	7.59195	7.36551	-1.14074	3.49981	0.821027	1	1.03462	3.61583	0.955195	1	-1.56299	3.30648	0.445	1	1.18024	3.52617	0.775881	1	-1.37015	3.19366	0.58977	1	3.70299	3.5285	3.70299	3.74839	3.70299	3.11963	3.5285	3.74839	3.5285	3.11963	3.70299	3.5285
1327	NM_001318786,NM_001318788,NM_001318794,NM_001318797,NM_001318802,NM_001861,XM_024450156	COX4I1	cytochrome c oxidase subunit 4I1	protein_coding	NP_001305715.1;NP_001305717.1;NP_001305723.1;NP_001305726.1;NP_001305731.1;NP_001852.1;XP_024305924.1	2265	123864	.	.	230.774	276.224	228.126	253.884	563.601	662.275	534.469	622.354	-1.08942	7.77849	0.882158	1	-1.23204	7.69626	0.718052	1	1.04753	7.87282	0.935974	1	-1.13091	7.62939	0.831385	1	1.1412	7.81381	0.819171	1	7.84504	7.72204	7.84504	7.54545	7.84504	7.91175	7.72204	7.54545	7.72204	7.91175	7.84504	7.72204
1329	NM_001862	COX5B	cytochrome c oxidase subunit 5B	protein_coding	NP_001853.2	2269	123866	.	.	113.346	110.198	88.5997	110.854	276.815	264.21	207.577	271.74	1.04625	6.40092	0.937836	1	-1.28631	6.19778	0.663478	1	1.04113	6.39732	0.9446	1	-1.3458	6.23481	0.607932	1	-1.00492	6.42967	0.993485	1	6.3848	6.44927	6.3848	6.02649	6.3848	6.44227	6.44927	6.02649	6.44927	6.44227	6.38481	6.44927
1337	NM_004373	COX6A1	cytochrome c oxidase subunit 6A1	protein_coding	NP_004364.2	2277	602072	.	.	353.026	368.258	349.032	413.964	862.167	882.933	817.737	1014.76	-1.14584	7.81179	0.813707	1	-1.21926	7.77072	0.731554	1	-1.07322	7.85658	0.902663	1	-1.06407	7.66616	0.914429	1	1.06766	7.75827	0.909806	1	7.91246	7.71692	7.91246	7.62776	7.91246	7.81095	7.71692	7.62776	7.71692	7.81095	7.91246	7.71692
1340	NM_001863	COX6B1	cytochrome c oxidase subunit 6B1	protein_coding	NP_001854.1	2280	124089	.	.	233.093	217.706	212.561	230.529	569.266	521.97	498.002	565.104	1.0348	6.94911	0.952918	1	-1.11485	6.84794	0.850837	1	-1.01089	6.91645	0.985207	1	-1.15364	6.87417	0.804729	1	-1.04607	6.94149	0.938004	1	6.93571	6.98467	6.93571	6.78022	6.93571	6.92021	6.98467	6.78022	6.98467	6.92021	6.93571	6.98467
1345	NM_004374,XM_017013020	COX6C	cytochrome c oxidase subunit 6C	protein_coding	NP_004365.1;XP_016868509.1	2285	124090	.	.	135.652	113.103	119.431	146.379	331.292	271.174	279.811	358.823	-1.05924	6.8101	0.920787	1	-1.26388	6.69196	0.685526	1	-1.24229	6.70305	0.707548	1	-1.1932	6.64621	0.760002	1	-1.17282	6.65765	0.782812	1	6.86307	6.78077	6.86307	6.52847	6.86307	6.55306	6.78077	6.52847	6.78077	6.55306	6.86307	6.78077
1347	NM_001366292,NM_001366293,NM_001865,NR_029466,NR_158783,NR_158784,XM_024446330	COX7A2	cytochrome c oxidase subunit 7A2	protein_coding	NP_001353221.1;NP_001353222.1;NP_001856.2;XP_024302098.1	2288	123996	.	.	160.997	130.937	150.644	164.933	393.191	313.933	352.94	404.307	-1.00915	6.71288	0.987607	1	-1.12355	6.63785	0.840333	1	-1.2052	6.59115	0.746882	1	-1.11336	6.63093	0.852699	1	-1.19427	6.58399	0.75886	1	6.73266	6.71964	6.73266	6.56626	6.73266	6.46616	6.71964	6.56626	6.71964	6.46616	6.73266	6.71964
1349	NM_001866	COX7B	cytochrome c oxidase subunit 7B	protein_coding	NP_001857.1	2291	300885	.	.	24.4155	24.2738	23.3288	26.9964	59.628	58.1988	54.6563	66.1772	-1.0805	6.09994	0.893657	1	-1.18962	6.03488	0.764093	1	-1.06174	6.11216	0.917698	1	-1.10099	5.97531	0.868047	1	1.01768	6.05577	0.976132	1	6.17419	6.06409	6.17419	5.92746	6.17419	6.089	6.06409	5.92746	6.06409	6.089	6.17419	6.06409
1350	NM_001867	COX7C	cytochrome c oxidase subunit 7C	protein_coding	NP_001858.1	2292	603774	.	.	164.852	141.935	141.819	165.915	402.605	340.304	332.263	406.714	1.01687	6.82801	0.977068	1	-1.20256	6.68899	0.749715	1	-1.11602	6.73894	0.849448	1	-1.22284	6.70221	0.727915	1	-1.13484	6.75172	0.826845	1	6.82827	6.85219	6.82827	6.56473	6.82827	6.67137	6.85219	6.56473	6.85219	6.67137	6.82827	6.85219
1351	NM_004074	COX8A	cytochrome c oxidase subunit 8A	protein_coding	NP_004065.1	2294	123870	.	.	184.065	196.813	182.406	212.191	449.529	471.877	427.352	520.153	-1.1265	6.73901	0.836787	1	-1.1958	6.69913	0.757113	1	-1.0293	6.80168	0.960295	1	-1.06152	6.60813	0.917865	1	1.09443	6.71711	0.876046	1	6.83466	6.66441	6.83466	6.57915	6.83466	6.79336	6.66441	6.57915	6.66441	6.79336	6.83466	6.66441
1352	NM_001303	COX10	cytochrome c oxidase assembly factor heme A:farnesyltransferase COX10	protein_coding	NP_001294.2	2260	602125	.	.	10.7037	9.89211	9.2997	9.63482	26.1409	23.7173	21.788	23.6182	1.13706	5.0106	0.824798	1	-1.06526	4.87021	0.913573	1	1.07553	4.96853	0.900421	1	-1.21127	4.96868	0.740994	1	-1.05721	5.06085	0.923999	1	4.96077	5.1405	4.96077	4.87258	4.96077	5.06257	5.1405	4.87258	5.1405	5.06257	4.96077	5.1405
1353	NM_001162861,NM_001162862,NM_001321518,NM_004375,NR_027941,NR_027942,NR_135677,XM_011524342,XM_017024192,XM_017024193,XM_017024196,XM_024450583,XM_024450584	COX11	cytochrome c oxidase copper chaperone COX11	protein_coding	NP_001156333.1;NP_001156334.1;NP_001308447.1;NP_004366.1;XP_011522644.1;XP_016879681.1;XP_016879682.1;XP_016879685.1;XP_024306351.1;XP_024306352.1	2261	603648	.	.	22.1441	14.905	19.749	19.6154	54.0808	35.7362	46.2694	48.0838	1.18268	6.11711	0.771811	1	1.06105	6.03442	0.918567	1	-1.0997	5.92425	0.869676	1	-1.11463	6.15692	0.851259	1	-1.30059	6.05605	0.649834	1	6.01293	6.25155	6.01293	6.09715	6.01293	5.87805	6.25155	6.09715	6.25155	5.87805	6.01293	6.25155
1355	NM_001320974,NM_001320975,NM_001320976,NM_001372024,NM_001372025,NM_001372026,NM_001372027,NM_001372028,NM_004376,NM_078470,NR_164009,XM_006717634,XM_011539298	COX15	cytochrome c oxidase assembly homolog COX15	protein_coding	NP_001307903.1;NP_001307904.1;NP_001307905.1;NP_001358953.1;NP_001358954.1;NP_001358955.1;NP_001358956.1;NP_001358957.1;NP_004367.2;NP_510870.1;XP_006717697.1;XP_011537600.1	2263	603646	.	.	12.6179	9.80725	11.1885	11.2959	30.8158	23.5138	26.2131	27.69	1.08566	5.91986	0.887182	1	-1.04239	5.82974	0.943039	1	-1.17734	5.74657	0.777961	1	-1.13169	5.89147	0.83079	1	-1.27819	5.81188	0.671644	1	5.88331	5.99996	5.88331	5.82444	5.88331	5.6521	5.99996	5.82444	5.99996	5.6521	5.88331	5.99996
1356	NM_000096,NR_046371,XM_006713499,XM_006713500,XM_006713501,XM_011512435,XM_017005734,XM_017005735,XR_427361	CP	ceruloplasmin	protein_coding	NP_000087.2;XP_006713562.1;XP_006713563.1;XP_006713564.1;XP_011510737.1;XP_016861223.1;XP_016861224.1	2295	117700	.	.	49.6419	39.0734	71.1056	47.6712	121.237	93.6823	166.591	116.858	1.06325	7.83226	0.915474	1	1.44581	8.07761	0.524203	1	-1.17334	7.67667	0.782051	1	1.3598	8.11447	0.595178	1	-1.24755	7.72512	0.701973	1	7.79367	7.88177	7.79367	8.32355	7.79367	7.56418	7.88177	8.32355	7.88177	7.56418	7.79367	7.88177
1358	NM_001869	CPA2	carboxypeptidase A2	protein_coding	NP_001860.2	2297	600688	.	.	0.386586	0.163057	0.179274	0.22144	0.94413	0.390944	0.420015	0.542825	1.77118	-1.07694	0.424516	1	-1.24056	-1.64609	0.766959	1	-1.28562	-1.6516	0.74563	1	-2.19698	-1.17463	0.241834	1	-2.27626	-1.16656	0.224521	1	0.403045	0.652856	0.403045	0.332798	0.403045	0.32224	0.652856	0.332798	0.652856	0.32224	0.403045	0.652856
1361	NM_001278541,NM_001872,XM_017020393	CPB2	carboxypeptidase B2	protein_coding	NP_001265470.1;NP_001863.3;XP_016875882.1	2300	603101	.	.	6.85121	3.14875	4.54859	6.05172	16.7322	7.54944	10.6567	14.8348	1.16235	3.62417	0.796374	1	-1.36803	3.30403	0.590273	1	-1.84789	3.13843	0.295923	1	-1.59011	3.43275	0.42598	1	-2.14786	3.28194	0.193928	1	3.62976	3.83046	3.62976	3.21986	3.62976	2.83928	3.83046	3.21986	3.83046	2.83928	3.62976	3.83046
1362	NM_001199775,NM_001304	CPD	carboxypeptidase D	protein_coding	NP_001186704.1;NP_001295.2	2301	603102	.	.	88.9246	64.5244	69.5739	78.2357	217.174	154.703	163.002	191.782	1.1632	9.74136	0.793488	1	-1.15598	9.52742	0.801803	1	-1.15759	9.5265	0.79995	1	-1.34464	9.64844	0.60855	1	-1.3465	9.64759	0.60688	1	9.62996	9.8478	9.62996	9.42113	9.62996	9.41913	9.8478	9.42113	9.8478	9.41913	9.62996	9.8478
1363	NM_001873	CPE	carboxypeptidase E	protein_coding	NP_001864.1	2303	114855	.	.	17.9146	17.0405	20.3987	21.8802	43.7514	40.8563	47.7914	53.6356	-1.19361	5.80914	0.759791	1	-1.10264	5.8623	0.866014	1	-1.22612	5.79165	0.724732	1	1.0825	5.73417	0.891246	1	-1.02723	5.6567	0.963349	1	5.95382	5.70298	5.95382	5.81524	5.95382	5.66497	5.70298	5.81524	5.70298	5.66497	5.95382	5.70298
1364	NM_001305	CLDN4	claudin 4	protein_coding	NP_001296.1	2046	602909	.	.	9.03333	8.68666	7.32538	10.5585	22.0614	20.8271	17.1624	25.8825	-1.14245	4.18189	0.819141	1	-1.48127	4.01912	0.499503	1	-1.16047	4.17152	0.798269	1	-1.29657	3.90764	0.656141	1	-1.01577	4.0717	0.979774	1	4.34509	4.16301	4.34509	3.81196	4.34509	4.1417	4.16301	3.81196	4.16301	4.1417	4.34509	4.16301
1365	NM_001306	CLDN3	claudin 3	protein_coding	NP_001297.1	2045	602910	.	.	0.376287	0.687778	0.293535	0.646097	0.918976	1.64901	0.687714	1.5838	-1.65703	-0.411889	0.428813	1	-2.21673	-0.557122	0.209686	1	1.11601	-0.031602	0.894012	1	-1.33759	-0.997071	0.686752	1	1.849	-0.318802	0.340582	1	0.923585	0.623384	0.923585	0.489127	0.923585	1.00078	0.623384	0.489127	0.623384	1.00078	0.923585	0.623384
1366	NM_001185022,NM_001185023,NM_001307	CLDN7	claudin 7	protein_coding	NP_001171951.1;NP_001171952.1;NP_001298.3	2049	609131	.	.	1.09154	0.419113	1.20668	0.647587	2.66579	1.00486	2.82709	1.58745	1.70051	0.658018	0.38357	1	1.80514	0.713518	0.332018	1	-1.46417	0.00116723	0.543165	1	1.06149	1.03286	0.928968	1	-2.48954	0.490529	0.13935	1	1.1037	1.5633	1.1037	1.62088	1.1037	0.835262	1.5633	1.62088	1.5633	0.835262	1.1037	1.5633
1368	NM_001005502,NM_001874,NM_198320,XR_001748577,XR_001748578,XR_001748579,XR_001748580,XR_001748581,XR_001748582,XR_001748583,XR_001748584	CPM	carboxypeptidase M	protein_coding	NP_001005502.1;NP_001865.1;NP_938079.1	2311	114860	.	.	1.85963	1.14374	1.54598	2.06016	4.54163	2.74222	3.62202	5.05015	-1.08226	3.80556	0.892699	1	-1.36149	3.65612	0.597561	1	-1.71435	3.52588	0.355535	1	-1.25801	3.59156	0.694832	1	-1.58404	3.45474	0.430091	1	3.9545	3.84808	3.9545	3.54251	3.9545	3.24171	3.84808	3.54251	3.84808	3.24171	3.9545	3.84808
1369	NM_001308	CPN1	carboxypeptidase N subunit 1	protein_coding	NP_001299.1	2312	603103	.	.	7.09596	7.31001	7.23853	7.66982	17.3299	17.5264	16.9589	18.8013	-1.05587	3.90516	0.926576	1	-1.08945	3.88324	0.883678	1	-1.00162	3.94262	0.999161	1	-1.0318	3.8431	0.95832	1	1.05416	3.90416	0.928	1	4.03193	3.95842	4.03193	3.91619	4.03193	4.02974	3.95842	3.91619	3.95842	4.02974	4.03193	3.95842
1370	NM_001080513,NM_001291988,XM_005269280	CPN2	carboxypeptidase N subunit 2	protein_coding	NP_001073982.3;NP_001278917.1;XP_005269337.1	2313	603104	.	.	5.43095	4.45575	4.09732	4.44829	13.2636	10.6831	9.59948	10.9043	1.26069	4.05962	0.6904	1	-1.11421	3.80748	0.853238	1	1.05358	3.92143	0.92953	1	-1.40466	3.99279	0.558551	1	-1.19657	4.09383	0.757957	1	3.97522	4.29037	3.97522	3.82962	3.97522	4.04586	4.29037	3.82962	4.29037	4.04586	3.97522	4.29037
1371	NM_000097,XM_005247125,XR_001740025,XR_001740026,XR_001740027,XR_001740028	CPOX	coproporphyrinogen oxidase	protein_coding	NP_000088.3;XP_005247182.1	2321	612732	.	.	8.44897	9.34561	10.8442	9.88844	20.6343	22.407	25.4065	24.2399	-1.13751	4.79484	0.824418	1	1.09799	4.95351	0.872154	1	-1.00726	4.87947	0.990742	1	1.24897	4.86814	0.701488	1	1.12931	4.78936	0.834249	1	4.93126	4.75185	4.93126	5.0619	4.93126	4.92117	4.75185	5.0619	4.75185	4.92117	4.93126	4.75185
1373	NM_001122633,NM_001369256,NM_001369257,NM_001875,NR_161225,NR_163592	CPS1	carbamoyl-phosphate synthase 1	protein_coding	NP_001116105.2;NP_001356185.1;NP_001356186.1;NP_001866.2	2323	608307	.	.	0.540556	0.182852	0.551585	0.441955	1.32016	0.438406	1.29229	1.08338	1.24313	1.65076	0.717877	1	1.20514	1.62639	0.7562	1	-2.07712	1.06567	0.222084	1	-1.03153	1.77688	0.963564	1	-2.58197	1.27962	0.117232	1	1.9163	2.15366	1.9163	2.11905	1.9163	1.22328	2.15366	2.11905	2.15366	1.22328	1.9163	2.15366
1374	NM_001031847,NM_001876,XM_005273762,XM_005273763,XM_017017220	CPT1A	carnitine palmitoyltransferase 1A	protein_coding	NP_001027017.1;NP_001867.2;XP_005273819.1;XP_005273820.1;XP_016872709.1	2328	600528	.	.	28.5111	38.2363	30.1551	28.6713	69.6306	91.6751	70.6495	70.2829	1.00711	7.30066	0.990335	1	1.00055	7.29592	0.99936	1	1.38028	7.5466	0.577532	1	-1.00655	7.30106	0.991102	1	1.37053	7.55094	0.58591	1	7.30442	7.31458	7.30442	7.30521	7.30442	7.76687	7.31458	7.30521	7.31458	7.76687	7.30442	7.31458
1375	NM_001145134,NM_001145135,NM_001145137,NM_004377,NM_152245,NM_152246	CPT1B	carnitine palmitoyltransferase 1B	protein_coding	NP_001138606.1;NP_001138607.1;NP_001138609.1;NP_004368.1;NP_689451.1;NP_689452.1	2329	601987	.	.	12.0049	13.1872	11.3408	7.25202	29.3187	31.6177	26.57	17.7771	1.69269	4.85254	0.365702	1	1.52005	4.75716	0.470966	1	1.89332	4.95601	0.273712	1	-1.11357	5.10729	0.852953	1	1.11853	5.26585	0.846911	1	4.48798	5.22079	4.48798	5.06997	4.48798	5.3783	5.22079	5.06997	5.22079	5.3783	4.48798	5.22079
1376	NM_000098,NM_001330589	CPT2	carnitine palmitoyltransferase 2	protein_coding	NP_000089.1;NP_001317518.1	2330	600650	.	.	10.5555	9.40576	12.7189	12.529	25.7789	22.5512	29.7988	30.7128	-1.15869	5.08617	0.79951	1	-1.01267	5.17927	0.983161	1	-1.27324	5.02492	0.676944	1	1.14419	5.07646	0.81638	1	-1.09887	4.90986	0.871211	1	5.22625	5.01986	5.22625	5.20858	5.22625	4.88822	5.01986	5.20858	5.01986	4.88822	5.22625	5.01986
1381	NM_004378	CRABP1	cellular retinoic acid binding protein 1	protein_coding	NP_004369.1	2338	180230	.	.	5.56215	4.31238	3.45332	4.6551	13.584	10.3394	8.09068	11.4112	1.22422	2.05587	0.733052	1	-1.38482	1.68985	0.587347	1	-1.03037	1.88342	0.965816	1	-1.69529	1.86412	0.373715	1	-1.26139	2.03863	0.69544	1	2.23677	2.47156	2.23677	1.88011	2.23677	2.20285	2.47156	1.88011	2.47156	2.20285	2.23677	2.47156
1382	NM_001199723,NM_001878	CRABP2	cellular retinoic acid binding protein 2	protein_coding	NP_001186652.1;NP_001869.1	2339	180231	.	.	0.508718	0.448759	0.418698	0.365863	1.2424	1.07594	0.980954	0.896852	1.41606	-0.99357	0.61351	1	1.10165	-1.18212	0.956791	1	1.27439	-1.0738	0.748406	1	-1.28541	-0.933659	0.735548	1	-1.11111	-0.83323	0.922211	1	0.477532	0.638195	0.477532	0.518458	0.477532	0.585482	0.638195	0.518458	0.638195	0.585482	0.477532	0.638196
1384	NM_000755,NM_001257363,NM_001346546,NM_001346547,NM_001346548,NM_001346549,NM_004003,XM_005251708,XM_017014275,XM_024447414	CRAT	carnitine O-acetyltransferase	protein_coding	NP_000746.3;NP_001244292.2;NP_001333475.2;NP_001333476.2;NP_001333477.2;NP_001333478.2;NP_003994.3;XP_005251765.1;XP_016869764.1;XP_024303182.1	2342	600184	.	.	10.1596	14.5909	11.3628	11.7492	24.8121	34.9831	26.6214	28.8012	-1.1177	5.07735	0.847956	1	-1.06431	5.11101	0.914683	1	1.27172	5.33884	0.678226	1	1.05017	5.03063	0.933146	1	1.4214	5.27056	0.544341	1	5.19403	5.03812	5.19403	5.10665	5.19403	5.53239	5.03812	5.10665	5.03812	5.53239	5.19403	5.03812
1385	NM_001320793,NM_001371426,NM_001371427,NM_001371428,NM_004379,NM_134442,NR_135473,NR_163946,NR_163947,XM_011510646,XM_011510648,XM_011510650,XM_017003399,XM_017003401,XR_001738636,XR_001738637,XR_241290,XR_241292	CREB1	cAMP responsive element binding protein 1	protein_coding	NP_001307722.1;NP_001358355.1;NP_001358356.1;NP_001358357.1;NP_004370.1;NP_604391.1;XP_011508948.1;XP_011508950.1;XP_011508952.1;XP_016858888.1;XP_016858890.1	2345	123810	.	.	3.71791	3.61745	5.00286	4.39468	9.07997	8.67319	11.721	10.7728	-1.10886	5.32885	0.858601	1	1.08255	5.45964	0.891239	1	-1.23299	5.25842	0.717781	1	1.2004	5.39013	0.752536	1	-1.11194	5.17807	0.854973	1	5.43412	5.28866	5.43412	5.54602	5.43412	5.1397	5.28866	5.54602	5.28866	5.1397	5.43412	5.28866
1386	NM_001256090,NM_001256091,NM_001256092,NM_001256093,NM_001256094,NM_001880,NR_045768,NR_045769,NR_045770,NR_045771,NR_045772,NR_045773,NR_045774	ATF2	activating transcription factor 2	protein_coding	NP_001243019.1;NP_001243020.1;NP_001243021.1;NP_001243022.1;NP_001243023.1;NP_001871.2	784	123811	.	.	19.4583	18.4003	23.0964	21.2838	47.5215	44.1164	54.1119	52.1738	-1.06792	6.53167	0.909623	1	1.0564	6.61835	0.924497	1	-1.10892	6.50567	0.858164	1	1.12815	6.57308	0.834847	1	-1.03839	6.45663	0.948241	1	6.59284	6.49905	6.59284	6.6712	6.59284	6.44531	6.49905	6.6712	6.49905	6.44531	6.59284	6.49905
1387	NM_001079846,NM_004380,XM_005255124,XM_005255125,XM_006720848,XM_011522381,XM_011522382,XM_017022944	CREBBP	CREB binding protein	protein_coding	NP_001073315.1;NP_004371.2;XP_005255181.1;XP_005255182.1;XP_006720911.1;XP_011520683.1;XP_011520684.1;XP_016878433.1	2348	600140	.	.	9.15858	12.0555	9.83608	9.19493	22.3673	28.9042	23.0446	22.5399	1.00716	6.7408	0.990337	1	1.03878	6.76333	0.947637	1	1.36685	6.97852	0.589182	1	1.0314	6.76841	0.957487	1	1.35713	6.98293	0.597698	1	6.74873	6.75892	6.74873	6.80312	6.74873	7.19598	6.75892	6.80312	6.75892	7.19598	6.74873	6.75892
1388	NM_001136153,NM_004381	ATF6B	activating transcription factor 6 beta	protein_coding	NP_001129625.1;NP_004372.3	2349	600984	.	.	44.6439	38.0892	41.2363	42.6693	109.03	91.3226	96.6113	104.597	1.07076	6.96753	0.905899	1	-1.06341	6.87372	0.915365	1	-1.06923	6.86994	0.907887	1	-1.13866	6.92539	0.82227	1	-1.14489	6.92176	0.81495	1	6.92893	7.02678	6.92893	6.84098	6.92893	6.83317	7.02678	6.84098	7.02678	6.83317	6.92893	7.02678
1389	NM_001310	CREBL2	cAMP responsive element binding protein like 2	protein_coding	NP_001301.1	2350	603476	.	.	5.46813	4.11726	5.27523	5.69256	13.3544	9.87153	12.3592	13.9544	-1.01683	4.52366	0.977881	1	-1.10902	4.46292	0.858892	1	-1.31964	4.34992	0.633094	1	-1.09066	4.45039	0.881675	1	-1.29779	4.33626	0.653793	1	4.59474	4.57167	4.59474	4.45194	4.59474	4.21353	4.57167	4.45194	4.57167	4.21353	4.59474	4.57167
1390	NM_001267562,NM_001267563,NM_001267564,NM_001267565,NM_001267566,NM_001267567,NM_001267568,NM_001267569,NM_001267570,NM_001352445,NM_001352446,NM_001352465,NM_001352466,NM_001352467,NM_001881,NM_181571,NM_182717,NM_182718,NM_182719,NM_182720,NM_182721,NM_182723,NM_182724,NM_182769,NM_182770,NM_182771,NM_182772,NM_183011,NM_183012,NM_183013,NM_183060,XM_006717378,XM_006717379,XM_006717382,XM_00671…	CREM	cAMP responsive element modulator	protein_coding	NP_001254491.1;NP_001254492.1;NP_001254493.1;NP_001254494.1;NP_001254495.1;NP_001254496.1;NP_001254497.1;NP_001254498.1;NP_001254499.1;NP_001339374.1;NP_001339375.1;NP_001339394.1;NP_001339395.1;NP_001339396.1;NP_001872.3;NP_853549.1;NP_874386.1;NP_874387.1;NP_874388.1;NP_874389.1;NP_874390.1;NP_874392.1;NP_874393.1;NP_877570.1;NP_877571.1;NP_877572.1;NP_877573.1;NP_898829.1;NP_898830.1;NP_898831…	2352	123812	.	.	3.26975	2.72308	3.67544	3.43006	7.98545	6.52884	8.61106	8.40823	-1.01553	3.16755	0.979371	1	-1.01306	3.16905	0.984739	1	-1.31911	2.99394	0.63554	1	1.00244	3.15823	1	1	-1.29893	2.98131	0.654555	1	3.32543	3.30542	3.32543	3.30858	3.32543	2.97099	3.30542	3.30858	3.30542	2.97099	3.32543	3.30542
1396	NM_001311	CRIP1	cysteine rich protein 1	protein_coding	NP_001302.1	2360	123875	.	.	6.98213	7.60307	8.55181	12.9491	17.0519	18.2291	20.0358	31.7425	-1.81408	2.87331	0.309856	1	-1.55669	2.95426	0.448968	1	-1.62385	2.93218	0.408864	1	1.16535	2.49626	0.794791	1	1.11714	2.46417	0.85416	1	3.37888	2.62814	3.37888	2.81548	3.37888	2.76332	2.62814	2.81548	2.62814	2.76332	3.37888	2.62814
1397	NM_001270837,NM_001270841,NM_001312,NR_073081,NR_073082,NR_073083,NR_073084,NR_073085,XM_024449480,XM_024449481,XR_002957531	CRIP2	cysteine rich protein 2	protein_coding	NP_001257766.1;NP_001257770.1;NP_001303.1;XP_024305248.1;XP_024305249.1	2361	601183	.	.	29.0933	34.1728	27.2609	39.0886	71.0522	81.9325	63.8687	95.8192	-1.27433	5.495	0.675556	1	-1.46533	5.40981	0.510003	1	-1.06206	5.61642	0.917433	1	-1.14989	5.21243	0.809628	1	1.19987	5.44701	0.753138	1	5.68657	5.34448	5.68657	5.14829	5.68657	5.60144	5.34448	5.14829	5.34448	5.60144	5.68657	5.34448
1398	NM_005206,NM_016823	CRK	CRK proto-oncogene, adaptor protein	protein_coding	NP_005197.3;NP_058431.2	2362	164762	.	.	30.0179	31.6074	36.0628	34.9189	73.3104	75.7817	84.4905	85.598	-1.13699	7.06164	0.824224	1	1.00581	7.15542	0.992124	1	-1.05432	7.11362	0.927148	1	1.1436	7.0661	0.816425	1	1.07841	7.02156	0.896158	1	7.16106	6.97722	7.16106	7.16937	7.16106	7.08529	6.97722	7.16937	6.97722	7.08529	7.16106	6.97722
1399	NM_005207,NR_156180	CRKL	CRK like proto-oncogene, adaptor protein	protein_coding	NP_005198.1	2363	602007	.	.	40.1199	43.8188	48.97	43.9011	97.9818	105.06	114.73	107.616	-1.06883	7.90814	0.908284	1	1.09241	8.02049	0.878392	1	1.04666	7.98861	0.93711	1	1.1676	7.97542	0.788537	1	1.1187	7.94251	0.846048	1	7.96097	7.86534	7.96097	8.088	7.96097	8.02651	7.86534	8.088	7.86534	8.02651	7.96097	7.86534
1401	NM_000567,NM_001329057,NM_001329058,NM_001382703	CRP	C-reactive protein	protein_coding	NP_000558.2;NP_001315986.1;NP_001315987.1;NP_001369632.1	2367	123260	.	.	0.169472	0.053813	0.307225	0.544901	0.41389	0.129021	0.719788	1.33573	-3.11167	-0.281224	0.0810343	1	-1.79426	-0.0643956	0.354268	1	-8.8121	-0.500854	0.00236556	1	1.73428	-0.84956	0.398547	1	-2.83039	-1.77772	0.169235	1	1.13165	0.466255	1.13165	0.733831	1.13165	0.180756	0.466255	0.733831	0.466255	0.180756	1.13165	0.466255
1407	NM_004075,XM_017018832,XM_024448844,XM_024448845	CRY1	cryptochrome circadian regulator 1	protein_coding	NP_004066.1;XP_016874321.1;XP_024304612.1;XP_024304613.1	2384	601933	.	.	7.40769	8.12238	8.72948	8.27479	18.0912	19.4742	20.452	20.2843	-1.09178	4.67065	0.880107	1	1.03677	4.75868	0.950907	1	1.03422	4.75695	0.954364	1	1.13193	4.69808	0.831122	1	1.12914	4.69624	0.834527	1	4.78421	4.66231	4.78421	4.83446	4.78421	4.83102	4.66231	4.83446	4.66231	4.83102	4.78421	4.66231
1408	NM_001127457,NM_021117	CRY2	cryptochrome circadian regulator 2	protein_coding	NP_001120929.1;NP_066940.3	2385	603732	.	.	4.91468	6.26388	4.84447	4.73244	12.0027	15.0183	11.3499	11.6008	1.06286	4.44599	0.916982	1	-1.00348	4.39884	0.996141	1	1.38355	4.65403	0.575998	1	-1.06656	4.4436	0.912239	1	1.30171	4.69185	0.649636	1	4.46619	4.55029	4.46619	4.46141	4.46619	4.91639	4.55029	4.46141	4.55029	4.91639	4.46619	4.55029
1409	NM_000394,NM_001363766	CRYAA	crystallin alpha A	protein_coding	NP_000385.1;NP_001350695.1	2388	123580	.	.	0.314898	0.224981	0.156823	0.225184	0.769051	0.539414	0.367416	0.552	1.48925	-1.47495	0.583519	1	-1.31658	-1.92863	0.720035	1	1.00265	-1.75123	1	1	-1.96038	-1.61023	0.344566	1	-1.485	-1.45209	0.594552	1	0.340556	0.482761	0.340556	0.265194	0.340556	0.341365	0.482761	0.265194	0.482761	0.341365	0.340556	0.482761
1410	NM_001289807,NM_001289808,NM_001330379,NM_001368245,NM_001368246,NM_001885	CRYAB	crystallin alpha B	protein_coding	NP_001276736.1;NP_001276737.1;NP_001317308.1;NP_001355174.1;NP_001355175.1;NP_001876.1	2389	123590	.	.	0.842882	0.568543	0.410096	0.346092	2.05851	1.36314	0.960801	0.848388	2.4427	-0.66886	0.166587	1	1.19224	-1.27791	0.862226	1	1.75807	-0.971641	0.415012	1	-2.04884	-0.588402	0.27453	1	-1.38924	-0.37463	0.615297	1	0.433303	0.894074	0.433303	0.503867	0.433303	0.693617	0.894074	0.503867	0.894074	0.693617	0.433303	0.894074
1416	NR_033733,NR_033734	CRYBB2P1	crystallin beta B2 pseudogene 1	transcribed_pseudogene	.	2399	.	.	.	9.14208	8.43424	7.96892	8.80197	22.327	20.2219	18.6701	21.5766	1.05765	3.83814	0.924307	1	-1.12961	3.71209	0.8348	1	-1.00297	3.79521	0.997454	1	-1.19472	3.75549	0.760213	1	-1.06079	3.83642	0.91982	1	3.8946	3.97017	3.8946	3.73127	3.8946	3.8906	3.97017	3.73127	3.97017	3.8906	3.8946	3.97017
1417	NM_004076,XM_017028599	CRYBB3	crystallin beta B3	protein_coding	NP_004067.1;XP_016884088.1	2400	123630	.	.	0.395142	0.460888	0.385115	0.306455	0.965025	1.10502	0.902274	0.751223	1.3093	1.15598	0.660654	1	1.05883	0.992902	0.931481	1	1.34791	1.17926	0.624885	1	-1.23655	1.19266	0.723258	1	1.0295	1.359	0.965139	1	1.53891	1.80561	1.53891	1.59358	1.53891	1.8357	1.80561	1.59358	1.80561	1.8357	1.53891	1.80561
1427	NM_017541	CRYGS	crystallin gamma S	protein_coding	NP_060011.1	2417	123730	.	.	1.29921	1.70324	1.54041	0.803307	3.17296	4.08368	3.60897	1.96917	1.64651	0.0139076	0.430693	1	1.84177	0.115716	0.323804	1	2.19854	0.276799	0.196588	1	1.11852	0.408808	0.87557	1	1.33527	0.547178	0.644656	1	0.801309	1.15318	0.801309	1.24449	0.801309	1.39786	1.15318	1.24449	1.15318	1.39786	0.801309	1.15318
1428	NM_001376256,NM_001888	CRYM	crystallin mu	protein_coding	NP_001363185.1;NP_001879.1	2418	123740	.	.	8.56699	11.5244	6.68388	7.2732	20.9225	27.631	15.6594	17.8291	1.21634	3.4583	0.738104	1	-1.10878	3.23823	0.861344	1	1.67119	3.72658	0.379217	1	-1.34865	3.39316	0.607352	1	1.37395	3.8395	0.585893	1	3.44534	3.70418	3.44534	3.31068	3.44534	4.13213	3.70418	3.31068	3.70418	4.13213	3.44534	3.70418
1429	NM_001130042,NM_001130043,NM_001134759,NM_001889,XM_005270491,XM_011540747,XM_017000367,XM_017000368	CRYZ	crystallin zeta	protein_coding	NP_001123514.1;NP_001123515.1;NP_001128231.1;NP_001880.2;XP_005270548.1;XP_011539049.1;XP_016855856.1;XP_016855857.1	2419	123691	.	.	15.1265	11.4995	15.4965	15.2466	36.9423	27.5711	36.3063	37.3747	1.04484	5.15337	0.940062	1	1.02407	5.13861	0.967716	1	-1.27415	4.95753	0.676098	1	-1.02028	5.17027	0.972859	1	-1.33129	4.99329	0.621792	1	5.16108	5.22264	5.16108	5.19445	5.16108	4.82253	5.22264	5.19445	5.22264	4.82253	5.16108	5.22264
1431	NM_004077	CS	citrate synthase	protein_coding	NP_004068.2	2422	118950	.	.	133.238	123.44	132.642	125.895	325.398	295.96	310.762	308.611	1.08306	8.68843	0.890114	1	1.02489	8.64757	0.966077	1	1.02701	8.64909	0.963217	1	-1.05676	8.70556	0.923853	1	-1.05457	8.70703	0.926712	1	8.63326	8.74809	8.63326	8.66864	8.63326	8.67162	8.74809	8.66864	8.74809	8.67162	8.63326	8.74809
1432	NM_001315,NM_139012,NM_139013,NM_139014,XM_006714998,XM_011514310,XM_017010299,XM_017010300,XM_017010301,XM_017010302,XM_017010303,XM_017010304,XR_926065	MAPK14	mitogen-activated protein kinase 14	protein_coding	NP_001306.1;NP_620581.1;NP_620582.1;NP_620583.1;XP_006715061.1;XP_011512612.2;XP_016865788.1;XP_016865789.1;XP_016865790.1;XP_016865791.1;XP_016865792.1;XP_016865793.1	6876	600289	.	.	31.9149	30.7583	37.523	32.912	77.9434	73.7459	87.9115	80.6783	-1.00833	7.20217	0.988678	1	1.12467	7.29535	0.838887	1	-1.02922	7.18753	0.960358	1	1.13404	7.28976	0.827697	1	-1.02072	7.18149	0.971821	1	7.21758	7.20569	7.21758	7.38601	7.21758	7.17631	7.20569	7.38601	7.20569	7.17631	7.21758	7.20569
1434	NM_001256135,NM_001316,NM_001362762,NR_045796	CSE1L	chromosome segregation 1 like	protein_coding	NP_001243064.1;NP_001307.2;NP_001349691.1	2431	601342	.	.	56.1287	40.0703	62.3275	61.5581	137.079	96.0724	146.025	150.9	-1.07069	7.84552	0.905899	1	-1.01592	7.88259	0.978255	1	-1.47162	7.64207	0.504666	1	1.05392	7.83379	0.927608	1	-1.37445	7.58421	0.582525	1	7.89982	7.8017	7.89982	7.87713	7.89982	7.34525	7.8017	7.87713	7.8017	7.34525	7.89982	7.8017
1435	NM_000757,NM_172210,NM_172211,NM_172212,XM_017000369	CSF1	colony stimulating factor 1	protein_coding	NP_000748.4;NP_757349.2;NP_757350.2;NP_757351.2;XP_016855858.1	2432	120420	.	.	8.12247	7.62759	7.85328	8.71845	19.8369	18.2879	18.3992	21.3718	-1.10067	4.94108	0.868888	1	-1.10232	4.93995	0.866799	1	-1.10204	4.94027	0.867215	1	-1.0015	4.86919	0.998639	1	-1.00125	4.86949	0.999051	1	5.05135	4.91733	5.05135	4.91524	5.05135	4.91559	4.91733	4.91524	4.91733	4.91559	5.05135	4.91733
1440	NM_000759,NM_001178147,NM_172219,NM_172220,NR_033662,NR_168489,NR_168490,NR_168491	CSF3	colony stimulating factor 3	protein_coding	NP_000750.1;NP_001171618.1;NP_757373.1;NP_757374.2	2438	138970	.	.	0.198417	0.148399	0.217307	0.540975	0.484577	0.355801	0.509121	1.32611	-2.55608	-0.602862	0.160515	1	-2.29846	-0.572421	0.190693	1	-3.14742	-0.66785	0.0875434	1	1.11221	-1.32154	0.899536	1	-1.23133	-1.5161	0.812306	1	0.923585	0.432666	0.923585	0.474234	0.923585	0.36024	0.432666	0.474234	0.432666	0.36024	0.923585	0.432666
1441	NM_000760,NM_156039,NM_172313,XM_005270493,XM_011540748,XM_011540749,XM_011540750,XM_017000370	CSF3R	colony stimulating factor 3 receptor	protein_coding	NP_000751.1;NP_724781.1;NP_758519.1;XP_005270550.1;XP_011539050.1;XP_011539051.1;XP_011539052.1;XP_016855859.1	2439	138971	.	.	0.074642	0.039611	0.026447	0.057444	0.182292	0.094972	0.061963	0.140814	1.34428	-1.77759	0.733441	1	-2.20094	-2.38463	0.322241	1	-1.3399	-2.13654	0.742203	1	-2.9568	-2.12719	0.1865	1	-1.80049	-1.90023	0.418096	1	0.291846	0.380769	0.291846	0.138682	0.291846	0.222615	0.380769	0.138682	0.380769	0.222615	0.291846	0.380769
1445	NM_001127190,NM_001354988,NM_004383	CSK	C-terminal Src kinase	protein_coding	NP_001120662.1;NP_001341917.1;NP_004374.1	2444	124095	.	.	45.9186	48.8108	48.6598	47.1414	112.143	117.029	114.003	115.559	-1.02683	7.02331	0.963578	1	-1.01704	7.03013	0.976795	1	1.099	7.11196	0.870279	1	1.00962	7.01102	0.986927	1	1.12849	7.09392	0.834358	1	7.05286	7.01495	7.05286	7.02866	7.05286	7.18808	7.01495	7.02866	7.01495	7.18808	7.05286	7.01495
1452	NM_001025105,NM_001271741,NM_001271742,NM_001892	CSNK1A1	casein kinase 1 alpha 1	protein_coding	NP_001020276.1;NP_001258670.1;NP_001258671.1;NP_001883.4	2451	600505	.	.	28.449	24.7271	27.2408	26.3665	69.4788	59.2855	63.8215	64.6331	1.10368	7.32599	0.86446	1	1.00548	7.25703	0.992575	1	-1.01805	7.24026	0.975422	1	-1.09767	7.32975	0.871908	1	-1.1236	7.31382	0.840197	1	7.26224	7.40369	7.26224	7.27008	7.26224	7.23661	7.40369	7.27008	7.40369	7.23661	7.26224	7.40369
1453	NM_001363749,NM_001893,NM_139062,NR_110578,XM_005256336,XR_002957961,XR_243518,XR_430028,XR_933922,XR_933923	CSNK1D	casein kinase 1 delta	protein_coding	NP_001350678.1;NP_001884.2;NP_620693.1;XP_005256393.1	2452	600864	.	.	38.0782	48.9976	41.3738	43.536	92.9955	117.476	96.9334	106.721	-1.11886	7.41703	0.8459	1	-1.07574	7.44405	0.899473	1	1.16931	7.61296	0.786622	1	1.04008	7.36238	0.945856	1	1.30829	7.54056	0.64216	1	7.50349	7.3424	7.50349	7.39876	7.50349	7.728	7.3424	7.39876	7.3424	7.728	7.50349	7.3424
1454	NM_001894,NM_152221	CSNK1E	casein kinase 1 epsilon	protein_coding	NP_001885.1;NP_689407.1	2453	600863	.	.	33.1436	45.3883	38.0374	37.989	80.9441	108.823	89.1167	93.1237	-1.12012	6.77275	0.84447	1	-1.02672	6.83331	0.963746	1	1.25133	7.02294	0.698187	1	1.09097	6.75278	0.880346	1	1.40164	6.95259	0.559731	1	6.86428	6.70212	6.86428	6.82658	6.86428	7.18527	6.70212	6.82658	6.70212	7.18527	6.86428	6.70212
1455	NM_001319,XM_005259498,XM_005259499,XM_005259500,XM_005259501,XM_017026297,XM_017026298,XR_430129	CSNK1G2	casein kinase 1 gamma 2	protein_coding	NP_001310.3;XP_005259555.1;XP_005259556.1;XP_005259557.1;XP_005259558.1;XP_016881786.1;XP_016881787.1	2455	602214	.	.	43.9246	52.5222	51.3356	51.1748	107.274	125.927	120.273	125.447	-1.14909	7.25397	0.809974	1	-1.03452	7.32642	0.953241	1	1.06451	7.39649	0.913895	1	1.11074	7.228	0.855805	1	1.22321	7.30289	0.727434	1	7.35925	7.16008	7.35925	7.31059	7.35925	7.44891	7.16008	7.31059	7.16008	7.44891	7.35925	7.16008
[truncated: 18,440 more rows]
[truncated: 6 more columns]
