# Supplementary material for: Inhibition of Dickkopf-1 enhances the anti-tumor efficacy of sorafenib via inhibition of the PI3K/Akt and Wnt/β-catenin pathways in hepatocellular carcinoma
Source: Cell Commun Signal. 2023 Nov 27;21:339. doi: 10.1186/s12964-023-01355-2 (PMC10680194; doi:10.1186/s12964-023-01355-2)
Supplement: Supplementary file 3 — Additional file 2. [file 12964_2023_1355_MOESM2_ESM.zip › raw data/Figure 3/Figure 3E_Hep3B_Sample.txt]

Original	Sample.ID	Sample.Group
Hep3B_control_Read_Count	Hep3B_control	Hep3B_control
Hep3B_SOR_Read_Count	Hep3B_SOR	Hep3B_SOR
Hep3B_WAY_Read_Count	Hep3B_WAY	Hep3B_WAY
Hep3B_SOR_WAY_Read_Count	Hep3B_SOR_WAY	Hep3B_SOR_WAY
