# Supplementary material for: Inhibition of Dickkopf-1 enhances the anti-tumor efficacy of sorafenib via inhibition of the PI3K/Akt and Wnt/β-catenin pathways in hepatocellular carcinoma
Source: Cell Commun Signal. 2023 Nov 27;21:339. doi: 10.1186/s12964-023-01355-2 (PMC10680194; doi:10.1186/s12964-023-01355-2)
Supplement: Supplementary file 3 — Additional file 2. [file 12964_2023_1355_MOESM2_ESM.zip › raw data/Figure 3/Figure 3E_Huh7.xlsx]

## Sheet: data2
Gene_ID	Transcript_ID	Gene_Symbol	Description	gene_biotype	Protein_ID	HGNC	MIM	Ensembl	IMGT/GENE-DB	Huh7_SOR_FPKM	Huh7_SOR_WAY_FPKM	Huh7_WAY_FPKM	Huh7_control_FPKM	Huh7_SOR_TPM	Huh7_SOR_WAY_TPM	Huh7_WAY_TPM	Huh7_control_TPM	Huh7_SOR/Huh7_control.fc	Huh7_SOR/Huh7_control.logCPM	Huh7_SOR/Huh7_control.raw.pval	Huh7_SOR/Huh7_control.bh.pval	Huh7_WAY/Huh7_control.fc	Huh7_WAY/Huh7_control.logCPM	Huh7_WAY/Huh7_control.raw.pval	Huh7_WAY/Huh7_control.bh.pval	Huh7_SOR_WAY/Huh7_control.fc	Huh7_SOR_WAY/Huh7_control.logCPM	Huh7_SOR_WAY/Huh7_control.raw.pval	Huh7_SOR_WAY/Huh7_control.bh.pval	Huh7_WAY/Huh7_SOR.fc	Huh7_WAY/Huh7_SOR.logCPM	Huh7_WAY/Huh7_SOR.raw.pval	Huh7_WAY/Huh7_SOR.bh.pval	Huh7_SOR_WAY/Huh7_SOR.fc	Huh7_SOR_WAY/Huh7_SOR.logCPM	Huh7_SOR_WAY/Huh7_SOR.raw.pval	Huh7_SOR_WAY/Huh7_SOR.bh.pval	Huh7_control.mean	Huh7_SOR.mean	Huh7_control.mean	Huh7_WAY.mean	Huh7_control.mean	Huh7_SOR_WAY.mean	Huh7_SOR.mean	Huh7_WAY.mean	Huh7_SOR.mean	Huh7_SOR_WAY.mean	N_Huh7_control	N_Huh7_SOR
1	NM_130786	A1BG	alpha-1-B glycoprotein	protein_coding	NP_570602.2	5	138670	.	.	0.151351	0.19344	0.16096	0.162564	0.399952	0.497727	0.417853	0.419554	-1.04619	-0.66607	0.967103	1	-1.0377	-0.659069	1	1	1.14996	-0.534038	0.826678	1	1.00818	-0.69498	1	1	1.20313	-0.568811	0.77923	1	0.690128	0.665626	0.690128	0.669996	0.690128	0.770358	0.665626	0.669996	0.665626	0.770358	0.690128	0.665626
2	NM_000014,NM_001347423,NM_001347424,NM_001347425,XM_006719056	A2M	alpha-2-macroglobulin	protein_coding	NP_000005.3;NP_001334352.2;NP_001334353.2;NP_001334354.2;XP_006719119.1	7	103950	.	.	259.677	275.07	321.26	278.414	686.208	707.763	833.995	718.545	-1.03071	10.4419	0.95821	1	1.14153	10.5622	0.818659	1	-1.03346	10.44	0.954543	1	1.1766	10.5419	0.778234	1	-1.00266	10.418	0.996342	1	10.4645	10.4209	10.4645	10.6554	10.4645	10.4171	10.4209	10.6554	10.4209	10.4171	10.4645	10.4209
9	NM_000662,NM_001160170,NM_001160171,NM_001160172,NM_001160173,NM_001160174,NM_001160175,NM_001160176,NM_001160179,NM_001291962,XM_006716410,XM_011544687,XM_011544688,XM_011544689,XM_017013947	NAT1	N-acetyltransferase 1	protein_coding	NP_000653.3;NP_001153642.1;NP_001153643.1;NP_001153644.1;NP_001153645.1;NP_001153646.1;NP_001153647.1;NP_001153648.1;NP_001153651.1;NP_001278891.1;XP_006716473.1;XP_011542989.1;XP_011542990.1;XP_011542991.1;XP_016869436.1	7645	108345	.	.	5.71904	6.85321	6.57746	5.43027	15.1128	17.6335	17.0752	14.0147	1.0792	3.72243	0.897195	1	1.19924	3.80336	0.754274	1	1.24249	3.83141	0.710313	1	1.11123	3.85389	0.856839	1	1.1513	3.88091	0.809023	1	3.77256	3.87478	3.77256	4.01707	3.77256	4.06508	3.87478	4.01707	3.87478	4.06508	3.77256	3.87478
10	NM_000015,XM_017012938	NAT2	N-acetyltransferase 2	protein_coding	NP_000006.2;XP_016868427.1	7646	612182	.	.	0.705926	1.09346	1.0009	0.929425	1.86544	2.81351	2.59834	2.39871	-1.27015	0.279375	0.712159	1	1.22519	0.593224	0.748716	1	1.14424	0.53947	0.832785	1	1.55623	0.446635	0.472451	1	1.45343	0.389472	0.54873	1	1.21805	1.03127	1.21805	1.39256	1.21805	1.33222	1.03127	1.39256	1.03127	1.33222	1.21805	1.03127
12	NM_001085	SERPINA3	serpin family A member 3	protein_coding	NP_001076.2	16	107280	.	.	34.6255	27.0691	22.8127	26.6244	91.4994	69.6496	59.2221	68.7134	1.34975	5.75824	0.604615	1	-1.18019	5.41126	0.774911	1	-1.00546	5.52182	0.99292	1	-1.59296	5.66127	0.422545	1	-1.35712	5.75469	0.598011	1	5.55582	5.98056	5.55582	5.32231	5.55582	5.54813	5.98056	5.32231	5.98056	5.54813	5.55582	5.98056
13	NM_001086,XM_005247104	AADAC	arylacetamide deacetylase	protein_coding	NP_001077.2;XP_005247161.1	17	600338	.	.	9.44995	8.17405	7.81455	8.40642	24.9719	21.0321	20.2866	21.6957	1.16702	3.97735	0.791035	1	-1.08597	3.80353	0.887324	1	-1.05164	3.82571	0.932124	1	-1.26735	3.9235	0.683879	1	-1.22729	3.9438	0.724808	1	3.95482	4.1643	3.95482	3.8438	3.95482	3.88697	4.1643	3.8438	4.1643	3.88697	3.95482	4.1643
14	NM_001087,NM_001302545,XM_024452712	AAMP	angio associated migratory cell protein	protein_coding	NP_001078.2;NP_001289474.1;XP_024308480.1	18	603488	.	.	66.7471	66.5922	76.2253	82.4718	176.382	171.344	197.882	212.847	-1.19279	7.20217	0.760352	1	-1.09588	7.25922	0.87414	1	-1.26731	7.16293	0.682013	1	1.08843	7.13183	0.883458	1	-1.06247	7.02637	0.91655	1	7.33244	7.07982	7.33244	7.20121	7.33244	6.99306	7.07982	7.20121	7.07982	6.99306	7.33244	7.07982
16	NM_001605,XR_933220	AARS1	alanyl-tRNA synthetase 1	protein_coding	NP_001596.2	20	601065	.	.	187.124	191.831	130.467	128.447	494.485	493.587	338.693	331.502	1.51224	9.24805	0.475168	1	1.00396	8.92194	0.994576	1	1.46088	9.21825	0.5126	1	-1.50627	9.25031	0.479369	1	-1.03516	9.49103	0.952287	1	8.92197	9.51765	8.92197	8.92766	8.92197	9.46787	9.51765	8.92766	9.51765	9.46787	8.92197	9.51765
18	NM_000663,NM_001127448,NM_020686,XM_011522400,XM_011522401	ABAT	4-aminobutyrate aminotransferase	protein_coding	NP_000654.2;NP_001120920.1;NP_065737.2;XP_011520702.1;XP_011520703.1	23	137150	.	.	15.4832	16.7752	15.91	14.4907	40.9151	43.1632	41.3024	37.3984	1.11488	6.32842	0.85092	1	1.09358	6.31383	0.877175	1	1.14245	6.3471	0.817916	1	-1.01948	6.39082	0.973592	1	1.02473	6.42236	0.966479	1	6.26614	6.4211	6.26614	6.3936	6.26614	6.45593	6.4211	6.3936	6.4211	6.45593	6.26614	6.4211
19	NM_005502,XM_005251773,XM_005251776,XM_011518339,XM_011518340,XM_011518341,XM_011518342,XM_011518344,XM_017014378,XM_017014379,XM_017014380,XM_017014381,XM_017014382,XR_001746223	ABCA1	ATP binding cassette subfamily A member 1	protein_coding	NP_005493.2;XP_005251830.1;XP_005251833.1;XP_011516641.1;XP_011516642.1;XP_011516643.1;XP_011516644.1;XP_011516646.1;XP_016869867.1;XP_016869868.1;XP_016869869.1;XP_016869870.1;XP_016869871.1	29	600046	.	.	6.70713	6.56391	6.27579	6.24316	17.7239	16.8891	16.292	16.1127	1.11613	6.23801	0.849422	1	1.00112	6.1574	0.998764	1	1.01767	6.16925	0.976096	1	-1.11489	6.23872	0.850912	1	-1.09676	6.24991	0.873193	1	6.17606	6.33249	6.17606	6.17764	6.17606	6.20098	6.33249	6.17764	6.33249	6.20098	6.17606	6.33249
20	NM_001606,NM_212533,XM_006716996,XR_001746224	ABCA2	ATP binding cassette subfamily A member 2	protein_coding	NP_001597.2;NP_997698.1;XP_006717059.1	32	600047	.	.	6.69213	6.04241	6.60335	7.11306	17.6843	15.5473	17.1424	18.3577	-1.02336	5.9603	0.968452	1	-1.08982	5.91616	0.881979	1	-1.203	5.84965	0.749473	1	-1.06495	5.89887	0.913575	1	-1.17555	5.83157	0.779883	1	5.99889	5.96611	5.99889	5.87682	5.99889	5.73682	5.96611	5.87682	5.96611	5.73682	5.99889	5.96611
21	NM_001089	ABCA3	ATP binding cassette subfamily A member 3	protein_coding	NP_001080.2	33	601615	.	.	0.179076	0.304499	0.369677	0.374428	0.473216	0.783484	0.959686	0.966342	-2.00018	1.04464	0.24757	1	-1.02223	1.44385	0.976315	1	-1.25257	1.30507	0.70893	1	1.95677	1.02633	0.261858	1	1.59696	0.843082	0.435728	1	1.8949	1.23781	1.8949	1.87177	1.8949	1.66464	1.23781	1.87177	1.23781	1.66464	1.8949	1.23781
22	NM_001271696,NM_001271697,NM_001271698,NM_001271699,NM_004299	ABCB7	ATP binding cassette subfamily B member 7	protein_coding	NP_001258625.1;NP_001258626.1;NP_001258627.1;NP_001258628.1;NP_004290.2	48	300135	.	.	5.05363	5.69323	4.94369	5.46031	13.3544	14.6489	12.8339	14.0922	-1.04038	4.75582	0.946188	1	-1.11658	4.70679	0.849585	1	1.02083	4.79897	0.972302	1	-1.07325	4.67692	0.903475	1	1.06205	4.77092	0.917754	1	4.83397	4.77889	4.83397	4.68075	4.83397	4.86268	4.77889	4.68075	4.77889	4.86268	4.83397	4.77889
23	NM_001025091,NM_001090	ABCF1	ATP binding cassette subfamily F member 1	protein_coding	NP_001020262.1;NP_001081.1	70	603429	.	.	33.3564	33.1318	36.1486	37.29	88.1458	85.2491	93.8422	96.2399	-1.07722	7.06866	0.897647	1	-1.04308	7.09121	0.941913	1	-1.15021	7.02388	0.808692	1	1.03273	7.03742	0.95567	1	-1.06776	6.96748	0.909744	1	7.13132	7.0248	7.13132	7.07091	7.13132	6.93097	7.0248	7.07091	7.0248	6.93097	7.13132	7.0248
24	NM_000350	ABCA4	ATP binding cassette subfamily A member 4	protein_coding	NP_000341.2	34	601691	.	.	0.256058	0.273786	0.177082	0.177723	0.676646	0.704461	0.459707	0.458676	1.48637	0.87032	0.520164	1	-1.01677	0.547552	1	1	1.49483	0.875549	0.507736	1	-1.51133	0.857261	0.496548	1	1.00568	1.12336	1	1	1.28829	1.65299	1.28829	1.27415	1.28829	1.65857	1.65299	1.27415	1.65299	1.65857	1.28829	1.65299
25	NM_005157,NM_007313	ABL1	ABL proto-oncogene 1, non-receptor tyrosine kinase	protein_coding	NP_005148.2;NP_009297.2	76	189980	.	.	21.8413	21.6879	19.0481	21.2875	57.7167	55.8035	49.449	54.9397	1.06677	7.099	0.911024	1	-1.12253	6.97067	0.841525	1	-1.00002	7.0516	1	1	-1.19748	7.02071	0.755214	1	-1.06678	7.09894	0.910978	1	7.06213	7.1547	7.06213	6.89669	7.06213	7.0621	7.1547	6.89669	7.1547	7.0621	7.06213	7.1547
27	NM_001136000,NM_001136001,NM_001168236,NM_001168237,NM_001168238,NM_001168239,NM_005158,NM_007314,XM_005245088,XM_017001035,XR_921764,XR_921765	ABL2	ABL proto-oncogene 2, non-receptor tyrosine kinase	protein_coding	NP_001129472.1;NP_001129473.1;NP_001161708.1;NP_001161709.1;NP_001161710.1;NP_001161711.1;NP_005149.4;NP_009298.1;XP_005245145.1;XP_016856524.1	77	164690	.	.	3.30685	3.55837	3.67118	3.44522	8.73852	9.15578	9.53043	8.8916	-1.0089	5.50742	0.98823	1	1.05181	5.55069	0.930798	1	1.00958	5.52065	0.987282	1	1.06116	5.5444	0.918579	1	1.01857	5.51425	0.975015	1	5.54408	5.53157	5.54408	5.61543	5.54408	5.55755	5.53157	5.61543	5.53157	5.55755	5.54408	5.53157
29	NM_001092,NM_001159746,NM_001256847,NM_001282149,NM_001322840,NM_001322841,NM_001322842,NM_021962,XM_011523810,XM_011523811,XM_011523812,XM_011523813,XM_011523814,XM_011523815,XM_017024539,XM_017024540,XM_017024541,XM_017024542,XM_017024543,XR_001752501,XR_934019	ABR	ABR activator of RhoGEF and GTPase	protein_coding	NP_001083.2;NP_001153218.1;NP_001243776.1;NP_001269078.1;NP_001309769.1;NP_001309770.1;NP_001309771.1;NP_068781.2;XP_011522112.1;XP_011522113.2;XP_011522114.1;XP_011522115.1;XP_011522116.1;XP_011522117.1;XP_016880028.1;XP_016880029.1;XP_016880030.1;XP_016880031.1;XP_016880032.1	81	600365	.	.	0.062613	0.05915	0.115773	0.075693	0.165458	0.152193	0.300548	0.195352	-1.15882	-0.891146	0.849281	1	1.48375	-0.48702	0.548231	1	-1.32403	-0.980645	0.695214	1	1.71958	-0.576663	0.389393	1	-1.14259	-1.09079	0.881858	1	0.629576	0.557646	0.629576	0.858155	0.629576	0.49852	0.557646	0.858155	0.557646	0.49852	0.629576	0.557646
30	NM_001130410,NM_001607,NR_024024,XM_006713122,XM_006713123,XM_011533650	ACAA1	acetyl-CoA acyltransferase 1	protein_coding	NP_001123882.1;NP_001598.1;XP_006713185.1;XP_006713186.1;XP_011531952.1	82	604054	.	.	138.908	128.316	124.377	144.782	367.07	330.162	322.884	373.662	-1.00763	8.07154	0.989571	1	-1.18222	7.96132	0.772019	1	-1.15205	7.97851	0.806437	1	-1.17327	7.95539	0.78209	1	-1.14333	7.97265	0.816632	1	8.08219	8.07126	8.08219	7.84165	8.08219	7.87879	8.07126	7.84165	8.07126	7.87879	8.08219	8.07126
31	NM_198834,NM_198836,NM_198837,NM_198838,NM_198839,XM_005257267,XM_006721853,XM_011524701,XM_011524703,XM_011524704,XM_017024553,XM_017024554,XM_017024555,XR_001752504	ACACA	acetyl-CoA carboxylase alpha	protein_coding	NP_942131.1;NP_942133.1;NP_942134.1;NP_942135.1;NP_942136.1;XP_005257324.1;XP_006721916.1;XP_011523003.1;XP_011523005.1;XP_011523006.1;XP_016880042.1;XP_016880043.1;XP_016880044.1	84	200350	.	.	12.8968	13.1421	13.1662	11.7009	34.0804	33.8151	34.1796	30.1981	1.13942	7.06209	0.821353	1	1.11597	7.04619	0.849463	1	1.09662	7.03293	0.873243	1	-1.02102	7.1382	0.971403	1	-1.03903	7.12575	0.947258	1	6.97602	7.16293	6.97602	7.13313	6.97602	7.10808	7.16293	7.13313	7.16293	7.10808	6.97602	7.16293
32	NM_001093,XM_006719367,XM_011538259,XM_011538263,XM_011538264,XM_011538265,XM_017019252,XR_002957320,XR_002957321,XR_002957322,XR_944530,XR_944532	ACACB	acetyl-CoA carboxylase beta	protein_coding	NP_001084.3;XP_006719430.1;XP_011536561.1;XP_011536565.1;XP_011536566.1;XP_011536567.1;XP_016874741.1	85	601557	.	.	1.74746	1.83848	1.65213	1.60996	4.61774	4.73047	4.28894	4.15505	1.11227	4.15417	0.855331	1	1.00281	4.07747	0.997429	1	1.05631	4.11537	0.925781	1	-1.10916	4.15587	0.859027	1	-1.05298	4.1917	0.929924	1	4.15605	4.30139	4.15605	4.15987	4.15605	4.23078	4.30139	4.15987	4.30139	4.23078	4.15605	4.30139
34	NM_000016,NM_001127328,NM_001286042,NM_001286043,NM_001286044	ACADM	acyl-CoA dehydrogenase medium chain	protein_coding	NP_000007.1;NP_001120800.1;NP_001272971.1;NP_001272972.1;NP_001272973.1	89	607008	.	.	29.0387	34.5065	30.5239	28.1857	76.7361	88.7863	79.2404	72.7431	1.07356	6.18979	0.902475	1	1.07437	6.19036	0.901449	1	1.20079	6.27569	0.751757	1	1.00075	6.24056	0.999227	1	1.11851	6.32303	0.846476	1	6.15741	6.25844	6.15741	6.25951	6.15741	6.41802	6.25844	6.25951	6.25844	6.41802	6.15741	6.25844
35	NM_000017,NM_001302554	ACADS	acyl-CoA dehydrogenase short chain	protein_coding	NP_000008.1;NP_001289483.1	90	606885	.	.	9.11384	8.42417	10.2405	9.18527	24.0838	21.6757	26.5844	23.7058	1.02947	4.25235	0.961093	1	1.10169	4.30279	0.868181	1	-1.11412	4.15529	0.852994	1	1.07015	4.32262	0.907693	1	-1.14695	4.17742	0.813737	1	4.30385	4.34366	4.30385	4.43682	4.30385	4.15624	4.34366	4.43682	4.34366	4.15624	4.30385	4.34366
36	NM_001330174,NM_001609	ACADSB	acyl-CoA dehydrogenase short/branched chain	protein_coding	NP_001317103.1;NP_001600.1	91	600301	.	.	11.2582	13.6015	10.4992	10.9237	29.7502	34.9971	27.256	28.1924	1.06895	6.18046	0.908379	1	-1.05227	6.09529	0.930017	1	1.21826	6.28096	0.732899	1	-1.12483	6.14537	0.838914	1	1.13967	6.32503	0.821166	1	6.15137	6.24626	6.15137	6.07892	6.15137	6.43255	6.24626	6.07892	6.24626	6.43255	6.15137	6.24626
37	NM_000018,NM_001033859,NM_001270447,NM_001270448,XM_006721516,XM_011523829,XM_011523830,XM_024450741,XR_934021,XR_934022,XR_934023	ACADVL	acyl-CoA dehydrogenase very long chain	protein_coding	NP_000009.1;NP_001029031.1;NP_001257376.1;NP_001257377.1;XP_006721579.2;XP_011522131.1;XP_011522132.1;XP_024306509.1	92	609575	.	.	70.8701	70.8164	70.0991	83.1433	187.278	182.213	181.978	214.58	-1.13342	7.56594	0.828406	1	-1.19741	7.52934	0.755228	1	-1.20852	7.52327	0.743123	1	-1.05646	7.43371	0.924313	1	-1.06626	7.42724	0.91162	1	7.66038	7.48065	7.66038	7.40186	7.66038	7.38862	7.48065	7.40186	7.48065	7.38862	7.66038	7.48065
38	NM_000019,XM_006718835,XM_017017681,XM_017017682,XM_017017683,XM_024448511,XM_024448512,XM_024448513,XM_024448514,XM_024448515	ACAT1	acetyl-CoA acetyltransferase 1	protein_coding	NP_000010.1;XP_006718898.1;XP_016873170.1;XP_016873171.1;XP_016873172.1;XP_024304279.1;XP_024304280.1;XP_024304281.1;XP_024304282.1;XP_024304283.1	93	607809	.	.	29.1548	29.9403	31.311	26.2184	77.0429	77.0372	81.2838	67.6658	1.13144	5.65854	0.831191	1	1.13836	5.66322	0.822982	1	1.14044	5.6646	0.820499	1	1.00612	5.74914	0.99195	1	1.00796	5.75043	0.98941	1	5.59593	5.77063	5.59593	5.77927	5.59593	5.78185	5.77063	5.77927	5.77063	5.78185	5.59593	5.77063
39	NM_001303253,NM_005891	ACAT2	acetyl-CoA acetyltransferase 2	protein_coding	NP_001290182.1;NP_005882.2	94	100678	.	.	168.187	209.622	195.774	119.736	444.442	539.364	508.23	309.021	1.45601	7.94594	0.516397	1	1.61528	8.03658	0.408365	1	1.71075	8.08832	0.355099	1	1.10939	8.2684	0.857365	1	1.17496	8.31256	0.780152	1	7.65659	8.19637	7.65659	8.34565	7.65659	8.42825	8.19637	8.34565	8.19637	8.42825	7.65659	8.19637
41	NM_001095,NM_001256830,NM_020039,NR_046389,XM_011538350,XM_011538351,XM_011538352	ASIC1	acid sensing ion channel subunit 1	protein_coding	NP_001086.2;NP_001243759.1;NP_064423.2;XP_011536652.1;XP_011536653.1;XP_011536654.1	100	602866	.	.	0.881107	0.830784	0.72831	1.14634	2.32836	2.13763	1.8907	2.95852	-1.29157	2.11675	0.666561	1	-1.57255	2.0002	0.443904	1	-1.37134	2.07879	0.591177	1	-1.21756	1.78826	0.737741	1	-1.06176	1.87912	0.922754	1	2.55033	2.25115	2.55033	2.03151	2.55033	2.18326	2.25115	2.03151	2.25115	2.18326	2.55033	2.25115
43	NM_000665,NM_001282449,NM_001302621,NM_001302622,NM_001367915,NM_001367917,NM_001367918,NM_001367919,NR_160407,NR_160408	ACHE	acetylcholinesterase (Cartwright blood group)	protein_coding	NP_000656.1;NP_001269378.1;NP_001289550.1;NP_001289551.1;NP_001354844.1;NP_001354846.1;NP_001354847.1;NP_001354848.1	108	100740	.	.	0.970306	1.3723	1.64405	1.0853	2.56408	3.53096	4.26797	2.801	1.00777	1.6291	0.993159	1	1.45774	1.91972	0.526189	1	1.11731	1.70521	0.856214	1	1.44651	1.92193	0.530152	1	1.1087	1.70907	0.866993	1	2.01812	2.02654	2.01812	2.44567	2.01812	2.14033	2.02654	2.44567	2.02654	2.14033	2.01812	2.02654
47	NM_001096,NM_001303274,NM_001303275,NM_198830,XM_005257395,XM_017024688	ACLY	ATP citrate lyase	protein_coding	NP_001087.2;NP_001290203.1;NP_001290204.1;NP_942127.1;XP_005257452.1;XP_016880177.1	115	108728	.	.	99.1939	110.571	103.269	86.8621	262.124	284.503	268.087	224.178	1.18507	8.80727	0.768788	1	1.17712	8.80201	0.777691	1	1.2453	8.8465	0.70419	1	-1.00675	8.9197	0.990746	1	1.05083	8.96074	0.931583	1	8.683	8.92742	8.683	8.91774	8.683	8.9988	8.92742	8.91774	8.92742	8.9988	8.683	8.92742
48	NM_001278352,NM_001362840,NM_002197,XM_011517888	ACO1	aconitase 1	protein_coding	NP_001265281.1;NP_001349769.1;NP_002188.1;XP_011516190.1	117	100880	.	.	11.3155	10.5949	9.31246	10.8801	29.9018	27.2611	24.1753	28.0798	1.02587	6.32166	0.964992	1	-1.06303	6.25972	0.915993	1	-1.01475	6.29258	0.980034	1	-1.09053	6.27879	0.88098	1	-1.041	6.31121	0.944767	1	6.32072	6.35711	6.32072	6.23368	6.32072	6.29987	6.35711	6.23368	6.35711	6.29987	6.32072	6.35711
50	NM_001098,XM_017028812,XM_024452250	ACO2	aconitase 2	protein_coding	NP_001089.1;XP_016884301.1;XP_024308018.1	118	100850	.	.	33.429	35.9177	38.0892	39.979	88.3376	92.4173	98.8801	103.18	-1.15457	6.82316	0.803666	1	-1.06493	6.87845	0.913422	1	-1.14789	6.82702	0.811427	1	1.08417	6.77524	0.888868	1	1.00582	6.71995	0.992167	1	6.93458	6.72905	6.93458	6.84459	6.93458	6.73734	6.72905	6.84459	6.72905	6.73734	6.93458	6.72905
51	NM_001185039,NM_004035,NM_007292,XM_011524868,XM_011524869	ACOX1	acyl-CoA oxidase 1	protein_coding	NP_001171968.1;NP_004026.2;NP_009223.2;XP_011523170.1;XP_011523171.1	119	609751	.	.	14.856	16.26	15.4911	13.4552	39.2576	41.8374	40.2151	34.7259	1.14907	6.85851	0.810056	1	1.13929	6.85193	0.821549	1	1.18124	6.87994	0.773252	1	-1.00859	6.94905	0.988345	1	1.028	6.97524	0.962007	1	6.76769	6.96645	6.76769	6.95421	6.76769	7.00597	6.96645	6.95421	6.96645	7.00597	6.76769	6.96645
52	NM_001040649,NM_004300,NM_007099,NR_024080	ACP1	acid phosphatase 1	protein_coding	NP_001035739.1;NP_004291.1;NP_009030.1	122	171500	.	.	47.8715	54.1199	50.9964	53.6937	126.503	139.252	132.387	138.575	-1.07903	6.41103	0.895459	1	-1.06423	6.42066	0.91441	1	-1.01448	6.45449	0.980368	1	1.01391	6.36512	0.981156	1	1.06363	6.40027	0.915152	1	6.48059	6.37213	6.48059	6.39182	6.48059	6.46009	6.37213	6.39182	6.37213	6.46009	6.48059	6.37213
53	NM_001302489,NM_001302490,NM_001302491,NM_001302492,NM_001357016,NM_001610,XR_001747908	ACP2	acid phosphatase 2, lysosomal	protein_coding	NP_001289418.1;NP_001289419.1;NP_001289420.1;NP_001289421.1;NP_001343945.1;NP_001601.1	123	171650	.	.	20.0562	19.4834	21.6949	22.7262	52.9996	50.1313	56.3203	58.6529	-1.08783	5.65216	0.884559	1	-1.04614	5.67946	0.938183	1	-1.19085	5.59105	0.762908	1	1.03986	5.61862	0.946465	1	-1.09471	5.52635	0.875951	1	5.73805	5.61896	5.73805	5.67422	5.73805	5.49119	5.61896	5.67422	5.61896	5.49119	5.73805	5.61896
54	NM_001111034,NM_001111035,NM_001111036,NM_001322023,NM_001611,XM_005259938,XM_011528069	ACP5	acid phosphatase 5, tartrate resistant	protein_coding	NP_001104504.1;NP_001104505.1;NP_001104506.1;NP_001308952.1;NP_001602.1;XP_005259995.1;XP_011526371.1	124	171640	.	.	2.55221	4.19494	6.94648	2.70532	6.74434	10.7937	18.0331	6.98201	-1.0395	2.22706	0.950183	1	2.50495	3.06173	0.120871	1	1.51056	2.58216	0.482236	1	2.60395	3.04403	0.106528	1	1.57025	2.55877	0.443547	1	2.52146	2.47544	2.52146	3.68711	2.52146	3.02918	2.47544	3.68711	2.47544	3.02918	2.52146	2.47544
55	NM_001099,NM_001134194,NM_001292037,XM_011512946,XM_011512947	ACP3	acid phosphatase 3	protein_coding	NP_001090.2;NP_001127666.1;NP_001278966.1;XP_011511248.1;XP_011511249.1	125	171790	.	.	1.62849	1.47078	1.11624	0.980842	4.30335	3.78437	2.89778	2.5314	1.55727	2.10325	0.451743	1	1.01544	1.76108	0.987293	1	1.34633	1.97957	0.614213	1	-1.53361	2.11009	0.469805	1	-1.15669	2.28266	0.806206	1	2.11517	2.63006	2.11517	2.1322	2.11517	2.45606	2.63006	2.1322	2.63006	2.45606	2.11517	2.63006
58	NM_001100	ACTA1	actin alpha 1, skeletal muscle	protein_coding	NP_001091.1	129	102610	.	.	0.050991	0.057669	0.138541	0.093741	0.134747	0.148383	0.359654	0.241931	-1.64402	-2.62539	0.533403	1	1.4211	-2.09835	0.742203	1	-1.76366	-2.67637	0.533403	1	2.3378	-2.34623	0.322241	1	-1.07256	-3.00993	1	1	0.221309	0.137625	0.221309	0.306177	0.221309	0.128564	0.137625	0.306177	0.137625	0.128564	0.221309	0.137625
59	NM_001141945,NM_001320855,NM_001613	ACTA2	actin alpha 2, smooth muscle	protein_coding	NP_001135417.1;NP_001307784.1;NP_001604.1	130	102620	.	.	0.122992	0.165495	0.100866	0.093771	0.325012	0.425824	0.261849	0.24201	1.40703	-1.98788	0.688767	1	1.13294	-2.1438	1	1	1.74472	-1.81431	0.426918	1	-1.24202	-1.93559	0.782778	1	1.23997	-1.65943	0.827899	1	0.241681	0.330422	0.241681	0.271275	0.241681	0.400056	0.330422	0.271275	0.330422	0.400056	0.241681	0.330422
60	NM_001101	ACTB	actin beta	protein_coding	NP_001092.1	132	102630	.	.	2034	1841.6	2003.6	2296.38	5374.95	4738.5	5201.38	5926.6	-1.08759	12.0969	0.884342	1	-1.15903	12.0537	0.798258	1	-1.27446	11.9918	0.674684	1	-1.06568	11.9899	0.91224	1	-1.17182	11.9252	0.783627	1	12.1565	12.0354	12.1565	11.9437	12.1565	11.8067	12.0354	11.9437	12.0354	11.8067	12.1565	12.0354
62	gene-ACTBP2	ACTBP2	ACTB pseudogene 2	pseudogene	.	135	.	.	.	0.022199	0.054779	0.055491	0.024135	0.058663	0.140948	0.144056	0.062288	1.14439	-3.56674	1	1	2.32474	-3.09959	0.38215	1	2.10079	-3.18531	0.485618	1	2.03398	-3.10266	0.54258	1	1.83714	-3.18357	0.54258	1	0.0700283	0.0802426	0.0700283	0.161196	0.0700283	0.146029	0.0802426	0.161196	0.0802426	0.146029	0.0700283	0.0802426
67	gene-ACTBP7	ACTBP7	ACTB pseudogene 7	pseudogene	.	140	.	.	.	0.006432	0.017759	0.002188	0.00226	0.016997	0.045694	0.005679	0.005832	-1.14059	-4.43986	1	1	-1.10773	-4.41473	1	1	2.26814	-4.08644	0.675179	1	1.02965	-4.51945	1	1	2.60061	-4.18228	0.675179	1	0.0237225	0.0204829	0.0237225	0.0211623	0.0237225	0.0565071	0.0204829	0.0211623	0.0204829	0.0565071	0.0237224	0.0204829
68	gene-ACTBP8	ACTBP8	ACTB pseudogene 8	pseudogene	.	141	.	.	.	0.03465	0.023699	0.044908	0.000626	0.091563	0.060978	0.116582	0.001616	3.96866	-3.71081	0.315556	1	4.88948	-3.54794	0.22043	1	2.99079	-3.91927	0.458632	1	1.23415	-3.19703	1	1	-1.33164	-3.47857	1	1	0.0237225	0.0996248	0.0237225	0.122554	0.0237225	0.0748614	0.0996248	0.122554	0.0996248	0.0748614	0.0237224	0.0996248
71	NM_001199954,NM_001614,NR_037688	ACTG1	actin gamma 1	protein_coding	NP_001186883.1;NP_001605.1	144	102560	.	.	1211.91	1055.29	1106.25	1136.97	3202.53	2715.3	2871.83	2934.34	1.10647	11.2964	0.860873	1	-1.03953	11.1939	0.946458	1	-1.1014	11.1536	0.867121	1	-1.1502	11.2701	0.808491	1	-1.21867	11.2319	0.732059	1	11.2222	11.3681	11.2222	11.1663	11.2222	11.0829	11.3681	11.1663	11.3681	11.0829	11.2222	11.3681
72	NM_001199893,NM_001615	ACTG2	actin gamma 2, smooth muscle	protein_coding	NP_001186822.1;NP_001606.1	145	102545	.	.	0.185021	0.056793	0.058678	0.100095	0.488926	0.146131	0.152327	0.25833	1.97242	-1.83036	0.401817	1	-1.59165	-2.60217	0.656613	1	-1.76366	-2.67637	0.533403	1	-3.14186	-2.02194	0.126182	1	-3.48262	-2.08096	0.111207	1	0.221309	0.410206	0.221309	0.142004	0.221309	0.128564	0.410206	0.142004	0.410206	0.128564	0.221309	0.410206
73	gene-ACTG1P1	ACTG1P1	actin gamma 1 pseudogene 1	pseudogene	.	146	.	.	.	0.012839	0.069395	0.102843	0.011786	0.033927	0.178555	0.266982	0.030419	-1.14943	-4.02451	1	1	6.36841	-2.62392	0.0521585	1	4.23693	-3.0148	0.13717	1	7.34737	-2.70695	0.0417569	1	4.88722	-3.10053	0.106402	1	0.0470611	0.0406791	0.0470611	0.288832	0.0470611	0.197192	0.0406791	0.288832	0.0406791	0.197192	0.0470611	0.0406791
75	gene-ACTG1P3	ACTG1P3	actin gamma 1 pseudogene 3	pseudogene	.	148	.	.	.	0.033231	0.066757	0.101879	0.04141	0.087815	0.171767	0.264479	0.106873	-1.15529	-3.21635	1	1	2.28702	-2.54979	0.344588	1	1.59303	-2.84238	0.733081	1	2.64507	-2.64183	0.289384	1	1.84207	-2.93626	0.491582	1	0.114894	0.0996248	0.114894	0.253502	0.114894	0.180338	0.0996248	0.253502	0.0996248	0.180338	0.114894	0.0996248
81	NM_001322033,NM_004924,XM_005259281,XM_006723406,XM_017027331	ACTN4	actinin alpha 4	protein_coding	NP_001308962.1;NP_004915.2;XP_005259338.1;XP_006723469.1;XP_016882820.1	166	604638	.	.	238.962	220.821	194.956	235.254	631.467	568.178	506.107	607.155	1.06155	10.0276	0.9176	1	-1.03737	9.95767	0.94933	1	-1.08579	9.92574	0.886629	1	-1.10122	10.0022	0.867361	1	-1.15262	9.97123	0.805696	1	9.98527	10.0714	9.98527	9.93239	9.98527	9.86665	10.0714	9.93239	10.0714	9.86665	9.98527	10.0714
86	NM_004301,NM_177989,NM_178042	ACTL6A	actin like 6A	protein_coding	NP_004292.1;NP_817126.1;NP_829888.1	24124	604958	.	.	27.6397	27.2838	24.8021	30.1156	73.0393	70.2021	64.3864	77.7239	-1.056	5.89882	0.92519	1	-1.21967	5.80148	0.731568	1	-1.11508	5.86112	0.850792	1	-1.15499	5.75883	0.80344	1	-1.05594	5.82022	0.925252	1	5.96023	5.88291	5.96023	5.67881	5.96023	5.80574	5.88291	5.67881	5.88291	5.80574	5.96023	5.88291
87	NM_001102,NM_001130004,NM_001130005,XM_011537265,XM_011537266,XM_011537267,XM_011537268,XM_017021720,XM_017021721,XM_017021722,XM_017021723,XM_017021725,XM_017021726,XM_017021727,XM_017021728	ACTN1	actinin alpha 1	protein_coding	NP_001093.1;NP_001123476.1;NP_001123477.1;XP_011535567.1;XP_011535568.1;XP_011535569.1;XP_011535570.1;XP_016877209.1;XP_016877210.1;XP_016877211.1;XP_016877212.1;XP_016877214.1;XP_016877215.1;XP_016877216.1;XP_016877217.1	163	102575	.	.	56.9106	51.7127	61.7648	65.374	150.389	133.058	160.342	168.72	-1.09729	8.07163	0.872314	1	-1.06466	8.09256	0.913647	1	-1.28495	7.96748	0.664495	1	1.03065	8.02505	0.958368	1	-1.17103	7.89371	0.784631	1	8.142	8.00856	8.142	8.05194	8.142	7.78174	8.00856	8.05194	8.00856	7.78174	8.142	8.00856
89	NM_001104,NM_001258371	ACTN3	actinin alpha 3	protein_coding	NP_001095.2;NP_001245300.2	165	102574	.	.	9.56046	9.07866	7.77657	7.62207	25.264	23.3597	20.1881	19.6714	1.30317	4.7967	0.648098	1	1.00959	4.60009	0.987728	1	1.1649	4.70739	0.79265	1	-1.29079	4.80249	0.659877	1	-1.1187	4.89603	0.846773	1	4.64996	5.01858	4.64996	4.66319	4.64996	4.86202	5.01858	4.66319	5.01858	4.86202	4.64996	5.01858
90	NM_001105,NM_001111067,NM_001347663,NM_001347664,NM_001347665,NM_001347666,NM_001347667,XM_006712825,XM_011512108	ACVR1	activin A receptor type 1	protein_coding	NP_001096.1;NP_001104537.1;NP_001334592.1;NP_001334593.1;NP_001334594.1;NP_001334595.1;NP_001334596.1;XP_006712888.1;XP_011510410.1	171	102576	.	.	10.2139	10.7515	11.4356	11.2634	26.9906	27.664	29.687	29.069	-1.11803	5.27046	0.847466	1	-1.00348	5.3462	0.995724	1	-1.08673	5.28989	0.886061	1	1.11415	5.2678	0.852146	1	1.0288	5.20834	0.961326	1	5.38261	5.22572	5.38261	5.37771	5.38261	5.2656	5.22572	5.37771	5.22572	5.2656	5.38261	5.22572
91	NM_004302,NM_020327,NM_020328,XM_011538966,XM_011538967,XM_017020201	ACVR1B	activin A receptor type 1B	protein_coding	NP_004293.1;NP_064732.3;NP_064733.3;XP_011537268.1;XP_011537269.1;XP_016875690.1	172	601300	.	.	15.4518	15.2565	15.5378	16.6729	40.8322	39.2556	40.3363	43.0303	-1.02988	6.35239	0.959597	1	-1.07695	6.321	0.898131	1	-1.09663	6.30844	0.873356	1	-1.0457	6.29912	0.938567	1	-1.06482	6.28637	0.913637	1	6.39024	6.34828	6.39024	6.28461	6.39024	6.25882	6.34828	6.28461	6.34828	6.25882	6.39024	6.34828
92	NM_001278579,NM_001278580,NM_001616	ACVR2A	activin A receptor type 2A	protein_coding	NP_001265508.1;NP_001265509.1;NP_001607.1	173	102581	.	.	2.63185	3.29628	3.17349	2.63937	6.95479	8.48143	8.23841	6.81181	1.02243	3.95311	0.97083	1	1.17547	4.05831	0.781385	1	1.20552	4.07805	0.748065	1	1.14969	4.07274	0.810742	1	1.17908	4.09227	0.777053	1	4.02555	4.05561	4.02555	4.24553	4.02555	4.28006	4.05561	4.24553	4.05561	4.28006	4.02555	4.05561
93	NM_001106,XM_005265583,XM_017007514,XM_017007515,XM_017007516	ACVR2B	activin A receptor type 2B	protein_coding	NP_001097.2;XP_005265640.1;XP_016863003.1;XP_016863004.1;XP_016863005.1	174	602730	.	.	1.79629	1.82666	2.01718	2.17699	4.74677	4.70005	5.23662	5.61847	-1.167	4.71131	0.790256	1	-1.09303	4.75571	0.87852	1	-1.22283	4.68047	0.728834	1	1.06767	4.64369	0.910631	1	-1.04784	4.56236	0.936381	1	4.86713	4.65254	4.86713	4.74337	4.86713	4.58786	4.65254	4.74337	4.65254	4.58786	4.86713	4.65254
94	NM_000020,NM_001077401,XM_005269235,XM_011539008,XM_024449279	ACVRL1	activin A receptor like type 1	protein_coding	NP_000011.2;NP_001070869.1;XP_005269292.1;XP_011537310.1;XP_024305047.1	175	601284	.	.	0.68965	0.578904	0.998561	0.78469	1.82243	1.48954	2.59227	2.02517	-1.14858	1.73643	0.82338	1	1.23428	1.99213	0.723759	1	-1.40297	1.60811	0.565785	1	1.41769	1.90497	0.552505	1	-1.22148	1.49677	0.735421	1	2.17994	2.02654	2.17994	2.422	2.17994	1.81415	2.02654	2.422	2.02654	1.81415	2.17994	2.02654
95	NM_000666,NM_001198895,NM_001198896,NM_001198897,NM_001198898	ACY1	aminoacylase 1	protein_coding	NP_000657.1;NP_001185824.1;NP_001185825.1;NP_001185826.1;NP_001185827.1	177	104620	.	.	22.3586	20.1478	30.1444	22.4711	59.0836	51.841	78.2552	57.9946	1.02768	5.14895	0.96292	1	1.31388	5.33938	0.637604	1	-1.15175	5.03073	0.807545	1	1.27849	5.35634	0.671492	1	-1.18364	5.05191	0.771154	1	5.16853	5.20685	5.16853	5.55277	5.16853	4.97077	5.20685	5.55277	5.20685	4.97077	5.16853	5.20685
97	NM_001107,NM_001302616,NM_001302617,NR_126393,NR_126394,NR_126395	ACYP1	acylphosphatase 1	protein_coding	NP_001098.1;NP_001289545.1;NP_001289546.1	179	600875	.	.	4.56769	4.29808	3.85517	6.28631	12.0703	11.0591	10.0081	16.224	-1.28439	1.98711	0.676718	1	-1.55178	1.87458	0.456867	1	-1.385	1.93952	0.581765	1	-1.2082	1.66832	0.751787	1	-1.07833	1.74332	0.903919	1	2.44005	2.15252	2.44005	1.94557	2.44005	2.06887	2.15252	1.94557	2.15252	2.06887	2.44005	2.15252
98	NM_001320586,NM_001320587,NM_001320588,NM_001320589,NM_001320590,NM_138448,XM_017005406,XM_017005407,XM_017005408,XM_017005409,XM_017005410,XM_017005411,XM_017005412,XM_017005413,XR_001739083	ACYP2	acylphosphatase 2	protein_coding	NP_001307515.1;NP_001307516.1;NP_001307517.1;NP_001307518.1;NP_001307519.1;NP_612457.1;XP_016860895.1;XP_016860896.1;XP_016860897.1;XP_016860898.1;XP_016860899.1;XP_016860900.1;XP_016860901.1;XP_016860902.1	180	102595	.	.	6.63513	8.74358	7.86832	6.62155	17.5336	22.4975	20.4262	17.0892	1.06931	3.08255	0.909937	1	1.15393	3.14034	0.808033	1	1.30908	3.24055	0.644302	1	1.07914	3.1853	0.896636	1	1.22423	3.28229	0.728679	1	3.19486	3.28131	3.19486	3.38028	3.19486	3.5458	3.28131	3.38028	3.28131	3.5458	3.19486	3.28131
100	NM_000022,NM_001322050,NM_001322051,NR_136160	ADA	adenosine deaminase	protein_coding	NP_000013.2;NP_001308979.1;NP_001308980.1	186	608958	.	.	4.00714	3.24724	3.94765	4.51309	10.5891	8.35526	10.2482	11.6476	-1.08667	2.84015	0.890554	1	-1.15546	2.7986	0.806447	1	-1.42288	2.6662	0.546577	1	-1.0633	2.73565	0.918815	1	-1.3094	2.59777	0.646053	1	3.07509	2.96991	3.07509	2.89295	3.07509	2.63679	2.96991	2.89295	2.96991	2.63679	3.07509	2.96991
101	NM_001109,NM_001164489,NM_001164490,XM_011539117,XM_017015465,XM_017015466	ADAM8	ADAM metallopeptidase domain 8	protein_coding	NP_001100.3;NP_001157961.1;NP_001157962.1;XP_011537419.2;XP_016870954.1;XP_016870955.1	215	602267	.	.	0.757159	0.846069	0.90029	0.720688	2.00083	2.17696	2.33716	1.85999	-1.0008	1.45869	1	1	1.13032	1.55016	0.846485	1	1.05773	1.49971	0.927927	1	1.13123	1.54793	0.843546	1	1.05857	1.49787	0.932825	1	1.8949	1.89406	1.8949	2.02629	1.8949	1.95458	1.89406	2.02629	1.89406	1.95458	1.8949	1.89406
102	NM_001110,NM_001320570,XM_024449818	ADAM10	ADAM metallopeptidase domain 10	protein_coding	NP_001101.1;NP_001307499.1;XP_024305586.1	188	602192	.	.	17.8238	20.8861	19.0465	17.7923	47.1003	53.7407	49.4448	45.9192	1.02212	7.76992	0.969858	1	-1.03654	7.72839	0.950522	1	1.04666	7.78731	0.937121	1	-1.05948	7.74453	0.920371	1	1.02401	7.8028	0.967302	1	7.76051	7.79193	7.76051	7.70897	7.76051	7.82601	7.79193	7.70897	7.79193	7.82601	7.76051	7.79193
103	NM_001025107,NM_001111,NM_001193495,NM_001365045,NM_001365046,NM_001365047,NM_001365048,NM_001365049,NM_015840,NM_015841,XM_006711113,XM_011509061,XM_011509062	ADAR	adenosine deaminase RNA specific	protein_coding	NP_001020278.1;NP_001102.3;NP_001180424.1;NP_001351974.1;NP_001351975.1;NP_001351976.1;NP_001351977.1;NP_001351978.1;NP_056655.3;NP_056656.3;XP_006711176.1;XP_011507363.2;XP_011507364.1	225	146920	.	.	57.7896	61.0644	61.1417	61.399	152.712	157.121	158.724	158.461	-1.02219	8.75472	0.969717	1	-1.01329	8.76098	0.981801	1	-1.03863	8.74338	0.947692	1	1.00878	8.74512	0.987958	1	-1.01608	8.72734	0.977993	1	8.77367	8.74208	8.77367	8.75466	8.77367	8.71911	8.74208	8.75466	8.74208	8.71911	8.77367	8.74208
104	NM_001112,NM_001160230,NM_001346687,NM_001346688,NM_015833,NM_015834,NR_027672,NR_027673,NR_027674,NR_073200,NR_144483,XM_006723954,XM_011529425,XM_011529432,XM_017028242,XM_017028243,XM_017028244,XM_017028245,XM_017028246,XM_017028247,XM_017028248,XM_017028249,XM_017028250,XM_017028251,XM_017028253,XM_017028254,XM_017028255,XM_024452043,XR_001754786,XR_001754787,XR_001754791,XR_001754792,XR_0017…	ADARB1	adenosine deaminase RNA specific B1	protein_coding	NP_001103.1;NP_001153702.1;NP_001333616.1;NP_001333617.1;NP_056648.1;NP_056649.1;XP_006724017.1;XP_011527727.1;XP_011527734.1;XP_016883731.1;XP_016883732.1;XP_016883733.1;XP_016883734.1;XP_016883735.1;XP_016883736.1;XP_016883737.1;XP_016883738.1;XP_016883739.1;XP_016883740.1;XP_016883742.1;XP_016883743.1;XP_016883744.1;XP_024307811.1	226	601218	.	.	3.8574	3.26259	4.30765	3.88492	10.1933	8.39476	11.1827	10.0264	1.13634	4.81166	0.825833	1	1.12141	4.80157	0.84369	1	1.13318	4.8095	0.829552	1	-1.01331	4.89118	0.982431	1	-1.00279	4.89859	0.996792	1	4.76878	4.94682	4.76878	4.92837	4.76878	4.94293	4.94682	4.92837	4.94682	4.94293	4.76878	4.94682
107	NM_001281768,NM_021116,XM_005249584,XM_005249585	ADCY1	adenylate cyclase 1	protein_coding	NP_001268697.1;NP_066939.1;XP_005249641.1;XP_005249642.1	232	103072	.	.	0.0161	0.017469	0.048188	0.018858	0.042545	0.044948	0.125097	0.048669	-1.09054	-1.81372	1	1	2.49573	-0.99774	0.172094	1	-1.10598	-1.8299	0.930594	1	2.72263	-1.05355	0.141117	1	-1.01414	-1.89473	1	1	0.33944	0.313922	0.33944	0.735481	0.33944	0.309955	0.313922	0.735481	0.313922	0.309955	0.33944	0.313922
109	NM_001320613,NM_001377128,NM_001377129,NM_001377130,NM_001377131,NM_001377132,NM_004036,XM_006711925,XM_011532489,XM_011532490,XM_011532491,XM_011532492,XM_011532493,XM_011532494,XM_011532496,XM_017003187,XM_017003188,XM_017003189,XM_017003191,XM_017003192	ADCY3	adenylate cyclase 3	protein_coding	NP_001307542.1;NP_001364057.1;NP_001364058.1;NP_001364059.1;NP_001364060.1;NP_001364061.1;NP_004027.2;XP_006711988.1;XP_011530791.1;XP_011530792.1;XP_011530793.1;XP_011530794.1;XP_011530795.1;XP_011530796.1;XP_011530798.1;XP_016858676.1;XP_016858677.1;XP_016858678.1;XP_016858680.1;XP_016858681.1	234	600291	.	.	1.34051	1.12662	1.2428	1.99552	3.54237	2.89883	3.22633	5.15015	-1.38818	3.17402	0.574458	1	-1.56267	3.10519	0.446906	1	-1.74574	3.04397	0.341244	1	-1.12571	2.83674	0.843716	1	-1.25758	2.76344	0.695572	1	3.51871	3.09348	3.51871	2.94371	3.51871	2.80565	3.09348	2.94371	3.09348	2.80565	3.51871	3.09348
111	NM_001199642,NM_001378259,NM_183357,XM_005247078,XM_006713483,XM_006713484,XM_011512359,XM_011512360,XM_011512361,XM_017005638,XM_017005639	ADCY5	adenylate cyclase 5	protein_coding	NP_001186571.1;NP_001365188.1;NP_899200.1;XP_005247135.1;XP_006713546.1;XP_006713547.1;XP_011510661.1;XP_011510662.1;XP_011510663.1;XP_016861127.1;XP_016861128.1	236	600293	.	.	0.100919	0.125494	0.055553	0.093756	0.266683	0.322901	0.144217	0.24197	1.10859	-0.385061	0.890865	1	-1.67975	-0.777324	0.432331	1	1.29949	-0.262883	0.691965	1	-1.86243	-0.682811	0.329663	1	1.17222	-0.206008	0.807407	1	0.76241	0.825495	0.76241	0.499525	0.76241	0.930107	0.825495	0.499525	0.825495	0.930107	0.76241	0.825495
112	NM_015270,XM_006719210,XM_017018743,XR_001748565	ADCY6	adenylate cyclase 6	protein_coding	NP_056085.1;XP_006719273.1;XP_016874232.1	237	600294	.	.	13.9396	13.4725	14.3686	15.1849	36.8361	34.6651	37.3011	39.19	-1.05132	6.63526	0.931145	1	-1.06759	6.62451	0.910042	1	-1.15092	6.57305	0.807943	1	-1.01547	6.58767	0.978992	1	-1.09474	6.53487	0.875645	1	6.68456	6.61308	6.68456	6.59116	6.68456	6.48389	6.61308	6.59116	6.61308	6.48389	6.68456	6.61308
113	NM_001114,NM_001286057,XM_011522835,XM_011522836,XM_011522837,XM_011522838,XM_011522839,XM_011522840,XM_011522842,XM_017022896,XM_017022897,XM_017022898,XM_017022899,XR_001751822	ADCY7	adenylate cyclase 7	protein_coding	NP_001105.1;NP_001272986.1;XP_011521137.1;XP_011521138.1;XP_011521139.1;XP_011521140.1;XP_011521141.1;XP_011521142.1;XP_011521144.1;XP_016878385.1;XP_016878386.1;XP_016878387.1;XP_016878388.1	238	600385	.	.	0.837124	0.571369	0.512548	0.566411	2.21214	1.47015	1.33058	1.46182	1.5367	2.30926	0.466772	1	-1.17196	1.85786	0.788246	1	-1.0152	1.95597	0.984176	1	-1.80098	2.22239	0.320262	1	-1.56008	2.29795	0.450166	1	2.28674	2.79964	2.28674	2.10768	2.28674	2.26945	2.79964	2.10768	2.79964	2.26945	2.28674	2.79964
115	NM_001116,XM_005255079,XM_011522353	ADCY9	adenylate cyclase 9	protein_coding	NP_001107.2;XP_005255136.1;XP_011520655.1	240	603302	.	.	11.3727	12.1632	11.6476	12.2464	30.0529	31.2963	30.2372	31.6061	-1.03153	6.67866	0.95733	1	-1.05916	6.66002	0.920917	1	-1.03236	6.67807	0.956214	1	-1.02679	6.63714	0.96368	1	-1.0008	6.65548	0.999079	1	6.71425	6.6699	6.71425	6.63214	6.71425	6.66876	6.6699	6.63214	6.6699	6.66876	6.71425	6.6699
118	NM_001119,NM_001286645,NM_001354754,NM_001354755,NM_001354756,NM_001354757,NM_001354758,NM_001354759,NM_001354761,NM_001354762,NM_014189,NM_014190,NM_176801,XM_005247934,XM_017007703,XM_017007704,XM_017007705,XM_017007706,XM_017007709,XM_024453887,XR_002959706,XR_002959707	ADD1	adducin 1	protein_coding	NP_001110.2;NP_001273574.1;NP_001341683.1;NP_001341684.1;NP_001341685.1;NP_001341686.1;NP_001341687.1;NP_001341688.1;NP_001341690.1;NP_001341691.1;NP_054908.2;NP_054909.2;NP_789771.1;XP_005247991.1;XP_016863192.1;XP_016863193.1;XP_016863194.1;XP_016863195.1;XP_016863198.1;XP_024309655.1	243	102680	.	.	156.034	161.426	148.329	157.113	412.328	415.353	385.064	405.485	1.02467	9.45244	0.966351	1	-1.08018	9.38019	0.893734	1	1.0043	9.43784	0.994103	1	-1.10683	9.39855	0.86046	1	-1.02028	9.45549	0.97227	1	9.43677	9.47188	9.43677	9.32566	9.43677	9.44295	9.47188	9.32566	9.47188	9.44295	9.43677	9.47188
120	NM_001121,NM_001320591,NM_001320592,NM_001320593,NM_001320594,NM_016824,NM_019903,XM_024447794,XM_024447795,XM_024447796,XM_024447797,XM_024447798,XM_024447799,XM_024447800,XM_024447801,XM_024447802,XM_024447803,XM_024447804,XM_024447805,XM_024447806,XM_024447807,XM_024447808,XM_024447809,XM_024447810,XM_024447811,XM_024447812,XM_024447813,XM_024447814	ADD3	adducin 3	protein_coding	NP_001112.2;NP_001307520.1;NP_001307521.1;NP_001307522.1;NP_001307523.1;NP_058432.1;NP_063968.1;XP_024303562.1;XP_024303563.1;XP_024303564.1;XP_024303565.1;XP_024303566.1;XP_024303567.1;XP_024303568.1;XP_024303569.1;XP_024303570.1;XP_024303571.1;XP_024303572.1;XP_024303573.1;XP_024303574.1;XP_024303575.1;XP_024303576.1;XP_024303577.1;XP_024303578.1;XP_024303579.1;XP_024303580.1;XP_024303581.1;XP_…	245	601568	.	.	75.3292	80.5956	70.0012	71.9106	199.061	207.375	181.724	185.59	1.08223	8.48563	0.891174	1	-1.05063	8.39232	0.931871	1	1.10046	8.49821	0.868348	1	-1.13703	8.45184	0.824048	1	1.01685	8.55359	0.976957	1	8.43156	8.54525	8.43156	8.36051	8.43156	8.56929	8.54525	8.36051	8.54525	8.56929	8.43156	8.54525
123	NM_001122,NR_038064,XM_017014259	PLIN2	perilipin 2	protein_coding	NP_001113.2;XP_016869748.1	248	103195	.	.	85.185	85.7547	143.215	104.17	225.105	220.65	371.788	268.847	-1.17932	7.64506	0.775305	1	1.36145	7.9988	0.593748	1	-1.24286	7.61079	0.7068	1	1.60558	7.90275	0.41422	1	-1.05388	7.48383	0.92767	1	7.76557	7.52881	7.76557	8.20896	7.76557	7.45351	7.52881	8.20896	7.52881	7.45351	7.76557	7.52881
124	NM_000667	ADH1A	alcohol dehydrogenase 1A (class I), alpha polypeptide	protein_coding	NP_000658.1	249	103700	.	.	0.028519	0.108158	0.031276	0.020865	0.075362	0.278294	0.081193	0.053849	1.14439	-3.56674	1	1	1.18126	-3.54144	1	1	3.39142	-2.78107	0.15362	1	1.03238	-3.51941	1	1	2.96707	-2.79505	0.19983	1	0.0700283	0.0802426	0.0700283	0.0828481	0.0700283	0.230319	0.0802426	0.0828481	0.0802426	0.230319	0.0700283	0.0802426
125	NM_000668,NM_001286650	ADH1B	alcohol dehydrogenase 1B (class I), beta polypeptide	protein_coding	NP_000659.2;NP_001273579.1	250	103720	.	.	0.029324	0.031757	0.02402	0.025891	0.07749	0.081711	0.062355	0.06682	1.07697	-2.56689	1	1	-1.11999	-2.6767	1	1	1.10286	-2.56006	1	1	-1.20641	-2.64565	0.882656	1	1.02401	-2.53664	1	1	0.17968	0.192812	0.17968	0.161196	0.17968	0.197192	0.192812	0.161196	0.192812	0.197192	0.17968	0.192812
126	NM_000669,NR_133005	ADH1C	alcohol dehydrogenase 1C (class I), gamma polypeptide	protein_coding	NP_000660.1	251	103730	.	.	0.408104	0.458473	0.76024	0.187785	1.07843	1.17966	1.97359	0.484646	2.17173	-0.898633	0.255304	1	3.82906	-0.318608	0.0382599	1	2.27507	-0.851337	0.214755	1	1.76339	-0.0334251	0.364644	1	1.04746	-0.453207	0.97442	1	0.395066	0.753904	0.395066	1.14515	0.395066	0.781576	0.753904	1.14515	0.753904	0.781576	0.395066	0.753904
127	NM_000670,NM_001306171,NM_001306172	ADH4	alcohol dehydrogenase 4 (class II), pi polypeptide	protein_coding	NP_000661.2;NP_001293100.1;NP_001293101.1	252	103740	.	.	0.217598	0.384884	0.349581	0.133867	0.575015	0.990318	0.907515	0.345492	1.63502	-1.08536	0.50493	1	2.53115	-0.682481	0.153271	1	2.52135	-0.681024	0.147795	1	1.54829	-0.471572	0.488484	1	1.54209	-0.473652	0.488298	1	0.413141	0.626075	0.413141	0.881486	0.413141	0.878798	0.626075	0.881486	0.626075	0.878798	0.413141	0.626075
128	NM_000671	ADH5	alcohol dehydrogenase 5 (class III), chi polypeptide	protein_coding	NP_000662.3	253	103710	.	.	52.7346	52.8671	47.0929	51.2989	139.354	136.029	122.254	132.395	1.06712	7.26945	0.910553	1	-1.10166	7.1537	0.866989	1	1.00831	7.22781	0.988697	1	-1.1756	7.20356	0.779542	1	-1.05832	7.2752	0.921911	1	7.23117	7.32429	7.23117	7.09247	7.23117	7.24304	7.32429	7.09247	7.32429	7.24304	7.23117	7.32429
130	NM_000672,NM_001102470,NR_132990	ADH6	alcohol dehydrogenase 6 (class V)	protein_coding	NP_000663.1;NP_001095940.1	255	103735	.	.	2.0916	2.01136	1.64297	1.63564	5.52716	5.17528	4.26517	4.22134	1.29926	2.543	0.656177	1	-1.00023	2.34218	1	1	1.19668	2.4772	0.760313	1	-1.29957	2.5419	0.655814	1	-1.08573	2.65935	0.888895	1	2.59456	2.91627	2.59456	2.59428	2.59456	2.81387	2.91627	2.59428	2.91627	2.81387	2.59456	2.91627
132	NM_001123,NM_001202449,NM_001202450,NM_001369123,NM_001369124,NM_006721,XM_017015698,XM_017015699,XM_017015702,XM_017015703,XM_017015704,XM_017015705,XM_017015706	ADK	adenosine kinase	protein_coding	NP_001114.2;NP_001189378.1;NP_001189379.1;NP_001356052.1;NP_001356053.1;NP_006712.2;XP_016871187.1;XP_016871188.1;XP_016871191.1;XP_016871192.1;XP_016871193.1;XP_016871194.1;XP_016871195.1	257	102750	.	.	7.58338	9.56117	8.75878	8.30028	20.0394	24.6012	22.7379	21.4218	-1.04653	4.12569	0.938563	1	1.05047	4.19409	0.933383	1	1.13929	4.25516	0.822788	1	1.09935	4.16228	0.87109	1	1.1923	4.22467	0.762203	1	4.23439	4.17233	4.23439	4.30174	4.23439	4.41314	4.17233	4.30174	4.17233	4.41314	4.23439	4.17233
133	NM_001124	ADM	adrenomedullin	protein_coding	NP_001115.1	259	103275	.	.	12.1748	12.7164	13.9847	15.2012	32.1725	32.7198	36.3044	39.2321	-1.20271	4.51201	0.750647	1	-1.09926	4.5724	0.870916	1	-1.22153	4.50175	0.730378	1	1.09411	4.43916	0.877342	1	-1.01564	4.36168	0.97951	1	4.69406	4.439	4.69406	4.56303	4.69406	4.41764	4.439	4.56303	4.439	4.41764	4.69406	4.439
134	NM_000674,NM_001048230,NM_001365065,NM_001365066,XM_005244901,XM_005244902	ADORA1	adenosine A1 receptor	protein_coding	NP_000665.1;NP_001041695.1;NP_001351994.1;NP_001351995.1;XP_005244958.1;XP_005244959.1	262	102775	.	.	0.073954	0.030325	0.077254	0.034743	0.195426	0.078028	0.200554	0.089667	1.92714	-2.13059	0.437821	1	1.9908	-2.10309	0.437821	1	-1.24097	-2.75477	0.871393	1	1.03318	-1.78233	1	1	-2.39372	-2.26537	0.276806	1	0.17968	0.330422	0.17968	0.340256	0.17968	0.146029	0.330422	0.340256	0.330422	0.146029	0.17968	0.330422
135	NM_000675,NM_001278497,NM_001278498,NM_001278499,NM_001278500,NR_103543,NR_103544	ADORA2A	adenosine A2a receptor	protein_coding	NP_000666.2;NP_001265426.1;NP_001265427.1;NP_001265428.1;NP_001265429.1	263	102776	.	.	0.046497	0.080215	1.02618	1.06508	0.122869	0.206397	2.66396	2.74882	-18.9646	0.678952	3.17682e-05	0.0918783	-1.06349	1.56463	0.920116	1	-12.5012	0.708958	0.000197422	0.666136	17.8432	0.606675	4.871e-05	0.197227	1.51808	-2.1401	0.605193	1	2.00626	0.210748	2.00626	1.94003	2.00626	0.309955	0.210748	1.94003	0.210748	0.309955	2.00626	0.210748
136	NM_000676,XM_011523659,XM_011523661,XM_017024197,XR_001752428	ADORA2B	adenosine A2b receptor	protein_coding	NP_000667.1;XP_011521961.1;XP_011521963.1;XP_016879686.1	264	600446	.	.	0.967223	0.846183	1.4197	1.69176	2.55593	2.17726	3.68555	4.36618	-1.69577	1.53497	0.372373	1	-1.18148	1.75121	0.778628	1	-2.07094	1.43221	0.222444	1	1.43531	1.3912	0.551171	1	-1.22124	0.973892	0.743142	1	2.20609	1.64641	2.20609	2.02105	2.20609	1.45642	1.64641	2.02105	1.64641	1.45642	2.20609	1.64641
141	NM_001125,NM_001291949,NM_001291950,NM_001371092	ADPRH	ADP-ribosylarginine hydrolase	protein_coding	NP_001116.1;NP_001278878.1;NP_001278879.1;NP_001358021.1	269	603081	.	.	0.744251	0.850992	1.1263	1.00143	1.96672	2.18963	2.9239	2.58455	-1.24559	1.79928	0.71402	1	1.1343	2.04242	0.833865	1	-1.18844	1.82902	0.772906	1	1.41289	1.90212	0.55632	1	1.0481	1.66723	0.940353	1	2.27195	2.02654	2.27195	2.41802	2.27195	2.078	2.02654	2.41802	2.02654	2.078	2.27195	2.02654
142	NM_001618	PARP1	poly(ADP-ribose) polymerase 1	protein_coding	NP_001609.2	270	173870	.	.	72.0843	69.6926	61.7613	77.6768	190.486	179.321	160.333	200.472	-1.03806	8.3784	0.948461	1	-1.27183	8.24206	0.677398	1	-1.13917	8.31416	0.821519	1	-1.2252	8.21214	0.725215	1	-1.0974	8.28571	0.872153	1	8.40922	8.35549	8.40922	8.06346	8.40922	8.22183	8.35549	8.06346	8.35549	8.22183	8.40922	8.35549
143	NM_006437,XM_011534931,XM_011534932,XR_941496	PARP4	poly(ADP-ribose) polymerase family member 4	protein_coding	NP_006428.2;XP_011533233.1;XP_011533234.1	271	607519	.	.	13.5991	15.9514	16.7683	14.0967	35.9363	41.0435	43.5307	36.3814	1.00219	6.4053	0.997235	1	1.1729	6.52334	0.782739	1	1.10706	6.47894	0.860442	1	1.17034	6.52473	0.785614	1	1.10464	6.48039	0.863389	1	6.42015	6.42326	6.42015	6.64775	6.42015	6.56525	6.42326	6.64775	6.42326	6.56525	6.42015	6.42326
146	NM_000678	ADRA1D	adrenoceptor alpha 1D	protein_coding	NP_000669.1	280	104219	.	.	0.042852	0.035573	0.11576	0.08881	0.113239	0.091529	0.300514	0.229205	-1.88648	-1.96739	0.418096	1	1.28554	-1.4201	0.727658	1	-2.46768	-2.10043	0.244227	1	2.42614	-1.74231	0.24351	1	-1.30811	-2.59315	0.892062	1	0.376761	0.210748	0.376761	0.469047	0.376761	0.163286	0.210748	0.469047	0.210748	0.163286	0.376761	0.210748
150	NM_000681	ADRA2A	adrenoceptor alpha 2A	protein_coding	NP_000672.3	281	104210	.	.	0.037341	0.030431	0.012344	0.029242	0.098675	0.078301	0.032044	0.07547	1.28951	-2.44441	0.892062	1	-2.20416	-2.99294	0.54258	1	1.00384	-2.62196	1	1	-2.84626	-2.78556	0.242406	1	-1.28499	-2.47768	0.900044	1	0.17968	0.228465	0.17968	0.0828481	0.17968	0.180338	0.228465	0.0828481	0.228465	0.180338	0.17968	0.228465
152	NM_000683	ADRA2C	adrenoceptor alpha 2C	protein_coding	NP_000674.2	283	104250	.	.	5.79866	6.21148	6.3405	5.30678	15.3232	15.9823	16.46	13.696	1.1339	3.739	0.830718	1	1.18007	3.76987	0.777601	1	1.1444	3.74601	0.816409	1	1.04071	3.85531	0.946423	1	1.00925	3.8328	0.98865	1	3.75318	3.92181	3.75318	3.97567	3.75318	3.93423	3.92181	3.97567	3.92181	3.93423	3.75318	3.92181
153	NM_000684	ADRB1	adrenoceptor beta 1	protein_coding	NP_000675.1	285	109630	.	.	0.372173	0.365389	0.282404	0.252165	0.983485	0.940159	0.733124	0.650799	1.53769	0.147627	0.487202	1	1.1182	-0.108424	0.885229	1	1.41636	0.0782384	0.577759	1	-1.37518	0.205534	0.603695	1	-1.08571	0.352791	0.91151	1	0.884038	1.20239	0.884038	0.960296	0.884038	1.13642	1.20239	0.960296	1.20239	1.13642	0.884038	1.20239
154	NM_000024	ADRB2	adrenoceptor beta 2	protein_coding	NP_000015.2	286	109690	.	.	0.049411	0.085367	0.037656	0.047726	0.130571	0.219653	0.097755	0.123173	-1.01429	-2.77704	1	1	-1.30231	-2.90989	1	1	1.59674	-2.44889	0.599695	1	-1.2844	-2.93523	0.857643	1	1.62023	-2.48392	0.526437	1	0.158406	0.156256	0.158406	0.122554	0.158406	0.246602	0.156256	0.122554	0.156256	0.246602	0.158406	0.156256
156	NM_001619,XM_011544773,XM_024448376,XR_001747779	GRK2	G protein-coupled receptor kinase 2	protein_coding	NP_001610.2;XP_011543075.1;XP_024304144.1	289	109635	.	.	49.6879	51.4277	54.3731	58.9944	131.303	132.325	141.153	152.256	-1.14396	7.68925	0.815929	1	-1.09849	7.71684	0.870855	1	-1.17266	7.67267	0.782803	1	1.0414	7.61853	0.944084	1	-1.02509	7.57121	0.965853	1	7.78934	7.59624	7.78934	7.65446	7.78934	7.56067	7.59624	7.65446	7.59624	7.56067	7.78934	7.59624
157	NM_001362778,NM_005160,XM_011529975,XR_001755175,XR_937823	GRK3	G protein-coupled receptor kinase 3	protein_coding	NP_001349707.1;NP_005151.2;XP_011528277.1	290	109636	.	.	3.99323	4.17638	3.75052	4.22551	10.5523	10.7459	9.73639	10.9054	-1.02786	5.40726	0.962565	1	-1.14313	5.33372	0.817501	1	-1.04454	5.39581	0.940361	1	-1.11215	5.3127	0.854567	1	-1.01623	5.37566	0.978228	1	5.45909	5.42036	5.45909	5.27078	5.45909	5.39768	5.42036	5.27078	5.42036	5.39768	5.45909	5.42036
158	NM_000026,NM_001123378,NM_001317923,NM_001363840,NR_134256,XM_011529977,XM_011529980,XM_017028636,XM_017028637,XM_017028638,XM_017028639,XM_017028640,XM_024452166,XR_001755176,XR_002958670,XR_002958671,XR_937825	ADSL	adenylosuccinate lyase	protein_coding	NP_000017.1;NP_001116850.1;NP_001304852.1;NP_001350769.1;XP_011528279.1;XP_011528282.1;XP_016884125.1;XP_016884126.1;XP_016884127.1;XP_016884128.1;XP_016884129.1;XP_024307934.1	291	608222	.	.	30.8671	23.1034	28.7364	25.9677	81.5678	59.4459	74.6	67.0187	-1.03859	6.51297	0.947945	1	-1.14733	6.44431	0.812183	1	-1.15997	6.43692	0.797495	1	-1.10469	6.41538	0.863351	1	-1.11687	6.40785	0.848448	1	6.55498	6.50094	6.55498	6.35896	6.55498	6.34334	6.50094	6.35896	6.50094	6.34334	6.55498	6.50094
159	NM_001126,NM_001365073,XM_011544108	ADSS2	adenylosuccinate synthase 2	protein_coding	NP_001117.2;NP_001352002.1;XP_011542410.1	292	103060	.	.	18.2848	17.7916	15.6322	15.8977	48.3183	45.7784	40.5813	41.0295	1.19278	5.62065	0.760804	1	-1.02324	5.47145	0.96876	1	1.09437	5.5544	0.876405	1	-1.22051	5.60554	0.730724	1	-1.08992	5.68125	0.881875	1	5.51874	5.76798	5.51874	5.48632	5.51874	5.64613	5.76798	5.48632	5.76798	5.64613	5.51874	5.76798
160	NM_014203,NM_130787,XM_011526556,XM_011526557	AP2A1	adaptor related protein complex 2 subunit alpha 1	protein_coding	NP_055018.2;NP_570603.2;XP_011524858.1;XP_011524859.1	561	601026	.	.	31.7883	31.987	34.7303	35.5058	84.0021	82.3035	90.1604	91.6352	-1.07112	6.98569	0.90545	1	-1.03552	7.00945	0.951963	1	-1.1362	6.94521	0.825177	1	1.03438	6.95987	0.953474	1	-1.06076	6.89335	0.918784	1	7.04502	6.94669	7.04502	6.99506	7.04502	6.8623	6.94669	6.99506	6.94669	6.8623	7.04502	6.94669
161	NM_001242837,NM_012305,NR_144509,NR_144510,XM_011519929,XM_011519930	AP2A2	adaptor related protein complex 2 subunit alpha 2	protein_coding	NP_001229766.1;NP_036437.1;XP_011518231.1;XP_011518232.1	562	607242	.	.	15.9959	16.4466	15.145	14.6859	42.2699	42.3176	39.3165	37.902	1.12595	6.28796	0.837548	1	1.01959	6.21392	0.973495	1	1.09396	6.26606	0.876707	1	-1.10432	6.30113	0.863835	1	-1.02925	6.35024	0.96041	1	6.21875	6.38774	6.21875	6.24637	6.21875	6.34665	6.38774	6.24637	6.38774	6.34665	6.21875	6.38774
162	NM_001127,NM_001166019,NM_001378562,NM_001378563,NM_001378564,NM_001378565,NM_001378566,NM_145730	AP1B1	adaptor related protein complex 1 subunit beta 1	protein_coding	NP_001118.3;NP_001159491.1;NP_001365491.1;NP_001365492.1;NP_001365493.1;NP_001365494.1;NP_001365495.1;NP_663782.2	554	600157	.	.	30.4577	30.4216	33.0503	32.8867	80.4859	78.2757	85.799	84.8756	-1.03914	7.19393	0.947121	1	-1.00785	7.21573	0.989337	1	-1.10788	7.14933	0.859318	1	1.03105	7.18818	0.957902	1	-1.06615	7.12049	0.911794	1	7.23069	7.17568	7.23069	7.21949	7.23069	7.08393	7.17568	7.21949	7.17568	7.08393	7.23069	7.17568
163	NM_001030006,NM_001282,XM_005257937,XM_005257938,XM_005257941,XM_011524448,XM_011524449,XM_011524450,XM_011524451,XM_011524452,XM_011524453,XM_011524454,XM_011524455,XM_017024284,XM_017024285,XM_017024286,XM_017024287	AP2B1	adaptor related protein complex 2 subunit beta 1	protein_coding	NP_001025177.1;NP_001273.1;XP_005257994.1;XP_005257995.1;XP_005257998.1;XP_011522750.1;XP_011522751.1;XP_011522752.1;XP_011522753.1;XP_011522754.1;XP_011522755.1;XP_011522756.1;XP_011522757.1;XP_016879773.1;XP_016879774.1;XP_016879775.1;XP_016879776.1	563	601025	.	.	39.2536	41.4938	37.6637	38.85	103.729	106.765	97.7752	100.266	1.03822	7.93984	0.948285	1	-1.04724	7.87963	0.936361	1	1.0416	7.94224	0.943787	1	-1.08726	7.90755	0.88486	1	1.00326	7.96897	0.995571	1	7.91833	7.97222	7.91833	7.85202	7.91833	7.9769	7.97222	7.85202	7.97222	7.9769	7.91833	7.97222
164	NM_001030007,NM_001128	AP1G1	adaptor related protein complex 1 subunit gamma 1	protein_coding	NP_001025178.1;NP_001119.3	555	603533	.	.	27.8719	30.0887	30.5882	30.8901	73.6528	77.4191	79.4072	79.7228	-1.06772	7.75999	0.909721	1	-1.02115	7.79147	0.971171	1	-1.04916	7.77227	0.933834	1	1.04561	7.74447	0.938511	1	1.01769	7.72464	0.975854	1	7.81272	7.71861	7.81272	7.78266	7.81272	7.7438	7.71861	7.78266	7.71861	7.7438	7.81272	7.71861
165	NM_001129,XM_011515162	AEBP1	AE binding protein 1	protein_coding	NP_001120.3;XP_011513464.1	303	602981	.	.	0.981102	0.963783	1.20157	1.25658	2.5926	2.47984	3.11929	3.24305	-1.23161	2.36463	0.724835	1	-1.05687	2.46783	0.9299	1	-1.33088	2.31489	0.629955	1	1.16534	2.32143	0.797624	1	-1.0806	2.15249	0.89771	1	2.73411	2.48284	2.73411	2.66657	2.73411	2.39162	2.48284	2.66657	2.48284	2.39162	2.73411	2.48284
166	NM_001130,NM_198969,NM_198970,XM_006722664	TLE5	TLE family member 5, transcriptional modulator	protein_coding	NP_001121.2;NP_945320.1;NP_945321.1;XP_006722727.1	307	600188	.	.	111.157	105.709	111.551	116.796	293.738	271.994	289.587	301.432	-1.00728	7.83776	0.990063	1	-1.06178	7.8004	0.917388	1	-1.13371	7.75529	0.828028	1	-1.0541	7.79501	0.927361	1	-1.12552	7.74973	0.83782	1	7.84906	7.83864	7.84906	7.76297	7.84906	7.66884	7.83864	7.76297	7.83864	7.66884	7.84906	7.83864
172	NR_003226,NR_003227,NR_003228	AFG3L1P	AFG3 like matrix AAA peptidase subunit 1, pseudogene	transcribed_pseudogene	.	314	603020	.	.	7.36178	7.45451	7.63414	7.62074	19.4538	19.1807	19.8183	19.668	1.00755	4.64731	0.990479	1	-1.01715	4.6297	0.977409	1	-1.04854	4.60801	0.935491	1	-1.02483	4.63506	0.966975	1	-1.05646	4.61348	0.925088	1	4.69683	4.70726	4.69683	4.67325	4.69683	4.63113	4.70726	4.67325	4.70726	4.63113	4.69683	4.70726
173	NM_001133,XM_017007842,XM_017007843,XM_017007844	AFM	afamin	protein_coding	NP_001124.1;XP_016863331.1;XP_016863332.1;XP_016863333.1	316	104145	.	.	2.75155	3.02875	3.58166	1.79094	7.27111	7.79307	9.29804	4.62213	1.54925	2.32855	0.456331	1	1.9294	2.52818	0.265844	1	1.60595	2.36046	0.419715	1	1.24538	2.77302	0.709471	1	1.03659	2.63261	0.953948	1	2.29651	2.82023	2.29651	3.09608	2.29651	2.86486	2.82023	3.09608	2.82023	2.86486	2.29651	2.82023
174	NM_001134,NM_001354717	AFP	alpha fetoprotein	protein_coding	NP_001125.1;NP_001341646.2	317	104150	.	.	1853.5	1896.36	1887.73	1790.91	4897.97	4879.39	4900.56	4622.06	1.07451	12.2706	0.900917	1	1.04248	12.2482	0.942532	1	1.03621	12.2437	0.950857	1	-1.03072	12.2999	0.958194	1	-1.03696	12.2956	0.949864	1	12.2181	12.3218	12.2181	12.2781	12.2181	12.2694	12.3218	12.2781	12.3218	12.2694	12.2181	12.3218
175	NM_000027,NM_001171988,NR_033655,XR_001741155	AGA	aspartylglucosaminidase	protein_coding	NP_000018.2;NP_001165459.1	318	613228	.	.	14.3598	15.1252	14.2442	13.4917	37.9464	38.9175	36.9782	34.82	1.1024	4.99347	0.866741	1	1.04162	4.95117	0.944463	1	1.09428	4.98784	0.876798	1	-1.05835	5.02161	0.922444	1	-1.00743	5.05651	0.99035	1	4.96686	5.10323	4.96686	5.02385	4.96686	5.09287	5.10323	5.02385	5.10323	5.09287	4.96686	5.10323
177	NM_001136,NM_001206929,NM_001206932,NM_001206934,NM_001206936,NM_001206940,NM_001206954,NM_001206966,NM_172197,NR_038190,XM_017010328,XR_001743189,XR_001743190	AGER	advanced glycosylation end-product specific receptor	protein_coding	NP_001127.1;NP_001193858.1;NP_001193861.1;NP_001193863.1;NP_001193865.1;NP_001193869.1;NP_001193883.1;NP_001193895.1;NP_751947.1;XP_016865817.1	320	600214	.	.	1.72361	1.88531	2.085	2.6505	4.55473	4.85097	5.41267	6.84055	-1.45299	1.96461	0.527798	1	-1.27881	2.04292	0.678265	1	-1.45503	1.96273	0.524508	1	1.13621	1.76731	0.830591	1	-1.0014	1.67149	1	1	2.48347	2.05661	2.48347	2.19873	2.48347	2.05507	2.05661	2.19873	2.05661	2.05507	2.48347	2.05661
178	NM_000028,NM_000642,NM_000643,NM_000644,NM_000646,XM_005270557,XM_017000501	AGL	amylo-alpha-1, 6-glucosidase, 4-alpha-glucanotransferase	protein_coding	NP_000019.2;NP_000633.2;NP_000634.2;NP_000635.2;NP_000637.2;XP_005270614.1;XP_016855990.1	321	610860	.	.	9.88466	11.7102	9.92782	10.3381	26.1207	30.1307	25.7727	26.681	-1.01063	6.32371	0.985658	1	-1.05361	6.29415	0.928215	1	1.10865	6.40761	0.858506	1	-1.04253	6.28632	0.942752	1	1.12043	6.40035	0.84414	1	6.34858	6.33352	6.34858	6.27418	6.34858	6.49565	6.33352	6.27418	6.33352	6.49565	6.34858	6.33352
182	NM_000214	JAG1	jagged canonical Notch ligand 1	protein_coding	NP_000205.1	6188	601920	.	.	33.0968	27.8519	19.2086	28.0178	87.4598	71.6639	49.8657	72.3097	1.22619	7.66711	0.724224	1	-1.47506	7.25925	0.502165	1	-1.02816	7.49264	0.961741	1	-1.8087	7.44168	0.30809	1	-1.26072	7.6492	0.688556	1	7.52018	7.81291	7.52018	6.96312	7.52018	7.48033	7.81291	6.96312	7.81291	7.48033	7.52018	7.81291
183	NM_000029,NM_001382817	AGT	angiotensinogen	protein_coding	NP_000020.1;NP_001369746.1	333	106150	.	.	220.441	224.838	284.506	219.264	582.525	578.514	738.58	565.888	1.04371	9.02264	0.940952	1	1.2831	9.18244	0.666236	1	1.00328	8.99382	0.99551	1	1.22936	9.20979	0.720767	1	-1.0403	9.02495	0.945466	1	8.9942	9.0558	8.9942	9.35321	8.9942	8.99892	9.0558	9.35321	9.0558	8.99892	8.9942	9.0558
185	NM_000685,NM_001382736,NM_001382737,NM_004835,NM_009585,NM_031850,NM_032049	AGTR1	angiotensin II receptor type 1	protein_coding	NP_000676.1;NP_001369665.1;NP_001369666.1;NP_004826.5;NP_033611.1;NP_114038.4;NP_114438.2	336	106165	.	.	2.24474	2.72007	3.11586	3.02034	5.93183	6.99883	8.08882	7.79504	-1.28576	2.79173	0.668647	1	-1.00398	2.95881	0.997224	1	-1.1516	2.86305	0.809974	1	1.28066	2.78862	0.672063	1	1.11651	2.68119	0.852279	1	3.13077	2.81438	3.13077	3.12569	3.13077	2.95184	2.81438	3.12569	2.81438	2.95184	3.13077	2.81438
189	NM_000030	AGXT	alanine--glyoxylate and serine--pyruvate aminotransferase	protein_coding	NP_000021.1	341	604285	.	.	0.550698	0.62747	0.934608	0.255169	1.45524	1.6145	2.42625	0.658553	2.25003	0.442533	0.190092	1	3.61343	0.938341	0.0380553	1	2.40616	0.511177	0.155078	1	1.60603	1.27113	0.43076	1	1.06934	0.942342	0.92144	1	0.857882	1.50094	0.857882	1.9784	0.857882	1.56428	1.50094	1.9784	1.50094	1.56428	0.857882	1.50094
191	NM_000687,NM_001161766,NM_001322084,NM_001322085,NM_001322086,NM_001362750,XM_005260317,XM_011528656,XM_011528657,XM_011528658,XM_011528659,XM_017027709,XM_017027710	AHCY	adenosylhomocysteinase	protein_coding	NP_000678.1;NP_001155238.1;NP_001309013.1;NP_001309014.1;NP_001309015.1;NP_001349679.1;XP_005260374.1;XP_011526958.2;XP_011526959.2;XP_011526960.2;XP_011526961.1;XP_016883198.1;XP_016883199.1	343	180960	.	.	117.524	99.9926	100.896	124.975	310.562	257.284	261.927	322.542	-1.01956	8.15756	0.973305	1	-1.24284	8.02316	0.706789	1	-1.25351	8.01766	0.695839	1	-1.219	8.00775	0.731814	1	-1.22946	8.00219	0.720723	1	8.17631	8.14846	8.17631	7.86388	8.17631	7.8516	8.14846	7.86388	8.14846	7.8516	8.17631	8.14846
196	NM_001621	AHR	aryl hydrocarbon receptor	protein_coding	NP_001612.1	348	600253	.	.	27.6535	30.1117	32.5215	29.9514	73.0757	77.4782	84.4263	77.3001	-1.04334	7.65024	0.941517	1	1.07376	7.73277	0.901985	1	-1.01663	7.66866	0.977308	1	1.1203	7.70356	0.844122	1	1.02627	7.63812	0.96426	1	7.68732	7.62641	7.68732	7.78951	7.68732	7.66364	7.62641	7.78951	7.62641	7.66364	7.68732	7.62641
197	NM_001354571,NM_001354572,NM_001354573,NM_001622	AHSG	alpha 2-HS glycoprotein	protein_coding	NP_001341500.1;NP_001341501.1;NP_001341502.1;NP_001613.2	349	138680	.	.	15.5854	13.3186	19.9841	20.2606	41.1851	34.2692	51.8789	52.2894	-1.25344	4.974	0.69685	1	-1.02649	5.10905	0.964543	1	-1.5551	4.84397	0.447277	1	1.2211	4.95319	0.730452	1	-1.24066	4.6549	0.710092	1	5.1672	4.85143	5.1672	5.13055	5.1672	4.55228	4.85143	5.13055	4.85143	4.55228	5.1672	4.85143
199	NM_001318970,NM_001623,NM_032955,XM_005248870,XM_017010332	AIF1	allograft inflammatory factor 1	protein_coding	NP_001305899.1;NP_001614.3;NP_116573.1;XP_005248927.1;XP_016865821.1	352	601833	.	.	0.459027	0.462101	0.415084	0.201825	1.213	1.189	1.07756	0.520881	2.2282	-1.72105	0.296866	1	1.86155	-1.88082	0.444979	1	1.83784	-1.89118	0.401817	1	-1.19691	-1.43311	0.793018	1	-1.21278	-1.44975	0.80046	1	0.221309	0.456041	0.221309	0.389909	0.221309	0.385425	0.456041	0.389909	0.456041	0.385425	0.221309	0.456041
202	NM_001371242,NM_001624,XM_017010333	CRYBG1	crystallin beta-gamma domain containing 1	protein_coding	NP_001358171.1;NP_001615.2;XP_016865822.1	356	601797	.	.	2.88042	2.66176	2.38137	2.55847	7.61164	6.84879	6.18206	6.60303	1.16653	4.79411	0.790751	1	-1.09431	4.61527	0.877035	1	1.01183	4.68721	0.984576	1	-1.27654	4.73547	0.673843	1	-1.15289	4.80168	0.806312	1	4.73235	4.94682	4.73235	4.60743	4.73235	4.74869	4.94682	4.60743	4.94682	4.74869	4.73235	4.94682
203	NM_000476,NM_001318121,NM_001318122,XM_017014428,XM_024447439,XM_024447440	AK1	adenylate kinase 1	protein_coding	NP_000467.1;NP_001305050.1;NP_001305051.1;XP_016869917.1;XP_024303207.1;XP_024303208.1	361	103000	.	.	4.23006	5.0532	5.79906	5.7959	11.1781	13.0021	15.0544	14.9583	-1.18013	3.50795	0.776587	1	1.10176	3.69403	0.86863	1	-1.0716	3.57326	0.907165	1	1.30023	3.58508	0.652345	1	1.10129	3.45483	0.868458	1	3.73174	3.51218	3.73174	3.86151	3.73174	3.63972	3.51218	3.86151	3.51218	3.63972	3.73174	3.51218
204	NM_001199199,NM_001319139,NM_001319140,NM_001319141,NM_001319142,NM_001319143,NM_001625,NM_013411,NR_134976,XR_001737036,XR_246248	AK2	adenylate kinase 2	protein_coding	NP_001186128.1;NP_001306068.1;NP_001306069.1;NP_001306070.1;NP_001306071.1;NP_001306072.1;NP_001616.1;NP_037543.1	362	103020	.	.	39.1869	37.4854	39.355	43.8106	103.553	96.4512	102.166	113.068	-1.07402	7.71504	0.901651	1	-1.24892	7.61419	0.700576	1	-1.2137	7.63267	0.737522	1	-1.16284	7.5579	0.794014	1	-1.13005	7.5771	0.832404	1	7.77204	7.6695	7.77204	7.453	7.77204	7.49404	7.6695	7.453	7.6695	7.49404	7.77204	7.66951
205	NM_001005353,NM_001330616,NM_013410,NM_203464,XM_017000613	AK4	adenylate kinase 4	protein_coding	NP_001005353.1;NP_001317545.1;NP_037542.1;NP_982289.1;XP_016856102.1	363	103030	.	.	19.9932	21.262	17.5254	20.3128	52.833	54.7077	45.4962	52.4242	1.02614	7.26787	0.964482	1	-1.16939	7.14068	0.786598	1	1.02399	7.26632	0.967381	1	-1.19996	7.16086	0.752473	1	-1.00211	7.28482	0.997215	1	7.2583	7.29529	7.2583	7.03413	7.2583	7.29228	7.29529	7.03413	7.29529	7.29228	7.2583	7.29529
206	gene-AK4P1	AK4P1	adenylate kinase 4 pseudogene 1	pseudogene	.	364	.	.	.	2.16694	2.18805	2.02842	2.16735	5.72624	5.62991	5.26581	5.59359	1.03596	2.54102	0.952615	1	-1.08097	2.46052	0.898297	1	-1.01445	2.50473	0.981957	1	-1.11984	2.48676	0.850576	1	-1.05093	2.53	0.934168	1	2.74128	2.78475	2.74128	2.64628	2.74128	2.72369	2.78475	2.64628	2.78475	2.72369	2.74128	2.78475
207	NM_001014431,NM_001014432,NM_001382430,NM_001382431,NM_001382432,NM_001382433,NM_005163,XR_002957536	AKT1	AKT serine/threonine kinase 1	protein_coding	NP_001014431.1;NP_001014432.1;NP_001369359.1;NP_001369360.1;NP_001369361.1;NP_001369362.1;NP_005154.2	391	164730	.	.	31.003	30.2018	33.0911	37.058	81.9269	77.7101	85.9048	95.6411	-1.16551	6.77831	0.791078	1	-1.13407	6.79667	0.827743	1	-1.24444	6.73539	0.705304	1	1.02773	6.68349	0.962415	1	-1.06772	6.61712	0.909836	1	6.89634	6.67738	6.89634	6.71646	6.89634	6.5838	6.67738	6.71646	6.67738	6.5838	6.89634	6.67738
208	NM_001243027,NM_001243028,NM_001330511,NM_001626,XM_011526614,XM_011526615,XM_011526616,XM_011526618,XM_011526619,XM_011526620,XM_011526622,XM_017026470,XM_024451416,XM_024451417	AKT2	AKT serine/threonine kinase 2	protein_coding	NP_001229956.1;NP_001229957.1;NP_001317440.1;NP_001617.1;XP_011524916.1;XP_011524917.1;XP_011524918.1;XP_011524920.1;XP_011524921.1;XP_011524922.1;XP_011524924.1;XP_016881959.1;XP_024307184.1;XP_024307185.1	392	164731	.	.	23.0122	22.8167	22.4227	24.6076	60.8108	58.7082	58.2096	63.5085	-1.03915	7.02545	0.94712	1	-1.09383	6.98965	0.876734	1	-1.10727	6.98124	0.860083	1	-1.05262	6.96097	0.929387	1	-1.06555	6.95239	0.912584	1	7.06338	7.00839	7.06338	6.935	7.06338	6.91753	7.00839	6.935	7.00839	6.91753	7.06338	7.00839
210	NM_000031,NM_001003945,NM_001317745,XM_011518364,XM_024447449,XR_002956764	ALAD	aminolevulinate dehydratase	protein_coding	NP_000022.3;NP_001003945.1;NP_001304674.1;XP_011516666.1;XP_024303217.1	395	125270	.	.	13.7084	13.3846	12.2818	13.2186	36.2252	34.4391	31.8837	34.1153	1.07691	5.56874	0.898404	1	-1.08916	5.45406	0.882984	1	1.00193	5.51567	0.997794	1	-1.17292	5.5107	0.783005	1	-1.07484	5.56995	0.900979	1	5.54459	5.64928	5.54459	5.42413	5.54459	5.54731	5.64928	5.42413	5.64928	5.54731	5.54459	5.64928
211	NM_000688,NM_001304443,NM_001304444,NM_199166,XM_011533477,XM_011533478,XM_017005873,XM_024453393	ALAS1	5'-aminolevulinate synthase 1	protein_coding	NP_000679.1;NP_001291372.1;NP_001291373.1;NP_954635.1;XP_011531779.1;XP_011531780.1;XP_016861362.1;XP_024309161.1	396	125290	.	.	27.2743	29.6801	35.3495	25.198	72.0737	76.3678	91.7677	65.0323	1.10936	6.09815	0.857726	1	1.36969	6.26602	0.586916	1	1.14171	6.1201	0.818846	1	1.23467	6.33098	0.715534	1	1.02916	6.19184	0.960557	1	6.04273	6.19029	6.04273	6.49067	6.04273	6.23121	6.19029	6.49067	6.19029	6.23121	6.04273	6.19029
213	NM_000477	ALB	albumin	protein_coding	NP_000468.1	399	103600	.	.	1306.54	1341.97	1352.22	1279.13	3452.59	3452.93	3510.38	3301.24	1.06031	11.6895	0.919182	1	1.04537	11.679	0.938723	1	1.02648	11.6656	0.963889	1	-1.01429	11.7209	0.980385	1	-1.03296	11.7079	0.955191	1	11.6471	11.7315	11.6471	11.7111	11.6471	11.6848	11.7315	11.7111	11.7315	11.6848	11.6471	11.7315
214	NM_001243280,NM_001243281,NM_001243283,NM_001627	ALCAM	activated leukocyte cell adhesion molecule	protein_coding	NP_001230209.1;NP_001230210.1;NP_001230212.1;NP_001618.2	400	601662	.	.	22.8078	27.6653	24.6101	23.2784	60.2706	71.1837	63.8881	60.0781	1.01412	6.90178	0.9808	1	1.04427	6.92322	0.940368	1	1.16542	7.00626	0.791144	1	1.02973	6.93312	0.959693	1	1.14919	7.01559	0.809873	1	6.90335	6.92342	6.90335	6.96534	6.90335	7.12249	6.92342	6.96534	6.92342	7.12249	6.90335	6.92342
215	NM_000033,XR_938507	ABCD1	ATP binding cassette subfamily D member 1	protein_coding	NP_000024.2	61	300371	.	.	5.23545	5.41148	7.69842	7.12838	13.8349	13.9239	19.9852	18.3973	-1.31241	4.6633	0.639466	1	1.06666	4.89341	0.911851	1	-1.34442	4.64823	0.610074	1	1.3999	4.71686	0.562183	1	-1.02439	4.43687	0.96764	1	4.89392	4.51675	4.89392	4.98399	4.89392	4.48353	4.51675	4.98399	4.51675	4.48353	4.89392	4.51675
216	NM_000689	ALDH1A1	aldehyde dehydrogenase 1 family member A1	protein_coding	NP_000680.2	402	100640	.	.	337.166	332.525	302.703	268.084	890.977	855.596	785.819	691.884	1.30556	9.47285	0.644599	1	1.11656	9.34947	0.848565	1	1.2136	9.41413	0.737524	1	-1.16926	9.544	0.786562	1	-1.07577	9.60066	0.899326	1	9.27001	9.65413	9.27001	9.42883	9.27001	9.54889	9.65413	9.42883	9.65413	9.54889	9.27001	9.65413
217	NM_000690,NM_001204889	ALDH2	aldehyde dehydrogenase 2 family member	protein_coding	NP_000681.2;NP_001191818.1	404	100650	.	.	26.2423	25.2622	21.6433	23.5664	69.3465	65.0004	56.1862	60.8213	1.15816	8.05531	0.799367	1	-1.09891	7.87909	0.870314	1	1.04923	7.98059	0.933728	1	-1.27271	7.99384	0.676536	1	-1.10381	8.08782	0.864225	1	7.95118	8.16221	7.95118	7.81568	7.95118	8.02024	8.16221	7.81568	8.16221	8.02024	7.95118	8.16221
218	NM_000691,NM_001135167,NM_001135168,NM_001330150,XM_005256522,XM_005256523,XM_005256524,XM_011523731	ALDH3A1	aldehyde dehydrogenase 3 family member A1	protein_coding	NP_000682.3;NP_001128639.1;NP_001128640.1;NP_001317079.1;XP_005256579.1;XP_005256580.1;XP_005256581.1;XP_011522033.1	405	100660	.	.	0.446335	0.244991	0.618246	0.293975	1.17946	0.630368	1.60497	0.758705	1.21711	-0.0441236	0.765605	1	1.43205	0.0871401	0.57568	1	-1.4099	-0.418792	0.588314	1	1.17663	0.200847	0.811617	1	-1.71618	-0.251486	0.378966	1	0.884038	1.02114	0.884038	1.14515	0.884038	0.677326	1.02114	1.14515	1.02114	0.677326	0.884038	1.02114
219	NM_000692,XM_011517802	ALDH1B1	aldehyde dehydrogenase 1 family member B1	protein_coding	NP_000683.3;XP_011516104.1	407	100670	.	.	7.79202	6.79805	6.17565	7.72946	20.5908	17.4916	16.0321	19.9486	1.04676	4.71769	0.937813	1	-1.26577	4.52443	0.684826	1	-1.16187	4.58009	0.796178	1	-1.32496	4.56163	0.627833	1	-1.21621	4.61583	0.73586	1	4.73774	4.80126	4.73774	4.412	4.73774	4.53	4.80126	4.412	4.80126	4.53	4.73774	4.80126
221	NM_000694,NM_001030010,NM_001161473,NM_001290058,NM_001290059	ALDH3B1	aldehyde dehydrogenase 3 family member B1	protein_coding	NP_000685.1;NP_001025181.1;NP_001154945.1;NP_001276987.1;NP_001276988.1	410	600466	.	.	14.9388	13.1051	9.57798	10.7555	39.4765	33.7197	24.8645	27.7584	1.44004	5.32059	0.529517	1	-1.13056	4.94802	0.832608	1	1.18961	5.1644	0.764521	1	-1.62805	5.25053	0.401579	1	-1.21052	5.4282	0.741465	1	5.07584	5.58884	5.07584	4.90437	5.07584	5.31951	5.58884	4.90437	5.58884	5.31951	5.07584	5.58884
223	NM_000696,NM_001365774	ALDH9A1	aldehyde dehydrogenase 9 family member A1	protein_coding	NP_000687.3;NP_001352703.1	412	602733	.	.	29.4185	30.0001	24.9698	28.6026	77.7399	77.1911	64.822	73.819	1.0674	6.34547	0.910335	1	-1.15685	6.1964	0.801178	1	1.02866	6.31816	0.961232	1	-1.23482	6.24761	0.715403	1	-1.03766	6.36526	0.94918	1	6.31532	6.40828	6.31532	6.10796	6.31532	6.35559	6.40828	6.10796	6.40828	6.35559	6.31532	6.40828
224	NM_000382,NM_001031806,NM_001369136,NM_001369137,NM_001369138,NM_001369139,NM_001369146,NM_001369148,XM_024450651	ALDH3A2	aldehyde dehydrogenase 3 family member A2	protein_coding	NP_000373.1;NP_001026976.1;NP_001356065.1;NP_001356066.1;NP_001356067.1;NP_001356068.1;NP_001356075.1;NP_001356077.1;XP_024306419.1	403	609523	.	.	19.824	23.3409	23.9253	19.525	52.3858	60.0567	62.1102	50.391	1.05443	6.3491	0.92714	1	1.2152	6.45779	0.736138	1	1.16985	6.42794	0.786208	1	1.15247	6.49273	0.80615	1	1.10946	6.46361	0.857473	1	6.32788	6.40342	6.32788	6.6059	6.32788	6.5516	6.40342	6.6059	6.40342	6.5516	6.32788	6.40342
225	NM_005164,XM_011538027,XM_017018992,XM_017018993,XR_001748622,XR_001748623	ABCD2	ATP binding cassette subfamily D member 2	protein_coding	NP_005155.1;XP_011536329.1;XP_016874481.1;XP_016874482.1	66	601081	.	.	0.050079	0.084765	0.105416	0.041235	0.132338	0.218101	0.273661	0.106422	1.13912	-0.92076	0.881858	1	1.55741	-0.671448	0.522691	1	2.14665	-0.378716	0.229737	1	1.36731	-0.610135	0.622775	1	1.88465	-0.333552	0.314338	1	0.550127	0.612646	0.550127	0.785809	0.550127	0.999006	0.612646	0.785809	0.612646	0.999006	0.550127	0.612646
226	NM_001127617,NM_001243177,NM_184041,NM_184043	ALDOA	aldolase, fructose-bisphosphate A	protein_coding	NP_001121089.1;NP_001230106.1;NP_908930.1;NP_908932.1	414	103850	.	.	555.64	481.607	664.035	695.505	1468.3	1239.19	1723.84	1794.99	-1.20584	10.0209	0.74589	1	-1.05858	10.1092	0.921447	1	-1.47598	9.89598	0.501276	1	1.13911	9.97663	0.821531	1	-1.22403	9.74117	0.726384	1	10.1509	9.88111	10.1509	10.0688	10.1509	9.58982	9.88111	10.0688	9.88111	9.58982	10.1509	9.88111
229	NM_000035	ALDOB	aldolase, fructose-bisphosphate B	protein_coding	NP_000026.2	417	612724	.	.	0.773084	0.584172	0.552385	0.455673	2.04291	1.50309	1.434	1.17602	1.75918	0.770892	0.359349	1	1.20839	0.453321	0.767491	1	1.2538	0.481907	0.728475	1	-1.45582	0.869113	0.536258	1	-1.40315	0.887826	0.57881	1	1.14422	1.64641	1.14422	1.30035	1.14422	1.33222	1.64641	1.30035	1.64641	1.33222	1.14422	1.64641
230	NM_005165,XM_005257949,XM_011524556	ALDOC	aldolase, fructose-bisphosphate C	protein_coding	NP_005156.1;XP_005258006.1;XP_011522858.1	418	103870	.	.	15.4036	17.0663	23.4491	17.1883	40.7048	43.9122	60.8741	44.3605	-1.07269	4.8843	0.904101	1	1.35626	5.17044	0.599201	1	-1.02804	4.91415	0.962508	1	1.45485	5.12814	0.518148	1	1.04343	4.8637	0.942022	1	4.97905	4.88114	4.97905	5.40664	4.97905	4.94043	4.88114	5.40664	4.88114	4.94043	4.97905	4.88114
231	NM_001346142,NM_001628,NR_144376,XM_005250234,XM_024446695	AKR1B1	aldo-keto reductase family 1 member B	protein_coding	NP_001333071.1;NP_001619.1;XP_005250291.1;XP_024302463.1	381	103880	.	.	73.5622	65.2374	73.0259	72.5286	194.392	167.858	189.576	187.185	1.06617	6.84238	0.911822	1	-1.01719	6.78319	0.976648	1	-1.10288	6.72649	0.865531	1	-1.0845	6.83051	0.888451	1	-1.17586	6.77569	0.779294	1	6.80796	6.8996	6.80796	6.78359	6.80796	6.668	6.8996	6.78359	6.8996	6.668	6.80796	6.8996
241	NM_001204406,NM_001629,XM_017020522	ALOX5AP	arachidonate 5-lipoxygenase activating protein	protein_coding	NP_001191335.1;NP_001620.2;XP_016876011.1	436	603700	.	.	0.323922	0.163278	0.08783	0.139651	0.85598	0.420119	0.228007	0.360417	2.09418	-1.91113	0.374758	1	-1.25796	-2.60489	0.882656	1	1.51068	-2.18608	0.649733	1	-2.63594	-2.0213	0.190953	1	-1.38681	-1.75007	0.641346	1	0.200645	0.394598	0.200645	0.161196	0.200645	0.294376	0.394598	0.161196	0.394598	0.294376	0.200645	0.394598
245	NR_002710,NR_120453	ALOX12P2	arachidonate 12-lipoxygenase pseudogene 2	transcribed_pseudogene	.	432	.	.	.	1.2226	1.50744	1.19924	1.15645	3.23078	3.87869	3.11325	2.98461	1.10443	1.78702	0.87151	1	-1.00414	1.71106	1	1	1.22913	1.86972	0.7305	1	-1.109	1.78319	0.866993	1	1.11292	1.93351	0.86117	1	2.08729	2.19819	2.08729	2.08274	2.08729	2.32034	2.19819	2.08274	2.19819	2.32034	2.08729	2.19819
246	NM_001140	ALOX15	arachidonate 15-lipoxygenase	protein_coding	NP_001131.3	433	152392	.	.	0.456201	0.554347	0.379527	0.486941	1.20553	1.42635	0.985257	1.25672	-1.02928	0.538322	0.971075	1	-1.28387	0.391973	0.697845	1	1.11683	0.639479	0.869565	1	-1.24738	0.369217	0.727016	1	1.14954	0.61763	0.829233	1	1.28829	1.26381	1.28829	1.08612	1.28829	1.38466	1.26381	1.08612	1.26381	1.38466	1.28829	1.26381
248	NM_001631	ALPI	alkaline phosphatase, intestinal	protein_coding	NP_001622.2	437	171740	.	.	2.81493	3.08322	4.24652	2.93877	7.43858	7.93323	11.024	7.58453	-1.00635	3.38667	0.993902	1	1.42796	3.67069	0.54096	1	1.02585	3.4096	0.967187	1	1.43704	3.66625	0.533171	1	1.03237	3.40481	0.956848	1	3.51871	3.51037	3.51871	3.99451	3.51871	3.55236	3.51037	3.99451	3.51037	3.55236	3.51871	3.51037
249	NM_000478,NM_001127501,NM_001177520,NM_001369803,NM_001369804,NM_001369805,XM_017000903	ALPL	alkaline phosphatase, biomineralization associated	protein_coding	NP_000469.3;NP_001120973.2;NP_001170991.1;NP_001356732.1;NP_001356733.1;NP_001356734.1;XP_016856392.1	438	171760	.	.	0.025679	0.08844	0.144584	0.02118	0.067858	0.22756	0.375341	0.054663	1.28544	-3.2203	0.818193	1	5.87266	-1.8941	0.0231099	1	3.73858	-2.35586	0.147965	1	4.57466	-1.88835	0.0530068	1	2.91037	-2.33134	0.181042	1	0.0926355	0.11875	0.0926355	0.484366	0.0926355	0.325368	0.11875	0.484366	0.11875	0.325368	0.0926355	0.11875
250	NM_001632	ALPP	alkaline phosphatase, placental	protein_coding	NP_001623.3	439	171800	.	.	0.111758	0.068776	0.125417	0.06841	0.295324	0.176964	0.325584	0.176557	1.65278	-1.64483	0.513557	1	1.77554	-1.5844	0.433648	1	-1.01158	-2.03655	1	1	1.07437	-1.32262	1	1	-1.67253	-1.68211	0.454219	1	0.281583	0.440924	0.281583	0.469047	0.281583	0.278626	0.440924	0.469047	0.440924	0.278626	0.281583	0.440924
251	NM_031313	ALPG	alkaline phosphatase, germ cell	protein_coding	NP_112603.2	441	171810	.	.	0.100881	0.065656	0.106164	0.187656	0.266583	0.168935	0.275604	0.484312	-1.70707	-1.20242	0.430752	1	-1.73421	-1.20636	0.430752	1	-2.73988	-1.4276	0.142299	1	-1.01595	-1.61267	1	1	-1.60525	-1.88952	0.492507	1	0.598319	0.37882	0.598319	0.373547	0.598319	0.246602	0.37882	0.373547	0.37882	0.246602	0.598319	0.37882
257	NM_006492	ALX3	ALX homeobox 3	protein_coding	NP_006483.2	449	606014	.	.	0.279632	0.164742	0.170408	0.275637	0.738941	0.423887	0.442381	0.711377	1.05396	-0.634651	0.967869	1	-1.6124	-0.966061	0.503497	1	-1.72021	-1.01185	0.415012	1	-1.69965	-0.91836	0.419613	1	-1.81332	-0.9616	0.359669	1	0.675226	0.704123	0.675226	0.453563	0.675226	0.428881	0.704123	0.453563	0.704123	0.428881	0.675226	0.704123
259	NM_001633	AMBP	alpha-1-microglobulin/bikunin precursor	protein_coding	NP_001624.1	453	176870	.	.	781.663	809.64	933.461	823.584	2065.58	2083.23	2423.27	2125.54	-1.01498	10.1443	0.979463	1	1.1208	10.2396	0.843418	1	-1.03966	10.1272	0.946291	1	1.13759	10.2295	0.823327	1	-1.02431	10.1163	0.966816	1	10.1562	10.1348	10.1562	10.3206	10.1562	10.1002	10.1348	10.3206	10.1348	10.1002	10.1562	10.1348
262	NM_001287214,NM_001287215,NM_001287216,NM_001634,NR_109768	AMD1	adenosylmethionine decarboxylase 1	protein_coding	NP_001274143.1;NP_001274144.1;NP_001274145.1;NP_001625.2	457	180980	.	.	47.2726	56.9614	57.0609	48.7343	124.92	146.564	148.131	125.776	1.00666	7.51419	0.990945	1	1.15783	7.61897	0.79979	1	1.14233	7.60857	0.817851	1	1.15017	7.62338	0.808662	1	1.13477	7.61302	0.826774	1	7.51705	7.52657	7.51705	7.72739	7.51705	7.70805	7.52657	7.72739	7.52657	7.70805	7.51705	7.52657
267	NM_001144,NM_001323511,NM_001323512,XM_005255890	AMFR	autocrine motility factor receptor	protein_coding	NP_001135.3;NP_001310440.1;NP_001310441.1;XP_005255947.1	463	603243	.	.	18.6854	20.0342	18.0486	18.1187	49.3769	51.5485	46.8544	46.7617	1.0696	6.21296	0.907537	1	-1.01447	6.1533	0.980453	1	1.08259	6.22197	0.890988	1	-1.08508	6.20294	0.887837	1	1.01214	6.26932	0.983573	1	6.18299	6.27877	6.18299	6.16255	6.18299	6.29596	6.27877	6.16255	6.27877	6.29596	6.18299	6.27877
268	NM_000479	AMH	anti-Mullerian hormone	protein_coding	NP_000470.3	464	600957	.	.	0.304703	0.459979	0.453701	0.413639	0.805191	1.18354	1.17781	1.06754	-1.3166	-0.400439	0.679646	1	1.08716	-0.156887	0.905734	1	1.09204	-0.155588	0.910317	1	1.43144	-0.333271	0.571848	1	1.4379	-0.32892	0.574618	1	0.871019	0.704123	0.871019	0.927046	0.871019	0.930107	0.704123	0.927046	0.704123	0.930107	0.871019	0.704123
269	NM_001164690,NM_001164691,NM_020547,XM_011538173,XM_011538174,XM_011538176,XM_011538178,XM_011538179,XM_011538180,XM_011538181,XM_011538183,XM_011538184,XM_011538185,XM_011538186,XM_017019179,XM_024448938,XR_002957309,XR_002957310,XR_002957311,XR_002957312	AMHR2	anti-Mullerian hormone receptor type 2	protein_coding	NP_001158162.1;NP_001158163.1;NP_065434.1;XP_011536475.1;XP_011536476.1;XP_011536478.1;XP_011536480.1;XP_011536481.1;XP_011536482.1;XP_011536483.1;XP_011536485.1;XP_011536486.1;XP_011536487.1;XP_011536488.1;XP_016874668.1;XP_024304706.1	465	600956	.	.	0.207194	0.220092	0.565545	0.123933	0.54752	0.566303	1.46816	0.319854	1.71939	-1.42448	0.438951	1	3.36829	-0.779175	0.0711615	1	1.70806	-1.42958	0.457372	1	1.95942	-0.591497	0.285537	1	-1.00675	-1.1358	1	1	0.320411	0.514974	0.320411	0.881486	0.320411	0.512054	0.514974	0.881486	0.514974	0.512054	0.320411	0.514974
270	NM_000036,NM_001172626	AMPD1	adenosine monophosphate deaminase 1	protein_coding	NP_000027.3;NP_001166097.1	468	102770	.	.	0.074754	0.094933	0.082785	0.134024	0.197541	0.244267	0.214911	0.345895	-1.69433	-1.65478	0.471874	1	-1.63992	-1.63299	0.513557	1	-1.43855	-1.57551	0.610354	1	1.03313	-2.01681	1	1	1.17807	-1.93421	0.930594	1	0.448626	0.280344	0.448626	0.288832	0.448626	0.325368	0.280344	0.288832	0.280344	0.325368	0.448626	0.280344
271	NM_001257361,NM_001308170,NM_001368809,NM_004037,NM_139156,XM_024446431,XM_024446432,XR_002956282	AMPD2	adenosine monophosphate deaminase 2	protein_coding	NP_001244290.1;NP_001295099.1;NP_001355738.1;NP_004028.4;NP_631895.1;XP_024302199.1;XP_024302200.1	469	102771	.	.	29.7399	27.9711	32.1699	35.6801	78.589	71.9706	83.5135	92.085	-1.1908	7.14989	0.76257	1	-1.1551	7.17011	0.802999	1	-1.33736	7.07583	0.615316	1	1.0309	7.04058	0.958107	1	-1.12308	6.93716	0.840839	1	7.27939	7.02923	7.27939	7.07281	7.27939	6.86312	7.02923	7.07281	7.02923	6.86312	7.27939	7.02923
272	NM_000480,NM_001025389,NM_001025390,NM_001172430,NM_001172431	AMPD3	adenosine monophosphate deaminase 3	protein_coding	NP_000471.1;NP_001020560.1;NP_001020561.1;NP_001165901.1;NP_001165902.1	470	102772	.	.	2.81834	2.81518	3.35318	3.31363	7.4476	7.24354	8.7049	8.55199	-1.12298	3.85893	0.842664	1	1.02536	3.95836	0.966896	1	-1.20218	3.81325	0.752632	1	1.15147	3.87805	0.808917	1	-1.07052	3.72455	0.907735	1	4.02849	3.87196	4.02849	4.06244	4.02849	3.78056	3.87196	4.06244	3.87196	3.78056	4.02849	3.87196
274	NM_001320632,NM_001320633,NM_001320634,NM_001320640,NM_001320641,NM_001320642,NM_004305,NM_139343,NM_139344,NM_139345,NM_139346,NM_139347,NM_139348,NM_139349,NM_139350,NM_139351	BIN1	bridging integrator 1	protein_coding	NP_001307561.1;NP_001307562.1;NP_001307563.1;NP_001307569.1;NP_001307570.1;NP_001307571.1;NP_004296.1;NP_647593.1;NP_647594.1;NP_647595.1;NP_647596.1;NP_647597.1;NP_647598.1;NP_647599.1;NP_647600.1;NP_647601.1	1052	601248	.	.	128.766	127.254	137.824	133.877	340.269	327.428	357.792	345.517	1.0096	8.25267	0.986867	1	1.0297	8.26703	0.959632	1	-1.06768	8.19929	0.909747	1	1.01991	8.27382	0.972818	1	-1.07792	8.20642	0.896638	1	8.25036	8.2641	8.25036	8.29245	8.25036	8.15621	8.2641	8.29245	8.2641	8.15621	8.25036	8.2641
275	NM_000481,NM_001164710,NM_001164711,NM_001164712,NR_028435	AMT	aminomethyltransferase	protein_coding	NP_000472.2;NP_001158182.1;NP_001158183.1;NP_001158184.1	473	238310	.	.	4.29929	3.60274	3.23804	3.08253	11.3611	9.26997	8.40598	7.95555	1.43015	3.02025	0.54069	1	1.04464	2.77152	0.943174	1	1.16157	2.85146	0.797379	1	-1.36905	3.04557	0.591933	1	-1.23123	3.11142	0.723093	1	2.93512	3.39353	2.93512	2.99006	2.93512	3.12477	3.39353	2.99006	3.39353	3.12477	2.93512	3.39353
280	NM_020978	AMY2B	amylase alpha 2B	protein_coding	NP_066188.1	478	104660	.	.	0.692015	0.728036	0.914842	0.997392	1.82868	1.87326	2.37494	2.57412	-1.38346	1.09824	0.592607	1	-1.0996	1.24671	0.882969	1	-1.39566	1.09119	0.579016	1	1.25817	1.02203	0.710775	1	-1.00881	0.842266	0.989454	1	1.78814	1.47148	1.78814	1.69211	1.78814	1.4634	1.47148	1.69211	1.47148	1.4634	1.78814	1.47148
283	NM_001097577,NM_001145	ANG	angiogenin	protein_coding	NP_001091046.1;NP_001136.1	483	105850	.	.	4.71793	4.13375	4.8816	4.92686	12.4673	10.6363	12.6727	12.7155	-1.00537	2.72498	0.993579	1	-1.04576	2.69709	0.940171	1	-1.22658	2.58862	0.728982	1	-1.04017	2.69278	0.947348	1	-1.22003	2.58445	0.734957	1	2.92571	2.919	2.92571	2.8698	2.92571	2.67339	2.919	2.8698	2.919	2.67339	2.92571	2.919
284	NM_001146,NM_001199859,NM_001314051,XR_928319	ANGPT1	angiopoietin 1	protein_coding	NP_001137.2;NP_001186788.1;NP_001300980.1	484	601667	.	.	1.92834	1.92104	1.82262	1.45193	5.09572	4.94291	4.73156	3.74721	1.37584	2.77586	0.58696	1	1.24669	2.69539	0.709452	1	1.30903	2.73481	0.647107	1	-1.10359	2.91681	0.867752	1	-1.05104	2.95022	0.93354	1	2.75197	3.15267	2.75197	3.02714	2.75197	3.0891	3.15267	3.02714	3.15267	3.0891	2.75197	3.15267
285	NM_001118887,NM_001118888,NM_001147,XM_017013318	ANGPT2	angiopoietin 2	protein_coding	NP_001112359.1;NP_001112360.1;NP_001138.1;XP_016868807.1	485	601922	.	.	0.053484	0.051433	0.156195	0.069797	0.141333	0.132339	0.405483	0.180134	-1.30889	-1.28964	0.704111	1	2.08617	-0.511187	0.262358	1	-1.46858	-1.36494	0.61174	1	2.73123	-0.637715	0.129233	1	-1.122	-1.56408	0.891631	1	0.51708	0.410206	0.51708	0.927046	0.51708	0.370643	0.410206	0.927046	0.410206	0.370643	0.51708	0.410206
286	NM_000037,NM_001142445,NM_001142446,NM_020475,NM_020476,NM_020477,NM_020478,NM_020480,XM_005273476,XM_011544490,XM_011544491,XM_011544494,XM_011544495,XM_011544496,XM_011544500,XM_011544501,XM_011544502,XM_011544503,XM_011544504,XM_011544505,XM_017013319,XM_017013320,XM_017013321,XM_017013322,XM_017013323,XM_017013324,XM_017013325,XM_017013326,XM_017013327,XM_017013328,XM_017013329,XM_024447128	ANK1	ankyrin 1	protein_coding	NP_000028.3;NP_001135917.1;NP_001135918.1;NP_065208.2;NP_065209.2;NP_065210.2;NP_065211.2;NP_065213.2;XP_005273533.1;XP_011542792.1;XP_011542793.1;XP_011542796.1;XP_011542797.1;XP_011542798.1;XP_011542802.1;XP_011542803.1;XP_011542804.1;XP_011542805.1;XP_011542806.1;XP_011542807.1;XP_016868808.1;XP_016868809.1;XP_016868810.1;XP_016868811.1;XP_016868812.1;XP_016868813.1;XP_016868814.1;XP_016868815…	492	612641	.	.	0.039977	0.029402	0.038898	0.043034	0.105641	0.075653	0.100979	0.111063	-1.03507	-1.19127	1	1	-1.12133	-1.24247	0.950585	1	-1.47915	-1.42156	0.598104	1	-1.08338	-1.27206	0.906364	1	-1.42922	-1.44754	0.61174	1	0.500269	0.485809	0.500269	0.453563	0.500269	0.355709	0.485809	0.453563	0.485809	0.355709	0.500269	0.485809
287	NM_001127493,NM_001148,NM_001354225,NM_001354228,NM_001354230,NM_001354231,NM_001354232,NM_001354235,NM_001354236,NM_001354237,NM_001354239,NM_001354240,NM_001354241,NM_001354242,NM_001354243,NM_001354244,NM_001354245,NM_001354246,NM_001354249,NM_001354252,NM_001354253,NM_001354254,NM_001354255,NM_001354256,NM_001354257,NM_001354258,NM_001354260,NM_001354261,NM_001354262,NM_001354264,NM_001354265…	ANK2	ankyrin 2	protein_coding	NP_001120965.1;NP_001139.3;NP_001341154.1;NP_001341157.1;NP_001341159.1;NP_001341160.1;NP_001341161.1;NP_001341164.1;NP_001341165.1;NP_001341166.1;NP_001341168.1;NP_001341169.1;NP_001341170.1;NP_001341171.1;NP_001341172.1;NP_001341173.1;NP_001341174.1;NP_001341175.1;NP_001341178.1;NP_001341181.1;NP_001341182.1;NP_001341183.1;NP_001341184.1;NP_001341185.1;NP_001341186.1;NP_001341187.1;NP_001341189…	493	106410	.	.	1.55768	1.98674	1.65246	1.62834	4.11624	5.11194	4.2898	4.20251	1.03139	3.95479	0.958805	1	1.08815	3.99456	0.885342	1	1.22868	4.08842	0.723331	1	1.05503	4.01578	0.927482	1	1.19129	4.1082	0.763454	1	4.02114	4.06303	4.02114	4.13582	4.02114	4.30165	4.06303	4.13582	4.06303	4.30165	4.02114	4.06303
288	NM_001149,NM_001204403,NM_001204404,NM_001320874,NM_020987,XM_005269715,XM_006717796,XM_006717802,XM_011539708,XM_011539709,XM_017016110,XM_017016111,XM_017016112,XM_017016113,XM_017016114,XM_017016115,XM_017016116,XM_017016117,XM_017016118,XM_017016119,XM_017016120,XM_017016121,XM_017016122,XM_017016123,XM_017016124,XM_017016125,XM_017016126,XM_017016127,XM_017016128,XM_017016129,XM_017016130,XM…	ANK3	ankyrin 3	protein_coding	NP_001140.2;NP_001191332.1;NP_001191333.1;NP_001307803.1;NP_066267.2;XP_005269772.1;XP_006717859.1;XP_006717865.1;XP_011538010.1;XP_011538011.1;XP_016871599.1;XP_016871600.1;XP_016871601.1;XP_016871602.1;XP_016871603.1;XP_016871604.1;XP_016871605.1;XP_016871606.1;XP_016871607.1;XP_016871608.1;XP_016871609.1;XP_016871610.1;XP_016871611.1;XP_016871612.1;XP_016871613.1;XP_016871614.1;XP_016871615.1;…	494	600465	.	.	5.87139	5.96245	5.16646	4.8741	15.5154	15.3416	13.4122	12.5793	1.16757	5.73093	0.789036	1	-1.0151	5.60411	0.97974	1	1.13426	5.70857	0.8278	1	-1.1852	5.72091	0.769128	1	-1.02937	5.81745	0.960365	1	5.64312	5.86249	5.64312	5.62193	5.64312	5.82146	5.86249	5.62193	5.86249	5.82146	5.64312	5.86249
290	NM_001150,NM_001381923,NM_001381924	ANPEP	alanyl aminopeptidase, membrane	protein_coding	NP_001141.2;NP_001368852.1;NP_001368853.1	500	151530	.	.	49.6176	50.3932	70.6281	53.2504	131.117	129.663	183.351	137.431	-1.03361	7.71748	0.954426	1	1.31016	7.94912	0.640346	1	-1.07978	7.68682	0.894317	1	1.3542	7.92864	0.600125	1	-1.04467	7.66224	0.939748	1	7.74766	7.70018	7.74766	8.13581	7.74766	7.63745	7.70018	8.13581	7.70018	7.63745	7.74766	7.70018
291	NM_001151	SLC25A4	solute carrier family 25 member 4	protein_coding	NP_001142.2	10990	103220	.	.	10.061	11.4857	12.9696	11.7725	26.5866	29.553	33.6693	30.3831	-1.12701	5.75039	0.836434	1	1.08955	5.89725	0.882338	1	-1.04747	5.80096	0.936366	1	1.22794	5.81722	0.722767	1	1.07594	5.7153	0.89953	1	5.85837	5.68901	5.85837	5.98005	5.85837	5.79264	5.68901	5.98005	5.68901	5.79264	5.85837	5.68901
292	NM_001152	SLC25A5	solute carrier family 25 member 5	protein_coding	NP_001143.2	10991	300150	.	.	229.764	233.678	247.704	253.342	607.163	601.261	643.041	653.837	-1.06216	8.46196	0.916857	1	-1.03426	8.48071	0.953521	1	-1.10803	8.43269	0.859017	1	1.02697	8.43713	0.963277	1	-1.04319	8.38762	0.941657	1	8.50864	8.42189	8.50864	8.46018	8.50864	8.36107	8.42189	8.46018	8.42189	8.36107	8.50864	8.42189
293	NM_001636,NM_001636_dup1	SLC25A6	solute carrier family 25 member 6	protein_coding	NP_001627.2	10992	403000	.	.	90.7624	87.1476	98.5227	92.3035	239.318	222.417	254.997	237.48	1.02071	7.21409	0.971814	1	1.05552	7.23873	0.925573	1	-1.08255	7.14313	0.890865	1	1.0341	7.25317	0.95381	1	-1.10498	7.15856	0.862867	1	7.20871	7.23809	7.20871	7.28616	7.20871	7.09507	7.23809	7.28616	7.23809	7.09507	7.20871	7.23809
301	NM_000700,XM_011518609,XM_017014657	ANXA1	annexin A1	protein_coding	NP_000691.1;XP_011516911.1;XP_016870146.1	533	151690	.	.	33.4203	26.2005	15.0725	21.6858	88.3148	67.4146	39.1285	55.9677	1.59445	5.44442	0.4218	1	-1.45961	4.82204	0.514852	1	1.17827	5.19225	0.777165	1	-2.32728	5.25772	0.14966	1	-1.35322	5.53992	0.601554	1	5.11017	5.7676	5.11017	4.58363	5.11017	5.34052	5.7676	4.58363	5.7676	5.34052	5.11017	5.7676
302	NM_001002857,NM_001002858,NM_001136015,NM_004039,XM_017022090,XM_017022091,XM_017022092,XM_017022093,XM_024449908	ANXA2	annexin A2	protein_coding	NP_001002857.1;NP_001002858.1;NP_001129487.1;NP_004030.1;XP_016877579.1;XP_016877580.1;XP_016877581.1;XP_016877582.1;XP_024305676.1	537	151740	.	.	502.561	329.41	425.739	356.749	1328.04	847.582	1105.22	920.716	1.03681	9.80375	0.950082	1	-1.18772	9.65868	0.765804	1	-1.10008	9.71027	0.868774	1	-1.23144	9.68722	0.718571	1	-1.14058	9.73782	0.819798	1	9.77903	9.83112	9.77903	9.53115	9.77903	9.64158	9.83112	9.53115	9.83112	9.64158	9.77903	9.83112
304	NR_003573	ANXA2P2	annexin A2 pseudogene 2	transcribed_pseudogene	.	539	.	.	.	0.646899	0.6087	0.64525	0.446877	1.70946	1.5662	1.67508	1.15332	1.5023	-0.24573	0.529251	1	1.43845	-0.282322	0.557347	1	1.33757	-0.342177	0.675673	1	-1.04438	-0.0280043	0.959683	1	-1.12322	-0.080013	0.881131	1	0.719476	0.9799	0.719476	0.949298	0.719476	0.899541	0.9799	0.949298	0.9799	0.899541	0.719476	0.9799
306	NM_005139,XR_001741215	ANXA3	annexin A3	protein_coding	NP_005130.1	541	106490	.	.	96.3445	76.3037	40.2379	52.694	254.595	196.332	104.458	135.995	1.90358	6.89644	0.268922	1	-1.32462	6.17013	0.627218	1	1.422	6.63486	0.543209	1	-2.52153	6.76918	0.115262	1	-1.33866	7.09204	0.614122	1	6.37562	7.29608	6.37562	5.97566	6.37562	6.87839	7.29608	5.97566	7.29608	6.87839	6.37562	7.29608
307	NM_001153,NM_001320698,NM_001320700,NM_001320702,NM_001365496,XM_017003943,XM_017003944,XM_024452834,XM_024452835,XR_001738734	ANXA4	annexin A4	protein_coding	NP_001144.1;NP_001307627.1;NP_001307629.1;NP_001307631.1;NP_001352425.1;XP_016859432.1;XP_016859433.1;XP_024308602.1;XP_024308603.1	542	106491	.	.	143.009	132.052	140.331	144.2	377.908	339.773	364.301	372.158	1.02378	8.75007	0.967564	1	-1.02866	8.71278	0.961005	1	-1.10001	8.66589	0.868899	1	-1.05313	8.73007	0.928588	1	-1.12617	8.68375	0.836977	1	8.7363	8.77013	8.7363	8.69563	8.7363	8.59912	8.77013	8.69563	8.77013	8.59912	8.7363	8.77013
308	NM_001154,XM_017008141	ANXA5	annexin A5	protein_coding	NP_001145.1;XP_016863630.1	543	131230	.	.	285.355	296.537	278.089	287.318	754.064	762.999	721.921	741.524	1.03082	9.03377	0.958093	1	-1.04491	8.98036	0.93937	1	1.00965	9.01865	0.986764	1	-1.07712	9.0029	0.897631	1	-1.02097	9.0406	0.971351	1	9.01441	9.05813	9.01441	8.95116	9.01441	9.02824	9.05813	8.95116	9.05813	9.02824	9.01441	9.05813
309	NM_001155,NM_001193544,NM_001363114	ANXA6	annexin A6	protein_coding	NP_001146.2;NP_001180473.1;NP_001350043.1	544	114070	.	.	23.8531	23.9604	23.8567	26.5093	63.0328	61.6508	61.9322	68.4166	-1.06928	6.34088	0.907919	1	-1.12264	6.30738	0.841533	1	-1.13034	6.30269	0.83227	1	-1.0499	6.25707	0.933057	1	-1.05711	6.25223	0.923631	1	6.40499	6.30953	6.40499	6.24018	6.40499	6.23044	6.30953	6.24018	6.30953	6.23044	6.40499	6.30953
310	NM_001156,NM_001320879,NM_001320880,NM_004034,XM_017016162,XM_017016163	ANXA7	annexin A7	protein_coding	NP_001147.1;NP_001307808.1;NP_001307809.1;NP_004025.1;XP_016871651.1;XP_016871652.1	545	186360	.	.	49.9461	53.2657	51.7565	50.0336	131.985	137.054	134.36	129.129	1.04406	7.13076	0.940623	1	1.02473	7.11706	0.966411	1	1.0501	7.13501	0.932662	1	-1.01887	7.14808	0.974315	1	1.00579	7.16566	0.992152	1	7.10949	7.17125	7.10949	7.14448	7.10949	7.17952	7.17125	7.14448	7.17125	7.17952	7.10949	7.17125
311	NM_001157,NM_001278407,NM_001278408,NM_001278409,NM_145868,NM_145869,XM_005269741,XM_005269742,XM_006717813,XM_011539736	ANXA11	annexin A11	protein_coding	NP_001148.1;NP_001265336.1;NP_001265337.1;NP_001265338.1;NP_665875.1;NP_665876.1;XP_005269798.1;XP_005269799.1;XP_006717876.1;XP_011538038.1	535	602572	.	.	21.4631	23.0742	22.5639	25.0987	56.7172	59.3707	58.576	64.7759	1.00917	7.22827	0.98753	1	-1.08137	7.16636	0.892376	1	-1.05952	7.18056	0.920373	1	-1.09128	7.1732	0.879884	1	-1.06923	7.18734	0.907825	1	7.23101	7.24409	7.23101	7.11894	7.23101	7.14818	7.24409	7.11894	7.24409	7.14818	7.23101	7.24409
312	NM_001003954,NM_004306	ANXA13	annexin A13	protein_coding	NP_001003954.1;NP_004297.2	536	602573	.	.	0.161054	0.058189	0.079696	0.059232	0.425591	0.149721	0.206893	0.152869	2.56158	-2.04285	0.244227	1	1.26874	-2.61033	0.871393	1	-1.08798	-2.83166	1	1	-2.01957	-1.97847	0.336136	1	-2.79002	-2.12601	0.190953	1	0.158406	0.37882	0.158406	0.19883	0.158406	0.146029	0.37882	0.19883	0.37882	0.146029	0.158406	0.37882
313	NM_001177506,NM_001177507,NM_001637,XM_011515333,XM_011515334,XM_011515335,XM_011515336,XM_011515338,XM_011515339,XM_011515340,XM_011515341,XM_011515342,XM_017012102,XM_017012104,XM_017012105,XM_017012106	AOAH	acyloxyacyl hydrolase	protein_coding	NP_001170977.1;NP_001170978.1;NP_001628.1;XP_011513635.1;XP_011513636.1;XP_011513637.1;XP_011513638.1;XP_011513640.1;XP_011513641.1;XP_011513642.1;XP_011513643.1;XP_011513644.1;XP_016867591.1;XP_016867593.1;XP_016867594.1;XP_016867595.1	548	102593	.	.	0.022508	0.037624	0.106671	0.026304	0.05948	0.096804	0.276918	0.067887	-1.26167	-2.26598	0.808417	1	1.84852	-1.6535	0.411666	1	1.07017	-2.08338	1	1	2.33327	-1.77818	0.268756	1	1.35061	-2.22902	0.742203	1	0.26177	0.210748	0.26177	0.453563	0.26177	0.278626	0.210748	0.453563	0.210748	0.278626	0.26177	0.210748
314	NM_001158,NM_009590	AOC2	amine oxidase copper containing 2	protein_coding	NP_001149.2;NP_033720.2	549	602268	.	.	1.15554	1.34673	1.4782	1.31628	3.05356	3.46517	3.83742	3.39712	-1.09814	1.89529	0.875075	1	1.10162	2.03258	0.874106	1	-1.00041	1.96039	1	1	1.20974	1.96911	0.748317	1	1.09769	1.89431	0.877802	1	2.28182	2.17554	2.28182	2.39388	2.28182	2.28135	2.17554	2.39388	2.17554	2.28135	2.28182	2.17554
316	NM_001159,XM_011511062,XM_017003946,XM_017003947	AOX1	aldehyde oxidase 1	protein_coding	NP_001150.3;XP_011509364.1;XP_016859435.1;XP_016859436.1	553	602841	.	.	19.3994	18.625	18.222	18.2023	51.2638	47.9227	47.3045	46.9773	1.1064	6.68748	0.861215	1	-1.02188	6.59719	0.970318	1	1.00631	6.61723	0.991516	1	-1.13061	6.67271	0.831867	1	-1.09946	6.69173	0.869751	1	6.62692	6.7714	6.62692	6.59602	6.62692	6.63591	6.7714	6.59602	6.7714	6.63591	6.62692	6.7714
317	NM_001160,NM_013229,NM_181861,NM_181868,NM_181869,XM_017019250,XR_429095	APAF1	apoptotic peptidase activating factor 1	protein_coding	NP_001151.1;NP_037361.1;NP_863651.1;NP_863658.1;NP_863659.1;XP_016874739.1	576	602233	.	.	6.80964	6.95324	6.30177	6.50007	17.9948	17.8909	16.3595	16.7757	1.06848	5.63534	0.909148	1	-1.02148	5.57154	0.971101	1	1.07285	5.63836	0.903531	1	-1.09144	5.62054	0.880029	1	1.00409	5.68514	0.994732	1	5.61558	5.70926	5.61558	5.58555	5.61558	5.71504	5.70926	5.58555	5.70926	5.71504	5.61558	5.70926
318	NM_001161,NM_001244390,NM_147172,NM_147173,XM_024447528	NUDT2	nudix hydrolase 2	protein_coding	NP_001152.1;NP_001231319.1;NP_671701.1;NP_671702.1;XP_024303296.1	8049	602852	.	.	6.5775	5.73418	5.5922	6.92898	17.3814	14.7542	14.5174	17.8827	-1.04374	2.81936	0.94589	1	-1.26177	2.69224	0.690011	1	-1.28666	2.67909	0.666654	1	-1.20889	2.65831	0.746482	1	-1.23274	2.64501	0.721984	1	3.03188	2.97779	3.03188	2.7418	3.03188	2.71786	2.97779	2.7418	2.97779	2.71786	3.03188	2.97779
320	NM_001163,XM_005251968,XM_011518617,XM_017014670	APBA1	amyloid beta precursor protein binding family A member 1	protein_coding	NP_001154.2;XP_005252025.1;XP_011516919.1;XP_016870159.1	578	602414	.	.	1.12526	1.12374	0.915651	0.883596	2.97355	2.89142	2.37704	2.28043	1.32042	2.89895	0.636055	1	1.02289	2.70138	0.973456	1	1.24206	2.84944	0.712727	1	-1.29087	2.91227	0.662773	1	-1.06309	3.04039	0.919082	1	2.88743	3.24042	2.88743	2.91573	2.88743	3.16173	3.24042	2.91573	3.24042	3.16173	2.88743	3.24042
321	NM_001130414,NM_001353788,NM_001353789,NM_001353790,NM_001353791,NM_001353792,NM_001353793,NM_001353794,NM_001353795,NM_001353796,NM_001353797,NM_001379685,NM_005503,XM_011521488,XM_011521489,XM_011521490,XM_011521491,XM_011521492,XM_017022110,XM_017022112,XM_024449909	APBA2	amyloid beta precursor protein binding family A member 2	protein_coding	NP_001123886.1;NP_001340717.1;NP_001340718.1;NP_001340719.1;NP_001340720.1;NP_001340721.1;NP_001340722.1;NP_001340723.1;NP_001340724.1;NP_001340725.1;NP_001340726.1;NP_001366614.1;NP_005494.2;XP_011519790.1;XP_011519791.1;XP_011519792.1;XP_011519793.1;XP_011519794.1;XP_016877599.1;XP_016877601.1;XP_024305677.1	579	602712	.	.	5.27542	5.17994	5.97402	6.01314	13.9405	13.3281	15.5086	15.519	-1.1022	4.58959	0.867245	1	-1.01639	4.64642	0.978424	1	-1.18588	4.54023	0.769097	1	1.08443	4.57731	0.88936	1	-1.07591	4.46587	0.900167	1	4.71242	4.57763	4.71242	4.68986	4.71242	4.47664	4.57763	4.68986	4.57763	4.47664	4.71242	4.57763
322	NM_001164,NM_001257319,NM_001257320,NM_001257321,NM_001257323,NM_001257325,NM_001257326,NM_145689,NR_047512	APBB1	amyloid beta precursor protein binding family B member 1	protein_coding	NP_001155.1;NP_001244248.1;NP_001244249.1;NP_001244250.1;NP_001244252.1;NP_001244254.1;NP_001244255.1;NP_663722.1	581	602709	.	.	9.43034	10.0607	9.38959	10.151	24.9201	25.8865	24.3755	26.1982	-1.00868	4.83405	0.988802	1	-1.09284	4.7777	0.878744	1	-1.00898	4.83378	0.98837	1	-1.08343	4.77114	0.890491	1	-1.00029	4.82744	1	1	4.88828	4.87623	4.88828	4.7647	4.88828	4.87582	4.87623	4.7647	4.87623	4.87582	4.88828	4.87623
323	NM_001166050,NM_001166051,NM_001166052,NM_001166053,NM_001166054,NM_001330656,NM_001330658,NM_004307,NM_173075,XM_006714005,XM_006714007,XM_006714008,XM_006714009,XM_006714010,XM_006714011,XM_006714012,XM_011513686,XM_011513687,XM_011513688,XM_017008143,XM_017008144,XM_017008145,XM_017008146,XM_017008147,XM_017008148,XM_017008149,XM_017008151,XM_017008152,XM_017008154,XM_017008156,XM_017008157,XM…	APBB2	amyloid beta precursor protein binding family B member 2	protein_coding	NP_001159522.1;NP_001159523.1;NP_001159524.1;NP_001159525.1;NP_001159526.1;NP_001317585.1;NP_001317587.1;NP_004298.1;NP_775098.2;XP_006714068.1;XP_006714070.1;XP_006714071.1;XP_006714072.1;XP_006714073.1;XP_006714074.1;XP_006714075.1;XP_011511988.1;XP_011511989.1;XP_011511990.1;XP_016863632.1;XP_016863633.1;XP_016863634.1;XP_016863635.1;XP_016863636.1;XP_016863637.1;XP_016863638.1;XP_016863640.1;…	582	602710	.	.	5.49367	7.04306	5.25795	4.86101	14.5173	18.122	13.6497	12.5455	1.15662	5.60198	0.80165	1	-1.05112	5.45774	0.931718	1	1.23262	5.65193	0.717938	1	-1.21575	5.56901	0.735813	1	1.06571	5.74956	0.912625	1	5.52395	5.72962	5.52395	5.45361	5.52395	5.81976	5.72962	5.45361	5.72962	5.81976	5.52395	5.72962
324	NM_000038,NM_001127510,NM_001127511,NM_001354895,NM_001354896,NM_001354897,NM_001354898,NM_001354899,NM_001354900,NM_001354901,NM_001354902,NM_001354903,NM_001354904,NM_001354905,NM_001354906	APC	APC regulator of WNT signaling pathway	protein_coding	NP_000029.2;NP_001120982.1;NP_001120983.2;NP_001341824.1;NP_001341825.1;NP_001341826.1;NP_001341827.1;NP_001341828.1;NP_001341829.1;NP_001341830.1;NP_001341831.1;NP_001341832.1;NP_001341833.1;NP_001341834.1;NP_001341835.1	583	611731	.	.	2.39449	2.62333	2.58226	2.64967	6.32756	6.74992	6.70357	6.83839	-1.06595	4.96191	0.912689	1	-1.03988	4.97934	0.946744	1	-1.03833	4.9803	0.948742	1	1.02508	4.93306	0.966474	1	1.0266	4.93408	0.964397	1	5.05008	4.9608	5.05008	4.9954	5.05008	4.99747	4.9608	4.9954	4.9608	4.99747	5.05008	4.9608
325	NM_001639	APCS	amyloid P component, serum	protein_coding	NP_001630.1	584	104770	.	.	0.366808	0.617888	0.664326	0.30398	0.969308	1.58984	1.7246	0.784527	1.26937	-1.35923	0.73788	1	2.15072	-0.909139	0.256162	1	1.98091	-0.982106	0.304301	1	1.6946	-0.815172	0.435513	1	1.56065	-0.883578	0.512136	1	0.395066	0.485809	0.395066	0.748228	0.395066	0.701153	0.485809	0.748228	0.485809	0.701153	0.395066	0.485809
327	NM_001640,XM_005265097,XM_005265098,XM_011533658,XM_011533661,XM_011533662,XM_011533663,XM_017006285,XM_017006286,XM_024453499,XM_024453500,XM_024453501,XM_024453502,XM_024453503,XM_024453504,XM_024453505,XM_024453506,XM_024453507	APEH	acylaminoacyl-peptide hydrolase	protein_coding	NP_001631.3;XP_005265154.1;XP_005265155.1;XP_011531960.1;XP_011531963.1;XP_011531964.1;XP_011531965.1;XP_016861774.1;XP_016861775.1;XP_024309267.1;XP_024309268.1;XP_024309269.1;XP_024309270.1;XP_024309271.1;XP_024309272.1;XP_024309273.1;XP_024309274.1;XP_024309275.1	586	102645	.	.	29.2421	29.2601	30.9779	29.9079	77.2736	75.2872	80.4191	77.1877	-1.00878	6.48989	0.98815	1	1.03309	6.51987	0.955275	1	-1.04218	6.46667	0.943181	1	1.04217	6.51364	0.943195	1	-1.03311	6.46022	0.955226	1	6.51159	6.49912	6.51159	6.55806	6.51159	6.45265	6.49912	6.55806	6.49912	6.45265	6.51159	6.49912
328	NM_001244249,NM_001641,NM_080648,NM_080649	APEX1	apurinic/apyrimidinic endodeoxyribonuclease 1	protein_coding	NP_001231178.1;NP_001632.2;NP_542379.1;NP_542380.1	587	107748	.	.	120.92	113.75	115.013	131.081	319.537	292.683	298.576	338.301	-1.04479	7.66629	0.939596	1	-1.15178	7.59923	0.806796	1	-1.17707	7.58473	0.777832	1	-1.1024	7.56573	0.866012	1	-1.12661	7.5509	0.836528	1	7.70427	7.64137	7.70427	7.50145	7.70427	7.47029	7.64137	7.50145	7.64137	7.47029	7.70427	7.64137
329	NM_001166,NM_001256163,NM_001256166	BIRC2	baculoviral IAP repeat containing 2	protein_coding	NP_001157.1;NP_001243092.1;NP_001243095.1	590	601712	.	.	9.27573	12.1145	11.0208	8.67394	24.5115	31.1711	28.61	22.3861	1.11601	5.26741	0.849928	1	1.25892	5.36167	0.691071	1	1.36316	5.42674	0.592944	1	1.12805	5.43372	0.835291	1	1.22145	5.49564	0.729733	1	5.22398	5.37833	5.22398	5.54822	5.22398	5.66064	5.37833	5.54822	5.37833	5.66064	5.22398	5.37833
330	NM_001165,NM_182962,XM_024448467	BIRC3	baculoviral IAP repeat containing 3	protein_coding	NP_001156.1;NP_892007.1;XP_024304235.1	591	601721	.	.	1.27046	2.07685	1.34204	0.969189	3.35725	5.34381	3.48394	2.50133	1.36417	3.11395	0.596607	1	1.37329	3.11947	0.587559	1	2.09513	3.5022	0.207617	1	1.00669	3.324	0.99399	1	1.53583	3.66089	0.460985	1	3.05221	3.45313	3.05221	3.46187	3.05221	4.02552	3.45313	3.46187	3.45313	4.02552	3.05221	3.45313
331	NM_001167,NM_001204401,NM_001378590,NM_001378591,NM_001378592,NR_037916,NR_165803	XIAP	X-linked inhibitor of apoptosis	protein_coding	NP_001158.2;NP_001191330.1;NP_001365519.1;NP_001365520.1;NP_001365521.1	592	300079	.	.	7.74334	9.15173	9.29984	7.80336	20.4622	23.5477	24.1425	20.1393	1.02352	6.18747	0.968179	1	1.17593	6.29222	0.779375	1	1.13579	6.26535	0.825805	1	1.1489	6.30765	0.810352	1	1.10969	6.28108	0.857234	1	6.18988	6.22297	6.18988	6.42073	6.18988	6.37122	6.22297	6.42073	6.22297	6.37122	6.18988	6.22297
332	NM_001012270,NM_001012271,NM_001168,XR_243654,XR_934452	BIRC5	baculoviral IAP repeat containing 5	protein_coding	NP_001012270.1;NP_001012271.1;NP_001159.2	593	603352	.	.	46.2983	43.9657	33.892	49.1095	122.345	113.125	87.984	126.744	-1.0221	7.10133	0.96995	1	-1.47002	6.86572	0.505992	1	-1.14051	7.02527	0.820064	1	-1.43824	6.84706	0.530281	1	-1.11585	7.00855	0.849586	1	7.12705	7.09574	7.12705	6.57604	7.12705	6.93882	7.09574	6.57604	7.09574	6.93882	7.12705	7.09574
333	NM_001024807,NM_005166,XM_017026737,XM_017026738	APLP1	amyloid beta precursor like protein 1	protein_coding	NP_001019978.1;NP_005157.1;XP_016882226.1;XP_016882227.1	597	104775	.	.	0.512583	0.540221	0.766438	0.660073	1.35453	1.39	1.98968	1.70355	-1.20422	0.724507	0.77354	1	1.1327	0.944108	0.844258	1	-1.21092	0.71918	0.768552	1	1.36406	0.82347	0.608887	1	-1.00555	0.581375	1	1	1.47195	1.30614	1.47195	1.58959	1.47195	1.30138	1.30614	1.58959	1.30614	1.30138	1.47195	1.30614
334	NM_001142276,NM_001142277,NM_001142278,NM_001243299,NM_001328682,NM_001328684,NM_001328685,NM_001328686,NM_001382526,NM_001382527,NM_001382528,NM_001382529,NM_001382530,NM_001382531,NM_001382532,NM_001382533,NM_001382534,NM_001382535,NM_001382536,NM_001382537,NM_001382538,NM_001382539,NM_001382540,NM_001382541,NM_001382542,NM_001382543,NM_001382544,NM_001382545,NM_001382546,NM_001642,NR_024515,NR…	APLP2	amyloid beta precursor like protein 2	protein_coding	NP_001135748.1;NP_001135749.1;NP_001135750.1;NP_001230228.1;NP_001315611.1;NP_001315613.1;NP_001315614.1;NP_001315615.1;NP_001369455.1;NP_001369456.1;NP_001369457.1;NP_001369458.1;NP_001369459.1;NP_001369460.1;NP_001369461.1;NP_001369462.1;NP_001369463.1;NP_001369464.1;NP_001369465.1;NP_001369466.1;NP_001369467.1;NP_001369468.1;NP_001369469.1;NP_001369470.1;NP_001369471.1;NP_001369472.1;NP_001369…	598	104776	.	.	264.439	266.507	266.797	285.375	698.791	685.732	692.608	736.511	-1.0439	10.0888	0.940685	1	-1.08052	10.0647	0.893286	1	-1.09234	10.0572	0.878406	1	-1.03509	10.0328	0.952373	1	-1.04641	10.0252	0.93737	1	10.1207	10.0588	10.1207	10.0091	10.1207	9.99344	10.0588	10.0091	10.0588	9.99344	10.1207	10.0588
335	NM_000039,NM_001318017,NM_001318018,NM_001318021	APOA1	apolipoprotein A1	protein_coding	NP_000030.1;NP_001304946.1;NP_001304947.1;NP_001304950.1	600	107680	.	.	179.492	170.781	172.968	152.137	474.315	439.425	449.026	392.642	1.21886	7.40694	0.732037	1	1.12171	7.34236	0.842463	1	1.09529	7.32427	0.87487	1	-1.0866	7.48394	0.885719	1	-1.11282	7.46754	0.853218	1	7.26624	7.5501	7.26624	7.43093	7.26624	7.39674	7.5501	7.43093	7.5501	7.39674	7.26624	7.5501
336	NM_001643	APOA2	apolipoprotein A2	protein_coding	NP_001634.1	601	107670	.	.	912.473	968.03	1515.28	1032.07	2411.25	2490.77	3933.7	2663.61	-1.08961	9.00729	0.881852	1	1.45184	9.36173	0.519492	1	-1.08968	9.00724	0.881763	1	1.58194	9.31249	0.428782	1	-1.00006	8.94401	0.99995	1	9.07047	8.9469	9.07047	9.60752	9.07047	8.94681	8.9469	9.60752	8.9469	8.94681	9.07047	8.9469
337	NM_000482	APOA4	apolipoprotein A4	protein_coding	NP_000473.2	602	107690	.	.	7.93526	7.79849	21.2935	8.58487	20.9693	20.0658	55.2782	22.1562	-1.04226	3.76652	0.945367	1	2.4519	4.58268	0.127542	1	-1.12532	3.71324	0.839882	1	2.55554	4.56494	0.111001	1	-1.07969	3.68194	0.896372	1	3.89337	3.83774	3.89337	5.12872	3.89337	3.73513	3.83774	5.12872	3.83774	3.73513	3.89337	3.83774
338	NM_000384	APOB	apolipoprotein B	protein_coding	NP_000375.3	603	107730	.	.	141.554	135.824	190.411	188.16	374.064	349.479	494.31	485.614	-1.2805	11.3417	0.668736	1	1.0007	11.5096	0.999046	1	-1.41589	11.2799	0.547773	1	1.28139	11.3423	0.667862	1	-1.10574	11.0817	0.861775	1	11.5096	11.153	11.5096	11.5106	11.5096	11.0081	11.153	11.5106	11.153	11.0081	11.5096	11.153
341	NM_001321065,NM_001321066,NM_001379687,NM_001645	APOC1	apolipoprotein C1	protein_coding	NP_001307994.1;NP_001307995.1;NP_001366616.1;NP_001636.1	607	107710	.	.	182.303	186.379	252.269	175.358	481.745	479.559	654.893	452.574	1.07988	6.85665	0.894301	1	1.42632	7.07889	0.539675	1	1.04836	6.8346	0.934997	1	1.32081	7.12555	0.630486	1	-1.03007	6.88975	0.959229	1	6.81265	6.92257	6.81265	7.32111	6.81265	6.88018	6.92257	7.32111	6.92257	6.88018	6.81265	6.92257
342	NR_028412,NR_028413,NR_028414	APOC1P1	apolipoprotein C1 pseudogene 1	transcribed_pseudogene	.	608	.	.	.	0.87023	0.640547	0.566467	0.72245	2.29962	1.64815	1.47056	1.86453	1.33807	-0.377465	0.657615	1	-1.25299	-0.746144	0.755357	1	-1.0513	-0.635779	0.968601	1	-1.67674	-0.508586	0.435694	1	-1.40683	-0.419257	0.590269	1	0.704877	0.882555	0.704877	0.587277	0.704877	0.677326	0.882555	0.587277	0.882555	0.677326	0.704877	0.882555
343	NM_001169,XM_011545822,XM_011545823	AQP8	aquaporin 8	protein_coding	NP_001160.2;XP_011544124.1;XP_011544125.1	642	603750	.	.	0.08531	0.03164	0.040433	0.039211	0.225437	0.081412	0.104965	0.101198	2.12365	-2.86437	0.441902	1	1.11084	-3.30021	1	1	-1.23693	-3.49368	1	1	-1.91289	-2.85842	0.491582	1	-2.63194	-3.0046	0.360636	1	0.0926355	0.192812	0.0926355	0.102838	0.0926355	0.0748614	0.192812	0.102838	0.192812	0.0748614	0.0926355	0.192812
344	NM_000483	APOC2	apolipoprotein C2	protein_coding	NP_000474.2	609	608083	.	.	67.0951	64.1062	100.054	73.787	177.302	164.947	259.74	190.433	-1.05952	5.69943	0.920676	1	1.34065	5.96739	0.612683	1	-1.17651	5.62798	0.778906	1	1.42045	5.93223	0.544661	1	-1.11042	5.58352	0.856535	1	5.76645	5.68461	5.76645	6.18264	5.76645	5.53659	5.68461	6.18264	5.68461	5.53659	5.76645	5.68461
345	NM_000040	APOC3	apolipoprotein C3	protein_coding	NP_000031.1	610	107720	.	.	48.6319	48.4009	61.8384	38.6931	128.512	124.537	160.533	99.8611	1.30438	4.71172	0.647027	1	1.58019	4.87471	0.431169	1	1.224	4.66051	0.727645	1	1.21145	5.03512	0.740713	1	-1.06567	4.84508	0.913038	1	4.56763	4.93675	4.56763	5.20526	4.56763	4.84808	4.93675	5.20526	4.93675	4.84808	4.56763	4.93675
347	NM_001647	APOD	apolipoprotein D	protein_coding	NP_001638.1	612	107740	.	.	2.53276	2.74495	2.32609	1.62612	6.69295	7.06285	6.03855	4.19678	1.61289	1.03578	0.424378	1	1.41786	0.924696	0.569184	1	1.64864	1.05583	0.409322	1	-1.13755	1.24295	0.832078	1	1.02215	1.34668	0.977595	1	1.34588	1.80241	1.34588	1.67218	1.34588	1.82504	1.80241	1.67218	1.80241	1.82504	1.34588	1.80241
348	NM_000041,NM_001302688,NM_001302689,NM_001302690,NM_001302691	APOE	apolipoprotein E	protein_coding	NP_000032.1;NP_001289617.1;NP_001289618.1;NP_001289619.1;NP_001289620.1	613	107741	.	.	680.453	730.389	945.331	668.249	1798.13	1879.31	2454.09	1724.65	1.0568	9.78448	0.923773	1	1.39901	10.0065	0.561629	1	1.0702	9.79385	0.906447	1	1.32382	10.0403	0.62749	1	1.01269	9.83289	0.982595	1	9.74571	9.82532	9.74571	10.2296	9.74571	9.84348	9.82532	10.2296	9.82532	9.84348	9.74571	9.82532
350	NM_000042	APOH	apolipoprotein H	protein_coding	NP_000033.2	616	138700	.	.	24.7806	26.7673	22.0554	21.9994	65.4838	68.8732	57.2561	56.7772	1.16929	4.9432	0.787495	1	-1.00865	4.81983	0.988865	1	1.19033	4.95711	0.763859	1	-1.17941	4.93735	0.776004	1	1.01799	5.06421	0.975954	1	4.87448	5.093	4.87448	4.86248	4.87448	5.11798	5.093	4.86248	5.093	5.11798	4.87448	5.093
351	NM_000484,NM_001136016,NM_001136129,NM_001136130,NM_001136131,NM_001204301,NM_001204302,NM_001204303,NM_201413,NM_201414,XM_024452075	APP	amyloid beta precursor protein	protein_coding	NP_000475.1;NP_001129488.1;NP_001129601.1;NP_001129602.1;NP_001129603.1;NP_001191230.1;NP_001191231.1;NP_001191232.1;NP_958816.1;NP_958817.1;XP_024307843.1	620	104760	.	.	117.618	119	144.741	129.953	310.811	306.191	375.748	335.389	-1.06521	8.93585	0.912891	1	1.10032	9.0513	0.868509	1	-1.11682	8.90319	0.848263	1	1.17207	9.00862	0.783391	1	-1.04845	8.85583	0.934706	1	8.98346	8.89251	8.98346	9.12112	8.98346	8.82439	8.89251	9.12112	8.89251	8.82439	8.98346	8.89251
353	NM_000485,NM_001030018	APRT	adenine phosphoribosyltransferase	protein_coding	NP_000476.1;NP_001025189.1	626	102600	.	.	77.7749	67.3464	76.1537	84.0162	205.524	173.284	197.696	216.833	-1.04428	6.19857	0.940484	1	-1.09416	6.16605	0.876491	1	-1.27242	6.06609	0.677186	1	-1.04777	6.13372	0.935889	1	-1.21847	6.03146	0.732702	1	6.248	6.18633	6.248	6.11996	6.248	5.90558	6.18633	6.11996	6.18633	5.90558	6.248	6.18633
355	NM_000043,NM_001320619,NM_152871,NM_152872,NR_028033,NR_028034,NR_028035,NR_028036,NR_135313,NR_135314,NR_135315,XM_006717819,XM_011539764,XM_011539765,XM_011539766,XM_011539767,XR_945732,XR_945733	FAS	Fas cell surface death receptor	protein_coding	NP_000034.1;NP_001307548.1;NP_690610.1;NP_690611.1;XP_006717882.1;XP_011538066.1;XP_011538067.1;XP_011538068.1;XP_011538069.1	11920	134637	.	.	0.072436	0.052049	0.02617	0.013797	0.191415	0.133925	0.067938	0.035607	2.68279	-1.99957	0.244227	1	1.89484	-2.30793	0.427474	1	1.82261	-2.34173	0.526437	1	-1.41584	-1.74875	0.625548	1	-1.47279	-1.78336	0.577471	1	0.158406	0.394598	0.158406	0.288832	0.158406	0.278626	0.394598	0.288832	0.394598	0.278626	0.158406	0.394598
357	NM_001320663,NM_001320664,NM_001649,XM_005274500,XM_011545506,XM_017029492,XM_017029493,XM_017029494	SHROOM2	shroom family member 2	protein_coding	NP_001307592.1;NP_001307593.1;NP_001640.1;XP_005274557.2;XP_011543808.1;XP_016884981.1;XP_016884982.1;XP_016884983.1	630	300103	.	.	6.18142	6.37722	7.01012	7.02213	16.3347	16.4088	18.1983	18.1231	-1.09461	5.78618	0.876036	1	-1.01275	5.84081	0.982878	1	-1.12539	5.76717	0.838361	1	1.08083	5.77664	0.893322	1	-1.02812	5.69962	0.962072	1	5.87395	5.74586	5.87395	5.85599	5.87395	5.7066	5.74586	5.85599	5.74586	5.7066	5.87395	5.74586
358	NM_001329872,NM_198098	AQP1	aquaporin 1 (Colton blood group)	protein_coding	NP_001316801.1;NP_932766.1	633	107776	.	.	0.043176	0.026806	0.106717	0.024234	0.114094	0.068972	0.277038	0.062545	1.70853	-2.78427	0.588182	1	3.8544	-2.06376	0.0794209	1	-1.03677	-3.17383	1	1	2.25753	-1.9306	0.301732	1	-1.77315	-2.85445	0.625504	1	0.114894	0.192812	0.114894	0.406088	0.114894	0.110884	0.192812	0.406088	0.192812	0.110884	0.114894	0.192812
360	NM_001318144,NM_004925,XR_001746289	AQP3	aquaporin 3 (Gill blood group)	protein_coding	NP_001305073.1;NP_004916.1	636	600170	.	.	1.95864	2.39059	5.10241	3.4196	5.1758	6.15105	13.2459	8.82547	-1.67401	2.45776	0.382178	1	1.47815	3.09072	0.504937	1	-1.45661	2.53542	0.520425	1	2.47448	2.83449	0.125648	1	1.14927	2.14504	0.812388	1	2.97217	2.34752	2.97217	3.47535	2.97217	2.51101	2.34752	3.47535	2.34752	2.51101	2.97217	2.34752
361	NM_001317384,NM_001317387,NM_001364286,NM_001364287,NM_001364289,NM_001650,NM_004028,XM_011525942	AQP4	aquaporin 4	protein_coding	NP_001304313.1;NP_001304316.1;NP_001351215.1;NP_001351216.1;NP_001351218.1;NP_001641.1;NP_004019.1;XP_011524244.1	637	600308	.	.	0.713383	0.667382	0.312726	0.392489	1.88515	1.71719	0.81184	1.01296	1.88936	1.77192	0.285465	1	-1.26531	1.08529	0.702652	1	1.66267	1.65521	0.389326	1	-2.39071	1.66156	0.144937	1	-1.13636	2.06356	0.832871	1	1.73883	2.43786	1.73883	1.50949	1.73883	2.28924	2.43786	1.50949	2.43786	2.28924	1.73883	2.43786
363	NM_001652	AQP6	aquaporin 6	protein_coding	NP_001643.2	639	601383	.	.	0.019304	0.048718	0.083426	0.041293	0.051013	0.125354	0.216576	0.106572	-1.99565	-3.11087	0.54258	1	2.02006	-2.25452	0.370924	1	1.145	-2.69195	1	1	4.03718	-2.5149	0.114677	1	2.28911	-3.01524	0.360636	1	0.158406	0.0802426	0.158406	0.306177	0.158406	0.180338	0.0802426	0.306177	0.0802426	0.180338	0.158406	0.0802426
364	NM_001170,NM_001318156,NM_001318157,NM_001318158,NM_001376191,NM_001376192,NM_001376193,NR_134513,NR_134514,NR_134515,NR_164778,NR_164779,XM_006716765,XM_011517866,XM_011517867,XM_017014700,XM_017014701,XM_017014702,XM_017014704,XM_017014706,XM_024447538,XM_024447539	AQP7	aquaporin 7	protein_coding	NP_001161.1;NP_001305085.1;NP_001305086.1;NP_001305087.1;NP_001363120.1;NP_001363121.1;NP_001363122.1;XP_006716828.1;XP_011516168.1;XP_011516169.1;XP_016870189.1;XP_016870190.1;XP_016870191.1;XP_016870193.1;XP_016870195.1;XP_024303306.1;XP_024303307.1	640	602974	.	.	0.444645	0.535526	0.446986	0.158374	1.17499	1.37793	1.16038	0.40874	2.95058	0.247847	0.0850268	1	2.8459	0.208486	0.0941032	1	3.11396	0.308192	0.0688069	1	-1.03675	0.777849	0.96518	1	1.05529	0.840893	0.936536	1	0.660169	1.44142	0.660169	1.40871	0.660169	1.491	1.44142	1.40871	1.44142	1.491	0.660169	1.44142
366	NM_001320635,NM_001320636,NM_020980	AQP9	aquaporin 9	protein_coding	NP_001307564.1;NP_001307565.1;NP_066190.2	643	602914	.	.	0.059481	0.05053	0.02618	0.010558	0.157182	0.130016	0.067964	0.027247	5.76166	-2.72244	0.0656334	1	2.58074	-3.42058	0.412512	1	4.61731	-2.9344	0.106402	1	-2.23263	-2.52231	0.332156	1	-1.25018	-2.27125	0.831972	1	0.0470611	0.263257	0.0470611	0.122554	0.0470611	0.213851	0.263257	0.122554	0.263257	0.213851	0.0470611	0.263257
368	NM_001079528,NM_001171,NM_001351800,NR_147784,XM_011522479,XM_011522480,XM_011522481,XM_011522482,XM_017023212,XM_017023214,XM_024450261,XR_932836,XR_932837,XR_932838	ABCC6	ATP binding cassette subfamily C member 6	protein_coding	NP_001072996.1;NP_001162.5;NP_001338729.1;XP_011520781.1;XP_011520782.1;XP_011520783.1;XP_011520784.1;XP_016878701.1;XP_016878703.1;XP_024306029.1	57	603234	.	.	15.2582	14.5895	14.1137	13.4503	40.3205	37.5391	36.6392	34.7132	1.05378	5.81284	0.928125	1	1.02174	5.79017	0.970696	1	1.04357	5.80563	0.941521	1	-1.03136	5.82797	0.957719	1	-1.00979	5.84302	0.986876	1	5.79989	5.87414	5.79989	5.83036	5.79989	5.86033	5.87414	5.83036	5.87414	5.86033	5.79989	5.87414
369	NM_001256196,NM_001256197,NM_001654	ARAF	A-Raf proto-oncogene, serine/threonine kinase	protein_coding	NP_001243125.1;NP_001243126.1;NP_001645.1	646	311010	.	.	29.8459	31.4054	34.539	32.8304	78.8691	80.807	89.6635	84.7304	-1.06701	6.34351	0.910835	1	1.02776	6.40942	0.962442	1	-1.07796	6.33637	0.896821	1	1.09662	6.36401	0.87335	1	-1.01026	6.28859	0.986132	1	6.40612	6.31368	6.40612	6.44515	6.40612	6.29914	6.31368	6.44515	6.31368	6.29914	6.40612	6.31368
372	NM_001142281,NM_001655,XM_005271542	ARCN1	archain 1	protein_coding	NP_001135753.1;NP_001646.2;XP_005271599.1	649	600820	.	.	70.879	74.5828	77.0352	74.3843	187.301	191.904	199.984	191.975	-1.01165	8.33042	0.984059	1	1.02024	8.35328	0.972378	1	-1.0165	8.32699	0.977438	1	1.03212	8.34502	0.956381	1	-1.0048	8.31858	0.993439	1	8.34307	8.32641	8.34307	8.37188	8.34307	8.31952	8.32641	8.37188	8.32641	8.31952	8.34307	8.32641
373	NM_001656,NM_033227,NM_033228,XM_017009444	TRIM23	tripartite motif containing 23	protein_coding	NP_001647.1;NP_150230.1;NP_150231.1;XP_016864933.1	660	601747	.	.	3.87587	4.46043	4.38376	3.36997	10.2422	11.4768	11.3803	8.69739	1.19734	3.96409	0.75719	1	1.26549	4.00812	0.685789	1	1.30468	4.03286	0.647502	1	1.05691	4.12803	0.924931	1	1.08964	4.15069	0.883115	1	3.92364	4.16775	3.92364	4.24328	3.92364	4.28499	4.16775	4.24328	4.16775	4.28499	3.92364	4.16775
374	NM_001657	AREG	amphiregulin	protein_coding	NP_001648.1	651	104640	.	.	9.38131	10.5834	16.6634	8.23941	24.7905	27.2315	43.2583	21.2647	1.18154	3.60919	0.776161	1	1.99959	4.06802	0.236341	1	1.25655	3.65791	0.694773	1	1.69237	4.15187	0.366621	1	1.06348	3.76872	0.91674	1	3.6038	3.82615	3.6038	4.54305	3.6038	3.90888	3.82615	4.54305	3.82615	3.90888	3.6038	3.82615
375	NM_001024226,NM_001024227,NM_001024228,NM_001658,XM_017001233	ARF1	ADP ribosylation factor 1	protein_coding	NP_001019397.1;NP_001019398.1;NP_001019399.1;NP_001649.1;XP_016856722.1	652	103180	.	.	136.767	136.065	157.935	157.832	361.412	350.1	410.002	407.341	-1.11198	8.30881	0.854199	1	-1.01021	8.37604	0.986019	1	-1.19233	8.26202	0.760746	1	1.10073	8.30111	0.868019	1	-1.07227	8.18077	0.903855	1	8.38753	8.23488	8.38753	8.37291	8.38753	8.13456	8.23488	8.37291	8.23488	8.13456	8.38753	8.23488
377	NM_001659,XM_005268856,XM_006719391,XM_024448972	ARF3	ADP ribosylation factor 3	protein_coding	NP_001650.1;XP_005268913.1;XP_006719454.1;XP_024304740.1	654	103190	.	.	79.5086	74.0254	74.6437	86.3019	210.105	190.47	193.776	222.732	-1.04315	8.48828	0.941717	1	-1.17477	8.40692	0.780365	1	-1.1976	8.39421	0.754939	1	-1.12618	8.37432	0.836987	1	-1.14806	8.36132	0.811056	1	8.52224	8.46147	8.52224	8.29054	8.52224	8.26287	8.46147	8.29054	8.46147	8.26287	8.52224	8.46147
378	NM_001660	ARF4	ADP ribosylation factor 4	protein_coding	NP_001651.1	655	601177	.	.	80.0197	93.15	102.313	83.9682	211.456	239.678	265.607	216.709	-1.01081	7.19231	0.985284	1	1.2049	7.34074	0.747083	1	1.08544	7.26038	0.88722	1	1.21792	7.33369	0.733034	1	1.09717	7.25294	0.872521	1	7.20952	7.19411	7.20952	7.47677	7.20952	7.32703	7.19411	7.47677	7.19411	7.32703	7.20952	7.19411
379	NM_001661,XM_011524782	ARL4D	ADP ribosylation factor like GTPase 4D	protein_coding	NP_001652.2;XP_011523084.1	656	600732	.	.	2.75481	2.68685	2.1147	2.91332	7.27971	6.91336	5.4898	7.51885	-1.01912	2.33333	0.978933	1	-1.39653	2.12662	0.570894	1	-1.10716	2.27495	0.865108	1	-1.37035	2.11129	0.594663	1	-1.08639	2.2605	0.889266	1	2.59851	2.57573	2.59851	2.20798	2.59851	2.47691	2.57573	2.20798	2.57573	2.47691	2.59851	2.57573
381	NM_001662	ARF5	ADP ribosylation factor 5	protein_coding	NP_001653.1	658	103188	.	.	50.4555	53.5354	54.7055	55.0685	133.331	137.748	142.016	142.124	-1.05154	5.92733	0.93101	1	-1.01803	5.9503	0.975662	1	-1.05141	5.92738	0.931159	1	1.03291	5.91415	0.955618	1	1.00012	5.89066	1	1	5.98536	5.91403	5.98536	5.95999	5.98536	5.9142	5.91403	5.95999	5.91403	5.9142	5.98536	5.91403
382	NM_001663	ARF6	ADP ribosylation factor 6	protein_coding	NP_001654.1	659	600464	.	.	34.4507	34.9334	33.8463	35.5646	91.0376	89.8848	87.8654	91.7869	1.00547	7.2444	0.992599	1	-1.06266	7.1973	0.916311	1	-1.04055	7.21206	0.945241	1	-1.06847	7.20134	0.908803	1	-1.04625	7.21607	0.937708	1	7.24968	7.2575	7.24968	7.16259	7.24968	7.19272	7.2575	7.16259	7.2575	7.19272	7.24968	7.2575
383	NM_000045,NM_001244438,NM_001369020,NR_160934	ARG1	arginase 1	protein_coding	NP_000036.2;NP_001231367.1;NP_001355949.1	663	608313	.	.	2.28727	1.87604	2.94014	2.95103	6.04421	4.8271	7.63263	7.61616	-1.24278	2.09147	0.712384	1	-1.01768	2.22719	0.981605	1	-1.63097	1.92838	0.405078	1	1.2212	2.07767	0.738727	1	-1.31236	1.74495	0.643017	1	2.50891	2.25548	2.50891	2.48809	2.50891	1.95458	2.25548	2.48809	2.25548	1.95458	2.50891	2.25548
384	NM_001172	ARG2	arginase 2	protein_coding	NP_001163.1	664	107830	.	.	8.49322	10.0048	9.64404	7.75601	22.4437	25.7428	25.036	20.0171	1.13675	4.12172	0.82598	1	1.22924	4.18282	0.722704	1	1.26236	4.20407	0.688563	1	1.08136	4.26825	0.893484	1	1.1105	4.28822	0.857201	1	4.1097	4.28455	4.1097	4.39183	4.1097	4.42839	4.28455	4.39183	4.28455	4.42839	4.1097	4.28455
387	NM_001313941,NM_001313943,NM_001313944,NM_001313945,NM_001313946,NM_001313947,NM_001664	RHOA	ras homolog family member A	protein_coding	NP_001300870.1;NP_001300872.1;NP_001300873.1;NP_001300874.1;NP_001300875.1;NP_001300876.1;NP_001655.1	667	165390	.	.	365.962	358.417	324.43	353.129	967.071	922.219	842.225	911.371	1.07456	9.50579	0.900885	1	-1.10167	9.38483	0.866819	1	-1.0069	9.44803	0.990519	1	-1.18381	9.44014	0.770163	1	-1.08197	9.501	0.891454	1	9.45498	9.55858	9.45498	9.31549	9.45498	9.44507	9.55858	9.31549	9.55858	9.44507	9.45498	9.55858
388	NM_004040	RHOB	ras homolog family member B	protein_coding	NP_004031.1	668	165370	.	.	61.551	63.5789	56.126	57.7513	162.651	163.591	145.704	149.047	1.10638	7.30347	0.861147	1	-1.04053	7.20034	0.945284	1	1.07713	7.28329	0.897736	1	-1.15122	7.27653	0.807478	1	-1.02716	7.3553	0.963091	1	7.238	7.38293	7.238	7.18108	7.238	7.34451	7.38293	7.18108	7.38293	7.34451	7.238	7.38293
389	NM_001042678,NM_001042679,NM_175744	RHOC	ras homolog family member C	protein_coding	NP_001036143.1;NP_001036144.1;NP_786886.1	669	165380	.	.	188.21	175.503	232.294	219.242	497.353	451.574	603.037	565.832	-1.12079	8.04775	0.843507	1	1.046	8.16047	0.937976	1	-1.27539	7.96283	0.673888	1	1.17234	8.0824	0.783129	1	-1.13794	7.87296	0.823	1	8.13266	7.96876	8.13266	8.19731	8.13266	7.78313	7.96876	8.19731	7.96876	7.78313	8.13266	7.96876
390	NM_001254738,NM_005168	RND3	Rho family GTPase 3	protein_coding	NP_001241667.1;NP_005159.1	671	602924	.	.	29.4518	27.9974	23.039	26.0521	77.8277	72.0381	59.8094	67.2365	1.17403	6.39904	0.781483	1	-1.14247	6.18582	0.817944	1	1.05344	6.3167	0.928431	1	-1.3413	6.3138	0.611938	1	-1.11448	6.43397	0.851352	1	6.29658	6.52533	6.29658	6.10703	6.29658	6.37075	6.52533	6.10703	6.52533	6.37075	6.29658	6.52533
391	NM_001665,XM_005252916,XM_017017719	RHOG	ras homolog family member G	protein_coding	NP_001656.2;XP_005252973.1;XP_016873208.1	672	179505	.	.	14.6651	14.3024	16.7104	16.3442	38.7533	36.8006	43.3805	42.1818	-1.06974	4.49801	0.908134	1	1.01544	4.55694	0.979784	1	-1.17184	4.43585	0.784949	1	1.08626	4.5094	0.887106	1	-1.09544	4.38426	0.875664	1	4.60447	4.51133	4.60447	4.62568	4.60447	4.38584	4.51133	4.62568	4.51133	4.38584	4.60447	4.51133
392	NM_004308,XM_011520095,XM_024448520	ARHGAP1	Rho GTPase activating protein 1	protein_coding	NP_004299.1;XP_011518397.1;XP_024304288.1	673	602732	.	.	19.8234	20.852	22.4245	22.1181	52.3843	53.6528	58.2143	57.0834	-1.08004	6.31669	0.894195	1	-1.00211	6.36965	0.997351	1	-1.08855	6.31123	0.883455	1	1.07777	6.31509	0.897062	1	-1.00787	6.2544	0.98941	1	6.38795	6.27824	6.38795	6.38495	6.38795	6.26707	6.27824	6.38495	6.27824	6.26707	6.38795	6.27824
393	NM_001164741,NM_001666	ARHGAP4	Rho GTPase activating protein 4	protein_coding	NP_001158213.1;NP_001657.3	674	300023	.	.	0.036407	0.109145	0.139315	0.049408	0.096208	0.280834	0.361663	0.127516	-1.38617	-2.31886	0.705513	1	2.58403	-1.34602	0.188194	1	1.99853	-1.58248	0.315459	1	3.58411	-1.48287	0.0743668	1	2.77219	-1.73224	0.145711	1	0.26177	0.192812	0.26177	0.601397	0.26177	0.484859	0.192812	0.601397	0.192812	0.484859	0.26177	0.192812
394	NM_001030055,NM_001173,XM_005267635,XM_005267636,XM_017021288	ARHGAP5	Rho GTPase activating protein 5	protein_coding	NP_001025226.1;NP_001164.2;XP_005267692.1;XP_005267693.1;XP_016876777.1	675	602680	.	.	13.3675	15.4573	14.6696	12.2821	35.3244	39.7721	38.0823	31.6983	1.13476	7.00629	0.826889	1	1.23538	7.07273	0.714662	1	1.32658	7.13042	0.62516	1	1.08867	7.15712	0.883154	1	1.16905	7.21158	0.786955	1	6.92379	7.10476	6.92379	7.22648	6.92379	7.32858	7.10476	7.22648	7.10476	7.32858	6.92379	7.10476
396	NM_001185077,NM_001185078,NM_001301240,NM_001301241,NM_001301242,NM_001301243,NM_004309,NR_125441,XM_011523574	ARHGDIA	Rho GDP dissociation inhibitor alpha	protein_coding	NP_001172006.1;NP_001172007.1;NP_001288169.1;NP_001288170.1;NP_001288171.1;NP_001288172.1;NP_004300.1;XP_011521876.1	678	601925	.	.	113.815	119.082	154.965	140.024	300.762	306.403	402.291	361.38	-1.186	8.02339	0.767796	1	1.09365	8.20722	0.876835	1	-1.19625	8.01772	0.756453	1	1.29707	8.09489	0.652761	1	-1.00864	7.88891	0.988187	1	8.14615	7.90099	8.14615	8.27487	8.14615	7.88863	7.90099	8.27487	7.90099	7.88863	8.14615	7.90099
397	NM_001175,NM_001321420,NM_001321421,NM_001321422,NM_001321423,NR_135637,XM_024448979	ARHGDIB	Rho GDP dissociation inhibitor beta	protein_coding	NP_001166.3;NP_001308349.1;NP_001308350.1;NP_001308351.1;NP_001308352.1;XP_024304747.1	679	602843	.	.	2.80643	1.73469	1.46854	2.36691	7.41611	4.46341	3.81234	6.10863	1.18918	1.79937	0.777344	1	-1.7756	1.31524	0.337111	1	-1.28553	1.4987	0.676287	1	-2.1116	1.48045	0.210789	1	-1.52877	1.64332	0.479081	1	2.05312	2.24681	2.05312	1.47155	2.05312	1.78658	2.24681	1.47155	2.24681	1.78658	2.05312	2.24681
398	NM_001176	ARHGDIG	Rho GDP dissociation inhibitor gamma	protein_coding	NP_001167.2	680	602844	.	.	0.078029	0.136468	0.087586	0.103695	0.206195	0.351136	0.227375	0.267622	-1.34499	-2.93403	0.857643	1	-1.11971	-2.82882	1	1	1.25794	-2.62706	0.882656	1	1.20138	-3.01647	1	1	1.69324	-2.79168	0.533403	1	0.158406	0.11875	0.158406	0.142004	0.158406	0.197192	0.11875	0.142004	0.11875	0.197192	0.158406	0.11875
399	NM_001278359,NM_001278360,NM_001278361,NM_001278362,NM_001278363,NM_001278364,NM_001278365,NM_001278366,NM_001278367,NM_001278368,NM_001278369,NM_004310,XM_011513692,XM_017008188,XM_017008189,XM_024454042	RHOH	ras homolog family member H	protein_coding	NP_001265288.1;NP_001265289.1;NP_001265290.1;NP_001265291.1;NP_001265292.1;NP_001265293.1;NP_001265294.1;NP_001265295.1;NP_001265296.1;NP_001265297.1;NP_001265298.1;NP_004301.1;XP_011511994.1;XP_016863677.1;XP_016863678.1;XP_024309810.1	686	602037	.	.	0.365212	0.20671	0.369056	0.281939	0.965088	0.531874	0.958074	0.727643	1.36184	0.469648	0.61706	1	1.18806	0.360842	0.785935	1	-1.58951	-0.0656854	0.453948	1	-1.14628	0.57372	0.840764	1	-2.1649	0.218479	0.209338	1	1.10028	1.35535	1.10028	1.23846	1.10028	0.781576	1.35535	1.23846	1.35535	0.781576	1.10028	1.35535
400	NM_001177,NM_001301068	ARL1	ADP ribosylation factor like GTPase 1	protein_coding	NP_001168.1;NP_001287997.1	692	603425	.	.	34.1511	40.8955	38.3213	35.1028	90.2459	105.225	99.4826	90.5951	1.00987	6.95115	0.986597	1	1.07939	7.0002	0.894912	1	1.13972	7.04146	0.820996	1	1.06883	7.007	0.908364	1	1.12858	7.04806	0.834224	1	6.95536	6.96942	6.95536	7.06471	6.95536	7.14262	6.96942	7.06471	6.96942	7.14262	6.95536	6.96942
402	NM_001199745,NM_001667	ARL2	ADP ribosylation factor like GTPase 2	protein_coding	NP_001186674.1;NP_001658.2	693	601175	.	.	27.0528	26.039	26.8878	27.8754	71.4882	66.9992	69.8009	71.9423	1.00554	4.83253	0.993128	1	-1.04791	4.79522	0.936259	1	-1.09711	4.76316	0.873389	1	-1.05371	4.79921	0.928603	1	-1.10319	4.76728	0.865804	1	4.87693	4.88463	4.87693	4.81176	4.87693	4.74798	4.88463	4.81176	4.88463	4.74798	4.87693	4.88463
403	NM_004311,XM_017016260	ARL3	ADP ribosylation factor like GTPase 3	protein_coding	NP_004302.1;XP_016871749.1	694	604695	.	.	3.29638	3.10481	3.1771	3.60047	8.71085	7.98877	8.24779	9.29227	-1.04751	3.89612	0.937514	1	-1.13308	3.842	0.830777	1	-1.18196	3.81347	0.775072	1	-1.08169	3.8068	0.893559	1	-1.12836	3.77767	0.836163	1	4.01819	3.95545	4.01819	3.84972	4.01819	3.79309	3.95545	3.84972	3.95545	3.79309	4.01819	3.95545
405	NM_001197325,NM_001286035,NM_001286036,NM_001350224,NM_001350225,NM_001350226,NM_001668,NM_178427,XM_005245151,XM_005245153,XM_005245157,XM_011509543,XM_011509545,XM_011509546,XM_011509547,XM_017001288,XM_017001289,XM_017001290,XM_017001291,XM_017001292,XM_017001293,XM_017001294,XM_017001295,XM_017001296	ARNT	aryl hydrocarbon receptor nuclear translocator	protein_coding	NP_001184254.1;NP_001272964.1;NP_001272965.1;NP_001337153.1;NP_001337154.1;NP_001337155.1;NP_001659.1;NP_848514.1;XP_005245208.1;XP_005245210.1;XP_005245214.1;XP_011507845.1;XP_011507847.1;XP_011507848.1;XP_011507849.1;XP_016856777.1;XP_016856778.1;XP_016856779.1;XP_016856780.1;XP_016856781.1;XP_016856782.1;XP_016856783.1;XP_016856784.1;XP_016856785.1	700	126110	.	.	16.9546	19.4255	17.3433	16.7415	44.8033	49.9825	45.0234	43.2073	1.06205	6.44497	0.917222	1	1.02581	6.4194	0.965056	1	1.16314	6.51401	0.793846	1	-1.03532	6.46287	0.952287	1	1.09519	6.55473	0.875088	1	6.41735	6.50321	6.41735	6.45369	6.41735	6.63301	6.50321	6.45369	6.50321	6.63301	6.41735	6.50321
406	NM_001030272,NM_001030273,NM_001178,NM_001297719,NM_001297722,NM_001297724,NM_001351804,NM_001351805,NM_001351806,NM_001351807,NM_001351808,NM_001351809,NM_001351810,NM_001351811,NM_001351812,NM_001351813,NM_001351814,NM_001351815,NM_001351816,NM_001351817,NM_001351818,NM_001351819,NM_001351820,NM_001351821,NM_001351822,NM_001351823,NM_001351824,NR_147785,NR_147786,NR_147787,NR_147788,NR_147789,N…	ARNTL	aryl hydrocarbon receptor nuclear translocator like	protein_coding	NP_001025443.1;NP_001025444.1;NP_001169.3;NP_001284648.1;NP_001284651.1;NP_001284653.1;NP_001338733.1;NP_001338734.1;NP_001338735.1;NP_001338736.1;NP_001338737.1;NP_001338738.1;NP_001338739.1;NP_001338740.1;NP_001338741.1;NP_001338742.1;NP_001338743.1;NP_001338744.1;NP_001338745.1;NP_001338746.1;NP_001338747.1;NP_001338748.1;NP_001338749.1;NP_001338750.1;NP_001338751.1;NP_001338752.1;NP_001338753…	701	602550	.	.	0.600296	0.980578	1.09362	0.834134	1.58631	2.52306	2.83904	2.15278	-1.23706	1.27017	0.724265	1	1.28907	1.60912	0.66949	1	1.14649	1.51643	0.82231	1	1.59469	1.48165	0.435652	1	1.41831	1.38163	0.555747	1	1.86238	1.64641	1.86238	2.13706	1.86238	2.00809	1.64641	2.13706	1.64641	2.00809	1.86238	1.64641
408	NM_004041,NM_020251,XM_011545034,XM_011545035,XM_017017750,XM_017017751,XM_017017752,XM_017017753,XM_017017754	ARRB1	arrestin beta 1	protein_coding	NP_004032.2;NP_064647.1;XP_011543336.1;XP_011543337.1;XP_016873239.1;XP_016873240.1;XP_016873241.1;XP_016873242.1;XP_016873243.1	711	107940	.	.	4.80226	5.06197	6.21986	6.04469	12.6902	13.0246	16.1468	15.6004	-1.2135	5.47567	0.738299	1	1.01614	5.62012	0.978326	1	-1.22146	5.47135	0.729772	1	1.2331	5.48838	0.717489	1	-1.00656	5.32469	0.991446	1	5.63689	5.36387	5.63689	5.65953	5.63689	5.35467	5.36387	5.65953	5.36387	5.35467	5.63689	5.36387
409	NM_001257328,NM_001257329,NM_001257330,NM_001257331,NM_001330064,NM_004313,NM_199004,NR_047516,XM_011523858,XM_017024645,XM_024450751,XM_024450752,XM_024450753,XR_002958006,XR_002958007	ARRB2	arrestin beta 2	protein_coding	NP_001244257.1;NP_001244258.1;NP_001244259.1;NP_001244260.1;NP_001316993.1;NP_004304.1;NP_945355.1;XP_011522160.1;XP_016880134.1;XP_024306519.1;XP_024306520.1;XP_024306521.1	712	107941	.	.	23.043	23.9445	22.1984	20.8064	60.8922	61.6099	57.6273	53.6982	1.15254	5.44765	0.806451	1	1.05503	5.38079	0.926661	1	1.12515	5.42916	0.838797	1	-1.09243	5.48394	0.878842	1	-1.02434	5.52897	0.967196	1	5.37571	5.57593	5.37571	5.45118	5.37571	5.54196	5.57593	5.45118	5.57593	5.54196	5.37571	5.57593
410	NM_000487,NM_001085425,NM_001085426,NM_001085427,NM_001085428,NM_001362782,XM_011530691,XM_017028800,XM_024452241	ARSA	arylsulfatase A	protein_coding	NP_000478.3;NP_001078894.2;NP_001078895.2;NP_001078896.2;NP_001078897.1;NP_001349711.1;XP_011528993.1;XP_016884289.1;XP_024308009.1	713	607574	.	.	9.82571	12.8886	13.1774	11.1388	25.9649	33.1627	34.2088	28.7475	-1.06137	5.05011	0.91855	1	1.12754	5.18161	0.836086	1	1.03554	5.11779	0.952418	1	1.19674	5.14174	0.75664	1	1.09909	5.07616	0.870701	1	5.13285	5.04943	5.13285	5.30138	5.13285	5.18182	5.04943	5.30138	5.04943	5.18182	5.13285	5.04943
411	NM_000046,NM_198709,XM_011543390,XM_011543391,XM_011543392,XM_011543393,XM_017009471,XR_001742065,XR_001742066	ARSB	arylsulfatase B	protein_coding	NP_000037.2;NP_942002.1;XP_011541692.1;XP_011541693.1;XP_011541694.1;XP_011541695.1;XP_016864960.1	714	611542	.	.	8.78185	9.1945	9.31722	10.3563	23.2064	23.6577	24.1876	26.728	-1.09751	5.65968	0.872469	1	-1.08522	5.66747	0.88785	1	-1.12295	5.64397	0.841333	1	1.01133	5.59917	0.984857	1	-1.02318	5.57455	0.968751	1	5.75143	5.6198	5.75143	5.63572	5.75143	5.58742	5.6198	5.63572	5.6198	5.58742	5.75143	5.6198
412	NM_000351,NM_001320750,NM_001320751,NM_001320752,NM_001320753,NM_001320754	STS	steroid sulfatase	protein_coding	NP_000342.3;NP_001307679.1;NP_001307680.1;NP_001307681.2;NP_001307682.1;NP_001307683.1	11425	300747	.	.	10.3557	9.21493	9.02294	10.4318	27.3654	23.7103	23.4237	26.923	1.03136	6.2586	0.957642	1	-1.16717	6.12899	0.789352	1	-1.15352	6.13678	0.805025	1	-1.20376	6.15313	0.748538	1	-1.18969	6.16079	0.763966	1	6.25459	6.29856	6.25459	6.03473	6.25459	6.05144	6.29856	6.03473	6.29856	6.05144	6.25459	6.29856
414	NM_001669,NM_009589,XM_005274514,XM_005274515	ARSD	arylsulfatase D	protein_coding	NP_001660.2;NP_033667.2;XP_005274571.1;XP_005274572.1	717	300002	.	.	6.27406	6.78066	7.30634	7.49617	16.5795	17.4468	18.9673	19.3465	-1.16929	5.263	0.787277	1	-1.04608	5.3393	0.938379	1	-1.13298	5.2841	0.829486	1	1.11778	5.22835	0.84775	1	1.03206	5.16874	0.956984	1	5.40479	5.1849	5.40479	5.34136	5.40479	5.22919	5.1849	5.34136	5.1849	5.22919	5.40479	5.1849
415	NM_000047,NM_001282628,NM_001282631,NM_001369079,NM_001369080,XM_005274519,XM_005274521,XM_011545521,XM_017029526	ARSL	arylsulfatase L	protein_coding	NP_000038.2;NP_001269557.1;NP_001269560.2;NP_001356008.1;NP_001356009.1;XP_005274576.1;XP_005274578.1;XP_011543823.1;XP_016885015.1	719	300180	.	.	51.1901	45.5287	47.1347	50.1045	135.272	117.147	122.362	129.312	1.05984	6.93456	0.919994	1	-1.08238	6.83607	0.891145	1	-1.11138	6.81784	0.855073	1	-1.14715	6.88023	0.812286	1	-1.17789	6.86256	0.776997	1	6.90375	6.98692	6.90375	6.79054	6.90375	6.75274	6.98692	6.79054	6.98692	6.75274	6.90375	6.98692
420	NM_001354646,NM_021071	ART4	ADP-ribosyltransferase 4 (Dombrock blood group)	protein_coding	NP_001341575.1;NP_066549.2	726	110600	.	.	0.015445	0.045335	0.018219	0.040746	0.040814	0.116648	0.047297	0.10516	-2.29411	-2.36725	0.284498	1	-2.22089	-2.34555	0.370924	1	1.08924	-1.87472	1	1	1.03282	-2.93442	1	1	2.50164	-2.28154	0.244301	1	0.301128	0.137625	0.301128	0.142004	0.301128	0.325368	0.137625	0.142004	0.137625	0.325368	0.301128	0.137625
421	NM_001670,XM_005261242,XM_005261243,XM_005261244,XM_006724243,XM_006724245,XM_006724246,XM_006724247,XM_006724248,XM_006724249,XM_006724250,XM_011530179,XM_011530180,XM_011530181,XM_011530182,XM_011530183,XM_024452249,XR_937863,XR_937864	ARVCF	ARVCF delta catenin family member	protein_coding	NP_001661.1;XP_005261299.1;XP_005261300.1;XP_005261301.1;XP_006724306.1;XP_006724308.1;XP_006724309.1;XP_006724310.1;XP_006724311.1;XP_006724312.1;XP_006724313.1;XP_011528481.1;XP_011528482.1;XP_011528483.1;XP_011528484.1;XP_011528485.1;XP_024308017.1	728	602269	.	.	3.0725	3.79264	5.19311	3.38681	8.11922	9.75859	13.4814	8.74084	-1.03348	3.78792	0.955377	1	1.55572	4.16491	0.447343	1	1.04927	3.84648	0.935243	1	1.60781	4.14596	0.414753	1	1.08441	3.82329	0.890028	1	3.90779	3.86348	3.90779	4.51069	3.90779	3.97267	3.86348	4.51069	3.86348	3.97267	3.90779	3.86348
427	NM_001127505,NM_001363743,NM_004315,NM_177924,XM_005273504	ASAH1	N-acylsphingosine amidohydrolase 1	protein_coding	NP_001120977.1;NP_001350672.1;NP_004306.3;NP_808592.2;XP_005273561.1	735	613468	.	.	53.5165	70.6151	79.4379	42.846	141.42	181.695	206.222	110.579	1.29803	7.20808	0.651958	1	1.84562	7.51638	0.292127	1	1.62424	7.39957	0.403103	1	1.42186	7.66	0.54313	1	1.2513	7.55466	0.698123	1	7.01852	7.3923	7.01852	7.89752	7.01852	7.71401	7.3923	7.89752	7.3923	7.71401	7.01852	7.3923
432	NM_001197216,NM_001671,XM_011523861	ASGR1	asialoglycoprotein receptor 1	protein_coding	NP_001184145.1;NP_001662.1;XP_011522163.1	742	108360	.	.	9.13921	9.18575	14.7619	9.36347	24.1508	23.6352	38.3221	24.1657	1.0116	3.78882	0.986161	1	1.55078	4.13113	0.450722	1	-1.04224	3.75081	0.943648	1	1.533	4.13709	0.462824	1	-1.05433	3.75915	0.928588	1	3.87881	3.89433	3.87881	4.47662	3.87881	3.82326	3.89433	4.47662	3.89433	3.82326	3.87881	3.89433
433	NM_001181,NM_001201352,NM_080912,NM_080913,NM_080914,XM_005256648,XM_006721524,XM_006721526,XM_011523862,XM_011523863,XM_011523864,XM_011523865,XM_011523866,XM_017024651,XM_017024652,XM_017024653,XM_024450755,XM_024450756,XM_024450757	ASGR2	asialoglycoprotein receptor 2	protein_coding	NP_001172.1;NP_001188281.1;NP_550434.1;NP_550435.1;NP_550436.1;XP_005256705.1;XP_006721587.2;XP_006721589.1;XP_011522164.2;XP_011522165.1;XP_011522166.1;XP_011522167.1;XP_011522168.1;XP_016880140.1;XP_016880141.1;XP_016880142.1;XP_024306523.1;XP_024306524.1;XP_024306525.1	743	108361	.	.	34.8021	31.3985	37.9775	32.8887	91.9662	80.7894	98.5899	84.8809	1.08304	5.71588	0.890575	1	1.10546	5.73132	0.862634	1	-1.04316	5.62699	0.94209	1	1.0207	5.78702	0.972069	1	-1.12979	5.68682	0.833075	1	5.68464	5.79758	5.68464	5.82661	5.68464	5.62488	5.79758	5.82661	5.79758	5.62488	5.68464	5.79758
435	NM_000048,NM_001024943,NM_001024944,NM_001024946	ASL	argininosuccinate lyase	protein_coding	NP_000039.2;NP_001020114.1;NP_001020115.1;NP_001020117.1	746	608310	.	.	18.0517	16.4723	20.3001	18.0354	47.7024	42.3837	52.6993	46.5465	1.03768	5.49227	0.949429	1	1.11117	5.54339	0.855704	1	-1.12324	5.3839	0.841091	1	1.07082	5.5688	0.906132	1	-1.16557	5.41233	0.791376	1	5.49666	5.54886	5.49666	5.64555	5.49666	5.33291	5.54886	5.64555	5.54886	5.33291	5.49666	5.54886
436	gene-ASLP1	ASLP1	argininosuccinate lyase pseudogene 1	pseudogene	.	747	.	.	.	1.00141	1.62123	1.49108	0.688982	2.64628	4.17147	3.87087	1.77816	1.49696	0.280402	0.509703	1	2.12425	0.598196	0.217073	1	2.28005	0.669952	0.181173	1	1.4191	0.799902	0.562703	1	1.52312	0.860472	0.492524	1	0.959776	1.27238	0.959776	1.58959	0.959776	1.65857	1.27238	1.58959	1.27238	1.65857	0.959776	1.27238
439	NM_001371488,NM_001371489,NM_004317	GET3	guided entry of tail-anchored proteins factor 3, ATPase	protein_coding	NP_001358417.1;NP_001358418.1;NP_004308.2	752	601913	.	.	36.542	39.4225	48.29	41.2677	96.5639	101.435	125.361	106.506	-1.08791	5.79248	0.884411	1	1.15723	5.96115	0.800814	1	-1.06972	5.80414	0.907469	1	1.25897	5.906	0.690708	1	1.017	5.7426	0.977073	1	5.87599	5.75658	5.87599	6.08333	5.87599	5.78046	5.75658	6.08333	5.75658	5.78046	5.87599	5.75658
440	NM_001178075,NM_001178076,NM_001178077,NM_001352496,NM_001673,NM_133436,NM_183356	ASNS	asparagine synthetase (glutamine-hydrolyzing)	protein_coding	NP_001171546.1;NP_001171547.1;NP_001171548.1;NP_001339425.1;NP_001664.3;NP_597680.2;NP_899199.2	753	108370	.	.	82.8629	84.7198	25.158	26.5231	218.969	217.987	65.3105	68.4521	3.23113	7.20728	0.0478866	1	-1.06821	6.07964	0.909363	1	3.12547	7.17084	0.0542328	1	-3.45151	7.18524	0.0371816	1	-1.03381	7.79426	0.954154	1	6.14631	7.82424	6.14631	6.05251	6.14631	7.77649	7.82424	6.05251	7.82424	7.77649	6.14631	7.82424
443	NM_000049,NM_001128085,XM_017024661,XM_024450764,XR_934026	ASPA	aspartoacylase	protein_coding	NP_000040.1;NP_001121557.1;XP_016880150.1;XP_024306532.1	756	608034	.	.	1.29338	1.60786	1.02859	0.750243	3.41781	4.13706	2.67024	1.93626	1.62739	2.54347	0.406545	1	1.2564	2.32447	0.70074	1	1.79913	2.63488	0.318607	1	-1.29529	2.67566	0.658295	1	1.10552	2.92314	0.864977	1	2.43564	3.03176	2.43564	2.70957	2.43564	3.15958	3.03176	2.70957	3.03176	3.15958	2.43564	3.03176
444	NM_001164750,NM_001164751,NM_001164752,NM_001164753,NM_001164754,NM_001164755,NM_001164756,NM_004318,NM_020164,NM_032466,NM_032467,NM_032468,XM_005251235,XM_005251236,XM_005251239,XM_005251240,XM_005251242,XM_005251243,XM_005251244,XM_005251246,XM_005251247,XM_017013419,XM_017013420,XM_017013421,XM_017013422,XM_017013424,XM_017013425,XM_017013426,XM_017013427,XM_017013428,XM_017013429,XM_01701343…	ASPH	aspartate beta-hydroxylase	protein_coding	NP_001158222.1;NP_001158223.1;NP_001158224.1;NP_001158225.1;NP_001158226.1;NP_001158227.1;NP_001158228.1;NP_004309.2;NP_064549.1;NP_115855.1;NP_115856.1;NP_115857.1;XP_005251292.1;XP_005251293.1;XP_005251296.1;XP_005251297.1;XP_005251299.1;XP_005251300.1;XP_005251301.1;XP_005251303.1;XP_005251304.1;XP_016868908.1;XP_016868909.1;XP_016868910.1;XP_016868911.1;XP_016868913.1;XP_016868914.1;XP_016868…	757	600582	.	.	59.0428	63.8231	70.4888	61.7576	156.023	164.219	182.99	159.387	1.01308	8.24386	0.982105	1	1.10449	8.30792	0.863388	1	1.00814	8.24031	0.98886	1	1.09023	8.31684	0.881107	1	-1.0049	8.24966	0.993304	1	8.23909	8.25778	8.23909	8.38201	8.23909	8.25075	8.25778	8.38201	8.25778	8.25075	8.23909	8.25778
445	NM_000050,NM_054012,XM_005272200,XM_011518705,XM_017014729	ASS1	argininosuccinate synthase 1	protein_coding	NP_000041.2;NP_446464.1;XP_005272257.1;XP_011517007.1;XP_016870218.1	758	603470	.	.	5.75415	6.17369	6.38711	5.08394	15.2056	15.8851	16.581	13.1209	1.17516	3.24503	0.782674	1	1.25863	3.2993	0.693191	1	1.17858	3.24724	0.780032	1	1.07103	3.40613	0.907395	1	1.00291	3.35782	0.998142	1	3.27612	3.48664	3.27612	3.5771	3.27612	3.49047	3.48664	3.5771	3.48664	3.49047	3.27612	3.48664
447	gene-ASS1P2	ASS1P2	argininosuccinate synthetase 1 pseudogene 2	pseudogene	.	765	.	.	.	0.059981	0.123415	0.097057	0.168097	0.158503	0.31755	0.251961	0.433833	-2.4397	-2.15038	0.244301	1	-1.72524	-1.99112	0.466687	1	-1.4074	-1.89992	0.644899	1	1.41436	-2.57963	0.777046	1	1.7349	-2.43015	0.526437	1	0.358221	0.156256	0.358221	0.217285	0.358221	0.262703	0.156256	0.217285	0.156256	0.262703	0.358221	0.156256
462	NM_000488,NM_001365052	SERPINC1	serpin family C member 1	protein_coding	NP_000479.1;NP_001351981.1	775	107300	.	.	10.4381	10.506	10.2958	9.01271	27.583	27.0324	26.7281	23.2604	1.25308	4.16097	0.698064	1	1.23435	4.14894	0.717402	1	1.25589	4.16277	0.695146	1	-1.01517	4.30319	0.98025	1	1.00225	4.3155	0.997866	1	4.07464	4.38275	4.07464	4.36207	4.07464	4.38584	4.38275	4.36207	4.38275	4.38584	4.07464	4.38275
463	NM_001164766,NM_006885,NR_163978,XM_005255957,XM_017023229,XM_017023251,XM_024450275,XM_024450276,XM_024450291	ZFHX3	zinc finger homeobox 3	protein_coding	NP_001158238.1;NP_008816.3;XP_005256014.1;XP_016878718.1;XP_016878740.1;XP_024306043.1;XP_024306044.1;XP_024306059.1	777	104155	.	.	2.57932	2.38228	3.16495	2.75744	6.81598	6.12968	8.21625	7.11655	-1.02524	5.55641	0.966033	1	1.1169	5.65622	0.848691	1	-1.17633	5.46183	0.779186	1	1.14508	5.63926	0.815024	1	-1.14737	5.44252	0.812394	1	5.60333	5.56812	5.60333	5.75973	5.60333	5.37426	5.56812	5.75973	5.56812	5.37426	5.60333	5.56812
466	NM_005171,XM_011538386,XM_011538387,XM_011538388,XM_017019331,XM_017019332,XM_017019333,XM_017019334,XM_017019335,XM_017019336	ATF1	activating transcription factor 1	protein_coding	NP_005162.1;XP_011536688.1;XP_011536689.1;XP_011536690.1;XP_016874820.1;XP_016874821.1;XP_016874822.1;XP_016874823.1;XP_016874824.1;XP_016874825.1	783	123803	.	.	10.1518	10.7757	11.1699	9.6639	26.8266	27.7262	28.997	24.9411	1.10139	4.76864	0.868137	1	1.14446	4.79792	0.816283	1	1.11706	4.77932	0.848925	1	1.03911	4.86432	0.947774	1	1.01423	4.84656	0.981168	1	4.75024	4.88463	4.75024	4.93814	4.75024	4.90433	4.88463	4.93814	4.88463	4.90433	4.75024	4.88463
467	NM_001030287,NM_001040619,NM_001206484,NM_001206486,NM_001206488,NM_001674,XM_005273146,XM_011509579,XR_001737203	ATF3	activating transcription factor 3	protein_coding	NP_001025458.1;NP_001035709.1;NP_001193413.2;NP_001193415.1;NP_001193417.2;NP_001665.1;XP_005273203.1;XP_011507881.1	785	603148	.	.	5.614	7.86803	8.49572	5.54768	14.8353	20.2447	22.055	14.3177	1.03602	3.77632	0.951929	1	1.4403	4.03741	0.530514	1	1.3018	3.95322	0.650349	1	1.39022	4.05798	0.571015	1	1.25654	3.97512	0.694571	1	3.85091	3.89849	3.85091	4.34644	3.85091	4.20809	3.89849	4.34644	3.89849	4.20809	3.85091	3.89849
468	NM_001675,NM_182810,XM_017028807	ATF4	activating transcription factor 4	protein_coding	NP_001666.2;NP_877962.1;XP_016884296.1	786	604064	.	.	238.113	269.178	198.916	167.181	629.225	692.603	516.389	431.468	1.18186	8.81988	0.772375	1	-1.19293	8.57269	0.760079	1	1.10853	8.77057	0.858392	1	-1.40987	8.70878	0.552741	1	-1.06615	8.8899	0.911682	1	8.6977	8.93822	8.6977	8.44387	8.6977	8.84601	8.93822	8.44387	8.93822	8.84601	8.6977	8.93822
469	gene-ATF4P1	ATF4P1	activating transcription factor 4 pseudogene 1	pseudogene	.	789	.	.	.	0.043399	0.042706	0.052744	0.038372	0.114684	0.109885	0.136923	0.099031	1.07589	-3.3254	1	1	1.32729	-3.19473	0.818193	1	1.00379	-3.38091	1	1	1.23415	-3.19703	1	1	-1.07204	-3.3726	1	1	0.0926355	0.0996248	0.0926355	0.122554	0.0926355	0.0929852	0.0996248	0.122554	0.0996248	0.0929852	0.0926355	0.0996248
471	NM_004044,XM_017004187,XM_024452919	ATIC	5-aminoimidazole-4-carboxamide ribonucleotide formyltransferase/IMP cyclohydrolase	protein_coding	NP_004035.2;XP_016859676.1;XP_024308687.1	794	601731	.	.	89.1139	82.6393	76.4476	88.2636	235.488	212.634	198.459	227.795	1.05266	7.62954	0.929266	1	-1.16711	7.48489	0.789151	1	-1.08536	7.53416	0.887277	1	-1.22857	7.52523	0.721717	1	-1.14252	7.57315	0.817615	1	7.59927	7.67295	7.59927	7.37758	7.59927	7.48173	7.67295	7.37758	7.67295	7.48173	7.59927	7.67295
472	NM_000051,NM_001351834,NM_001351835,NM_001351836,XM_005271562,XM_006718843,XM_006718845,XM_011542840,XM_011542842,XM_011542843,XM_011542844,XM_011542845,XM_017017789,XM_017017790,XM_017017791,XM_017017792,XR_002957150	ATM	ATM serine/threonine kinase	protein_coding	NP_000042.3;NP_001338763.1;NP_001338764.1;NP_001338765.1;XP_005271619.2;XP_006718906.1;XP_006718908.1;XP_011541142.1;XP_011541144.1;XP_011541145.1;XP_011541146.1;XP_011541147.1;XP_016873278.1;XP_016873279.1;XP_016873280.1;XP_016873281.1	795	607585	.	.	3.72412	3.80098	3.92397	4.01663	9.84115	9.78004	10.1867	10.3663	-1.03539	5.76621	0.952378	1	-1.02075	5.77635	0.972022	1	-1.069	5.74371	0.90841	1	1.01434	5.75119	0.98071	1	-1.03247	5.71799	0.956243	1	5.81611	5.76685	5.81611	5.78701	5.81611	5.72161	5.76685	5.78701	5.76685	5.72161	5.81611	5.76685
473	NM_001042681,NM_001042682,NM_012102	RERE	arginine-glutamic acid dipeptide repeats	protein_coding	NP_001036146.1;NP_001036147.1;NP_036234.3	9965	605226	.	.	22.1925	24.6873	23.8303	23.4999	58.6448	63.5211	61.8637	60.6496	-1.02526	7.59947	0.965632	1	-1.00048	7.61701	0.999442	1	1.03492	7.64233	0.952683	1	1.02477	7.59911	0.966293	1	1.06107	7.62474	0.918306	1	7.62446	7.58865	7.62446	7.62377	7.62446	7.67374	7.58865	7.62377	7.58865	7.67374	7.62446	7.58865
475	NM_004045	ATOX1	antioxidant 1 copper chaperone	protein_coding	NP_004036.1	798	602270	.	.	49.0485	45.4	49.6308	49.9785	129.613	116.815	128.842	128.987	1.01858	4.70604	0.97543	1	-1.01867	4.67946	0.975318	1	-1.12524	4.61001	0.839144	1	-1.03759	4.6928	0.949885	1	-1.14615	4.62407	0.814289	1	4.74579	4.77136	4.74579	4.72011	4.74579	4.58225	4.77136	4.72011	4.77136	4.58225	4.74579	4.77136
476	NM_000701,NM_001160233,NM_001160234,XM_017001360,XM_017001361,XR_002956654	ATP1A1	ATPase Na+/K+ transporting subunit alpha 1	protein_coding	NP_000692.2;NP_001153705.1;NP_001153706.1;XP_016856849.1;XP_016856850.1	799	182310	.	.	590.778	548.873	546.433	592.59	1561.16	1412.27	1418.55	1529.39	1.03502	11.2478	0.952443	1	-1.0968	11.1576	0.872837	1	-1.10219	11.1542	0.866146	1	-1.13521	11.1838	0.826132	1	-1.1408	11.1805	0.819521	1	11.2233	11.2729	11.2233	11.0901	11.2233	11.083	11.2729	11.0901	11.2729	11.083	11.2233	11.2729
477	NM_000702	ATP1A2	ATPase Na+/K+ transporting subunit alpha 2	protein_coding	NP_000693.1	800	182340	.	.	0.305793	0.324532	0.184957	0.216633	0.808073	0.835032	0.480151	0.559098	1.46992	0.706419	0.524473	1	-1.1823	0.290901	0.793547	1	1.47171	0.707791	0.52736	1	-1.73796	0.611406	0.360614	1	1.0012	0.948962	1	1	1.19734	1.53693	1.19734	1.0659	1.19734	1.53806	1.53693	1.0659	1.53693	1.53806	1.19734	1.53693
481	NM_001677	ATP1B1	ATPase Na+/K+ transporting subunit beta 1	protein_coding	NP_001668.1	804	182330	.	.	176.478	178.584	219.398	204.549	466.35	459.503	569.559	527.909	-1.11654	8.88051	0.848615	1	1.06065	9.00094	0.918786	1	-1.17067	8.84864	0.784987	1	1.18426	8.92595	0.769681	1	-1.04848	8.76506	0.934669	1	8.96065	8.80196	8.96065	9.04543	8.96065	8.73381	8.80196	9.04543	8.80196	8.73381	8.96065	8.80196
482	NM_001303263,NM_001678	ATP1B2	ATPase Na+/K+ transporting subunit beta 2	protein_coding	NP_001290192.1;NP_001669.3	805	182331	.	.	0.176243	0.255742	0.355992	0.139208	0.465731	0.658031	0.924159	0.359275	1.30647	-0.676596	0.675267	1	2.52431	-0.0830824	0.146239	1	1.78477	-0.410879	0.374129	1	1.93238	0.0202256	0.291123	1	1.36612	-0.279155	0.627749	1	0.598319	0.741618	0.598319	1.20185	0.598319	0.940154	0.741618	1.20185	0.741618	0.940154	0.598319	0.741618
483	NM_001679	ATP1B3	ATPase Na+/K+ transporting subunit beta 3	protein_coding	NP_001670.1	806	601867	.	.	41.364	44.9255	47.9678	45.4154	109.306	115.595	124.525	117.21	-1.05752	6.48449	0.923079	1	1.04449	6.55601	0.94014	1	-1.03312	6.50093	0.955217	1	1.10457	6.51707	0.863484	1	1.02361	6.46048	0.967974	1	6.53937	6.45958	6.53937	6.60151	6.53937	6.49288	6.45958	6.60151	6.45958	6.49288	6.53937	6.45958
485	gene-ATP1B1P1	ATP1B1P1	ATPase Na+/K+ transporting subunit beta 1 pseudogene 1	pseudogene	.	809	.	.	.	0.005716	0.011294	0.02999	0.023703	0.015104	0.029059	0.077854	0.061175	-2.23597	-3.69802	0.744784	1	1.11084	-3.30021	1	1	-1.63103	-3.6164	1	1	2.48894	-3.64355	0.553371	1	1.37422	-4.01123	1	1	0.0926355	0.0406791	0.0926355	0.102838	0.0926355	0.0565071	0.0406791	0.102838	0.0406791	0.0565071	0.0926355	0.0406791
487	NM_001286075,NM_004320,NM_173201	ATP2A1	ATPase sarcoplasmic/endoplasmic reticulum Ca2+ transporting 1	protein_coding	NP_001273004.1;NP_004311.1;NP_775293.1	811	108730	.	.	0.620032	0.643318	0.698227	0.736142	1.63846	1.65528	1.8126	1.89987	-1.13936	1.42809	0.836148	1	-1.06583	1.47413	0.922694	1	-1.16976	1.40949	0.794752	1	1.069	1.38009	0.915694	1	-1.02668	1.31216	0.9771	1	1.93924	1.80241	1.93924	1.87177	1.93924	1.7754	1.80241	1.87177	1.80241	1.7754	1.93924	1.80241
488	NM_001681,NM_170665,XM_005253888,XM_011538402,XR_002957329,XR_243009	ATP2A2	ATPase sarcoplasmic/endoplasmic reticulum Ca2+ transporting 2	protein_coding	NP_001672.1;NP_733765.1;XP_005253945.1;XP_011536704.1	812	108740	.	.	61.9994	62.908	72.0108	75.5475	163.836	161.864	186.941	194.977	-1.18315	9.29974	0.770903	1	-1.06611	9.37053	0.911722	1	-1.22774	9.27553	0.72247	1	1.10979	9.25043	0.856833	1	-1.03769	9.14689	0.948925	1	9.41801	9.17576	9.41801	9.3258	9.41801	9.12248	9.17576	9.3258	9.17576	9.12248	9.41801	9.17576
489	NM_005173,NM_174953,NM_174954,NM_174955,NM_174956,NM_174957,NM_174958,XM_011523881,XM_011523882,XM_011523884,XM_011523885,XM_011523888,XM_011523889,XM_011523892,XM_017024692,XM_017024693	ATP2A3	ATPase sarcoplasmic/endoplasmic reticulum Ca2+ transporting 3	protein_coding	NP_005164.2;NP_777613.1;NP_777614.1;NP_777615.1;NP_777616.1;NP_777617.1;NP_777618.1;XP_011522183.1;XP_011522184.1;XP_011522186.1;XP_011522187.1;XP_011522190.1;XP_011522191.1;XP_011522194.1;XP_016880181.1;XP_016880182.1	813	601929	.	.	0.720053	0.703858	1.25517	0.977427	1.90278	1.81105	3.25843	2.52259	-1.27317	2.16919	0.682285	1	1.28075	2.52189	0.674121	1	-1.36226	2.12624	0.599158	1	1.63062	2.37869	0.408132	1	-1.06998	1.93766	0.910839	1	2.58662	2.30223	2.58662	2.89008	2.58662	2.22494	2.30223	2.89008	2.30223	2.22494	2.58662	2.30223
490	NM_001001323,NM_001366520,NM_001366521,NM_001366522,NM_001366523,NM_001366524,NM_001366525,NM_001366526,NM_001366527,NM_001366528,NM_001366529,NM_001366530,NM_001366531,NM_001366532,NM_001682,XM_017019357,XM_024448991,XM_024448993,XR_002957330	ATP2B1	ATPase plasma membrane Ca2+ transporting 1	protein_coding	NP_001001323.1;NP_001353449.1;NP_001353450.1;NP_001353451.1;NP_001353452.1;NP_001353453.1;NP_001353454.1;NP_001353455.1;NP_001353456.1;NP_001353457.1;NP_001353458.1;NP_001353459.1;NP_001353460.1;NP_001353461.1;NP_001673.2;XP_016874846.1;XP_024304759.1;XP_024304761.1	814	108731	.	.	42.419	45.8317	41.818	40.8828	112.094	117.926	108.56	105.512	1.07252	8.35029	0.903527	1	1.00916	8.3055	0.987464	1	1.09478	8.3657	0.875411	1	-1.06279	8.35664	0.916043	1	1.02076	8.41479	0.971664	1	8.30334	8.40404	8.30334	8.31645	8.30334	8.43359	8.40404	8.31645	8.40404	8.43359	8.30334	8.40404
491	NM_001001331,NM_001330611,NM_001353564,NM_001363862,NM_001683,XM_005265179,XM_006713175,XM_011533752,XM_017006481,XM_017006482,XM_017006483,XM_017006484,XM_017006485,XM_017006486,XM_017006487,XM_017006488,XM_017006489,XM_017006492	ATP2B2	ATPase plasma membrane Ca2+ transporting 2	protein_coding	NP_001001331.1;NP_001317540.1;NP_001340493.1;NP_001350791.1;NP_001674.2;XP_005265236.1;XP_006713238.1;XP_011532054.1;XP_016861970.1;XP_016861971.1;XP_016861972.1;XP_016861973.1;XP_016861974.1;XP_016861975.1;XP_016861976.1;XP_016861977.1;XP_016861978.1;XP_016861981.1	815	108733	.	.	7.23465	6.38797	10.9798	9.54893	19.1179	16.4364	28.5037	24.6444	-1.26482	6.25012	0.68473	1	1.10741	6.48512	0.86002	1	-1.57206	6.11985	0.43553	1	1.40067	6.33414	0.560647	1	-1.24291	5.92247	0.707076	1	6.426	6.0915	6.426	6.57157	6.426	5.7829	6.0915	6.57157	6.0915	5.7829	6.426	6.0915
493	NM_001001396,NM_001365783,NM_001365784,NM_001684	ATP2B4	ATPase plasma membrane Ca2+ transporting 4	protein_coding	NP_001001396.1;NP_001352712.1;NP_001352713.1;NP_001675.3	817	108732	.	.	12.3602	13.1418	11.6589	11.9219	32.6623	33.8144	30.2667	30.7686	1.08265	6.87564	0.890793	1	-1.02477	6.79969	0.966387	1	1.07818	6.87253	0.896446	1	-1.10947	6.85877	0.857405	1	-1.00414	6.92874	0.994443	1	6.82957	6.94317	6.82957	6.79458	6.82957	6.93725	6.94317	6.79458	6.94317	6.93725	6.82957	6.94317
498	NM_001001935,NM_001001937,NM_001257334,NM_001257335,NM_004046,XM_017025789	ATP5F1A	ATP synthase F1 subunit alpha	protein_coding	NP_001001935.1;NP_001001937.1;NP_001244263.1;NP_001244264.1;NP_004037.1;XP_016881278.1	823	164360	.	.	212.212	205.515	207.884	233.777	560.78	528.798	539.668	603.343	-1.07767	8.94731	0.896928	1	-1.15062	8.9026	0.808054	1	-1.1645	8.89458	0.792022	1	-1.06769	8.84587	0.9097	1	-1.08057	8.83753	0.893256	1	9.00299	8.89528	9.00299	8.801	9.00299	8.78374	8.89528	8.801	8.89528	8.78374	9.00299	8.89528
501	NM_001182,NM_001201377,NM_001202404	ALDH7A1	aldehyde dehydrogenase 7 family member A1	protein_coding	NP_001173.2;NP_001188306.1;NP_001189333.2	877	107323	.	.	14.2954	14.3195	11.2126	13.9819	37.7764	36.8444	29.108	36.0852	1.06117	6.23613	0.918404	1	-1.26125	6.03498	0.688397	1	1.0018	6.19395	0.997796	1	-1.3384	6.08337	0.614631	1	-1.05926	6.23732	0.92084	1	6.21167	6.2962	6.21167	5.88189	6.21167	6.21423	6.2962	5.88189	6.2962	6.21423	6.21167	6.2962
506	NM_001686	ATP5F1B	ATP synthase F1 subunit beta	protein_coding	NP_001677.2	830	102910	.	.	448.578	425.611	415.382	494.394	1185.39	1095.11	1078.33	1275.96	-1.06172	9.85525	0.917378	1	-1.20362	9.77031	0.74831	1	-1.18725	9.7793	0.766321	1	-1.13365	9.72376	0.828011	1	-1.11823	9.73304	0.846529	1	9.89927	9.81296	9.89927	9.6322	9.89927	9.65193	9.81296	9.6322	9.81296	9.65193	9.89927	9.81296
509	NM_001001973,NM_001320886,NM_005174,XM_017016290	ATP5F1C	ATP synthase F1 subunit gamma	protein_coding	NP_001001973.1;NP_001307815.1;NP_005165.1;XP_016871779.1	833	108729	.	.	174.389	177.555	171.681	178.256	460.831	456.855	445.685	460.051	1.01613	7.76342	0.97798	1	-1.05008	7.71701	0.932642	1	-1.02597	7.73344	0.964671	1	-1.06702	7.72887	0.910624	1	-1.04252	7.74517	0.942581	1	7.7583	7.78128	7.7583	7.68814	7.7583	7.72149	7.78128	7.68814	7.78128	7.72149	7.7583	7.78128
513	NM_001001975,NM_001687	ATP5F1D	ATP synthase F1 subunit delta	protein_coding	NP_001001975.1;NP_001678.1	837	603150	.	.	25.8271	22.8582	26.6915	27.0857	68.2492	58.8149	69.2915	69.9041	-1.04428	4.72069	0.941052	1	-1.03877	4.72447	0.94836	1	-1.2375	4.60595	0.713497	1	1.00531	4.69288	0.993463	1	-1.18502	4.57178	0.769936	1	4.8026	4.74237	4.8026	4.74973	4.8026	4.50737	4.74237	4.74973	4.74237	4.50737	4.8026	4.74237
514	NM_006886	ATP5F1E	ATP synthase F1 subunit epsilon	protein_coding	NP_008817.1	838	606153	.	.	39.683	34.8965	39.8961	41.4518	104.864	89.7898	103.571	106.981	-1.00621	7.35468	0.991574	1	-1.05066	7.32393	0.931912	1	-1.214	7.22601	0.737252	1	-1.04418	7.31935	0.94043	1	-1.20651	7.22112	0.745322	1	7.36763	7.35875	7.36763	7.29677	7.36763	7.08973	7.35875	7.29677	7.35875	7.08973	7.36763	7.35875
515	NM_001688	ATP5PB	ATP synthase peripheral stalk-membrane subunit b	protein_coding	NP_001679.2	840	603270	.	.	62.706	63.8393	64.6277	66.2189	165.704	164.26	167.774	170.901	-1.01722	7.56458	0.97651	1	-1.03612	7.55148	0.951095	1	-1.06009	7.53535	0.919597	1	-1.01858	7.53898	0.974665	1	-1.04214	7.52272	0.943103	1	7.58415	7.55964	7.58415	7.53322	7.58415	7.50042	7.55964	7.53322	7.55964	7.50042	7.58415	7.55964
516	NM_001002027,NM_005175	ATP5MC1	ATP synthase membrane subunit c locus 1	protein_coding	NP_001002027.1;NP_005166.1	841	603192	.	.	77.7855	70.8405	73.3948	85.4337	205.552	182.275	190.534	220.492	-1.05462	5.77126	0.927028	1	-1.16973	5.70048	0.786591	1	-1.222	5.67167	0.729112	1	-1.10914	5.65963	0.858099	1	-1.15871	5.63002	0.799158	1	5.83383	5.75849	5.83383	5.61194	5.83383	5.55018	5.75849	5.61194	5.75849	5.55018	5.83383	5.75849
517	NM_001002031,NM_001330269,NM_001369753,NM_001369754,NM_001369755,NM_001369756,NM_001369757,NM_001369758,NM_005176,NR_163135,NR_163136,NR_163137,XM_017019460,XM_017019461	ATP5MC2	ATP synthase membrane subunit c locus 2	protein_coding	NP_001002031.1;NP_001317198.1;NP_001356682.1;NP_001356683.1;NP_001356684.1;NP_001356685.1;NP_001356686.1;NP_001356687.1;NP_005167.3;XP_016874949.1;XP_016874950.1	842	603193	.	.	208.265	194.867	191.678	202.118	550.35	501.399	497.598	521.636	1.04192	7.24711	0.943432	1	-1.05962	7.17602	0.920247	1	-1.07461	7.1662	0.900955	1	-1.10404	7.20678	0.864026	1	-1.11966	7.19717	0.844944	1	7.22655	7.28541	7.22655	7.14357	7.22655	7.12346	7.28541	7.14357	7.28541	7.12346	7.22655	7.28541
518	NM_001002258,NM_001190329,NM_001689	ATP5MC3	ATP synthase membrane subunit c locus 3	protein_coding	NP_001002258.1;NP_001177258.1;NP_001680.1	843	602736	.	.	83.2794	80.5704	89.1873	86.4422	220.07	207.31	231.531	223.094	1.00111	7.95058	0.998548	1	1.02213	7.96566	0.969837	1	-1.09323	7.8869	0.877375	1	1.02099	7.96644	0.971367	1	-1.09445	7.88773	0.875848	1	7.95542	7.95702	7.95542	7.98688	7.95542	7.82736	7.95702	7.98688	7.95702	7.82736	7.95542	7.95702
521	NM_007100,NR_033743	ATP5ME	ATP synthase membrane subunit e	protein_coding	NP_009031.1	846	601519	.	.	219.399	172.645	230.896	234.029	579.771	444.222	599.409	603.995	-1.02705	6.25121	0.963408	1	-1.02225	6.25456	0.96988	1	-1.38203	6.05569	0.576372	1	1.0047	6.23519	0.993793	1	-1.34563	6.03352	0.608107	1	6.28834	6.25033	6.28834	6.257	6.28834	5.82857	6.25033	6.257	6.25033	5.82857	6.28834	6.25033
522	NM_001003696,NM_001003697,NM_001003701,NM_001003703,NM_001320266,NM_001320267,NM_001685	ATP5PF	ATP synthase peripheral stalk subunit F6	protein_coding	NP_001003696.1;NP_001003697.1;NP_001003701.1;NP_001003703.1;NP_001307195.1;NP_001307196.1;NP_001676.2	847	603152	.	.	52.1931	49.9739	58.4255	52.7445	137.923	128.584	151.673	136.126	-1.01759	6.16636	0.976209	1	1.08472	6.23873	0.888308	1	-1.05546	6.14044	0.925818	1	1.1038	6.22667	0.864496	1	-1.03722	6.12756	0.949811	1	6.19805	6.17324	6.19805	6.31384	6.19805	6.12126	6.17324	6.31384	6.17324	6.12126	6.19805	6.17324
523	NM_001690	ATP6V1A	ATPase H+ transporting V1 subunit A	protein_coding	NP_001681.2	851	607027	.	.	44.8863	53.3451	52.3044	47.0568	118.614	137.259	135.783	121.447	-1.00994	7.87675	0.98642	1	1.09907	7.95362	0.870107	1	1.10909	7.96048	0.857758	1	1.11	7.94682	0.856637	1	1.12011	7.95371	0.844328	1	7.88977	7.87556	7.88977	8.02551	7.88977	8.03855	7.87556	8.02551	7.87556	8.03855	7.88977	7.87556
525	NM_001692,XM_011532907	ATP6V1B1	ATPase H+ transporting V1 subunit B1	protein_coding	NP_001683.2;XP_011531209.1	853	192132	.	.	0.862856	0.521964	0.804336	0.719854	2.28014	1.34303	2.08807	1.85783	1.2602	0.797534	0.703298	1	1.15553	0.729879	0.819757	1	-1.39819	0.399228	0.601401	1	-1.09058	0.889045	0.892766	1	-1.7621	0.59975	0.348576	1	1.32694	1.53693	1.32694	1.4561	1.32694	1.05555	1.53693	1.4561	1.53693	1.05555	1.32694	1.53693
526	NM_001693,XR_002956632,XR_002956633	ATP6V1B2	ATPase H+ transporting V1 subunit B2	protein_coding	NP_001684.2	854	606939	.	.	21.9273	25.2625	26.5099	23.9685	57.9439	65.0012	68.8201	61.8591	-1.03537	6.26396	0.952282	1	1.16865	6.4056	0.787589	1	1.05594	6.32859	0.925158	1	1.20998	6.38263	0.741736	1	1.09329	6.30439	0.877503	1	6.30659	6.25709	6.30659	6.5288	6.30659	6.38416	6.25709	6.5288	6.25709	6.38416	6.30659	6.25709
527	NM_001198569,NM_001694	ATP6V0C	ATPase H+ transporting V0 subunit c	protein_coding	NP_001185498.1;NP_001685.1	855	108745	.	.	92.5711	109.224	147.791	104.815	244.623	281.036	383.667	270.511	-1.09093	6.909	0.880362	1	1.39479	7.23029	0.565349	1	1.02116	6.98558	0.971238	1	1.52163	7.17913	0.468818	1	1.11401	6.92481	0.851833	1	6.98152	6.85699	6.98152	7.45835	6.98152	7.01149	6.85699	7.45835	6.85699	7.01149	6.98152	6.85699
528	NM_001695	ATP6V1C1	ATPase H+ transporting V1 subunit C1	protein_coding	NP_001686.1	856	603097	.	.	9.38394	12.9108	15.7263	10.338	24.7975	33.2199	40.8258	26.6807	-1.06144	5.95635	0.918117	1	1.50419	6.323	0.481276	1	1.22186	6.15046	0.729102	1	1.59661	6.28915	0.420033	1	1.29693	6.11231	0.653235	1	6.02042	5.93576	6.02042	6.60195	6.02042	6.30546	5.93576	6.60195	5.93576	6.30546	6.02042	5.93576
529	NM_001039366,NM_001039367,NM_001696	ATP6V1E1	ATPase H+ transporting V1 subunit E1	protein_coding	NP_001034455.1;NP_001034456.1;NP_001687.1	857	108746	.	.	162.61	190.55	234.119	171.477	429.705	490.291	607.776	442.555	-1.01569	7.95848	0.97857	1	1.35037	8.20254	0.60351	1	1.08738	8.03135	0.884701	1	1.37155	8.193	0.584938	1	1.10444	8.02062	0.863456	1	7.97523	7.95286	7.97523	8.4071	7.97523	8.09563	7.95286	8.4071	7.95286	8.09563	7.97523	7.95286
533	NM_001039457,NM_001294333,NM_004047	ATP6V0B	ATPase H+ transporting V0 subunit b	protein_coding	NP_001034546.1;NP_001281262.1;NP_004038.1	861	603717	.	.	95.7316	99.7086	144.134	126.163	252.975	256.553	374.173	325.608	-1.26692	6.97848	0.682443	1	1.12627	7.22739	0.836995	1	-1.27055	6.97663	0.678812	1	1.4269	7.07684	0.539189	1	-1.00287	6.79572	0.996216	1	7.14896	6.81033	7.14896	7.31937	7.14896	6.80624	6.81033	7.31937	6.81033	6.80624	7.14896	6.81033
534	NM_001204078,NM_130463,NM_138282	ATP6V1G2	ATPase H+ transporting V1 subunit G2	protein_coding	NP_001191007.1;NP_569730.1;NP_612139.1	862	606853	.	.	0.273219	0.336983	0.396233	0.430009	0.721994	0.867068	1.02863	1.10979	-1.50504	-0.822022	0.550384	1	-1.09362	-0.622467	0.935029	1	-1.2769	-0.729123	0.737854	1	1.37629	-0.892662	0.651315	1	1.17878	-1.01293	0.81466	1	0.719476	0.514974	0.719476	0.669996	0.719476	0.590692	0.514974	0.669996	0.514974	0.590692	0.719476	0.514974
535	NM_001130020,NM_001130021,NM_001378522,NM_001378523,NM_001378530,NM_001378531,NM_001378532,NM_001378533,NM_001378534,NM_001378535,NM_001378536,NM_001378537,NM_001378538,NM_001378539,NM_001378540,NM_001378541,NM_001378542,NM_001378543,NM_001378544,NM_001378545,NM_001378546,NM_001378547,NM_001378548,NM_001378549,NM_001378550,NM_001378551,NM_001378552,NM_001378554,NM_001378556,NM_001378557,NM_005177…	ATP6V0A1	ATPase H+ transporting V0 subunit a1	protein_coding	NP_001123492.1;NP_001123493.1;NP_001365451.1;NP_001365452.1;NP_001365459.1;NP_001365460.1;NP_001365461.1;NP_001365462.1;NP_001365463.1;NP_001365464.1;NP_001365465.1;NP_001365466.1;NP_001365467.1;NP_001365468.1;NP_001365469.1;NP_001365470.1;NP_001365471.1;NP_001365472.1;NP_001365473.1;NP_001365474.1;NP_001365475.1;NP_001365476.1;NP_001365477.1;NP_001365478.1;NP_001365479.1;NP_001365480.1;NP_001365…	865	192130	.	.	15.7265	18.4649	19.9315	16.3913	41.5581	47.5108	51.7423	42.3034	-1.01801	6.21762	0.975618	1	1.19822	6.36676	0.754565	1	1.0875	6.29219	0.884787	1	1.21981	6.35503	0.731209	1	1.10709	6.27986	0.86042	1	6.24894	6.22353	6.24894	6.5067	6.24894	6.36843	6.22353	6.5067	6.22353	6.36843	6.24894	6.22353
537	NM_001183,XM_011531179	ATP6AP1	ATPase H+ transporting accessory protein 1	protein_coding	NP_001174.2;XP_011529481.1	868	300197	.	.	57.9461	65.5463	77.4223	60.3744	153.125	168.653	200.989	155.817	-1.00304	7.08874	0.995952	1	1.28776	7.28485	0.661861	1	1.07714	7.14552	0.897736	1	1.29168	7.28289	0.658043	1	1.08042	7.14338	0.893557	1	7.10115	7.0968	7.10115	7.46367	7.10115	7.20761	7.0968	7.46367	7.0968	7.20761	7.10115	7.0968
538	NM_000052,NM_001282224,NR_104109	ATP7A	ATPase copper transporting alpha	protein_coding	NP_000043.4;NP_001269153.1	869	300011	.	.	0.567735	0.820561	1.13557	0.77109	1.50027	2.11133	2.94795	1.99007	-1.30429	2.66774	0.652981	1	1.46266	3.14632	0.51707	1	1.04293	2.87698	0.944248	1	1.90775	3.00205	0.271476	1	1.36029	2.70249	0.60054	1	3.02895	2.6984	3.02895	3.52063	3.02895	3.08231	2.6984	3.52063	2.6984	3.08231	3.02895	2.6984
539	NM_001697	ATP5PO	ATP synthase peripheral stalk subunit OSCP	protein_coding	NP_001688.1	850	600828	.	.	116.23	121.271	115.332	124.288	307.143	312.035	299.404	320.77	-1.03006	6.66673	0.959295	1	-1.08972	6.62731	0.881935	1	-1.04751	6.65483	0.936132	1	-1.05792	6.60517	0.922528	1	-1.01694	6.63312	0.976986	1	6.70144	6.65913	6.70144	6.57872	6.70144	6.63514	6.65913	6.57872	6.65913	6.63514	6.70144	6.65913
540	NM_000053,NM_001005918,NM_001243182,NM_001330578,NM_001330579,XM_005266423,XM_005266424,XM_005266430,XM_005266431,XM_006719837,XM_011535117,XM_017020627,XR_941604	ATP7B	ATPase copper transporting beta	protein_coding	NP_000044.2;NP_001005918.1;NP_001230111.1;NP_001317507.1;NP_001317508.1;XP_005266480.1;XP_005266481.1;XP_005266487.1;XP_005266488.1;XP_006719900.1;XP_011533419.1;XP_016876116.1	870	606882	.	.	10.0102	9.25283	9.39398	10.3739	26.4524	23.8078	24.3869	26.7734	1.00519	6.17898	0.993144	1	-1.10698	6.10381	0.860638	1	-1.12205	6.09453	0.842281	1	-1.11273	6.10772	0.853578	1	-1.12787	6.09847	0.835253	1	6.19446	6.20183	6.19446	6.04993	6.19446	6.03073	6.20183	6.04993	6.20183	6.03073	6.19446	6.20183
541	gene-ALDH7A1P1	ALDH7A1P1	aldehyde dehydrogenase 7 family member A1 pseudogene 1	pseudogene	.	878	.	.	.	0.013674	0.022007	0.003755	0.012498	0.036133	0.056625	0.009748	0.032255	-1.14943	-4.02451	1	1	-2.09871	-4.19047	1	1	1.57426	-3.76362	0.744784	1	-1.83293	-4.29756	1	1	1.81335	-3.8602	0.744784	1	0.0470611	0.0406791	0.0470611	0.0211623	0.0470611	0.0748614	0.0406791	0.0211623	0.0406791	0.0748614	0.0470611	0.0406791
545	NM_001184,NM_001354579,XM_011512924,XM_011512925,XR_001740179,XR_001740180,XR_001740181,XR_001740182,XR_002959543,XR_924148	ATR	ATR serine/threonine kinase	protein_coding	NP_001175.2;NP_001341508.1;XP_011511226.1;XP_011511227.1	882	601215	.	.	3.08578	3.31115	2.99264	3.18305	8.15431	8.5197	7.76892	8.21498	-1.00471	4.83772	0.994247	1	-1.08856	4.78124	0.884096	1	1.02122	4.85628	0.971745	1	-1.08346	4.77765	0.890458	1	1.02603	4.85282	0.9652	1	4.88909	4.88254	4.88909	4.77096	4.88909	4.91837	4.88254	4.77096	4.88254	4.91837	4.88909	4.88254
546	NM_000489,NM_138270,XM_005262153,XM_005262154,XM_005262155,XM_005262156,XM_005262157,XM_006724666,XM_006724667,XM_006724668,XM_017029601,XM_017029602,XM_017029603,XM_017029604,XM_017029605,XM_017029606,XM_017029607,XM_017029608,XM_017029609,XM_017029610,XM_017029611,XR_001755700	ATRX	ATRX chromatin remodeler	protein_coding	NP_000480.3;NP_612114.2;XP_005262210.2;XP_005262211.2;XP_005262212.2;XP_005262213.2;XP_005262214.2;XP_006724729.1;XP_006724730.1;XP_006724731.1;XP_016885090.1;XP_016885091.1;XP_016885092.1;XP_016885093.1;XP_016885094.1;XP_016885095.1;XP_016885096.1;XP_016885097.1;XP_016885098.1;XP_016885099.1;XP_016885100.1	886	300032	.	.	7.16258	8.06207	7.44402	6.97145	18.9274	20.744	19.3248	17.9922	1.01591	6.39725	0.978452	1	1.05392	6.4242	0.927797	1	1.09779	6.45467	0.871888	1	1.03741	6.43528	0.94951	1	1.08061	6.46552	0.893422	1	6.40244	6.42495	6.40244	6.47733	6.40244	6.53554	6.42495	6.47733	6.42495	6.53554	6.40244	6.42495
549	NM_001306190,NM_001351431,NM_001351432,NM_001351433,NM_001698,XM_005252066,XM_005252067,XM_005252069,XM_005252072,XM_006717150,XM_011518800,XM_011518803,XM_017014849,XR_001746328,XR_001746329	AUH	AU RNA binding methylglutaconyl-CoA hydratase	protein_coding	NP_001293119.1;NP_001338360.1;NP_001338361.1;NP_001338362.1;NP_001689.1;XP_005252123.1;XP_005252124.1;XP_005252126.1;XP_005252129.1;XP_006717213.1;XP_011517102.1;XP_011517105.1;XP_016870338.1	890	600529	.	.	8.40861	9.66288	8.15318	9.53432	22.2201	24.8629	21.1657	24.6066	-1.03737	4.53183	0.95032	1	-1.14619	4.46306	0.814519	1	1.02554	4.57629	0.966082	1	-1.1049	4.43501	0.863995	1	1.06387	4.5503	0.915541	1	4.61622	4.56548	4.61622	4.42793	4.61622	4.65115	4.56548	4.42793	4.56548	4.65115	4.61622	4.56548
550	NM_181575,NR_126510,NR_126511	AUP1	AUP1 lipid droplet regulating VLDL assembly factor	protein_coding	NP_853553.1	891	602434	.	.	77.0817	81.2845	89.7999	85.5769	203.692	209.148	233.121	220.861	-1.06565	7.09529	0.912461	1	1.03407	7.1648	0.953873	1	-1.06996	7.09246	0.906906	1	1.10196	7.12041	0.866612	1	-1.00405	7.04577	0.994558	1	7.1503	7.05924	7.1503	7.19831	7.1503	7.05345	7.05924	7.19831	7.05924	7.05345	7.1503	7.05924
552	NM_000706	AVPR1A	arginine vasopressin receptor 1A	protein_coding	NP_000697.1	895	600821	.	.	5.44804	5.66471	4.38849	5.09736	14.3967	14.5755	11.3926	13.1555	1.10941	5.19909	0.858014	1	-1.17456	5.01092	0.781475	1	1.08702	5.18367	0.885776	1	-1.30308	5.09368	0.647882	1	-1.0206	5.2572	0.97234	1	5.16187	5.30769	5.16187	4.93675	5.16187	5.27902	5.30769	4.93675	5.30769	5.27902	5.16187	5.30769
558	NM_001278599,NM_001699,NM_021913	AXL	AXL receptor tyrosine kinase	protein_coding	NP_001265528.1;NP_001690.2;NP_068713.2	905	109135	.	.	0.482743	0.513342	0.589276	0.804512	1.27567	1.32084	1.52977	2.07632	-1.43308	1.67509	0.546748	1	-1.25577	1.75685	0.706738	1	-1.48196	1.65407	0.506216	1	1.1412	1.49316	0.830618	1	-1.0341	1.37122	0.956035	1	2.24193	1.84896	2.24193	1.98918	2.24193	1.81415	1.84896	1.98918	1.84896	1.81415	2.24193	1.84896
567	NM_004048,XM_005254549,XR_002957658	B2M	beta-2-microglobulin	protein_coding	NP_004039.1;XP_005254606.1	914	109700	.	.	435.882	485.967	509.384	432.143	1151.84	1250.41	1322.37	1115.3	1.045	8.85686	0.939252	1	1.16452	8.9388	0.791995	1	1.10207	8.89656	0.866342	1	1.11437	8.96848	0.85124	1	1.05461	8.92711	0.926643	1	8.82783	8.89121	8.82783	9.04713	8.82783	8.96776	8.89121	9.04713	8.89121	8.96776	8.82783	8.89121
570	NM_001127610,NM_001374715,NM_001701	BAAT	bile acid-CoA:amino acid N-acyltransferase	protein_coding	NP_001121082.1;NP_001361644.1;NP_001692.1	932	602938	.	.	0.998083	0.66609	0.615147	0.652503	2.63748	1.71387	1.59693	1.68401	1.56458	1.69863	0.451889	1	-1.09294	1.27945	0.885205	1	-1.01084	1.33308	0.99192	1	-1.71002	1.64817	0.367558	1	-1.58158	1.68831	0.436623	1	1.80877	2.29805	1.80877	1.71826	1.80877	1.79767	2.29805	1.71826	2.29805	1.79767	1.80877	2.29805
571	NM_001186,NM_206866,NR_027655	BACH1	BTB domain and CNC homolog 1	protein_coding	NP_001177.1;NP_996749.1	935	602751	.	.	6.2711	8.08225	8.25111	6.35143	16.5717	20.7959	21.42	16.3921	1.03198	5.3208	0.957093	1	1.28372	5.48926	0.666357	1	1.26174	5.47531	0.688128	1	1.24395	5.50915	0.70621	1	1.22264	5.4954	0.72847	1	5.33303	5.37734	5.33303	5.68545	5.33303	5.66102	5.37734	5.68545	5.37734	5.66102	5.33303	5.37734
572	NM_004322,NM_032989	BAD	BCL2 associated agonist of cell death	protein_coding	NP_004313.1;NP_116784.1	936	603167	.	.	12.8317	13.508	13.716	12.5217	33.9083	34.7566	35.6069	32.3167	1.04251	3.91811	0.944101	1	1.06133	3.93138	0.91954	1	1.02305	3.90421	0.969996	1	1.01806	3.96052	0.976618	1	-1.01902	3.93392	0.975266	1	3.97929	4.03562	3.97929	4.05988	3.97929	4.01011	4.03562	4.05988	4.03562	4.01011	3.97929	4.03562
573	NM_001172415,NM_001349286,NM_001349299,NM_004323	BAG1	BAG cochaperone 1	protein_coding	NP_001165886.1;NP_001336215.1;NP_001336228.1;NP_004314.6	937	601497	.	.	4.5216	4.72347	5.33683	5.34256	11.9485	12.1536	13.8545	13.7883	-1.13757	4.3984	0.824691	1	-1.01195	4.47986	0.984578	1	-1.15619	4.38736	0.802889	1	1.12414	4.38929	0.840637	1	-1.01637	4.29078	0.978572	1	4.54936	4.37183	4.54936	4.53296	4.54936	4.34955	4.37183	4.53296	4.37183	4.34955	4.54936	4.37183
576	NM_001294335,NM_001294336,NM_001364857,XM_011541848,XM_011541849,XM_011541858,XM_017001899,XM_017001900,XM_017001901,XM_017001902,XM_017001903,XM_017001904,XM_017001905,XM_017001906,XM_017001907,XM_017001908,XM_017001909,XM_017001910,XM_017001911,XM_017001912,XM_024448673,XR_001737343	ADGRB2	adhesion G protein-coupled receptor B2	protein_coding	NP_001281264.1;NP_001281265.1;NP_001351786.1;XP_011540150.1;XP_011540151.1;XP_011540160.1;XP_016857388.1;XP_016857389.1;XP_016857390.1;XP_016857391.1;XP_016857392.1;XP_016857393.1;XP_016857394.1;XP_016857395.1;XP_016857396.1;XP_016857397.1;XP_016857398.1;XP_016857399.1;XP_016857400.1;XP_016857401.1;XP_024304441.1	944	602683	.	.	0.545281	0.501707	0.459312	0.699028	1.44093	1.29091	1.19238	1.80408	-1.23091	1.96516	0.728373	1	-1.54758	1.82702	0.46555	1	-1.44678	1.86423	0.533033	1	-1.25728	1.65467	0.701418	1	-1.17538	1.69694	0.785647	1	2.39983	2.16177	2.39983	1.91198	2.39983	1.98401	2.16177	1.91198	2.16177	1.98401	2.39983	2.16177
578	NM_001188,XM_011514779,XM_011514780	BAK1	BCL2 antagonist/killer 1	protein_coding	NP_001179.1;XP_011513081.1;XP_011513082.1	949	600516	.	.	9.96227	10.1329	13.0541	10.7021	26.3258	26.0724	33.8887	27.6206	-1.03716	4.6452	0.950523	1	1.20598	4.81265	0.746877	1	-1.07618	4.61921	0.899787	1	1.2508	4.78882	0.69963	1	-1.03762	4.59213	0.949857	1	4.72514	4.67452	4.72514	4.98601	4.72514	4.62336	4.67452	4.98601	4.67452	4.62336	4.72514	4.67452
579	NM_001189	NKX3-2	NK3 homeobox 2	protein_coding	NP_001180.1	951	602183	.	.	0.735195	1.18669	0.954114	0.821951	1.94279	3.05338	2.47689	2.12133	-1.07221	1.00038	0.926265	1	1.152	1.15492	0.817829	1	1.41651	1.32123	0.556304	1	1.23521	1.10719	0.727552	1	1.51883	1.27794	0.487817	1	1.6037	1.53693	1.6037	1.74394	1.6037	1.95953	1.53693	1.74394	1.53693	1.95953	1.6037	1.53693
580	NM_000465,NM_001282543,NM_001282545,NM_001282548,NM_001282549,NR_104212,NR_104215,NR_104216,XM_017004613,XM_017004614,XR_002959322	BARD1	BRCA1 associated RING domain 1	protein_coding	NP_000456.2;NP_001269472.1;NP_001269474.1;NP_001269477.1;NP_001269478.1;XP_016860102.1;XP_016860103.1	952	601593	.	.	4.28878	4.26641	3.17036	3.91825	11.3333	10.9776	8.2303	10.1124	1.12788	4.64845	0.836023	1	-1.31124	4.37691	0.640899	1	1.03274	4.58242	0.956443	1	-1.47893	4.4779	0.500672	1	-1.09213	4.67018	0.879591	1	4.6172	4.78415	4.6172	4.24441	4.6172	4.66181	4.78415	4.24441	4.78415	4.66181	4.6172	4.78415
581	NM_001291428,NM_001291429,NM_001291430,NM_001291431,NM_004324,NM_138761,NM_138763,NM_138764,NR_027882,XM_017027077	BAX	BCL2 associated X, apoptosis regulator	protein_coding	NP_001278357.1;NP_001278358.1;NP_001278359.1;NP_001278360.1;NP_004315.1;NP_620116.1;NP_620118.1;NP_620119.2;XP_016882566.1	959	600040	.	.	39.6888	41.3881	45.2673	39.7359	104.88	106.493	117.514	102.552	1.00557	5.60071	0.992768	1	1.10822	5.67272	0.859265	1	1.01429	5.60693	0.980832	1	1.10208	5.67643	0.866777	1	1.00867	5.61085	0.988469	1	5.62531	5.63316	5.62531	5.7707	5.62531	5.64537	5.63316	5.7707	5.63316	5.64537	5.62531	5.63316
582	NM_024649	BBS1	Bardet-Biedl syndrome 1	protein_coding	NP_078925.3	966	209901	.	.	12.1886	13.0399	11.8198	11.7938	32.2089	33.552	30.6844	30.4381	1.07275	5.49836	0.903731	1	-1.00912	5.44031	0.987951	1	1.08172	5.50456	0.892316	1	-1.08254	5.49199	0.89126	1	1.00836	5.55399	0.988914	1	5.47853	5.57766	5.47853	5.46572	5.47853	5.58941	5.57766	5.46572	5.57766	5.58941	5.47853	5.57766
583	NM_001377456,NM_031885,NR_165293,NR_165294,NR_165295,NR_165296,NR_165297,XR_933379	BBS2	Bardet-Biedl syndrome 2	protein_coding	NP_001364385.1;NP_114091.4	967	606151	.	.	9.03199	9.70212	9.07581	9.08955	23.8675	24.9639	23.5609	23.4588	1.03187	4.77085	0.957511	1	-1.00524	4.74431	0.993582	1	1.04767	4.78197	0.936553	1	-1.03728	4.76704	0.950251	1	1.01531	4.80409	0.979711	1	4.79917	4.84283	4.79917	4.79189	4.79917	4.864	4.84283	4.79189	4.84283	4.864	4.79917	4.84283
585	NM_001252678,NM_001320665,NM_033028,NR_045565,NR_045566,XM_011521848,XM_011521849,XM_011521851,XM_017022450,XM_017022452,XM_017022453,XM_017022454	BBS4	Bardet-Biedl syndrome 4	protein_coding	NP_001239607.1;NP_001307594.1;NP_149017.2;XP_011520150.1;XP_011520151.1;XP_011520153.1;XP_016877939.1;XP_016877941.1;XP_016877942.1;XP_016877943.1	969	600374	.	.	6.3631	8.13553	6.69698	7.46583	16.8148	20.933	17.3854	19.2682	-1.1415	4.3082	0.820149	1	-1.1631	4.2957	0.795118	1	1.07145	4.45106	0.905974	1	-1.01893	4.19627	0.975242	1	1.22306	4.36201	0.728808	1	4.46523	4.2835	4.46523	4.25784	4.46523	4.56044	4.2835	4.25784	4.2835	4.56044	4.46523	4.2835
586	NM_001178091,NM_001178092,NM_001178093,NM_001178094,NM_005504,XM_017019768,XR_001748835	BCAT1	branched chain amino acid transaminase 1	protein_coding	NP_001171562.1;NP_001171563.1;NP_001171564.1;NP_001171565.1;NP_005495.2;XP_016875257.1	976	113520	.	.	10.7676	10.2983	5.91757	7.96416	28.4538	26.4977	15.3621	20.5543	1.39494	6.61776	0.565356	1	-1.37807	6.14498	0.579747	1	1.25461	6.53066	0.694949	1	-1.92233	6.44224	0.261901	1	-1.11185	6.76338	0.854495	1	6.37475	6.85004	6.37475	5.91865	6.37475	6.69847	6.85004	5.91865	6.85004	6.69847	6.37475	6.85004
587	NM_001164773,NM_001190,NM_001284325,XM_024451630	BCAT2	branched chain amino acid transaminase 2	protein_coding	NP_001158245.1;NP_001181.2;NP_001271254.1;XP_024307398.1	977	113530	.	.	14.0443	13.0044	13.4585	15.0222	37.1128	33.4608	34.9384	38.7701	-1.02821	4.7165	0.962419	1	-1.09537	4.67227	0.875674	1	-1.17146	4.62669	0.78521	1	-1.06531	4.65138	0.913664	1	-1.13932	4.6052	0.822327	1	4.78796	4.74929	4.78796	4.6615	4.78796	4.56856	4.74929	4.6615	4.74929	4.56856	4.78796	4.74929
593	NM_000709,NM_001164783	BCKDHA	branched chain keto acid dehydrogenase E1 subunit alpha	protein_coding	NP_000700.1;NP_001158255.1	986	608348	.	.	20.7841	18.9364	22.0641	25.4229	54.9229	48.7238	57.2785	65.6126	-1.17795	5.48981	0.777377	1	-1.16491	5.49724	0.792176	1	-1.37203	5.39283	0.58524	1	1.0112	5.37497	0.985107	1	-1.16476	5.26109	0.792365	1	5.63159	5.40048	5.63159	5.41616	5.63159	5.18604	5.40048	5.41616	5.40048	5.18604	5.63159	5.40048
594	NM_000056,NM_001318975,NM_183050,NR_134945,XM_005248756,XM_011536023,XM_011536024,XM_011536025,XR_001743546,XR_001743547,XR_001743548,XR_001743549,XR_002956292	BCKDHB	branched chain keto acid dehydrogenase E1 subunit beta	protein_coding	NP_000047.1;NP_001305904.1;NP_898871.1;XP_005248813.1;XP_011534325.1;XP_011534326.1;XP_011534327.1	987	248611	.	.	7.42671	7.97664	7.41292	7.53941	19.6254	20.5241	19.244	19.4581	-1.03985	4.79388	0.946864	1	-1.14071	4.73001	0.82073	1	1.02558	4.84006	0.965881	1	-1.09699	4.70023	0.873569	1	1.06645	4.81242	0.912061	1	4.8704	4.81599	4.8704	4.68738	4.8704	4.90561	4.81599	4.68738	4.81599	4.90561	4.8704	4.81599
595	NM_053056	CCND1	cyclin D1	protein_coding	NP_444284.1	1582	168461	.	.	45.5306	41.0022	38.1684	47.016	120.317	105.5	99.0856	121.341	1.00528	7.77601	0.992825	1	-1.24565	7.62246	0.703935	1	-1.17198	7.66226	0.783575	1	-1.25222	7.62667	0.697188	1	-1.17817	7.66636	0.77658	1	7.77859	7.78615	7.77859	7.46331	7.77859	7.55077	7.78615	7.46331	7.78615	7.55077	7.77859	7.78615
598	NM_001191,NM_001317919,NM_001317920,NM_001317921,NM_001322239,NM_001322240,NM_001322242,NM_138578,NR_134257,XM_011528964,XM_017027993,XR_001754364,XR_936599	BCL2L1	BCL2 like 1	protein_coding	NP_001182.1;NP_001304848.1;NP_001304849.1;NP_001304850.1;NP_001309168.1;NP_001309169.1;NP_001309171.1;NP_612815.1;XP_011527266.1;XP_016883482.1	992	600039	.	.	136.298	129.26	124.42	149.457	360.175	332.591	322.994	385.726	-1.05487	8.66484	0.926323	1	-1.21562	8.56888	0.735399	1	-1.18011	8.58833	0.774338	1	-1.15239	8.52711	0.80601	1	-1.11873	8.54713	0.845959	1	8.7062	8.62934	8.7062	8.42526	8.7062	8.4679	8.62934	8.42526	8.62934	8.4679	8.7062	8.62934
599	NM_001199839,NM_004050	BCL2L2	BCL2 like 2	protein_coding	NP_001186768.1;NP_004041.2	995	601931	.	.	10.6249	12.124	11.0295	9.78097	28.0768	31.1955	28.6326	25.2432	1.12743	5.34193	0.836117	1	1.11313	5.33221	0.853411	1	1.21236	5.39838	0.739567	1	-1.01285	5.41653	0.982842	1	1.07532	5.47896	0.900394	1	5.28905	5.45792	5.28905	5.43993	5.28905	5.5604	5.45792	5.43993	5.45792	5.5604	5.28905	5.45792
600	gene-BAK1P1	BAK1P1	BCL2 antagonist/killer 1 pseudogene 1	pseudogene	.	996	.	.	.	0.195623	0.185754	0.277181	0.177637	0.516943	0.47795	0.719565	0.458453	1.17216	-1.0527	0.830884	1	1.566	-0.821143	0.513965	1	1.02787	-1.15178	1	1	1.3361	-0.74469	0.648654	1	-1.14045	-1.04898	0.885132	1	0.500269	0.571594	0.500269	0.722619	0.500269	0.512054	0.571594	0.722619	0.571594	0.512054	0.500269	0.571594
602	NM_005178,XM_011527197,XM_011527198,XM_011527200,XM_017027109,XM_017027110	BCL3	BCL3 transcription coactivator	protein_coding	NP_005169.2;XP_011525499.2;XP_011525500.2;XP_011525502.1;XP_016882598.1;XP_016882599.1	998	109560	.	.	21.7061	20.9956	29.2005	23.9643	57.3594	54.0223	75.8047	61.8481	-1.0491	5.71039	0.934274	1	1.21724	5.89329	0.734137	1	-1.14003	5.65306	0.820973	1	1.277	5.86242	0.672723	1	-1.08667	5.61665	0.885972	1	5.7704	5.70254	5.7704	6.04929	5.7704	5.58502	5.70254	6.04929	5.70254	5.58502	5.7704	5.70254
604	NM_001130845,NM_001134738,NM_001706,XM_005247694,XM_011513062	BCL6	BCL6 transcription repressor	protein_coding	NP_001124317.1;NP_001128210.1;NP_001697.2;XP_005247751.1;XP_011511364.1	1001	109565	.	.	6.67077	7.44211	8.57939	8.48945	17.6278	19.1488	22.2722	21.91	-1.14717	4.9954	0.812947	1	1.12603	5.17918	0.837892	1	-1.09202	5.02886	0.87956	1	1.29175	5.08931	0.658733	1	1.0505	4.92894	0.932701	1	5.13148	4.93944	5.13148	5.29813	5.13148	5.00826	4.93944	5.29813	4.93944	5.00826	5.13148	4.93944
605	NM_001024808,NM_020993	BCL7A	BAF chromatin remodeling complex subunit BCL7A	protein_coding	NP_001019979.1;NP_066273.1	1004	601406	.	.	2.48751	3.13847	3.26104	2.84932	6.57336	8.07539	8.46569	7.35365	-1.10319	3.48374	0.867528	1	1.13239	3.64525	0.83187	1	1.07726	3.60736	0.899271	1	1.24924	3.58024	0.702658	1	1.18842	3.54076	0.767254	1	3.66731	3.53727	3.66731	3.83337	3.66731	3.76652	3.53727	3.83337	3.53727	3.76652	3.66731	3.53727
607	NM_004326,XM_005272971,XM_005277417,XM_005277418,XM_017002026	BCL9	BCL9 transcription coactivator	protein_coding	NP_004317.2;XP_005273028.1;XP_005277474.1;XP_005277475.1;XP_016857515.1	1008	602597	.	.	7.27872	7.24984	7.25956	8.33236	19.2344	18.6541	18.8459	21.5046	-1.1036	5.74742	0.864907	1	-1.16874	5.7087	0.787703	1	-1.17724	5.70381	0.778061	1	-1.05903	5.63383	0.921312	1	-1.06673	5.62871	0.911345	1	5.84136	5.70175	5.84136	5.62063	5.84136	5.6104	5.70175	5.62063	5.70175	5.6104	5.84136	5.70175
610	NM_001194	HCN2	hyperpolarization activated cyclic nucleotide gated potassium and sodium channel 2	protein_coding	NP_001185.3	4846	602781	.	.	0.649047	0.844112	0.975396	0.953416	1.71514	2.17192	2.53214	2.46062	-1.41462	1.62442	0.556049	1	1.01094	1.86078	0.994069	1	-1.15421	1.75238	0.813614	1	1.43012	1.63408	0.547139	1	1.22564	1.50849	0.730928	1	2.19569	1.82004	2.19569	2.20798	2.19569	2.03646	1.82004	2.20798	1.82004	2.03646	2.19569	1.82004
613	NM_004327,NM_021574	BCR	BCR activator of RhoGEF and GTPase	protein_coding	NP_004318.3;NP_067585.2	1014	151410	.	.	16.818	16.4213	17.7344	18.3945	44.4423	42.2525	46.0387	47.4733	-1.05388	7.05953	0.92773	1	-1.04879	7.06294	0.934396	1	-1.145	7.0025	0.814784	1	1.00485	7.02466	0.993464	1	-1.08646	6.96258	0.885949	1	7.10706	7.03191	7.10706	7.03884	7.10706	6.91323	7.03191	7.03884	7.03191	6.91323	7.10706	7.03191
617	NM_001079866,NM_001257342,NM_001257343,NM_001257344,NM_001318836,NM_001320717,NM_001371443,NM_001371444,NM_001371446,NM_001371447,NM_001371448,NM_001371449,NM_001371450,NM_001371451,NM_001371452,NM_001371453,NM_001371454,NM_001371455,NM_001371456,NM_001374085,NM_001374086,NM_004328,NR_163955	BCS1L	BCS1 homolog, ubiquinol-cytochrome c reductase complex chaperone	protein_coding	NP_001073335.1;NP_001244271.1;NP_001244272.1;NP_001244273.1;NP_001305765.1;NP_001307646.1;NP_001358372.1;NP_001358373.1;NP_001358375.1;NP_001358376.1;NP_001358377.1;NP_001358378.1;NP_001358379.1;NP_001358380.1;NP_001358381.1;NP_001358382.1;NP_001358383.1;NP_001358384.1;NP_001358385.1;NP_001361014.1;NP_001361015.1;NP_004319.1	1020	603647	.	.	11.9405	12.1589	10.2223	13.5941	31.5534	31.2853	26.5372	35.0842	-1.0298	4.63325	0.960342	1	-1.24689	4.50396	0.703981	1	-1.02936	4.63348	0.960889	1	-1.21081	4.48065	0.741851	1	1.00042	4.61208	1	1	4.70877	4.66804	4.70877	4.40396	4.70877	4.66863	4.66804	4.40396	4.66804	4.66863	4.70877	4.66804
618	NR_001568	BCYRN1	brain cytoplasmic RNA 1	lncRNA	.	1022	606089	.	.	5.67575	4.41549	4.30351	5.39395	14.9984	11.3612	11.172	13.921	1.08992	0.354938	0.902127	1	-1.26168	0.13668	0.713765	1	-1.24468	0.141416	0.728487	1	-1.37518	0.205534	0.603695	1	-1.35665	0.20957	0.621119	1	1.13336	1.20239	1.13336	0.960296	1.13336	0.96988	1.20239	0.960296	1.20239	0.96988	1.13336	1.20239
619	gene-BCYRN1P1	BCYRN1P1	brain cytoplasmic RNA 1, pseudogene 1	pseudogene	.	1023	.	.	.	3.40332	2.51443	2.48921	3.44582	8.99343	6.46972	6.46201	8.89315	1.03487	-0.339927	0.973436	1	-1.401	-0.581438	0.606855	1	-1.39941	-0.588025	0.622775	1	-1.44996	-0.55277	0.58607	1	-1.44831	-0.559121	0.580846	1	0.804102	0.825495	0.804102	0.61538	0.804102	0.61598	0.825495	0.61538	0.825495	0.61598	0.804102	0.825495
622	NM_004051,NM_203314,NM_203315,XM_005269352,XM_005269355,XM_011513067,XM_017007007,XM_017007008,XM_017007009,XM_017007010,XM_017007011,XM_017007012,XM_017007013,XM_017007015,XR_001740229	BDH1	3-hydroxybutyrate dehydrogenase 1	protein_coding	NP_004042.1;NP_976059.1;NP_976060.1;XP_005269409.1;XP_005269412.1;XP_011511369.1;XP_016862496.1;XP_016862497.1;XP_016862498.1;XP_016862499.1;XP_016862500.1;XP_016862501.1;XP_016862502.1;XP_016862504.1	1027	603063	.	.	1.16134	1.28204	1.66147	0.870132	3.06889	3.29872	4.31319	2.24568	1.42106	1.98855	0.552505	1	1.88663	2.24102	0.283976	1	1.42161	1.98902	0.553535	1	1.32763	2.434	0.630753	1	1.00038	2.2163	1	1	2.08729	2.4902	2.08729	2.83437	2.08729	2.49065	2.4902	2.83437	2.4902	2.49065	2.08729	2.4902
624	NM_000623,NM_001379692	BDKRB2	bradykinin receptor B2	protein_coding	NP_000614.1;NP_001366621.1	1030	113503	.	.	0.370845	0.300998	0.42188	0.318013	0.979976	0.774478	1.09521	0.820744	1.19704	0.660505	0.776792	1	1.29981	0.725922	0.671346	1	-1.09098	0.463392	0.897375	1	1.08587	0.838907	0.899954	1	-1.30599	0.60018	0.672476	1	1.26857	1.42614	1.26857	1.50198	1.26857	1.19632	1.42614	1.50198	1.42614	1.19632	1.26857	1.42614
627	NM_001143805,NM_001143806,NM_001143807,NM_001143808,NM_001143809,NM_001143810,NM_001143811,NM_001143812,NM_001143813,NM_001143814,NM_001143816,NM_001709,NM_170731,NM_170732,NM_170733,NM_170734,NM_170735,XM_011520280	BDNF	brain derived neurotrophic factor	protein_coding	NP_001137277.1;NP_001137278.1;NP_001137279.1;NP_001137280.1;NP_001137281.1;NP_001137282.1;NP_001137283.1;NP_001137284.1;NP_001137285.1;NP_001137286.1;NP_001137288.1;NP_001700.2;NP_733927.1;NP_733928.1;NP_733929.1;NP_733930.1;NP_733931.1;XP_011518582.1	1033	113505	.	.	0.194052	0.145449	0.09404	0.107171	0.512792	0.374247	0.244126	0.276592	1.77768	-0.415859	0.368883	1	-1.19845	-0.995547	0.792529	1	1.26848	-0.700867	0.743843	1	-2.13075	-0.510319	0.229407	1	-1.40158	-0.3037	0.598305	1	0.598319	0.937444	0.598319	0.514526	0.598319	0.724592	0.937444	0.514526	0.937444	0.724592	0.598319	0.937444
629	NM_001710	CFB	complement factor B	protein_coding	NP_001701.2	1037	138470	.	.	22.3768	22.8081	25.4432	23.9991	59.1317	58.686	66.0509	61.938	-1.03308	6.00395	0.955385	1	1.04837	6.06172	0.935141	1	-1.07555	5.97562	0.899973	1	1.08306	6.03893	0.890432	1	-1.04111	5.95147	0.944695	1	6.04852	6.00228	6.04852	6.11566	6.04852	5.94509	6.00228	6.11566	6.00228	5.94509	6.04852	6.00228
631	NM_001161705,NM_001195,NM_001278606,NM_001278607,NM_001278608,XM_017028005	BFSP1	beaded filament structural protein 1	protein_coding	NP_001155177.1;NP_001186.1;NP_001265535.1;NP_001265536.1;NP_001265537.1;XP_016883494.1	1040	603307	.	.	0.645998	0.726955	0.614434	0.642552	1.70708	1.87048	1.59508	1.65833	1.12105	0.690935	0.857309	1	-1.07413	0.557087	0.92738	1	1.08856	0.668076	0.897438	1	-1.20417	0.641942	0.77354	1	-1.02986	0.745158	0.977446	1	1.31737	1.41845	1.31737	1.25641	1.31737	1.392	1.41845	1.25641	1.41845	1.392	1.31737	1.41845
632	NM_199173	BGLAP	bone gamma-carboxyglutamate protein	protein_coding	NP_954642.1	1043	112260	.	.	0.126492	0.050756	0.065213	0.258296	0.33426	0.130597	0.169295	0.666622	-1.72302	-2.7698	0.625504	1	-3.26607	-2.98997	0.301936	1	-3.6146	-3.0606	0.239728	1	-1.89851	-3.40527	0.618648	1	-2.10032	-3.47663	0.618648	1	0.200645	0.11875	0.200645	0.0625778	0.200645	0.0565071	0.11875	0.0625778	0.11875	0.0565071	0.200645	0.11875
633	NM_001711,XM_017029724	BGN	biglycan	protein_coding	NP_001702.1;XP_016885213.1	1044	301870	.	.	0.557285	0.442923	0.507996	0.47856	1.47265	1.13966	1.31876	1.23509	1.19565	0.48295	0.777358	1	1.0457	0.382347	0.950692	1	-1.16704	0.241093	0.813905	1	-1.14341	0.508985	0.832785	1	-1.39543	0.381181	0.584161	1	1.16571	1.31446	1.16571	1.20185	1.16571	1.04628	1.31446	1.20185	1.31446	1.04628	1.16571	1.31446
634	NM_001024912,NM_001184813,NM_001184815,NM_001184816,NM_001205344,NM_001712,XM_011527206	CEACAM1	CEA cell adhesion molecule 1	protein_coding	NP_001020083.1;NP_001171742.1;NP_001171744.1;NP_001171745.1;NP_001192273.1;NP_001703.2;XP_011525508.1	1814	109770	.	.	32.1236	38.7528	86.7822	45.6131	84.8882	99.7121	225.288	117.721	-1.36993	7.21553	0.586466	1	1.87899	7.9503	0.278401	1	-1.20705	7.2954	0.744737	1	2.57408	7.80817	0.107523	1	1.13494	7.06491	0.826639	1	7.4329	6.98187	7.4329	8.33895	7.4329	7.16313	6.98187	8.33895	6.98187	7.16313	7.4329	6.98187
635	NM_001713	BHMT	betaine--homocysteine S-methyltransferase	protein_coding	NP_001704.2	1047	602888	.	.	1.16519	1.45887	1.20502	1.52616	3.07906	3.75373	3.12825	3.93879	-1.26013	1.90499	0.701187	1	-1.28062	1.89517	0.678458	1	-1.06968	2.01372	0.914086	1	-1.01626	1.71876	0.987852	1	1.17806	1.85201	0.781333	1	2.36311	2.10056	2.36311	2.08274	2.36311	2.2853	2.10056	2.08274	2.10056	2.2853	2.36311	2.10056
636	NM_001003398,NM_001354186,NM_001354187,NM_001354188,NM_001354189,NM_001363603,NM_001714,NR_148725,XM_011520812,XM_011520813,XM_011520814,XM_011520815,XR_002957369	BICD1	BICD cargo adaptor 1	protein_coding	NP_001003398.1;NP_001341115.1;NP_001341116.1;NP_001341117.1;NP_001341118.1;NP_001350532.1;NP_001705.2;XP_011519114.1;XP_011519115.1;XP_011519116.1;XP_011519117.1	1049	602204	.	.	2.37707	2.68386	1.7772	2.01677	6.28152	6.90566	4.61361	5.20499	1.19581	3.87097	0.759214	1	-1.05242	3.7	0.930253	1	-1.00363	3.73356	0.996916	1	-1.2585	3.83763	0.692472	1	-1.20015	3.86801	0.754001	1	3.83758	4.07899	3.83758	3.76915	3.83758	3.83273	4.07899	3.76915	4.07899	3.83273	3.83758	4.07899
637	NM_001196,NM_001244567,NM_001244569,NM_001244570,NM_001244572,NM_197966,NM_197967	BID	BH3 interacting domain death agonist	protein_coding	NP_001187.1;NP_001231496.1;NP_001231498.1;NP_001231499.1;NP_001231501.1;NP_932070.1;NP_932071.1	1050	601997	.	.	21.4567	18.535	20.5977	22.8294	56.7004	47.6911	53.4719	58.9193	-1.02155	5.7149	0.970954	1	-1.11396	5.65448	0.852249	1	-1.25021	5.57803	0.699748	1	-1.09046	5.63833	0.881242	1	-1.22384	5.56105	0.727166	1	5.7563	5.72612	5.7563	5.60364	5.7563	5.44078	5.72612	5.60364	5.72612	5.44078	5.7563	5.72612
638	NM_001197	BIK	BCL2 interacting killer	protein_coding	NP_001188.1	1051	603392	.	.	0.209832	0.159	0.259827	0.326983	0.554491	0.409111	0.674514	0.843894	-1.51745	-1.65741	0.577471	1	-1.23842	-1.53622	0.820441	1	-2.00072	-1.80958	0.388161	1	1.22539	-1.81796	0.865045	1	-1.31855	-2.13306	0.770753	1	0.430993	0.29723	0.430993	0.356997	0.430993	0.230319	0.29723	0.356997	0.29723	0.230319	0.430993	0.29723
639	NM_001198,NM_182907,XM_006715550,XM_011536062,XM_011536063,XM_011536064,XM_017011187	PRDM1	PR/SET domain 1	protein_coding	NP_001189.2;NP_878911.1;XP_006715613.1;XP_011534364.1;XP_011534365.1;XP_011534366.1;XP_016866676.1	9346	603423	.	.	1.82313	2.15233	2.39925	2.03584	4.8177	5.53801	6.22846	5.2542	-1.10316	3.44242	0.867674	1	1.19398	3.64493	0.76144	1	1.05599	3.55116	0.928341	1	1.31715	3.58172	0.63628	1	1.16492	3.4839	0.794216	1	3.62915	3.49947	3.62915	3.8659	3.62915	3.70156	3.49947	3.8659	3.49947	3.70156	3.62915	3.49947
641	NM_000057,NM_001287246,NM_001287247,NM_001287248,XM_006720632,XM_011521881,XM_011521882	BLM	BLM RecQ like helicase	protein_coding	NP_000048.1;NP_001274175.1;NP_001274176.1;NP_001274177.1;XP_006720695.1;XP_011520183.1;XP_011520184.1	1058	604610	.	.	5.50338	6.30336	4.61455	5.38627	14.5429	16.2187	11.9794	13.9012	1.0437	4.9761	0.941699	1	-1.2651	4.78533	0.685253	1	1.11207	5.02354	0.854839	1	-1.32038	4.82011	0.631838	1	1.06551	5.05291	0.913141	1	4.98963	5.04943	4.98963	4.66235	4.98963	5.1383	5.04943	4.66235	5.04943	5.1383	4.98963	5.04943
642	NM_000386	BLMH	bleomycin hydrolase	protein_coding	NP_000377.1	1059	602403	.	.	31.6468	32.6277	30.3703	34.9491	83.6282	83.952	78.8417	90.1983	-1.06375	6.42339	0.915014	1	-1.16363	6.36212	0.79333	1	-1.09473	6.40344	0.875697	1	-1.09389	6.31486	0.876765	1	-1.02912	6.35754	0.960577	1	6.483	6.39486	6.483	6.267	6.483	6.35394	6.39486	6.267	6.39486	6.35394	6.483	6.39486
644	NM_000712,NM_001253823,XM_011515474,XM_017012520,XM_024446867	BLVRA	biliverdin reductase A	protein_coding	NP_000703.2;NP_001240752.1;XP_011513776.1;XP_016868009.1;XP_024302635.1	1062	109750	.	.	32.7364	30.0291	27.2793	33.0239	86.5075	77.2657	70.8175	85.2298	1.04037	5.33825	0.945919	1	-1.1818	5.19401	0.773231	1	-1.11833	5.23094	0.84709	1	-1.22951	5.22518	0.721393	1	-1.16349	5.26132	0.793829	1	5.34426	5.39999	5.34426	5.10971	5.34426	5.1871	5.39999	5.10971	5.39999	5.1871	5.34426	5.39999
645	NM_000713	BLVRB	biliverdin reductase B	protein_coding	NP_000704.1	1063	600941	.	.	78.0871	78.3203	96.7517	66.6135	206.349	201.521	251.169	171.919	1.2168	6.01691	0.734548	1	1.43612	6.15298	0.532181	1	1.1504	5.97303	0.808713	1	1.18024	6.27581	0.774498	1	-1.05772	6.11145	0.922862	1	5.89219	6.17096	5.89219	6.40698	5.89219	6.09115	6.17096	6.40698	6.17096	6.09115	5.89219	6.17096
648	NM_005180	BMI1	BMI1 proto-oncogene, polycomb ring finger	protein_coding	NP_005171.4	1066	164831	.	.	15.1773	21.3421	19.7324	16.8701	40.1067	54.9139	51.2255	43.5391	-1.07085	5.98602	0.905985	1	1.1565	6.14324	0.8016	1	1.23759	6.19648	0.712547	1	1.23845	6.09821	0.711672	1	1.32528	6.15311	0.626561	1	6.05573	5.9585	6.05573	6.26256	6.05573	6.3591	5.9585	6.26256	5.9585	6.3591	6.05573	5.9585
649	NM_001199,NM_006129,NR_033403,NR_033404	BMP1	bone morphogenetic protein 1	protein_coding	NP_001190.1;NP_006120.1	1067	112264	.	.	19.6778	18.4892	18.0625	18.5959	51.9995	47.5732	46.8904	47.9932	1.08889	6.03693	0.883112	1	-1.04274	5.94434	0.942588	1	-1.03353	5.95057	0.954787	1	-1.13543	6.0083	0.826291	1	-1.1254	6.01425	0.838233	1	5.99627	6.11729	5.99627	5.93686	5.99627	5.94944	6.11729	5.93686	6.11729	5.94944	5.99627	6.11729
650	NM_001200	BMP2	bone morphogenetic protein 2	protein_coding	NP_001191.1	1069	112261	.	.	41.0532	38.7882	32.3659	33.1281	108.485	99.8033	84.0222	85.4987	1.28632	7.20275	0.663272	1	-1.03512	6.98506	0.952488	1	1.14551	7.11104	0.814178	1	-1.3315	7.18114	0.620633	1	-1.12292	7.29169	0.840987	1	7.02055	7.38132	7.02055	6.97113	7.02055	7.21513	7.38132	6.97113	7.38132	7.21513	7.02055	7.38132
652	NM_001202,NM_001347912,NM_001347913,NM_001347914,NM_001347915,NM_001347916,NM_001347917,NM_130850,NM_130851	BMP4	bone morphogenetic protein 4	protein_coding	NP_001193.2;NP_001334841.1;NP_001334842.1;NP_001334843.1;NP_001334844.1;NP_001334845.1;NP_001334846.1;NP_570911.2;NP_570912.2	1071	112262	.	.	37.6571	30.0152	34.5277	33.2208	99.5106	77.2299	89.6342	85.738	1.15718	6.2383	0.800789	1	1.00829	6.13515	0.9889	1	-1.1556	6.02858	0.80265	1	-1.14766	6.24378	0.811822	1	-1.33723	6.14523	0.615638	1	6.14901	6.35686	6.14901	6.16076	6.14901	5.94353	6.35686	6.16076	6.35686	5.94353	6.14901	6.35686
654	NM_001718	BMP6	bone morphogenetic protein 6	protein_coding	NP_001709.1	1073	112266	.	.	0.104447	0.087104	0.072185	0.09857	0.276005	0.224121	0.187393	0.254394	1.10348	-1.09738	0.91232	1	-1.33358	-1.34991	0.73788	1	-1.15213	-1.26787	0.857489	1	-1.47178	-1.27402	0.588018	1	-1.27147	-1.19947	0.748406	1	0.500269	0.543561	0.500269	0.389909	0.500269	0.44308	0.543561	0.389909	0.543561	0.44308	0.500269	0.543562
656	NM_001720,XM_005271149,XM_011542022,XM_011542024,XM_011542025,XM_017002155,XM_017002156,XM_024449299,XR_946748,XR_946749,XR_946750	BMP8B	bone morphogenetic protein 8b	protein_coding	NP_001711.2;XP_005271206.1;XP_011540324.1;XP_011540326.2;XP_011540327.1;XP_016857644.1;XP_016857645.1;XP_024305067.1	1075	602284	.	.	0.66393	0.57607	0.717599	0.512473	1.75447	1.48225	1.86289	1.32261	1.16912	1.43916	0.791345	1	1.35758	1.55875	0.612365	1	1.05641	1.36196	0.928612	1	1.16121	1.6554	0.805215	1	-1.1067	1.47311	0.870523	1	1.79505	1.95917	1.79505	2.12245	1.79505	1.85189	1.95917	2.12245	1.95917	1.85189	1.79505	1.95917
657	NM_004329,XM_011540103,XM_011540104	BMPR1A	bone morphogenetic protein receptor type 1A	protein_coding	NP_004320.2;XP_011538405.1;XP_011538406.1	1076	601299	.	.	4.50076	5.00544	5.15025	4.61	11.8935	12.8792	13.3701	11.8977	1.01322	5.03889	0.982519	1	1.10369	5.1023	0.86511	1	1.06062	5.07241	0.91951	1	1.08928	5.11119	0.882943	1	1.04678	5.08152	0.937511	1	5.07158	5.08997	5.07158	5.20988	5.07158	5.15403	5.08997	5.20988	5.08997	5.15403	5.07158	5.08997
658	NM_001203,NM_001256792,NM_001256793,NM_001256794,XM_011532201,XM_017008558,XM_017008559,XM_017008560,XM_017008561	BMPR1B	bone morphogenetic protein receptor type 1B	protein_coding	NP_001194.1;NP_001243721.1;NP_001243722.1;NP_001243723.1;XP_011530503.1;XP_016864047.1;XP_016864048.1;XP_016864049.1;XP_016864050.1	1077	603248	.	.	0.295145	0.326362	0.329696	0.29796	0.779935	0.839741	0.855896	0.76899	1.02561	0.922063	0.977808	1	1.09193	0.968555	0.901534	1	1.07075	0.953031	0.916083	1	1.06467	0.983667	0.929485	1	1.04402	0.968496	0.951716	1	1.50603	1.5298	1.50603	1.58959	1.50603	1.57076	1.5298	1.58959	1.5298	1.57076	1.50603	1.5298
659	NM_001204,XM_011511687	BMPR2	bone morphogenetic protein receptor type 2	protein_coding	NP_001195.2;XP_011509989.1	1078	600799	.	.	6.01283	7.00218	6.44305	5.92575	15.8892	18.0168	16.7262	15.2935	1.05362	6.33278	0.928196	1	1.07527	6.34791	0.90027	1	1.15623	6.4031	0.801829	1	1.02054	6.38465	0.972146	1	1.09739	6.43847	0.872374	1	6.31232	6.38675	6.31232	6.41574	6.31232	6.51929	6.38675	6.41574	6.38675	6.51929	6.31232	6.38675
661	NM_001722,XR_949463	POLR3D	RNA polymerase III subunit D	protein_coding	NP_001713.2	1080	187280	.	.	5.44615	5.62194	6.07218	6.14938	14.3917	14.4654	15.7634	15.8706	-1.11136	5.0974	0.855674	1	-1.02435	5.15432	0.967397	1	-1.14546	5.07684	0.814855	1	1.08494	5.07923	0.88841	1	-1.03069	4.99758	0.958878	1	5.20983	5.06184	5.20983	5.17608	5.20983	5.01955	5.06184	5.17608	5.06184	5.01955	5.20983	5.06184
662	NM_001205,NM_013978,NM_013979,NM_013980,XM_011534638,XM_011534639	BNIP1	BCL2 interacting protein 1	protein_coding	NP_001196.2;NP_053581.2;NP_053582.2;NP_053583.2;XP_011532940.1;XP_011532941.1	1082	603291	.	.	10.9544	11.418	11.4154	11.7947	28.9476	29.3788	29.6345	30.4403	-1.03137	3.92116	0.958834	1	-1.03584	3.91816	0.952923	1	-1.05393	3.90575	0.929047	1	-1.00433	3.89552	0.995399	1	-1.02187	3.88297	0.971464	1	4.03142	3.98961	4.03142	3.98377	4.03142	3.96038	3.98961	3.98377	3.98961	3.96038	4.03142	3.98961
663	NM_001320674,NM_001320675,NM_001368057,NM_001368058,NM_001368059,NM_001368060,NM_001368061,NM_004330	BNIP2	BCL2 interacting protein 2	protein_coding	NP_001307603.2;NP_001307604.2;NP_001354986.1;NP_001354987.1;NP_001354988.1;NP_001354989.1;NP_001354990.1;NP_004321.3	1083	603292	.	.	7.01823	8.22508	7.68153	7.22767	18.546	21.1634	19.9413	18.6535	1.00862	5.60783	0.988587	1	1.05145	5.63828	0.931227	1	1.11372	5.68138	0.852525	1	1.04247	5.64425	0.943001	1	1.1042	5.68716	0.86414	1	5.63014	5.64228	5.63014	5.7011	5.63014	5.78255	5.64228	5.7011	5.64228	5.78255	5.63014	5.64228
664	NM_004052	BNIP3	BCL2 interacting protein 3	protein_coding	NP_004043.3	1084	603293	.	.	38.8591	39.613	48.8485	50.8248	102.687	101.926	126.811	131.171	-1.25994	6.35205	0.689605	1	-1.05223	6.47286	0.929981	1	-1.31128	6.32679	0.63957	1	1.1974	6.31158	0.755451	1	-1.04075	6.1473	0.94513	1	6.52438	6.19509	6.52438	6.45175	6.52438	6.13827	6.19509	6.45175	6.19509	6.13827	6.52438	6.19509
665	NM_001330491,NM_004331	BNIP3L	BCL2 interacting protein 3 like	protein_coding	NP_001317420.1;NP_004322.1	1085	605368	.	.	16.3351	17.8234	18.4632	19.7885	43.1662	45.8601	47.9306	51.0712	-1.16694	6.12114	0.7896	1	-1.08385	6.17131	0.889426	1	-1.13469	6.13991	0.827136	1	1.07667	6.05977	0.898521	1	1.02843	6.02585	0.961579	1	6.24674	6.02717	6.24674	6.13217	6.24674	6.067	6.02717	6.13217	6.02717	6.067	6.24674	6.02717
666	NM_032515,XM_011511696,XM_011511697,XM_017004775,XM_017004776	BOK	BCL2 family apoptosis regulator BOK	protein_coding	NP_115904.1;XP_011509998.1;XP_011509999.1;XP_016860264.1;XP_016860265.1	1087	605404	.	.	7.85848	8.00289	7.22793	6.93337	20.7664	20.5917	18.7638	17.894	1.16086	4.40999	0.797575	1	1.03269	4.32185	0.956755	1	1.11554	4.37939	0.851085	1	-1.12412	4.43142	0.840635	1	-1.04062	4.48472	0.945942	1	4.36781	4.5733	4.36781	4.412	4.36781	4.51831	4.5733	4.412	4.5733	4.51831	4.36781	4.5733
667	NM_001144769,NM_001144770,NM_001374722,NM_001374729,NM_001374730,NM_001374734,NM_001374736,NM_001723,NM_015548,NM_183380,XM_005249315,XM_005249316,XM_005249318,XM_005249319,XM_005249320,XM_005249322,XM_005249323,XM_005249324,XM_011514824,XM_011514825,XM_017011205,XM_017011206,XM_017011207,XM_017011209,XM_017011210,XM_017011211,XM_017011212,XM_017011213,XM_017011214,XM_017011215,XM_017011216,XM_01…	DST	dystonin	protein_coding	NP_001138241.1;NP_001138242.1;NP_001361651.1;NP_001361658.1;NP_001361659.1;NP_001361663.1;NP_001361665.1;NP_001714.1;NP_056363.2;NP_899236.1;XP_005249372.1;XP_005249373.1;XP_005249375.1;XP_005249376.1;XP_005249377.1;XP_005249379.1;XP_005249380.1;XP_005249381.1;XP_011513126.1;XP_011513127.1;XP_016866694.1;XP_016866695.1;XP_016866696.1;XP_016866698.1;XP_016866699.1;XP_016866700.1;XP_016866701.1;XP_…	1090	113810	.	.	9.83686	8.82114	9.92786	9.5815	25.9944	22.6971	25.7728	24.7284	1.07498	7.65662	0.90044	1	1.09425	7.66997	0.876127	1	-1.10773	7.5316	0.859455	1	1.01793	7.72069	0.975533	1	-1.19079	7.58734	0.762506	1	7.6107	7.71449	7.6107	7.74001	7.6107	7.46389	7.71449	7.74001	7.71449	7.46389	7.6107	7.71449
668	NM_023067	FOXL2	forkhead box L2	protein_coding	NP_075555.1	1092	605597	.	.	0.029995	0.053914	0.047906	0.093926	0.079262	0.138722	0.124365	0.242408	-3.10671	-2.09702	0.13551	1	-1.92682	-1.90152	0.374758	1	-1.81118	-1.89158	0.469712	1	1.61281	-2.64336	0.656613	1	1.717	-2.59958	0.493082	1	0.395066	0.137625	0.395066	0.217285	0.395066	0.230319	0.137625	0.217285	0.137625	0.230319	0.395066	0.137625
669	NM_001293085,NM_001724,NM_199186,XM_011516527	BPGM	bisphosphoglycerate mutase	protein_coding	NP_001280014.1;NP_001715.1;NP_954655.1;XP_011514829.1	1093	613896	.	.	6.18178	7.04976	7.82173	6.94864	16.3357	18.1392	20.3053	17.9334	-1.09435	3.68169	0.877837	1	1.10332	3.8179	0.867206	1	1.04295	3.77578	0.943628	1	1.20743	3.75728	0.745672	1	1.14136	3.71348	0.821176	1	3.84592	3.72526	3.84592	3.97837	3.84592	3.90247	3.72526	3.97837	3.72526	3.90247	3.84592	3.72526
670	NM_001302777,NM_004332,NR_026648,NR_026649,XR_002956297,XR_002956298,XR_002956299	BPHL	biphenyl hydrolase like	protein_coding	NP_001289706.1;NP_004323.2	1094	603156	.	.	12.4282	12.9465	12.3716	11.0567	32.842	33.3119	32.1169	28.5356	1.15923	4.6736	0.799206	1	1.17794	4.68605	0.77794	1	1.15898	4.67341	0.79946	1	1.01613	4.78754	0.978636	1	-1.00022	4.77572	1	1	4.62109	4.8262	4.62109	4.84849	4.62109	4.8259	4.8262	4.84849	4.8262	4.8259	4.62109	4.8262
672	NM_007294,NM_007297,NM_007298,NM_007299,NM_007300,NR_027676	BRCA1	BRCA1 DNA repair associated	protein_coding	NP_009225.1;NP_009228.2;NP_009229.2;NP_009230.2;NP_009231.2	1100	113705	.	.	6.42857	6.11806	4.72711	6.21171	16.9878	15.742	12.2716	16.0315	1.07351	5.53142	0.902747	1	-1.34325	5.2822	0.610686	1	1.01756	5.49193	0.976425	1	-1.442	5.34175	0.527917	1	-1.05499	5.54345	0.926577	1	5.51037	5.61054	5.51037	5.09544	5.51037	5.53494	5.61054	5.09544	5.61054	5.53494	5.51037	5.61054
673	NM_001354609,NM_001374244,NM_001374258,NM_001378467,NM_001378468,NM_001378469,NM_001378470,NM_001378471,NM_001378472,NM_001378473,NM_001378474,NM_001378475,NM_004333,XM_017012559,XR_001744857,XR_001744858	BRAF	B-Raf proto-oncogene, serine/threonine kinase	protein_coding	NP_001341538.1;NP_001361173.1;NP_001361187.1;NP_001365396.1;NP_001365397.1;NP_001365398.1;NP_001365399.1;NP_001365400.1;NP_001365401.1;NP_001365402.1;NP_001365403.1;NP_001365404.1;NP_004324.2;XP_016868048.1	1097	164757	.	.	5.31658	6.0571	6.14081	4.99015	14.0493	15.5851	15.9416	12.8788	1.07787	5.74092	0.897115	1	1.22792	5.84149	0.722827	1	1.18668	5.81453	0.767462	1	1.1392	5.89092	0.821858	1	1.10095	5.86489	0.868097	1	5.71273	5.81894	5.71273	6.00384	5.71273	5.95534	5.81894	6.00384	5.81894	5.95534	5.71273	5.81894
675	NM_000059	BRCA2	BRCA2 DNA repair associated	protein_coding	NP_000050.3	1101	600185	.	.	2.91104	2.86459	2.106	2.58123	7.69255	7.37068	5.46721	6.66177	1.17079	5.20077	0.785635	1	-1.23907	4.93629	0.711664	1	1.0859	5.14321	0.887206	1	-1.45069	5.06649	0.521384	1	-1.07818	5.25651	0.896848	1	5.12327	5.34471	5.12327	4.82386	5.12327	5.23889	5.34471	4.82386	5.34471	5.23889	5.12327	5.34471
676	NM_001242805,NM_001242806,NM_001242807,NM_001242808,NM_001242810,NM_001726,NM_207189,XM_006710853,XM_006710854,XM_006710855,XM_006710856,XM_006710857,XM_011542032,XM_011542033,XM_011542034,XM_011542035,XM_011542036	BRDT	bromodomain testis associated	protein_coding	NP_001229734.2;NP_001229735.2;NP_001229736.2;NP_001229737.2;NP_001229739.2;NP_001717.3;NP_997072.2;XP_006710916.1;XP_006710917.1;XP_006710918.1;XP_006710919.1;XP_006710920.1;XP_011540334.1;XP_011540335.1;XP_011540336.1;XP_011540337.1;XP_011540338.1	1105	602144	.	.	24.0929	26.8085	22.5817	22.6801	63.6665	68.9791	58.6222	58.5339	1.0312	6.53223	0.957805	1	-1.01519	6.49907	0.979408	1	1.09981	6.58014	0.869363	1	-1.04686	6.52153	0.937006	1	1.06654	6.60136	0.911365	1	6.52516	6.56901	6.52516	6.50365	6.52516	6.661	6.56901	6.50365	6.56901	6.661	6.52516	6.56901
677	NM_001244698,NM_001244701,NM_004926	ZFP36L1	ZFP36 ring finger protein like 1	protein_coding	NP_001231627.1;NP_001231630.1;NP_004917.2	1107	601064	.	.	31.0938	32.3776	33.8411	30.6298	82.1668	83.3086	87.852	79.0508	1.05327	6.70436	0.928588	1	1.09224	6.73149	0.878764	1	1.03363	6.69048	0.954519	1	1.037	6.76771	0.950002	1	-1.019	6.72774	0.974172	1	6.68014	6.7543	6.68014	6.80625	6.68014	6.7274	6.7543	6.80625	6.7543	6.7274	6.68014	6.7543
678	NM_006887	ZFP36L2	ZFP36 ring finger protein like 2	protein_coding	NP_008818.3	1108	612053	.	.	36.8601	38.7809	35.0638	37.9202	97.4046	99.7845	91.0261	97.8664	1.00907	7.27005	0.987663	1	-1.09365	7.20041	0.876935	1	1.00065	7.26398	0.999242	1	-1.10356	7.20721	0.864617	1	-1.00842	7.27049	0.98854	1	7.2726	7.28554	7.2726	7.14433	7.2726	7.27353	7.28554	7.14433	7.28554	7.27353	7.2726	7.28554
682	NM_001322243,NM_001728,NM_198589,NM_198590,NM_198591,XM_017027173	BSG	basigin (Ok blood group)	protein_coding	NP_001309172.1;NP_001719.2;NP_940991.1;NP_940992.1;NP_940993.1;XP_016882662.1	1116	109480	.	.	393.917	416.479	444.611	432.104	1040.94	1071.61	1154.22	1115.19	-1.05696	9.53325	0.923565	1	1.0171	9.58493	0.976596	1	-1.05937	9.53164	0.920426	1	1.07503	9.54586	0.900277	1	-1.00228	9.49108	0.996873	1	9.57449	9.49467	9.57449	9.59891	9.57449	9.49139	9.49467	9.59891	9.49467	9.49139	9.57449	9.49467
683	NM_004334,XM_005248185,XM_005248186,XM_011513878,XM_011513879,XM_011513881,XM_017008565,XM_017008566	BST1	bone marrow stromal cell antigen 1	protein_coding	NP_004325.2;XP_005248242.1;XP_005248243.1;XP_011512180.1;XP_011512181.1;XP_011512183.1;XP_016864054.1;XP_016864055.1	1118	600387	.	.	0.288617	0.488806	0.207221	0.198367	0.762685	1.25771	0.537947	0.511957	1.36659	-0.731693	0.632161	1	1.16721	-0.854008	0.849281	1	2.01773	-0.389345	0.259127	1	-1.17083	-0.646229	0.847288	1	1.4765	-0.244974	0.554699	1	0.56637	0.729228	0.56637	0.642946	0.56637	0.979654	0.729228	0.642946	0.729228	0.979654	0.56637	0.729228
684	NM_004335	BST2	bone marrow stromal cell antigen 2	protein_coding	NP_004326.1	1119	600534	.	.	0.909314	1.03139	1.02714	0.910723	2.4029	2.65379	2.66648	2.35044	1.03207	0.0820951	0.980268	1	1.11024	0.136378	0.884435	1	1.10574	0.131829	0.889062	1	1.07575	0.153623	0.928785	1	1.07138	0.149238	0.932273	1	1.00815	1.03127	1.00815	1.08612	1.00815	1.08301	1.03127	1.08612	1.03127	1.08301	1.00815	1.03127
685	NM_001316963,NM_001729,XM_011532211,XM_017008568	BTC	betacellulin	protein_coding	NP_001303892.1;NP_001720.1;XP_011530513.1;XP_016864057.1	1121	600345	.	.	1.0107	0.905518	1.14515	0.576048	2.67083	2.32993	2.97283	1.4867	1.74166	1.17889	0.359207	1	1.92697	1.27199	0.276673	1	1.5155	1.0561	0.485649	1	1.10641	1.59014	0.867976	1	-1.14926	1.4191	0.824105	1	1.39218	1.93779	1.39218	2.04707	1.39218	1.79213	1.93779	2.04707	1.93779	1.79213	1.39218	1.93779
686	NM_001281723,NM_001281724,NM_001281725,NM_001281726,NM_001323582,NM_001370658,NM_001370752,NM_001370753,XM_011534041,XM_017007088,XM_024453724	BTD	biotinidase	protein_coding	NP_001268652.2;NP_001268653.2;NP_001268654.1;NP_001268655.2;NP_001310511.1;NP_001357587.1;NP_001357681.1;NP_001357682.1;XP_011532343.1;XP_016862577.1;XP_024309492.1	1122	609019	.	.	3.4495	4.0451	3.99029	3.90739	9.11546	10.4082	10.3588	10.0844	-1.08426	5.08894	0.889302	1	1.11389	5.226	0.85254	1	1.03946	5.17425	0.947181	1	1.20775	5.17187	0.744627	1	1.12705	5.11816	0.836611	1	5.18506	5.07169	5.18506	5.33662	5.18506	5.2394	5.07169	5.33662	5.07169	5.2394	5.18506	5.07169
687	NM_001206	KLF9	Kruppel like factor 9	protein_coding	NP_001197.1	1123	602902	.	.	2.88852	2.95536	3.01402	2.502	7.63306	7.60424	7.82443	6.45729	1.19724	3.97743	0.757287	1	1.19077	3.97319	0.764439	1	1.15487	3.94931	0.804957	1	-1.00543	4.09701	0.993704	1	-1.03669	4.07505	0.951469	1	3.93619	4.18032	3.93619	4.17293	3.93619	4.13125	4.18032	4.17293	4.18032	4.13125	3.93619	4.18032
688	NM_001286818,NM_001730	KLF5	Kruppel like factor 5	protein_coding	NP_001273747.1;NP_001721.2	6349	602903	.	.	40.9538	40.3482	48.2963	43.6084	108.222	103.817	125.378	112.547	-1.02499	7.30321	0.966033	1	1.09567	7.38831	0.874398	1	-1.10611	7.24998	0.861479	1	1.12304	7.3714	0.840844	1	-1.07914	7.23138	0.895165	1	7.32962	7.29424	7.32962	7.46065	7.32962	7.18508	7.29424	7.46065	7.29424	7.18508	7.32962	7.29424
689	NM_001037637,NM_001207	BTF3	basic transcription factor 3	protein_coding	NP_001032726.1;NP_001198.2	1125	602542	.	.	288.216	285.806	285.541	301.903	761.624	735.389	741.268	779.165	-1.01409	8.4044	0.980728	1	-1.06494	8.36978	0.913263	1	-1.06979	8.3666	0.907018	1	-1.05015	8.3594	0.9325	1	-1.05493	8.3562	0.92624	1	8.41855	8.39843	8.41855	8.32804	8.41855	8.32151	8.39843	8.32804	8.39843	8.32151	8.41855	8.39843
694	NM_001731	BTG1	BTG anti-proliferation factor 1	protein_coding	NP_001722.1	1130	109580	.	.	10.5692	12.1839	11.1968	9.92559	27.9296	31.3494	29.067	25.6165	1.1056	5.73046	0.862454	1	1.11557	5.73728	0.850271	1	1.20124	5.79453	0.751435	1	1.00902	5.80744	0.987959	1	1.0865	5.86198	0.886121	1	5.68371	5.82586	5.68371	5.83858	5.68371	5.94353	5.82586	5.83858	5.82586	5.94353	5.68371	5.82586
695	NM_000061,NM_001287344,NM_001287345	BTK	Bruton tyrosine kinase	protein_coding	NP_000052.1;NP_001274273.1;NP_001274274.1	1133	300300	.	.	0.014828	0.043727	0.054497	0.038614	0.039184	0.11251	0.141475	0.099658	-2.2761	-3.01584	0.441902	1	1.33204	-2.41863	0.777046	1	1.00384	-2.62196	1	1	3.03558	-2.77924	0.242406	1	2.28911	-3.01524	0.360636	1	0.17968	0.0802426	0.17968	0.235507	0.17968	0.180338	0.0802426	0.235507	0.0802426	0.180338	0.17968	0.0802426
696	NM_001732	BTN1A1	butyrophilin subfamily 1 member A1	protein_coding	NP_001723.2	1135	601610	.	.	0.1622	0.142232	0.051569	0.19436	0.42862	0.365968	0.133875	0.501613	-1.12929	-0.681175	0.86733	1	-3.5251	-1.21952	0.0676687	1	-1.39004	-0.817167	0.623341	1	-3.12317	-1.32961	0.101261	1	-1.23095	-0.910166	0.792144	1	0.704877	0.639379	0.704877	0.235507	0.704877	0.538746	0.639379	0.235507	0.639379	0.538746	0.704877	0.639379
699	NM_001278616,NM_001278617,NM_004336,XR_923001	BUB1	BUB1 mitotic checkpoint serine/threonine kinase	protein_coding	NP_001265545.1;NP_001265546.1;NP_004327.1	1148	602452	.	.	46.3995	46.4447	33.9361	48.0959	122.613	119.504	88.0984	124.128	-1.00405	7.60184	0.994519	1	-1.43052	7.3695	0.536279	1	-1.0746	7.55378	0.900919	1	-1.42475	7.36608	0.540856	1	-1.07027	7.55075	0.906457	1	7.61192	7.60612	7.61192	7.09855	7.61192	7.50867	7.60612	7.09855	7.60612	7.50867	7.61192	7.60612
701	NM_001211	BUB1B	BUB1 mitotic checkpoint serine/threonine kinase B	protein_coding	NP_001202.5	1149	602860	.	.	28.3197	28.5196	20.5421	28.6586	74.836	73.3817	53.3274	73.9635	1.02586	6.86868	0.964908	1	-1.41072	6.6232	0.552341	1	-1.02697	6.83106	0.963413	1	-1.44721	6.64489	0.523355	1	-1.05353	6.84981	0.928197	1	6.86221	6.89874	6.86221	6.37085	6.86221	6.82415	6.89874	6.37085	6.89874	6.82415	6.86221	6.89874
705	NM_004053	BYSL	bystin like	protein_coding	NP_004044.3	1157	603871	.	.	10.9781	8.5366	10.77	13.5331	29.0102	21.9649	27.9591	34.927	-1.18801	4.55612	0.766765	1	-1.27055	4.5127	0.680069	1	-1.61978	4.36844	0.407284	1	-1.06948	4.3791	0.908505	1	-1.36344	4.22036	0.59361	1	4.72875	4.49038	4.72875	4.39791	4.72875	4.06623	4.49038	4.39791	4.49038	4.06623	4.72875	4.49038
706	NM_000714,NM_001256530,NM_001256531,NR_046308	TSPO	translocator protein	protein_coding	NP_000705.2;NP_001243459.1;NP_001243460.1	1158	109610	.	.	9.16758	7.28988	7.73915	7.22968	24.2257	18.7571	20.0909	18.6587	1.29675	2.98129	0.657514	1	1.03802	2.8092	0.950717	1	-1.02235	2.76585	0.972902	1	-1.24925	3.00418	0.703784	1	-1.32575	2.96621	0.62788	1	2.97217	3.30446	2.97217	3.01927	2.97217	2.94438	3.30446	3.01927	3.30446	2.94438	2.97217	3.30446
708	NM_001212	C1QBP	complement C1q binding protein	protein_coding	NP_001203.1	1243	601269	.	.	101.368	90.4654	86.9172	115.552	267.869	232.77	225.638	298.221	-1.09815	7.14559	0.87133	1	-1.34444	7.0138	0.608966	1	-1.30546	7.03201	0.644894	1	-1.22427	6.93792	0.726341	1	-1.18878	6.95712	0.764807	1	7.22095	7.08682	7.22095	6.79727	7.22095	6.83933	7.08682	6.79727	7.08682	6.83933	7.22095	7.08682
710	NM_000062,NM_001032295	SERPING1	serpin family G member 1	protein_coding	NP_000053.2;NP_001027466.1	1228	606860	.	.	122.162	126.078	134.12	129.886	322.819	324.401	348.176	335.217	-1.02427	8.00954	0.96695	1	1.02106	8.04184	0.971283	1	-1.05294	7.98999	0.928867	1	1.04583	8.02482	0.938193	1	-1.028	7.97234	0.961921	1	8.03208	7.99762	8.03208	8.06203	8.03208	7.95794	7.99762	8.06203	7.99762	7.95794	8.03208	7.99762
715	NM_001354346,NM_001733	C1R	complement C1r	protein_coding	NP_001341275.1;NP_001724.4	1246	613785	.	.	20.385	18.6887	19.7551	18.3989	53.8683	48.0867	51.2844	47.4848	1.15033	5.75556	0.808885	1	1.06195	5.69503	0.917553	1	-1.00601	5.64666	0.992119	1	-1.08323	5.79643	0.890286	1	-1.15725	5.7514	0.800796	1	5.67858	5.87695	5.67858	5.76365	5.67858	5.6701	5.87695	5.76365	5.87695	5.6701	5.67858	5.87695
716	NM_001346850,NM_001734,NM_201442,XM_005253760	C1S	complement C1s	protein_coding	NP_001333779.1;NP_001725.1;NP_958850.1;XP_005253817.1	1247	120580	.	.	42.1177	39.4625	41.2323	38.9622	111.298	101.538	107.039	100.555	1.12076	6.96386	0.843669	1	1.04571	6.91189	0.93847	1	-1.00894	6.87287	0.987876	1	-1.07176	6.99459	0.904609	1	-1.13077	6.95776	0.831612	1	6.89111	7.05428	6.89111	6.95507	6.89111	6.87839	7.05428	6.95507	7.05428	6.87839	6.89111	7.05428
717	NM_000063,NM_001145903,NM_001178063,NM_001282457,NM_001282458,NM_001282459	C2	complement C2	protein_coding	NP_000054.2;NP_001139375.1;NP_001171534.1;NP_001269386.1;NP_001269387.1;NP_001269388.1	1248	613927	.	.	44.492	46.1414	50.7656	38.6543	117.572	118.723	131.788	99.761	1.19278	6.81884	0.760434	1	1.3103	6.89414	0.640377	1	1.1671	6.80183	0.789258	1	1.09852	7.00969	0.870884	1	-1.02201	6.9247	0.970076	1	6.6996	6.95169	6.6996	7.08621	6.6996	6.92054	6.95169	7.08621	6.95169	6.92054	6.6996	6.95169
718	NM_000064	C3	complement C3	protein_coding	NP_000055.2	1318	120700	.	.	141.101	122.318	122.946	120.497	372.865	314.728	319.169	310.985	1.21556	9.58118	0.735412	1	1.00896	9.43995	0.987705	1	-1.00686	9.42858	0.990577	1	-1.20477	9.58699	0.747055	1	-1.2239	9.57672	0.726518	1	9.43553	9.71678	9.43553	9.44837	9.43553	9.42568	9.71678	9.44837	9.71678	9.42568	9.43553	9.71678
720	NM_001252204,NM_007293	C4A	complement C4A (Rodgers blood group)	protein_coding	NP_001239133.1;NP_009224.2	1323	120810	.	.	1.17378	1.16172	1.69806	1.4589	3.10176	2.98915	4.40819	3.7652	-1.19829	2.9995	0.758985	1	1.15149	3.2293	0.810372	1	-1.28176	2.95569	0.670694	1	1.37983	3.11354	0.582675	1	-1.06966	2.81572	0.910897	1	3.27612	3.04432	3.27612	3.45993	3.27612	2.95927	3.04432	3.45993	3.04432	2.95927	3.27612	3.04432
721	NM_001002029	C4B	complement C4B (Chido blood group)	protein_coding	NP_001002029.3	1324	120820	.	.	1.19541	1.18649	1.74823	1.35528	3.15892	3.05288	4.53843	3.49778	-1.09216	2.95662	0.882675	1	1.27555	3.20477	0.677756	1	-1.16608	2.91189	0.795017	1	1.39311	3.14963	0.570621	1	-1.06769	2.84508	0.912768	1	3.18174	3.06911	3.18174	3.49817	3.18174	2.98619	3.06911	3.49817	3.06911	2.98619	3.18174	3.06911
722	NM_000715,XM_005273251,XM_005273252	C4BPA	complement component 4 binding protein alpha	protein_coding	NP_000706.1;XP_005273308.1;XP_005273309.1	1325	120830	.	.	6.62306	5.97987	5.4767	6.57595	17.5017	15.3864	14.2176	16.9715	1.04623	4.0797	0.939036	1	-1.23216	3.90413	0.71941	1	-1.1273	3.96276	0.837311	1	-1.28912	3.94044	0.662461	1	-1.17941	3.99754	0.776778	1	4.12897	4.19052	4.12897	3.84676	4.12897	3.96654	4.19052	3.84676	4.19052	3.96654	4.12897	4.19052
725	NM_000716,NM_001017364,NM_001017365,NM_001017366,NM_001017367,XM_005273254,XM_005273255,XM_024449464	C4BPB	complement component 4 binding protein beta	protein_coding	NP_000707.1;NP_001017364.1;NP_001017365.1;NP_001017366.1;NP_001017367.1;XP_005273311.1;XP_005273312.1;XP_024305232.1	1328	120831	.	.	4.81235	4.4942	2.90213	3.53048	12.7169	11.5637	7.53397	9.11164	1.46367	2.59442	0.519109	1	-1.21262	2.16234	0.748542	1	1.31929	2.50753	0.63695	1	-1.77489	2.48737	0.330858	1	-1.10945	2.76771	0.86086	1	2.5544	3.02417	2.5544	2.32748	2.5544	2.89358	3.02417	2.32748	3.02417	2.89358	2.5544	3.02417
726	NM_004055,XM_011545225,XM_017018223	CAPN5	calpain 5	protein_coding	NP_004046.2;XP_011543527.1;XP_016873712.2	1482	602537	.	.	4.60569	4.89937	4.00197	4.01288	12.1708	12.6062	10.3892	10.3566	1.19108	4.39931	0.763545	1	-1.01362	4.25804	0.982465	1	1.19497	4.40184	0.759217	1	-1.2073	4.39023	0.74572	1	1.00326	4.5218	0.996341	1	4.33855	4.57936	4.33855	4.32	4.33855	4.58386	4.57936	4.32	4.57936	4.58386	4.33855	4.57936
727	NM_001317163,NM_001317164,NM_001735	C5	complement C5	protein_coding	NP_001304092.1;NP_001304093.1;NP_001726.2	1331	120900	.	.	59.879	58.6016	45.1482	61.7823	158.233	150.784	117.205	159.451	1.00633	8.38568	0.991344	1	-1.41419	8.15269	0.549269	1	-1.08679	8.32233	0.885427	1	-1.42314	8.15804	0.54205	1	-1.09366	8.32707	0.876802	1	8.38531	8.39439	8.38531	7.88712	8.38531	8.26562	8.39439	7.88712	8.39439	8.26562	8.38531	8.39439
728	NM_001736,XM_005259190	C5AR1	complement C5a receptor 1	protein_coding	NP_001727.2;XP_005259247.1	1338	113995	.	.	0.07768	0.079546	0.133195	0.150224	0.205272	0.204674	0.345774	0.387705	-1.84755	-1.58361	0.39862	1	-1.16978	-1.32409	0.895734	1	-1.98315	-1.62973	0.315459	1	1.57966	-1.70962	0.577471	1	-1.07327	-2.09209	0.92275	1	0.483259	0.280344	0.483259	0.422087	0.483259	0.262703	0.280344	0.422087	0.280344	0.262703	0.483259	0.280344
729	NM_000065,NM_001115131,XM_006714496,XM_011514114,XM_011514115,XM_011514116,XM_011514117,XM_011514118,XM_011514119,XM_011514121,XM_017009818,XM_017009819	C6	complement C6	protein_coding	NP_000056.2;NP_001108603.2;XP_006714559.1;XP_011512416.1;XP_011512417.1;XP_011512418.1;XP_011512419.1;XP_011512420.1;XP_011512421.1;XP_011512423.1;XP_016865307.1;XP_016865308.1	1339	217050	.	.	1.98715	2.37278	1.07566	1.23535	5.25115	6.10523	2.79242	3.18826	1.6706	2.75374	0.381523	1	-1.16019	2.23466	0.804948	1	1.84183	2.84347	0.297988	1	-1.93824	2.67628	0.261749	1	1.10249	3.14596	0.86715	1	2.59059	3.23166	2.59059	2.41402	2.59059	3.3581	3.23166	2.41402	3.23166	3.3581	2.59059	3.23166
730	NM_000587	C7	complement C7	protein_coding	NP_000578.2	1346	217070	.	.	3.87069	3.20791	2.87693	3.17455	10.2285	8.25405	7.46854	8.19303	1.26531	4.49739	0.685317	1	-1.11546	4.24117	0.851362	1	-1.0111	4.30972	0.985788	1	-1.41141	4.42977	0.55304	1	-1.27936	4.48994	0.671212	1	4.38622	4.71121	4.38622	4.23651	4.38622	4.37106	4.71121	4.23651	4.71121	4.37106	4.38622	4.71121
731	NM_000562,XM_011542079,XM_017002234	C8A	complement C8 alpha chain	protein_coding	NP_000553.1;XP_011540381.1;XP_016857723.1	1352	120950	.	.	3.81819	3.33479	2.71057	3.66982	10.0897	8.58051	7.03668	9.47124	1.07956	3.32625	0.898552	1	-1.35845	3.06619	0.600721	1	-1.12138	3.18952	0.845762	1	-1.46653	3.13085	0.512718	1	-1.2106	3.24863	0.743377	1	3.40815	3.50856	3.40815	3.01401	3.40815	3.25925	3.50856	3.01401	3.50856	3.25925	3.40815	3.50856
732	NM_000066,NM_001278543,NM_001278544,XM_017002235,XR_001737397	C8B	complement C8 beta chain	protein_coding	NP_000057.3;NP_001265472.1;NP_001265473.1;XP_016857724.1	1353	120960	.	.	0.87049	0.44914	0.425824	0.408057	2.30031	1.15565	1.10545	1.05313	2.26137	0.635134	0.178296	1	1.06622	-0.0131712	0.935309	1	1.11839	0.0206326	0.881131	1	-2.12103	0.656709	0.214691	1	-2.02219	0.673592	0.245359	1	0.947426	1.63317	0.947426	0.992797	0.947426	1.02756	1.63317	0.992797	1.63317	1.02756	0.947426	1.63317
733	NM_000606,XR_245338	C8G	complement C8 gamma chain	protein_coding	NP_000597.2	1354	120930	.	.	0.401662	0.486186	0.734339	0.378177	1.06141	1.25097	1.90635	0.976018	1.09735	-0.724495	0.93182	1	1.88744	-0.276056	0.321648	1	1.24037	-0.63284	0.755047	1	1.72018	-0.241921	0.387351	1	1.13035	-0.582518	0.88867	1	0.629576	0.678573	0.629576	1.02458	0.629576	0.747656	0.678573	1.02458	0.678573	0.747656	0.629576	0.678573
734	NM_001126111,NM_004337,XM_011517287,XM_011517288	OSGIN2	oxidative stress induced growth inhibitor family member 2	protein_coding	NP_001119583.1;NP_004328.1;XP_011515589.1;XP_011515590.1	1355	604598	.	.	5.89247	7.82271	6.98139	5.71655	15.5711	20.1281	18.1238	14.7536	1.19696	4.90647	0.756627	1	1.22503	4.92479	0.726395	1	1.35136	5.00444	0.603613	1	1.02345	5.04685	0.968608	1	1.129	5.12012	0.834272	1	4.82133	5.0723	4.82133	5.10476	4.82133	5.24244	5.0723	5.10476	5.0723	5.24244	4.82133	5.0723
735	NM_001737	C9	complement C9	protein_coding	NP_001728.1	1358	120940	.	.	0.045154	0.051972	0.048984	0.045758	0.119321	0.133725	0.127164	0.118094	-1.04294	-2.50092	1	1	-1.00965	-2.47622	1	1	1.06996	-2.43917	1	1	1.03299	-2.51935	1	1	1.11602	-2.4808	0.900044	1	0.200645	0.192812	0.200645	0.19883	0.200645	0.213851	0.192812	0.19883	0.192812	0.213851	0.200645	0.192812
738	NM_013265,NR_073519	VPS51	VPS51 subunit of GARP complex	protein_coding	NP_037397.2	1172	615738	.	.	20.1809	19.5183	21.2318	21.2432	53.3291	50.2211	55.1179	54.8254	-1.01392	5.94549	0.981246	1	-1.01164	5.94712	0.984358	1	-1.11251	5.88054	0.853911	1	1.00225	5.93708	0.997221	1	-1.09724	5.87006	0.87269	1	5.97779	5.95817	5.97779	5.96136	5.97779	5.82654	5.95817	5.96136	5.95817	5.82654	5.97779	5.95817
740	NM_004927,NR_037567,NR_037568	MRPL49	mitochondrial ribosomal protein L49	protein_coding	NP_004918.1	1176	606866	.	.	25.7767	26.5705	29.0699	26.1153	68.1162	68.3668	75.4657	67.3998	1.02524	5.87627	0.965937	1	1.10206	5.92998	0.866756	1	-1.00214	5.85661	0.997401	1	1.07493	5.94712	0.900773	1	-1.02743	5.87466	0.962946	1	5.88208	5.91745	5.88208	6.02002	5.88208	5.87906	5.91745	6.02002	5.91745	5.87906	5.88208	5.91745
741	NM_014205	ZNHIT2	zinc finger HIT-type containing 2	protein_coding	NP_055020.1	1177	604575	.	.	4.49557	3.80713	4.11434	4.7041	11.8798	9.79586	10.6809	12.1406	-1.00768	2.74836	0.993681	1	-1.15618	2.65327	0.806204	1	-1.26378	2.59444	0.691983	1	-1.14737	2.64724	0.819006	1	-1.25415	2.58845	0.6997	1	2.94758	2.93797	2.94758	2.76707	2.94758	2.65825	2.93797	2.76707	2.93797	2.65825	2.94758	2.93797
744	NM_001145399,NM_001377952,NM_001377953,NM_001377954,NM_001377955,NM_001377956,NM_001584,NR_165336,NR_165337,NR_165338,NR_165339,NR_165340,NR_165341,NR_165342,NR_165343,NR_165344,NR_165345,NR_165346,NR_165347,NR_165348,XM_005253111,XM_005253114,XM_017018231,XM_024448676	MPPED2	metallophosphoesterase domain containing 2	protein_coding	NP_001138871.1;NP_001364881.1;NP_001364882.1;NP_001364883.1;NP_001364884.1;NP_001364885.1;NP_001575.1;XP_005253168.1;XP_005253171.1;XP_016873720.1;XP_024304444.1	1180	600911	.	.	0.089125	0.081352	0.05741	0.051034	0.235518	0.209321	0.149038	0.13171	1.56221	-1.90544	0.568908	1	-1.02817	-2.24461	1	1	1.4556	-1.96387	0.626072	1	-1.60657	-1.93684	0.516915	1	-1.07343	-1.71999	0.939749	1	0.241681	0.362867	0.241681	0.235507	0.241681	0.340618	0.362867	0.235507	0.362867	0.340618	0.241681	0.362867
745	NM_001127392,NM_013279,XM_005274222,XM_005274223,XM_005274224,XM_005274225,XM_005274226,XM_005274227,XM_005274228,XM_011545234,XM_024448677	MYRF	myelin regulatory factor	protein_coding	NP_001120864.1;NP_037411.1;XP_005274279.1;XP_005274280.1;XP_005274281.1;XP_005274282.1;XP_005274283.1;XP_005274284.1;XP_005274285.1;XP_011543536.1;XP_024304445.1	1181	608329	.	.	28.8614	25.1373	24.8324	27.7706	76.2676	64.679	64.4652	71.6718	1.07854	7.53914	0.895912	1	-1.1313	7.39732	0.830949	1	-1.12837	7.39906	0.834446	1	-1.22016	7.45624	0.730634	1	-1.21699	7.4579	0.734001	1	7.49136	7.59986	7.49136	7.31442	7.49136	7.31815	7.59986	7.31442	7.59986	7.31815	7.49136	7.59986
746	NM_014206	TMEM258	transmembrane protein 258	protein_coding	NP_055021.1	1164	617615	.	.	63.8022	53.2999	63.9436	73.4625	168.6	137.142	165.998	189.596	-1.10932	5.46992	0.857982	1	-1.16165	5.43881	0.795931	1	-1.40854	5.31668	0.554633	1	-1.04718	5.36034	0.936898	1	-1.26973	5.23119	0.680186	1	5.5725	5.42613	5.5725	5.36121	5.5725	5.09062	5.42613	5.36121	5.42613	5.09062	5.5725	5.42613
747	NM_006133,XM_017018238,XM_017018239,XM_017018240	DAGLA	diacylglycerol lipase alpha	protein_coding	NP_006124.1;XP_016873727.1;XP_016873728.1;XP_016873729.1	1165	614015	.	.	4.52	5.79853	8.14609	5.70473	11.9443	14.9198	21.1473	14.7231	-1.22083	5.03214	0.730736	1	1.39652	5.42976	0.564543	1	-1.00915	5.16229	0.987986	1	1.70491	5.31639	0.35889	1	1.20976	5.02494	0.742505	1	5.20725	4.92797	5.20725	5.67797	5.20725	5.19446	4.92797	5.67797	4.92797	5.19446	5.20725	4.92797
752	NM_005892,XM_006722062,XM_006722063,XM_006722064,XM_006722065,XM_006722066,XM_006722069,XM_006722070,XM_011525179,XM_011525180,XM_011525182	FMNL1	formin like 1	protein_coding	NP_005883.3;XP_006722125.1;XP_006722126.1;XP_006722127.1;XP_006722128.1;XP_006722129.1;XP_006722132.1;XP_006722133.1;XP_011523481.1;XP_011523482.1;XP_011523484.1	1212	604656	.	.	0.734952	0.709332	1.1373	0.894056	1.94214	1.82514	2.95245	2.30742	-1.01675	2.23776	0.982023	1	1.45089	2.54228	0.527241	1	-1.11588	2.17232	0.855456	1	1.47521	2.53106	0.508222	1	-1.0975	2.15957	0.877102	1	2.51729	2.49752	2.51729	2.97387	2.51729	2.38796	2.49752	2.97387	2.49752	2.38796	2.51729	2.49752
753	NM_001003674,NM_001003675,NM_001276249,NM_001276251,NM_001378098,NM_001378099,NM_001378100,NM_001378101,NM_181481,NM_181482,XM_006722353,XM_006722354,XM_011525737,XM_011525738,XM_017025961,XM_017025962,XM_017025963,XM_017025964,XM_017025965,XM_017025966,XM_017025967,XM_017025968,XM_017025969,XM_017025970,XM_017025971,XM_017025972,XM_024451249,XM_024451250,XM_024451251,XM_024451252,XM_024451254,XM…	LDLRAD4	low density lipoprotein receptor class A domain containing 4	protein_coding	NP_001003674.1;NP_001003675.1;NP_001263178.1;NP_001263180.1;NP_001365027.1;NP_001365028.1;NP_001365029.1;NP_001365030.1;NP_852146.1;NP_852147.1;XP_006722416.1;XP_006722417.1;XP_011524039.1;XP_011524040.1;XP_016881450.1;XP_016881451.1;XP_016881452.1;XP_016881453.1;XP_016881454.1;XP_016881455.1;XP_016881456.1;XP_016881457.1;XP_016881458.1;XP_016881459.1;XP_016881460.1;XP_016881461.1;XP_024307017.1;…	1224	606571	.	.	0.984664	1.23919	1.09393	1.0642	2.60202	3.18848	2.83984	2.74653	-1.04535	3.34126	0.941358	1	1.02004	3.38732	0.975227	1	1.12022	3.45695	0.845802	1	1.0663	3.35574	0.913934	1	1.17103	3.4268	0.786214	1	3.50192	3.44368	3.50192	3.52805	3.50192	3.65199	3.44368	3.52805	3.44368	3.65199	3.50192	3.44368
754	NM_001286822,NM_004339,NR_104597	PTTG1IP	PTTG1 interacting protein	protein_coding	NP_001273751.1;NP_004330.1	13524	603784	.	.	96.7722	100.183	107.091	101.805	255.725	257.775	278.01	262.742	-1.01336	8.17284	0.981732	1	1.04034	8.21119	0.945446	1	-1.0391	8.15496	0.947085	1	1.05424	8.20183	0.927158	1	-1.02541	8.14523	0.965395	1	8.18718	8.1681	8.18718	8.24405	8.18718	8.13203	8.1681	8.24405	8.1681	8.13203	8.18718	8.1681
755	NM_001271440,NM_001271441,NM_001271442,NM_004928,XM_006724051,XM_006724053,XM_017028470,XM_017028471,XM_017028472,XR_937571	CFAP410	cilia and flagella associated protein 410	protein_coding	NP_001258369.1;NP_001258370.1;NP_001258371.1;NP_004919.1;XP_006724114.1;XP_006724116.1;XP_016883959.1;XP_016883960.1;XP_016883961.1	1260	603191	.	.	3.76418	4.15546	4.26933	4.2354	9.94701	10.6921	11.0832	10.9309	-1.08436	3.31105	0.891166	1	-1.02462	3.35091	0.968254	1	-1.0435	3.33769	0.943248	1	1.0583	3.29282	0.924327	1	1.03916	3.2792	0.949014	1	3.49769	3.39156	3.49769	3.46573	3.49769	3.4418	3.39156	3.46573	3.39156	3.4418	3.49769	3.39156
757	NM_006134,NR_040016,XM_011529746	TMEM50B	transmembrane protein 50B	protein_coding	NP_006125.2;XP_011528048.1	1280	617894	.	.	5.81983	6.48712	6.51848	6.25318	15.3792	16.6916	16.922	16.1385	1.07686	4.20039	0.899337	1	1.02255	4.16221	0.970477	1	1.16624	4.26111	0.791533	1	-1.05311	4.21576	0.929802	1	1.08299	4.31104	0.891328	1	4.22291	4.32423	4.22291	4.25338	4.22291	4.43373	4.32423	4.25338	4.32423	4.43373	4.22291	4.32423
760	NM_000067,NM_001293675	CA2	carbonic anhydrase 2	protein_coding	NP_000058.1;NP_001280604.1	1373	611492	.	.	13.8147	13.3144	11.6879	14.0655	36.5059	34.2583	30.342	36.3009	1.01966	4.60726	0.974027	1	-1.2165	4.4588	0.735861	1	-1.07957	4.5389	0.895543	1	-1.24041	4.47426	0.710593	1	-1.10079	4.55346	0.868908	1	4.64996	4.67694	4.64996	4.37959	4.64996	4.54406	4.67694	4.37959	4.67694	4.54406	4.64996	4.67694
762	NM_000717,NR_137422,XM_005257639,XM_011525183,XM_017025012,XR_001752604,XR_001752605,XR_001752606,XR_001752607,XR_001752608,XR_001752609,XR_001752610	CA4	carbonic anhydrase 4	protein_coding	NP_000708.1;XP_005257696.1;XP_011523485.1;XP_016880501.1	1375	114760	.	.	0.183225	0.222164	0.152116	0.577845	0.484183	0.571634	0.394894	1.49133	1.26427	-0.188522	0.717101	1	1.0101	-0.356329	1	1	1.42671	-0.090232	0.567318	1	-1.25167	-0.187497	0.734881	1	1.12847	0.0461407	0.854343	1	0.804102	0.958828	0.804102	0.81033	0.804102	1.04628	0.958828	0.81033	0.958828	1.04628	0.804102	0.958828
768	NM_001216,XR_001746374,XR_428428	CA9	carbonic anhydrase 9	protein_coding	NP_001207.2	1383	603179	.	.	0.254126	0.196203	0.556784	0.589188	0.67154	0.504835	1.44542	1.52061	-1.96106	-0.342646	0.279474	1	-1.06924	0.0133865	0.915777	1	-2.6114	-0.477471	0.137142	1	1.83423	-0.399117	0.33399	1	-1.33164	-1.06737	0.695214	1	1.00815	0.599091	1.00815	0.960296	1.00815	0.471067	0.599091	0.960296	0.599091	0.471067	1.00815	0.599091
770	NM_001217,NR_136241,XR_002958355	CA11	carbonic anhydrase 11	protein_coding	NP_001208.2	1370	604644	.	.	1.7248	1.8842	1.96817	2.1734	4.55786	4.84809	5.1094	5.60922	-1.2312	1.95944	0.727341	1	-1.0372	2.07564	0.953955	1	-1.15101	2.0031	0.812839	1	1.18705	1.93086	0.772016	1	1.06967	1.85153	0.9159	1	2.39529	2.15716	2.39529	2.35274	2.39529	2.23314	2.15716	2.35274	2.15716	2.23314	2.39529	2.15716
771	NM_001218,NM_001293642,NM_206925,NR_135511	CA12	carbonic anhydrase 12	protein_coding	NP_001209.1;NP_001280571.1;NP_996808.1	1371	603263	.	.	5.22051	4.4537	4.63589	5.25036	13.7954	11.4595	12.0348	13.5504	1.12476	5.09601	0.839459	1	-1.09764	4.94314	0.872668	1	-1.10552	4.93811	0.86288	1	-1.23458	5.03425	0.716201	1	-1.24345	5.02951	0.706944	1	5.05152	5.21631	5.05152	4.92135	5.05152	4.91137	5.21631	4.92135	5.21631	4.91137	5.05152	5.21631
773	NM_000068,NM_001127221,NM_001127222,NM_001174080,NM_023035	CACNA1A	calcium voltage-gated channel subunit alpha1 A	protein_coding	NP_000059.3;NP_001120693.1;NP_001120694.1;NP_001167551.1;NP_075461.2	1388	601011	.	.	0.041611	0.043888	0.047164	0.030378	0.109959	0.112926	0.122439	0.078401	1.38704	-1.36158	0.638633	1	1.53151	-1.28108	0.560088	1	1.38079	-1.36644	0.651328	1	1.10423	-1.10375	0.917562	1	-1.0046	-1.18023	1	1	0.376761	0.500465	0.376761	0.544068	0.376761	0.49852	0.500465	0.544068	0.500465	0.49852	0.376761	0.500465
774	NM_000718,NM_001243812	CACNA1B	calcium voltage-gated channel subunit alpha1 B	protein_coding	NP_000709.1;NP_001230741.1	1389	601012	.	.	0.00612	0.007602	0.011047	0.014549	0.016172	0.01956	0.028678	0.037548	-2.28444	-2.76617	0.411229	1	-1.39593	-2.5364	0.777046	1	-2.05096	-2.7442	0.411229	1	1.63727	-3.01563	0.703665	1	1.11466	-3.27397	1	1	0.221309	0.0996248	0.221309	0.161196	0.221309	0.110884	0.0996248	0.161196	0.0996248	0.110884	0.221309	0.0996248
775	NM_000719,NM_001129827,NM_001129829,NM_001129830,NM_001129831,NM_001129832,NM_001129833,NM_001129834,NM_001129835,NM_001129836,NM_001129837,NM_001129838,NM_001129839,NM_001129840,NM_001129841,NM_001129842,NM_001129843,NM_001129844,NM_001129846,NM_001167623,NM_001167624,NM_001167625,NM_199460,XM_006719017,XM_011521020,XM_011521023,XM_017019926,XM_017019927,XM_017019928,XM_017019929,XM_017019930,XM…	CACNA1C	calcium voltage-gated channel subunit alpha1 C	protein_coding	NP_000710.5;NP_001123299.1;NP_001123301.1;NP_001123302.2;NP_001123303.1;NP_001123304.1;NP_001123305.1;NP_001123306.1;NP_001123307.1;NP_001123308.1;NP_001123309.1;NP_001123310.1;NP_001123311.1;NP_001123312.1;NP_001123313.1;NP_001123314.1;NP_001123315.1;NP_001123316.1;NP_001123318.1;NP_001161095.1;NP_001161096.2;NP_001161097.1;NP_955630.3;XP_006719080.1;XP_011519322.1;XP_011519325.1;XP_016875415.1;…	1390	114205	.	.	0.008493	0.024235	0.017726	0.01657	0.022444	0.062357	0.046017	0.042763	-1.88648	-1.96739	0.418096	1	1.03957	-1.57439	1	1	1.24776	-1.44622	0.785001	1	1.96177	-1.93123	0.401817	1	2.35544	-1.76371	0.220829	1	0.376761	0.210748	0.376761	0.389909	0.376761	0.457141	0.210748	0.389909	0.210748	0.457141	0.376761	0.210748
776	NM_000720,NM_001128839,NM_001128840,XM_005265448,XM_011534094,XM_011534096,XM_011534097,XM_011534099,XM_011534100,XM_017007137,XM_017007138,XM_017007139,XM_017007140,XM_017007141,XM_017007142,XM_017007143,XM_017007144,XM_017007145	CACNA1D	calcium voltage-gated channel subunit alpha1 D	protein_coding	NP_000711.1;NP_001122311.1;NP_001122312.1;XP_005265505.1;XP_011532396.1;XP_011532398.1;XP_011532399.1;XP_011532401.1;XP_011532402.1;XP_016862626.1;XP_016862627.1;XP_016862628.1;XP_016862629.1;XP_016862630.1;XP_016862631.1;XP_016862632.1;XP_016862633.1;XP_016862634.1	1391	114206	.	.	0.040939	0.0746	0.020619	0.049473	0.108181	0.191948	0.053527	0.127681	-1.12271	-0.955427	0.919954	1	-2.30723	-1.33884	0.223792	1	1.47499	-0.577517	0.569647	1	-2.0557	-1.43624	0.305778	1	1.6562	-0.64959	0.433157	1	0.598319	0.543561	0.598319	0.288832	0.598319	0.814717	0.543561	0.288832	0.543561	0.814717	0.598319	0.543562
780	NM_001202521,NM_001202522,NM_001202523,NM_001297652,NM_001297653,NM_001297654,NM_001954,NM_013993,NM_013994,XM_006715185,XM_011514882,XM_011514883,XM_011514884,XM_011514885,XM_011514886,XM_011514887,XM_011514888,XM_017011268,XM_017011269,XM_024446540,XM_024446541,XM_024446542	DDR1	discoidin domain receptor tyrosine kinase 1	protein_coding	NP_001189450.1;NP_001189451.1;NP_001189452.1;NP_001284581.1;NP_001284582.1;NP_001284583.1;NP_001945.3;NP_054699.2;NP_054700.2;XP_006715248.1;XP_011513184.1;XP_011513185.1;XP_011513186.1;XP_011513187.1;XP_011513188.1;XP_011513189.1;XP_011513190.1;XP_016866757.1;XP_016866758.1;XP_024302308.1;XP_024302309.1;XP_024302310.1	2730	600408	.	.	5.54384	5.26085	5.38351	6.70442	14.6499	13.5363	13.9757	17.3031	-1.15945	4.70543	0.798908	1	-1.2509	4.65581	0.699727	1	-1.28864	4.63672	0.662113	1	-1.07887	4.54124	0.896415	1	-1.11142	4.52066	0.855871	1	4.85726	4.65172	4.85726	4.54671	4.85726	4.50568	4.65172	4.54671	4.65172	4.50568	4.85726	4.65172
782	NM_000723,NM_199247,NM_199248,XM_005257645,XM_005257646,XM_006722072,XM_017025024,XM_017025025,XM_017025026,XM_017025027,XM_017025028,XM_017025029,XM_017025030,XM_024450920	CACNB1	calcium voltage-gated channel auxiliary subunit beta 1	protein_coding	NP_000714.3;NP_954855.1;NP_954856.1;XP_005257702.1;XP_005257703.1;XP_006722135.1;XP_016880513.1;XP_016880514.1;XP_016880515.1;XP_016880516.1;XP_016880517.1;XP_016880518.1;XP_016880519.1;XP_024306688.1	1401	114207	.	.	0.405101	0.492901	0.576836	0.387162	1.0705	1.26825	1.49747	0.999206	-1.19331	0.703718	0.782909	1	1.16273	0.937349	0.810633	1	-1.00569	0.819941	1	1	1.38753	0.823637	0.588901	1	1.18658	0.698666	0.792242	1	1.4546	1.29777	1.4546	1.59665	1.4546	1.4494	1.29777	1.59665	1.29777	1.4494	1.4546	1.29777
784	NM_000725,NM_001206915,NM_001206916,NM_001206917,XM_011538727,XM_011538728,XM_017019957,XM_024449180,XM_024449181,XR_001748867,XR_001748868	CACNB3	calcium voltage-gated channel auxiliary subunit beta 3	protein_coding	NP_000716.2;NP_001193844.1;NP_001193845.1;NP_001193846.1;XP_011537029.1;XP_011537030.1;XP_016875446.1;XP_024304948.1;XP_024304949.1	1403	601958	.	.	2.37294	2.37352	2.80772	2.62536	6.27061	6.10714	7.28886	6.77567	-1.08644	3.01525	0.88733	1	1.041	3.1031	0.947256	1	-1.13929	2.98251	0.825061	1	1.13098	3.04545	0.833449	1	-1.04864	2.92023	0.937226	1	3.23097	3.12456	3.23097	3.28289	3.23097	3.06405	3.12456	3.28289	3.12456	3.06405	3.23097	3.12456
785	NM_000726,NM_001005746,NM_001005747,NM_001145798,NM_001320722,NM_001330113,NM_001330114,NM_001330115,NM_001330116,NM_001330117,NM_001330118,XM_011511796,XM_011511797,XM_017004885,XM_017004888,XM_024453128,XR_001738928,XR_001738935,XR_001738937,XR_001738938,XR_001738939,XR_001738940,XR_002959337,XR_002959338,XR_923022	CACNB4	calcium voltage-gated channel auxiliary subunit beta 4	protein_coding	NP_000717.2;NP_001005746.1;NP_001005747.1;NP_001139270.1;NP_001307651.1;NP_001317042.1;NP_001317043.1;NP_001317044.1;NP_001317045.1;NP_001317046.1;NP_001317047.1;XP_011510098.1;XP_011510099.1;XP_016860374.1;XP_016860377.1;XP_024308896.1	1404	601949	.	.	0.353142	0.437594	0.329147	0.294673	0.933194	1.12594	0.85447	0.760505	1.71737	1.51222	0.368332	1	1.38292	1.32385	0.587251	1	1.5736	1.43471	0.449277	1	-1.24185	1.69737	0.715544	1	-1.09139	1.78177	0.884271	1	1.61936	2.18917	1.61936	1.9511	1.61936	2.09159	2.18917	1.9511	2.18917	2.09159	1.61936	2.18917
788	NM_000387	SLC25A20	solute carrier family 25 member 20	protein_coding	NP_000378.1	1421	613698	.	.	22.3361	21.8716	25.4489	22.6447	59.0242	56.2762	66.0655	58.4426	1.02402	5.48311	0.967711	1	1.11143	5.5441	0.855396	1	-1.05807	5.4257	0.922633	1	1.08536	5.56031	0.887677	1	-1.08349	5.44335	0.890048	1	5.49719	5.53068	5.49719	5.6464	5.49719	5.4176	5.53068	5.6464	5.53068	5.4176	5.49719	5.53068
790	NM_001306079,NM_004341,XM_006712101,XM_024453131	CAD	carbamoyl-phosphate synthetase 2, aspartate transcarbamylase, and dihydroorotase	protein_coding	NP_001293008.1;NP_004332.2;XP_006712164.1;XP_024308899.1	1424	114010	.	.	11.5297	9.84471	8.66995	10.7302	30.4677	25.3307	22.5073	27.693	1.08484	6.3423	0.888133	1	-1.24301	6.134	0.706964	1	-1.09142	6.22062	0.879876	1	-1.34847	6.20026	0.605546	1	-1.18401	6.28307	0.770249	1	6.30023	6.41628	6.30023	5.99082	6.30023	6.17569	6.41628	5.99082	6.41628	6.17569	6.30023	6.41628
793	NM_001366795,NM_004929	CALB1	calbindin 1	protein_coding	NP_001353724.1;NP_004920.1	1434	114050	.	.	0.637801	0.578454	0.223216	0.710559	1.68542	1.48838	0.579472	1.83385	-1.07849	0.961256	0.91346	1	-3.19872	0.410121	0.0649234	1	-1.25531	0.858692	0.714692	1	-2.96637	0.337473	0.0823052	1	-1.16397	0.800303	0.806637	1	1.5799	1.50821	1.5799	0.696547	1.5799	1.36987	1.50821	0.696547	1.50821	1.36987	1.5799	1.50821
799	NM_001164737,NM_001164738,NM_001742	CALCR	calcitonin receptor	protein_coding	NP_001158209.2;NP_001158210.1;NP_001733.1	1440	114131	.	.	1.69383	1.47101	1.01949	1.62664	4.47603	3.78496	2.6466	4.19812	1.07862	2.74415	0.90194	1	-1.61384	2.38482	0.416451	1	-1.13377	2.60053	0.832329	1	-1.74074	2.45368	0.345007	1	-1.22292	2.65911	0.730615	1	2.89066	2.98563	2.89066	2.31468	2.89066	2.73528	2.98563	2.31468	2.98563	2.73528	2.89066	2.98563
800	NM_004342,NM_033138,NM_033139,NM_033140,NM_033157,XM_017012650,XM_017012652,XM_017012654,XM_024446942,XM_024446943,XR_001744877,XR_001744879,XR_001744880,XR_001744881,XR_002956488,XR_002956489,XR_002956490,XR_927535,XR_927537,XR_927541,XR_927542	CALD1	caldesmon 1	protein_coding	NP_004333.1;NP_149129.2;NP_149130.1;NP_149131.1;NP_149347.2;XP_016868139.1;XP_016868141.1;XP_016868143.1;XP_024302710.1;XP_024302711.1	1441	114213	.	.	95.1031	100.362	96.4439	88.7475	251.314	258.234	250.369	229.044	1.12108	8.77809	0.843118	1	1.06497	8.73941	0.913216	1	1.11464	8.7737	0.850929	1	-1.05269	8.8216	0.929157	1	-1.00578	8.85401	0.992076	1	8.69667	8.86118	8.69667	8.78726	8.69667	8.85288	8.86118	8.78726	8.86118	8.85288	8.69667	8.86118
801	NM_001363669,NM_001363670,NM_006888	CALM1	calmodulin 1	protein_coding	NP_001350598.1;NP_001350599.1;NP_008819.1	1442	114180	.	.	52.3877	56.5235	50.8262	54.6292	138.437	145.437	131.945	140.99	-1.00452	7.97763	0.993844	1	-1.08757	7.9216	0.884477	1	1.01096	7.98876	0.985014	1	-1.08267	7.91821	0.890646	1	1.01553	7.98551	0.978769	1	7.9864	7.97992	7.9864	7.8658	7.9864	8.00207	7.97992	7.8658	7.97992	8.00207	7.9864	7.97992
805	NM_001305624,NM_001305625,NM_001305626,NM_001743	CALM2	calmodulin 2	protein_coding	NP_001292553.1;NP_001292554.1;NP_001292555.1;NP_001734.1	1445	114182	.	.	258.455	236.501	214.482	277.844	682.98	608.525	556.797	717.073	-1.01174	8.547	0.983927	1	-1.30098	8.37805	0.649009	1	-1.1532	8.45623	0.805067	1	-1.28589	8.36856	0.663553	1	-1.13983	8.44723	0.820729	1	8.55911	8.54232	8.55911	8.18066	8.55911	8.35404	8.54232	8.18066	8.54232	8.35404	8.55911	8.54232
806	gene-CALM2P2	CALM2P2	calmodulin 2 pseudogene 2	pseudogene	.	1447	.	.	.	0.068938	0.043846	0.039667	0.053681	0.182172	0.112817	0.102977	0.138543	1.20276	-3.02729	0.840435	1	-1.38959	-3.29708	1	1	-1.53779	-3.37495	0.818193	1	-1.67274	-3.19876	0.666686	1	-1.85176	-3.27023	0.666686	1	0.114894	0.137625	0.114894	0.0828481	0.114894	0.0748614	0.137625	0.0828481	0.137625	0.0748614	0.114894	0.137625
808	NM_001329921,NM_001329922,NM_001329923,NM_001329924,NM_001329925,NM_001329926,NM_005184	CALM3	calmodulin 3	protein_coding	NP_001316850.1;NP_001316851.1;NP_001316852.1;NP_001316853.1;NP_001316854.1;NP_001316855.1;NP_005175.2	1449	114183	.	.	216.205	215.941	224.188	246.826	571.332	555.624	581.995	637.022	-1.0997	9.14145	0.86927	1	-1.11321	9.13309	0.85266	1	-1.16817	9.10059	0.787818	1	-1.01228	9.06249	0.983161	1	-1.06227	9.02835	0.916688	1	9.21073	9.07387	9.21073	9.05629	9.21073	8.98689	9.07387	9.05629	9.07387	8.98689	9.21073	9.07387
811	NM_004343	CALR	calreticulin	protein_coding	NP_004334.1	1455	109091	.	.	612.67	571.38	574.01	681.116	1619.01	1470.18	1490.14	1757.86	-1.07094	10.4234	0.905489	1	-1.19995	10.3465	0.7523	1	-1.21835	10.3366	0.732408	1	-1.12046	10.2934	0.84382	1	-1.13765	10.2831	0.823255	1	10.473	10.3742	10.473	10.2102	10.473	10.1883	10.3742	10.2102	10.3742	10.1883	10.473	10.3742
813	NM_001130674,NM_001199671,NM_001199672,NM_001199673,NM_001219,NR_074086,XM_017012659	CALU	calumenin	protein_coding	NP_001124146.1;NP_001186600.1;NP_001186601.1;NP_001186602.1;NP_001210.1;XP_016868148.1	1458	603420	.	.	132.283	144.168	146.254	145.336	349.565	370.948	379.677	375.09	-1.0546	9.67589	0.926641	1	-1.08116	9.65853	0.892488	1	-1.02753	9.69426	0.96249	1	-1.02518	9.6192	0.96565	1	1.02634	9.6559	0.964092	1	9.71539	9.63879	9.71539	9.60295	9.71539	9.67625	9.63879	9.60295	9.63879	9.67625	9.71539	9.63879
817	NM_001221,NM_001321566,NM_001321567,NM_001321568,NM_001321569,NM_001321570,NM_001321571,NM_001321572,NM_001321573,NM_001321574,NM_001321575,NM_001321576,NM_001321577,NM_001321578,NM_001321579,NM_001321580,NM_001321581,NM_001321582,NM_001321583,NM_001321584,NM_001321585,NM_001321586,NM_001321587,NM_001321588,NM_001321589,NM_001321590,NM_001321591,NM_001321592,NM_172114,NM_172115,NM_172127,NM_17212…	CAMK2D	calcium/calmodulin dependent protein kinase II delta	protein_coding	NP_001212.2;NP_001308495.1;NP_001308496.1;NP_001308497.1;NP_001308498.1;NP_001308499.1;NP_001308500.1;NP_001308501.1;NP_001308502.1;NP_001308503.1;NP_001308504.1;NP_001308505.1;NP_001308506.1;NP_001308507.1;NP_001308508.1;NP_001308509.1;NP_001308510.1;NP_001308511.1;NP_001308512.1;NP_001308513.1;NP_001308514.1;NP_001308515.1;NP_001308516.1;NP_001308517.1;NP_001308518.1;NP_001308519.1;NP_001308520…	1462	607708	.	.	25.8654	27.1683	21.9036	21.6568	68.3505	69.9049	56.862	55.8931	1.24036	7.20285	0.709456	1	1.00423	7.04218	0.994335	1	1.22822	7.19501	0.72214	1	-1.23514	7.20554	0.714873	1	-1.00989	7.34272	0.98652	1	7.04973	7.35838	7.04973	7.05577	7.04973	7.34427	7.35838	7.05577	7.35838	7.34427	7.04973	7.35838
818	NM_001204492,NM_001222,NM_001320898,NM_001367514,NM_001367516,NM_001367517,NM_001367518,NM_001367519,NM_001367520,NM_001367521,NM_001367522,NM_001367523,NM_001367524,NM_001367525,NM_001367526,NM_001367527,NM_001367528,NM_001367529,NM_001367530,NM_001367531,NM_001367532,NM_001367533,NM_001367534,NM_001367535,NM_001367536,NM_001367537,NM_001367538,NM_001367539,NM_001367540,NM_001367541,NM_001367542…	CAMK2G	calcium/calmodulin dependent protein kinase II gamma	protein_coding	NP_001191421.1;NP_001213.2;NP_001307827.1;NP_001354443.1;NP_001354445.1;NP_001354446.1;NP_001354447.1;NP_001354448.1;NP_001354449.1;NP_001354450.1;NP_001354451.1;NP_001354452.1;NP_001354453.1;NP_001354454.1;NP_001354455.1;NP_001354456.1;NP_001354457.1;NP_001354458.1;NP_001354459.1;NP_001354460.1;NP_001354461.1;NP_001354462.1;NP_001354463.1;NP_001354464.1;NP_001354465.1;NP_001354466.1;NP_001354467…	1463	602123	.	.	12.0925	12.4987	11.6455	12.6246	31.9549	32.1596	30.2319	32.5822	1.01197	5.63175	0.983999	1	-1.06736	5.57691	0.910605	1	-1.01518	5.61228	0.979599	1	-1.08014	5.58575	0.89426	1	-1.02734	5.62089	0.963144	1	5.65124	5.66807	5.65124	5.55911	5.65124	5.62993	5.66807	5.55911	5.66807	5.62993	5.65124	5.66807
819	NM_001745	CAMLG	calcium modulating ligand	protein_coding	NP_001736.1	1471	601118	.	.	7.0687	7.3164	7.54643	6.76416	18.6794	18.8253	19.5906	17.4573	1.08517	4.07321	0.888968	1	1.10309	4.08557	0.866678	1	1.05842	4.05451	0.9231	1	1.01651	4.1425	0.978553	1	-1.02527	4.11266	0.966681	1	4.09718	4.20849	4.09718	4.23085	4.09718	4.17444	4.20849	4.23085	4.20849	4.17444	4.09718	4.20849
821	NM_001024649,NM_001363993,NM_001363994,NM_001363995,NM_001363996,NM_001363997,NM_001363998,NM_001363999,NM_001364000,NM_001364001,NM_001746,NR_157048,XM_011534664,XM_011534665	CANX	calnexin	protein_coding	NP_001019820.1;NP_001350922.1;NP_001350923.1;NP_001350924.1;NP_001350925.1;NP_001350926.1;NP_001350927.1;NP_001350928.1;NP_001350929.1;NP_001350930.1;NP_001737.1;XP_011532966.1;XP_011532967.1	1473	114217	.	.	259.733	271.184	265.834	253.096	686.356	697.764	690.109	653.203	1.06663	10.4634	0.911031	1	1.03728	10.4427	0.949448	1	1.05319	10.454	0.928465	1	-1.02829	10.4892	0.961455	1	-1.01276	10.5	0.982487	1	10.4171	10.5101	10.4171	10.4699	10.4171	10.4918	10.5101	10.4699	10.5101	10.4918	10.4171	10.5101
822	NM_001256139,NM_001256140,NM_001320732,NM_001320733,NM_001320734,NM_001747,XM_011533122,XM_011533123	CAPG	capping actin protein, gelsolin like	protein_coding	NP_001243068.1;NP_001243069.1;NP_001307661.1;NP_001307662.1;NP_001307663.1;NP_001738.2;XP_011531424.1;XP_011531425.1	1474	153615	.	.	35.4022	30.9251	31.8165	31.2322	93.552	79.5713	82.596	80.6056	1.17725	5.60559	0.778121	1	1.01261	5.49219	0.983174	1	-1.02752	5.46361	0.962974	1	-1.16258	5.61383	0.794742	1	-1.20965	5.58757	0.742329	1	5.51403	5.7447	5.51403	5.53173	5.51403	5.47573	5.7447	5.53173	5.7447	5.47573	5.51403	5.7447
823	NM_001198868,NM_001198869,NM_005186,NR_040008,XM_006718698,XM_011545292	CAPN1	calpain 1	protein_coding	NP_001185797.1;NP_001185798.1;NP_005177.2;XP_006718761.1;XP_011543594.1	1476	114220	.	.	46.5965	48.443	57.9577	49.7098	123.134	124.645	150.459	128.294	-1.02824	7.31094	0.961652	1	1.15282	7.43712	0.805607	1	-1.04895	7.29682	0.934156	1	1.18538	7.41856	0.768536	1	-1.02014	7.27638	0.972573	1	7.33955	7.29962	7.33955	7.54354	7.33955	7.27104	7.29962	7.54354	7.29962	7.27104	7.33955	7.29962
824	NM_001146068,NM_001748,XR_002957688	CAPN2	calpain 2	protein_coding	NP_001139540.1;NP_001739.3	1479	114230	.	.	28.9464	29.1434	17.4941	24.5854	76.4922	74.9868	45.4149	63.4512	1.23111	6.67759	0.719199	1	-1.33101	6.3283	0.621296	1	1.16933	6.63707	0.786749	1	-1.63863	6.5071	0.394857	1	-1.05284	6.78302	0.92911	1	6.535	6.83204	6.535	6.1276	6.535	6.75843	6.83204	6.1276	6.83204	6.75843	6.535	6.83204
825	NM_000070,NM_024344,NM_173087,NM_173088,NM_173089,NM_173090	CAPN3	calpain 3	protein_coding	NP_000061.1;NP_077320.1;NP_775110.1;NP_775111.1;NP_775112.1;NP_775113.1	1480	114240	.	.	0.54902	0.903182	0.788127	0.507397	1.45081	2.32391	2.04598	1.30952	1.05881	0.811498	0.939982	1	1.45553	1.0638	0.533275	1	1.36728	1.01164	0.609903	1	1.37472	1.09358	0.596369	1	1.29136	1.04285	0.677607	1	1.41926	1.47148	1.41926	1.78164	1.41926	1.71816	1.47148	1.78164	1.47148	1.71816	1.41926	1.47148
826	NM_001003962,NM_001302632,NM_001302633,NM_001749,XM_005259295,XM_005259296,XM_011527359,XM_024451732	CAPNS1	calpain small subunit 1	protein_coding	NP_001003962.1;NP_001289561.1;NP_001289562.1;NP_001740.1;XP_005259352.1;XP_005259353.1;XP_011525661.1;XP_024307500.1	1481	114170	.	.	155.065	141.248	143.133	167.736	409.765	363.436	371.574	432.902	-1.04546	8.0117	0.93869	1	-1.18223	7.92771	0.772013	1	-1.21498	7.90976	0.73612	1	-1.13082	7.89332	0.83146	1	-1.16215	7.87494	0.794769	1	8.0487	7.98481	8.0487	7.80818	8.0487	7.76894	7.98481	7.80818	7.98481	7.76894	8.0487	7.98481
828	NM_004058,NM_080590	CAPS	calcyphosine	protein_coding	NP_004049.3;NP_542157.3	1487	114212	.	.	1.16125	1.11159	1.25795	0.915272	3.06866	2.86015	3.26565	2.36218	1.30723	0.857792	0.659832	1	1.35086	0.884557	0.629436	1	1.19149	0.783738	0.778208	1	1.03338	1.05577	0.971221	1	-1.09716	0.966425	0.884008	1	1.34588	1.59271	1.34588	1.62458	1.34588	1.5046	1.59271	1.62458	1.59271	1.5046	1.34588	1.59271
829	NM_006135,XM_011542225,XM_017002424	CAPZA1	capping actin protein of muscle Z-line subunit alpha 1	protein_coding	NP_006126.1;XP_011540527.1;XP_016857913.1	1488	601580	.	.	111.079	116.316	108.037	110.471	293.531	299.284	280.464	285.11	1.04478	8.19451	0.939572	1	-1.03385	8.13875	0.954085	1	1.03186	8.18536	0.956735	1	-1.08015	8.17121	0.893818	1	-1.01252	8.2168	0.982862	1	8.16743	8.23042	8.16743	8.11958	8.16743	8.21253	8.23042	8.11958	8.23042	8.21253	8.16743	8.23042
830	NM_006136	CAPZA2	capping actin protein of muscle Z-line subunit alpha 2	protein_coding	NP_006127.1	1490	601571	.	.	26.2007	29.3993	29.9536	26.5972	69.2366	75.6453	77.7599	68.6433	1.0226	7.22469	0.969258	1	1.11363	7.2882	0.852275	1	1.08145	7.26605	0.892255	1	1.08902	7.30351	0.882706	1	1.05754	7.2816	0.922917	1	7.2179	7.24993	7.2179	7.37218	7.2179	7.33013	7.24993	7.37218	7.24993	7.33013	7.2179	7.24993
831	NM_001042440,NM_001042441,NM_001042442,NM_001042443,NM_001042444,NM_001042445,NM_001042446,NM_001190442,NM_001284212,NM_001284213,NM_001330626,NM_001330627,NM_001330628,NM_001330629,NM_001330630,NM_001330631,NM_001330632,NM_001330633,NM_001330634,NM_001375317,NM_001750,NM_173060,NR_104285	CAST	calpastatin	protein_coding	NP_001035905.1;NP_001035906.1;NP_001035907.1;NP_001035908.1;NP_001035909.1;NP_001035910.1;NP_001035911.1;NP_001177371.1;NP_001271141.1;NP_001271142.1;NP_001317555.1;NP_001317556.1;NP_001317557.1;NP_001317558.1;NP_001317559.1;NP_001317560.1;NP_001317561.1;NP_001317562.1;NP_001317563.1;NP_001362246.1;NP_001741.4;NP_775083.1	1515	114090	.	.	37.6966	40.0101	34.3666	35.3769	99.615	102.947	89.2159	91.3023	1.10684	7.5043	0.860563	1	-1.04151	7.40019	0.943959	1	1.10686	7.50431	0.860536	1	-1.15278	7.47674	0.805636	1	1.00002	7.57564	1	1	7.43732	7.58296	7.43732	7.37899	7.43732	7.58298	7.58296	7.37899	7.58296	7.58298	7.43732	7.58296
832	NM_001206540,NM_001206541,NM_001282162,NM_001313932,NM_004930,XM_006710938,XM_011542228,XM_011542229,XM_011542230,XM_017002428,XM_017002429,XM_017002430,XM_024450096,XM_024450097	CAPZB	capping actin protein of muscle Z-line subunit beta	protein_coding	NP_001193469.1;NP_001193470.1;NP_001269091.1;NP_001300861.1;NP_004921.1;XP_006711001.1;XP_011540530.1;XP_011540531.1;XP_011540532.1;XP_016857917.1;XP_016857918.1;XP_016857919.1;XP_024305864.1;XP_024305865.1	1491	601572	.	.	154.916	144.055	136.942	154.262	409.373	370.658	355.502	398.127	1.0441	8.18675	0.940474	1	-1.1423	8.0625	0.817847	1	-1.09397	8.09194	0.876437	1	-1.19268	8.09603	0.760375	1	-1.14222	8.12479	0.817928	1	8.16018	8.22223	8.16018	7.96895	8.16018	8.03107	8.22223	7.96895	8.22223	8.03107	8.16018	8.22223
833	NM_001014437,NM_001194997,NM_001378136,NM_001378137,NM_001378138,NM_001378139,NM_001378140,NM_001751,NM_139273,NR_036542,NR_165428,NR_165429,NR_165430,XM_024448701,XM_024448702,XM_024448703,XM_024448704,XM_024448705,XR_001747998,XR_002957203,XR_002957204,XR_930913,XR_930914	CARS1	cysteinyl-tRNA synthetase 1	protein_coding	NP_001014437.1;NP_001181926.1;NP_001365065.1;NP_001365066.1;NP_001365067.1;NP_001365068.1;NP_001365069.1;NP_001742.1;NP_644802.1;XP_024304469.1;XP_024304470.1;XP_024304471.1;XP_024304472.1;XP_024304473.1	1493	123859	.	.	20.4493	20.2025	13.4083	15.1278	54.0383	51.9817	34.8082	39.0425	1.43849	5.77331	0.530472	1	-1.12865	5.40276	0.834635	1	1.36891	5.73156	0.587785	1	-1.62355	5.70416	0.403979	1	-1.05083	5.97627	0.931883	1	5.51822	6.03316	5.51822	5.34766	5.51822	5.96275	6.03316	5.34766	6.03316	5.96275	5.51822	6.03316
834	NM_001223,NM_001257118,NM_001257119,NM_033292,NM_033293,NM_033294,NM_033295,XM_017018393,XM_017018394,XM_017018395,XM_017018396	CASP1	caspase 1	protein_coding	NP_001214.1;NP_001244047.1;NP_001244048.1;NP_150634.1;NP_150635.1;NP_150636.1;NP_150637.1;XP_016873882.1;XP_016873883.1;XP_016873884.1;XP_016873885.1	1499	147678	.	.	1.26098	0.858387	1.01337	0.806376	3.33219	2.20865	2.63072	2.08114	1.44221	1.17737	0.538324	1	1.1585	1.00055	0.819301	1	-1.08694	0.831134	0.897486	1	-1.2449	1.26397	0.714245	1	-1.56765	1.12434	0.455091	1	1.49759	1.86037	1.49759	1.63834	1.49759	1.42099	1.86037	1.63834	1.86037	1.42099	1.49759	1.86037
835	NM_001224,NM_032982,NM_032983	CASP2	caspase 2	protein_coding	NP_001215.1;NP_116764.2;NP_116765.2	1503	600639	.	.	14.187	13.1817	11.272	14.4144	37.4899	33.9169	29.2623	37.2013	1.02129	6.03036	0.971229	1	-1.29271	5.84177	0.65745	1	-1.11733	5.93724	0.848026	1	-1.32024	5.859	0.631356	1	-1.14112	5.95333	0.819547	1	6.03654	6.06648	6.03654	5.67255	6.03654	5.87906	6.06648	5.67255	6.06648	5.87906	6.03654	6.06648
836	NM_001354777,NM_001354779,NM_001354780,NM_001354781,NM_001354782,NM_001354783,NM_001354784,NM_004346,NM_032991	CASP3	caspase 3	protein_coding	NP_001341706.1;NP_001341708.1;NP_001341709.1;NP_001341710.1;NP_001341711.1;NP_001341712.1;NP_001341713.1;NP_004337.2;NP_116786.1	1504	600636	.	.	34.8832	38.0994	37.1777	30.3411	92.1806	98.0308	96.5137	78.3057	1.19875	6.57087	0.753926	1	1.21727	6.58296	0.733894	1	1.23609	6.59516	0.713999	1	1.01544	6.70672	0.979013	1	1.03115	6.7179	0.957808	1	6.45028	6.70908	6.45028	6.73098	6.45028	6.75292	6.70908	6.73098	6.70908	6.75292	6.45028	6.70908
837	NM_001225,NM_033306,XM_011543019,XM_017018397	CASP4	caspase 4	protein_coding	NP_001216.1;NP_150649.1;XP_011541321.1;XP_016873886.1	1505	602664	.	.	35.0849	37.8681	38.2308	34.2296	92.7135	97.4359	99.2475	88.3415	1.06758	5.67399	0.910291	1	1.10385	5.69908	0.86463	1	1.08449	5.68571	0.888747	1	1.03397	5.74458	0.95425	1	1.01584	5.73163	0.978656	1	5.65409	5.74662	5.65409	5.79394	5.65409	5.76888	5.74662	5.79394	5.74662	5.76888	5.65409	5.74662
838	NM_001136109,NM_001136110,NM_001136112,NM_004347,NR_024239,NR_036562,XM_011543021	CASP5	caspase 5	protein_coding	NP_001129581.1;NP_001129582.1;NP_001129584.1;NP_004338.3;XP_011541323.1	1506	602665	.	.	0.081444	0.017918	0.072814	0.037598	0.215218	0.046102	0.189026	0.097034	1.70853	-2.78427	0.588182	1	1.41625	-2.91572	0.703665	1	-2.02775	-3.4876	0.618648	1	-1.20641	-2.64565	0.882656	1	-3.47296	-3.08609	0.239728	1	0.114894	0.192812	0.114894	0.161196	0.114894	0.0565071	0.192812	0.161196	0.192812	0.0565071	0.114894	0.192812
839	NM_001226,NM_032992,NR_133012	CASP6	caspase 6	protein_coding	NP_001217.2;NP_116787.1	1507	601532	.	.	19.9893	22.067	19.6657	18.119	52.8227	56.7791	51.0525	46.7625	1.14597	5.11774	0.814289	1	1.07365	5.06832	0.902792	1	1.19149	5.148	0.762458	1	-1.06736	5.16626	0.910748	1	1.03972	5.24078	0.946758	1	5.05872	5.24977	5.05872	5.15828	5.05872	5.30452	5.24977	5.15828	5.24977	5.30452	5.05872	5.24977
840	NM_001227,NM_001267056,NM_001267057,NM_001267058,NM_001320911,NM_033338,NM_033339,NM_033340,XM_006718017,XM_011540260,XM_017016763,XM_017016764	CASP7	caspase 7	protein_coding	NP_001218.1;NP_001253985.1;NP_001253986.1;NP_001253987.1;NP_001307840.1;NP_203124.1;NP_203125.1;NP_203126.1;XP_006718080.1;XP_011538562.1;XP_016872252.1;XP_016872253.1	1508	601761	.	.	19.0211	21.9163	21.5966	21.3222	50.2641	56.3914	56.065	55.0293	-1.08301	5.76717	0.890594	1	-1.0088	5.81725	0.988276	1	1.0066	5.82826	0.991277	1	1.07356	5.76059	0.902571	1	1.09016	5.77206	0.881554	1	5.84802	5.73505	5.84802	5.8356	5.84802	5.85735	5.73505	5.8356	5.73505	5.85735	5.84802	5.73505
841	NM_001080124,NM_001080125,NM_001228,NM_001372051,NM_033355,NM_033356,NM_033358,NR_111983,XM_005246885,XM_005246887,XM_005246888,XM_005246889,XM_005246890,XM_005246891,XM_005246892,XM_005246893,XM_005246894,XM_005246895,XM_006712789,XM_006712790,XM_006712793,XM_011511969,XR_001738971,XR_923035	CASP8	caspase 8	protein_coding	NP_001073593.1;NP_001073594.1;NP_001219.2;NP_001358980.1;NP_203519.1;NP_203520.1;NP_203522.1;XP_005246942.1;XP_005246944.1;XP_005246945.1;XP_005246946.1;XP_005246947.1;XP_005246948.1;XP_005246949.1;XP_005246950.1;XP_005246951.1;XP_005246952.1;XP_006712852.1;XP_006712853.1;XP_006712856.1;XP_011510271.1	1509	601763	.	.	18.457	20.5344	19.0907	18.5365	48.7735	52.8356	49.5597	47.8398	1.03529	5.71384	0.952528	1	1.0008	5.68919	0.999322	1	1.09579	5.75607	0.874566	1	-1.03447	5.71435	0.953598	1	1.05844	5.78007	0.922022	1	5.71546	5.76457	5.71546	5.71659	5.71546	5.84504	5.76457	5.71659	5.76457	5.84504	5.71546	5.76457
842	NM_001229,NM_001278054,NM_032996,NR_102732,NR_102733,XM_005246014,XM_011542273	CASP9	caspase 9	protein_coding	NP_001220.2;NP_001264983.1;NP_127463.2;XP_005246071.1;XP_011540575.1	1511	602234	.	.	7.37787	7.7206	8.09705	7.82553	19.4964	19.8653	21.02	20.1965	-1.08631	4.47604	0.887132	1	1.03813	4.56177	0.949333	1	1.00792	4.54014	0.990008	1	1.12773	4.5043	0.836242	1	1.09492	4.48186	0.876255	1	4.59362	4.47932	4.59362	4.64541	4.59362	4.60453	4.47932	4.64541	4.47932	4.60453	4.59362	4.47932
843	NM_001206524,NM_001206542,NM_001230,NM_001306083,NM_032974,NM_032976,NM_032977,XM_005246907,XM_006712796,XM_011511990,XR_923043,XR_923044	CASP10	caspase 10	protein_coding	NP_001193453.1;NP_001193471.1;NP_001221.2;NP_001293012.1;NP_116756.2;NP_116758.1;NP_116759.2;XP_005246964.1;XP_006712859.1;XP_011510292.1	1500	601762	.	.	4.27989	4.48494	4.60638	4.16002	11.3098	11.5399	11.9582	10.7364	-1.00078	4.55749	0.999821	1	1.05961	4.60044	0.921138	1	1.0578	4.59909	0.923444	1	1.06044	4.59972	0.919987	1	1.05862	4.59839	0.922296	1	4.61622	4.61515	4.61622	4.69646	4.61622	4.69408	4.61515	4.69646	4.61515	4.69408	4.61622	4.61515
844	NM_001231	CASQ1	calsequestrin 1	protein_coding	NP_001222.3	1512	114250	.	.	0.259386	0.177906	0.260059	0.220203	0.685439	0.457759	0.675117	0.568312	1.20047	-0.881249	0.80958	1	1.14533	-0.915762	0.881858	1	-1.28978	-1.18744	0.732359	1	-1.04814	-0.801006	1	1	-1.54856	-1.0443	0.528021	1	0.550127	0.639379	0.550127	0.61538	0.550127	0.44308	0.639379	0.61538	0.639379	0.44308	0.550127	0.639379
846	NM_000388,NM_001178065,XM_005247837,XM_006713789,XM_017007324,XM_017007325	CASR	calcium sensing receptor	protein_coding	NP_000379.3;NP_001171536.2;XP_005247894.1;XP_006713852.1;XP_016862813.1;XP_016862814.1	1514	601199	.	.	0.022036	0.009778	0.007907	0.008787	0.058232	0.02516	0.020526	0.022678	2.55736	-2.23385	0.280351	1	-1.11934	-2.99888	1	1	1.20095	-2.83702	1	1	-2.86479	-2.30112	0.181042	1	-2.13153	-2.21888	0.345583	1	0.136814	0.330422	0.136814	0.122554	0.136814	0.163286	0.330422	0.122554	0.330422	0.163286	0.136814	0.330422
847	NM_001752	CAT	catalase	protein_coding	NP_001743.1	1516	115500	.	.	28.3679	30.3062	28.1834	25.7172	74.9635	77.9788	73.1643	66.3723	1.14494	6.11601	0.815065	1	1.08353	6.07411	0.889855	1	1.15287	6.12132	0.805798	1	-1.05668	6.17104	0.924229	1	1.00692	6.2152	0.990723	1	6.03654	6.22904	6.03654	6.15059	6.03654	6.23886	6.22904	6.15059	6.22904	6.23886	6.03654	6.22904
857	NM_001172895,NM_001172896,NM_001172897,NM_001753	CAV1	caveolin 1	protein_coding	NP_001166366.1;NP_001166367.1;NP_001166368.1;NP_001744.2	1527	601047	.	.	12.7894	12.156	10.172	10.7756	33.7965	31.2777	26.4066	27.8103	1.23021	5.13735	0.720775	1	-1.05538	4.94189	0.926397	1	1.11726	5.06237	0.848498	1	-1.29834	5.10289	0.65239	1	-1.10109	5.21099	0.868158	1	5.02385	5.31444	5.02385	4.94853	5.02385	5.17917	5.31444	4.94853	5.31444	5.17917	5.02385	5.31444
858	NM_001206747,NM_001206748,NM_001233,NM_198212	CAV2	caveolin 2	protein_coding	NP_001193676.1;NP_001193677.1;NP_001224.1;NP_937855.1	1528	601048	.	.	12.9377	15.4901	12.0725	10.9229	34.1884	39.8566	31.3403	28.1904	1.23116	5.30183	0.719671	1	1.09413	5.21043	0.876891	1	1.38876	5.40029	0.571016	1	-1.12524	5.36128	0.838693	1	1.12801	5.53324	0.835272	1	5.18309	5.47565	5.18309	5.30946	5.18309	5.64575	5.47565	5.30946	5.47565	5.64575	5.18309	5.47565
860	NM_001015051,NM_001024630,NM_001278478,NM_001369405,NR_103532,NR_103533	RUNX2	RUNX family transcription factor 2	protein_coding	NP_001015051.3;NP_001019801.3;NP_001265407.1;NP_001356334.1	10472	600211	.	.	0.455728	0.827867	1.04754	0.918888	1.20428	2.13012	2.71942	2.37151	-1.37623	0.472255	0.605447	1	1.51923	1.01352	0.49269	1	1.03134	0.704584	0.974999	1	2.09093	0.845196	0.22473	1	1.41943	0.498913	0.566847	1	1.36458	1.10025	1.36458	1.76291	1.36458	1.392	1.10025	1.76291	1.10025	1.392	1.36458	1.10025
861	NM_001001890,NM_001122607,NM_001754,XM_005261068,XM_005261069,XM_011529766,XM_011529767,XM_011529768,XM_011529770,XM_017028487,XR_937576	RUNX1	RUNX family transcription factor 1	protein_coding	NP_001001890.1;NP_001116079.1;NP_001745.2;XP_005261125.1;XP_005261126.1;XP_011528068.1;XP_011528069.1;XP_011528070.1;XP_011528072.1;XP_016883976.1	10471	151385	.	.	4.16255	4.39051	4.84666	4.84407	10.9997	11.2969	12.582	12.5018	-1.10918	5.12114	0.858329	1	-1.00165	5.19277	0.998311	1	-1.11612	5.1168	0.84983	1	1.10735	5.11986	0.860528	1	-1.00626	5.03994	0.991955	1	5.23164	5.08633	5.23164	5.22933	5.23164	5.07759	5.08633	5.22933	5.08633	5.07759	5.23164	5.08633
864	NM_001031680,NM_001320672,NM_004350,XM_005246024,XM_011542351	RUNX3	RUNX family transcription factor 3	protein_coding	NP_001026850.1;NP_001307601.1;NP_004341.1;XP_005246081.1;XP_011540653.1	10473	600210	.	.	0.146586	0.148052	0.175021	0.183404	0.387361	0.380941	0.454357	0.473338	-1.18172	-0.277441	0.799104	1	-1.06063	-0.203749	0.951125	1	-1.24449	-0.314245	0.754574	1	1.11418	-0.322167	0.877081	1	-1.05312	-0.437893	0.949332	1	0.89694	0.790143	0.89694	0.858155	0.89694	0.759052	0.790143	0.858155	0.790143	0.759052	0.89694	0.790143
865	NM_001368707,NM_001368708,NM_001368709,NM_001368710,NM_001755,NM_022845	CBFB	core-binding factor subunit beta	protein_coding	NP_001355636.1;NP_001355637.1;NP_001355638.1;NP_001355639.1;NP_001746.1;NP_074036.1	1539	121360	.	.	15.8357	16.6203	15.1191	16.6272	41.8467	42.7646	39.2494	42.9123	-1.00896	5.81923	0.988052	1	-1.10996	5.75239	0.8571	1	-1.0209	5.81077	0.971791	1	-1.1001	5.74561	0.869201	1	-1.01184	5.80425	0.984086	1	5.8501	5.83745	5.8501	5.70233	5.8501	5.82078	5.83745	5.70233	5.83745	5.82078	5.8501	5.83745
866	NM_001756	SERPINA6	serpin family A member 6	protein_coding	NP_001747.3	1540	122500	.	.	34.9782	36.8356	40.1931	30.2799	92.4315	94.7792	104.342	78.1479	1.199	5.75462	0.753913	1	1.31223	5.82704	0.638897	1	1.19002	5.74871	0.763785	1	1.09443	5.94597	0.876178	1	-1.00755	5.87399	0.989936	1	5.64599	5.90304	5.64599	6.03115	5.64599	5.89238	5.90304	6.03115	5.90304	5.89238	5.64599	5.90304
867	NM_005188	CBL	Cbl proto-oncogene	protein_coding	NP_005179.2	1541	165360	.	.	5.04379	5.02478	5.09557	5.14351	13.3284	12.9289	13.2282	13.2746	1.0179	5.99123	0.975833	1	-1.02073	5.96366	0.972	1	-1.04615	5.94616	0.938058	1	-1.039	5.9766	0.947499	1	-1.06488	5.95927	0.913632	1	6.00039	6.02558	6.00039	5.97125	6.00039	5.93633	6.02558	5.97125	6.02558	5.93633	6.00039	6.02558
868	NM_001321786,NM_001321788,NM_001321789,NM_001321790,NM_001321791,NM_001321793,NM_001321794,NM_001321795,NM_001321796,NM_001321797,NM_001321798,NM_001321799,NM_001321806,NM_001321807,NM_001321808,NM_001321811,NM_001321813,NM_001321816,NM_001321820,NM_001321822,NM_170662,NR_135806,NR_135807,NR_135808,NR_135809,NR_135810,NR_135811,NR_135812,XM_011513257,XM_011513259,XM_017007395,XM_017007396,XM_0170…	CBLB	Cbl proto-oncogene B	protein_coding	NP_001308715.1;NP_001308717.1;NP_001308718.1;NP_001308719.1;NP_001308720.1;NP_001308722.1;NP_001308723.1;NP_001308724.1;NP_001308725.1;NP_001308726.1;NP_001308727.1;NP_001308728.1;NP_001308735.1;NP_001308736.1;NP_001308737.1;NP_001308740.1;NP_001308742.1;NP_001308745.1;NP_001308749.1;NP_001308751.1;NP_733762.2;XP_011511559.1;XP_011511561.2;XP_016862884.1;XP_016862885.1;XP_016862886.1;XP_016862887…	1542	604491	.	.	1.89466	2.16007	2.65446	2.23204	5.00672	5.55793	6.89101	5.76054	-1.14085	3.93591	0.821338	1	1.17354	4.14781	0.783452	1	-1.06232	3.98474	0.91809	1	1.33884	4.06322	0.61576	1	1.07393	3.89004	0.903214	1	4.11109	3.93266	4.11109	4.32957	4.11109	4.02906	3.93266	4.32957	3.93266	4.02906	4.11109	3.93266
871	NM_001207014,NM_001235,XM_011545327,XM_024448756	SERPINH1	serpin family H member 1	protein_coding	NP_001193943.1;NP_001226.2;XP_011543629.1;XP_024304524.1	1546	600943	.	.	181.717	137.387	153.046	187.001	480.196	353.501	397.309	482.621	1.01055	8.7313	0.985537	1	-1.23353	8.58025	0.716426	1	-1.39054	8.50539	0.568758	1	-1.24655	8.58863	0.702916	1	-1.40521	8.51423	0.556559	1	8.72701	8.74213	8.72701	8.42501	8.72701	8.2527	8.74213	8.42501	8.74213	8.2527	8.72701	8.74213
873	NM_001286789,NM_001757	CBR1	carbonyl reductase 1	protein_coding	NP_001273718.1;NP_001748.1	1548	114830	.	.	31.1634	31.2568	35.1479	35.996	82.3506	80.4246	91.2444	92.9002	-1.10735	5.51161	0.860384	1	-1.03363	5.55964	0.954794	1	-1.17099	5.47386	0.785218	1	1.07132	5.48673	0.90553	1	-1.05747	5.39644	0.923391	1	5.61216	5.46821	5.61216	5.56543	5.61216	5.38946	5.46821	5.56543	5.46821	5.38946	5.61216	5.46821
874	NM_001236,XM_011529772	CBR3	carbonyl reductase 3	protein_coding	NP_001227.1;XP_011528074.1	1549	603608	.	.	0.474922	0.368748	0.309339	0.480089	1.255	0.948799	0.803045	1.23904	1.02409	-0.81649	1	1	-1.5578	-1.10706	0.535048	1	-1.28404	-1.00354	0.728223	1	-1.59557	-1.08523	0.490337	1	-1.31508	-0.986165	0.710863	1	0.614032	0.626075	0.614032	0.422087	0.614032	0.49852	0.626075	0.422087	0.626075	0.49852	0.614032	0.626075
875	NM_000071,NM_001178008,NM_001178009,NM_001320298,NM_001321072,XM_011529774,XM_011529777,XM_011529783,XM_017028491,XM_024452136,XM_024452137,XM_024452138,XM_024452139,XM_024452140,XR_001754915,XR_001754916,XR_001754917,XR_002958634	CBS	cystathionine beta-synthase	protein_coding	NP_000062.1;NP_001171479.1;NP_001171480.1;NP_001307227.1;NP_001308001.1;XP_011528076.1;XP_011528079.1;XP_011528085.1;XP_016883980.1;XP_024307904.1;XP_024307905.1;XP_024307906.1;XP_024307907.1;XP_024307908.1	1550	613381	.	.	25.8808	20.5167	13.3432	19.097	68.3913	52.7902	34.639	49.2865	1.38447	6.18966	0.574287	1	-1.39951	5.71389	0.561888	1	1.06531	5.98236	0.913106	1	-1.93759	6.0057	0.256404	1	-1.2996	6.22847	0.650641	1	5.95869	6.42158	5.95869	5.48299	5.95869	6.04854	6.42158	5.48299	6.42158	6.04854	5.95869	6.42158
881	NM_005893	CCIN	calicin	protein_coding	NP_005884.2	1568	603960	.	.	0.060218	0.085612	0.063733	0.082623	0.159128	0.220281	0.16545	0.213238	-1.27176	-2.37712	0.793936	1	-1.23112	-2.35322	0.793936	1	1.02193	-2.22394	1	1	1.03299	-2.51935	1	1	1.30004	-2.37532	0.725079	1	0.241681	0.192812	0.241681	0.19883	0.241681	0.246602	0.192812	0.19883	0.192812	0.246602	0.241681	0.192812
883	NM_001122671,NM_001122672,NM_001287390,NM_001352988,NM_001352989,NM_001352990,NM_001352991,NM_001352992,NM_001352993,NM_001352994,NM_001352995,NM_001352996,NM_001352997,NM_001352998,NM_001352999,NM_004059,NR_109829,NR_148224,NR_148225,XM_011519168,XM_011519169,XM_011519170,XM_017015262,XM_017015265,XM_017015267,XM_024447709	KYAT1	kynurenine aminotransferase 1	protein_coding	NP_001116143.1;NP_001116144.1;NP_001274319.1;NP_001339917.1;NP_001339918.1;NP_001339919.1;NP_001339920.1;NP_001339921.1;NP_001339922.1;NP_001339923.1;NP_001339924.1;NP_001339925.1;NP_001339926.1;NP_001339927.1;NP_001339928.1;NP_004050.3;XP_011517470.1;XP_011517471.1;XP_011517472.1;XP_016870751.1;XP_016870754.1;XP_016870756.1;XP_024303477.1	1564	600547	.	.	4.56712	4.17511	3.46458	3.59751	12.0688	10.7427	8.99408	9.28462	1.30226	3.25946	0.650694	1	-1.05845	3.01638	0.922721	1	1.17412	3.17687	0.784622	1	-1.37838	3.22396	0.582615	1	-1.10914	3.36339	0.859901	1	3.21561	3.56019	3.21561	3.14268	3.21561	3.42401	3.56019	3.14268	3.56019	3.42401	3.21561	3.56019
889	NM_001013406,NM_001350669,NM_001350670,NM_001350671,NM_001350672,NM_001350673,NM_001350674,NM_001350675,NM_001350676,NM_001350677,NM_001350678,NM_001350679,NM_001350680,NM_001350681,NM_001350682,NM_001350683,NM_001350684,NM_001350685,NM_001350686,NM_001350687,NM_001350688,NM_001350689,NM_001350690,NM_001350691,NM_001350692,NM_001350693,NM_001350694,NM_001350695,NM_001350696,NM_001350697,NM_004912…	KRIT1	KRIT1 ankyrin repeat containing	protein_coding	NP_001013424.1;NP_001337598.1;NP_001337599.1;NP_001337600.1;NP_001337601.1;NP_001337602.1;NP_001337603.1;NP_001337604.1;NP_001337605.1;NP_001337606.1;NP_001337607.1;NP_001337608.1;NP_001337609.1;NP_001337610.1;NP_001337611.1;NP_001337612.1;NP_001337613.1;NP_001337614.1;NP_001337615.1;NP_001337616.1;NP_001337617.1;NP_001337618.1;NP_001337619.1;NP_001337620.1;NP_001337621.1;NP_001337622.1;NP_001337…	1573	604214	.	.	15.5652	19.4343	17.5572	15.0648	41.1317	50.005	45.5786	38.88	1.05821	6.28103	0.922233	1	1.09083	6.30372	0.880625	1	1.21754	6.38859	0.733634	1	1.03082	6.34327	0.958318	1	1.15057	6.42588	0.808366	1	6.25803	6.33862	6.25803	6.38189	6.25803	6.53864	6.33862	6.38189	6.33862	6.53864	6.25803	6.33862
890	NM_001237	CCNA2	cyclin A2	protein_coding	NP_001228.2	1578	123835	.	.	37.6466	36.5429	26.6377	36.422	99.4828	94.026	69.1517	93.9996	1.07291	6.83083	0.903183	1	-1.38273	6.5643	0.575646	1	-1.01873	6.76584	0.974547	1	-1.48354	6.62409	0.496033	1	-1.093	6.81793	0.877767	1	6.79186	6.8925	6.79186	6.3293	6.79186	6.76533	6.8925	6.3293	6.8925	6.76533	6.79186	6.8925
891	NM_001354844,NM_001354845,NM_031966	CCNB1	cyclin B1	protein_coding	NP_001341773.1;NP_001341774.1;NP_114172.1	1579	123836	.	.	82.7438	77.3798	65.4652	85.2302	218.654	199.101	169.948	219.966	1.00777	7.57364	0.989413	1	-1.3165	7.3833	0.634469	1	-1.12573	7.48513	0.837604	1	-1.32673	7.38966	0.624974	1	-1.13447	7.49105	0.82714	1	7.5754	7.58651	7.5754	7.18108	7.5754	7.40549	7.58651	7.18108	7.58651	7.40549	7.5754	7.58651
892	NM_001013399,NM_001363537,NM_005190,XM_011536232,XM_017011436,XR_001743714	CCNC	cyclin C	protein_coding	NP_001013417.1;NP_001350466.1;NP_005181.2;XP_011534534.1;XP_016866925.1	1581	123838	.	.	43.4766	54.6975	51.4815	44.5065	114.889	140.738	133.646	114.865	1.06254	6.75993	0.916531	1	1.15697	6.82451	0.800898	1	1.22603	6.86997	0.724506	1	1.08887	6.86569	0.88294	1	1.15387	6.90988	0.804438	1	6.72876	6.81547	6.72876	6.93726	6.72876	7.02025	6.81547	6.93726	6.81547	7.02025	6.72876	6.81547
896	NM_001136017,NM_001136125,NM_001136126,NM_001287427,NM_001287434,NM_001760,XM_011514971,XM_011514972	CCND3	cyclin D3	protein_coding	NP_001129489.1;NP_001129597.1;NP_001129598.1;NP_001274356.1;NP_001274363.1;NP_001751.1;XP_011513273.1;XP_011513274.1	1585	123834	.	.	6.30299	6.00613	7.10784	9.19241	16.6559	15.4539	18.452	23.7242	-1.32018	4.12889	0.632843	1	-1.27508	4.1508	0.676017	1	-1.5454	4.035	0.45496	1	1.03537	3.94036	0.953416	1	-1.1706	3.80595	0.786962	1	4.38393	4.00511	4.38393	4.05219	4.38393	3.79309	4.00511	4.05219	4.00511	3.79309	4.38393	4.00511
898	NM_001238,NM_001322259,NM_001322261,NM_001322262,XM_011527440	CCNE1	cyclin E1	protein_coding	NP_001229.1;NP_001309188.1;NP_001309190.1;NP_001309191.1;XP_011525742.1	1589	123837	.	.	4.20027	3.74368	3.64594	5.94314	11.0994	9.63261	9.4649	15.3383	-1.36551	3.41715	0.59324	1	-1.64835	3.30873	0.39318	1	-1.61789	3.31822	0.410837	1	-1.20714	3.04698	0.746572	1	-1.18482	3.05873	0.772023	1	3.73354	3.32313	3.73354	3.08104	3.73354	3.10481	3.32313	3.08104	3.32313	3.10481	3.73354	3.32313
899	NM_001323538,NM_001761	CCNF	cyclin F	protein_coding	NP_001310467.1;NP_001752.2	1591	600227	.	.	9.63269	8.78636	7.51754	11.3354	25.4548	22.6076	19.5156	29.255	-1.13615	5.62658	0.825596	1	-1.52678	5.44257	0.46591	1	-1.31838	5.52999	0.633239	1	-1.34383	5.33429	0.61008	1	-1.16039	5.42829	0.7973	1	5.74207	5.56159	5.74207	5.14568	5.74207	5.35185	5.56159	5.14568	5.56159	5.35185	5.74207	5.56159
900	NM_001364015,NM_001364018,NM_001364019,NM_001364020,NM_001364021,NM_001364022,NM_001364023,NM_004060,NM_199246,NR_157051,NR_157052,NR_157053,NR_157054,NR_157055,NR_157056	CCNG1	cyclin G1	protein_coding	NP_001350944.1;NP_001350947.1;NP_001350948.1;NP_001350949.1;NP_001350950.1;NP_001350951.1;NP_001350952.1;NP_004051.1;NP_954854.1	1592	601578	.	.	44.8502	53.0793	40.2743	34.6516	118.519	136.575	104.552	89.4304	1.34142	6.73463	0.611741	1	1.14331	6.60711	0.816856	1	1.49773	6.82786	0.485725	1	-1.17327	6.82026	0.782227	1	1.11653	7.01256	0.848766	1	6.52256	6.94233	6.52256	6.71382	6.52256	7.10012	6.94233	6.71382	6.94233	7.10012	6.52256	6.94233
901	NM_004354,XM_011532398,XM_011532399	CCNG2	cyclin G2	protein_coding	NP_004345.1;XP_011530700.1;XP_011530701.1	1593	603203	.	.	3.47804	4.2937	4.41791	3.0878	9.19089	11.0478	11.4689	7.96916	1.1802	4.2932	0.775761	1	1.42618	4.44731	0.541267	1	1.39411	4.42817	0.567365	1	1.20842	4.55017	0.744356	1	1.18125	4.53232	0.7742	1	4.24452	4.47191	4.24452	4.73379	4.24452	4.70222	4.47191	4.73379	4.47191	4.70222	4.24452	4.47191
902	NM_001199189,NM_001239,NM_001363539,NM_001364075,NM_001364076,NR_157068,NR_157069,NR_157070,NR_157071,XM_005248627,XM_005248629,XR_001742327	CCNH	cyclin H	protein_coding	NP_001186118.1;NP_001230.1;NP_001350468.1;NP_001351004.1;NP_001351005.1;XP_005248684.1;XP_005248686.1	1594	601953	.	.	18.774	16.9944	20.9748	21.8047	49.6112	43.7271	54.4508	56.2746	1.03482	5.35943	0.953287	1	-1.04385	5.30393	0.941331	1	1.02338	5.35126	0.968605	1	-1.0802	5.32929	0.894285	1	-1.01118	5.37578	0.985105	1	5.36878	5.41699	5.36878	5.30839	5.36878	5.40133	5.41699	5.30839	5.41699	5.40133	5.36878	5.41699
904	NM_001240,NM_001277842,XM_017020197	CCNT1	cyclin T1	protein_coding	NP_001231.2;NP_001264771.1;XP_016875686.1	1599	143055	.	.	7.01913	7.66345	7.33866	7.84966	18.5484	19.7183	19.0512	20.2588	-1.07763	5.80236	0.897391	1	-1.07959	5.80112	0.894914	1	-1.04737	5.82225	0.936485	1	-1.00182	5.74612	0.997867	1	1.02889	5.76808	0.961023	1	5.87924	5.77327	5.87924	5.7707	5.87924	5.81362	5.77327	5.7707	5.77327	5.81362	5.87924	5.77327
905	NM_001241,NM_001320748,NM_001320749,NM_058241,NR_037649,NR_135468,XM_017005227,XM_017005228,XM_017005229,XM_017005230,XM_017005231,XM_017005232,XM_017005233,XM_024453211,XM_024453212,XM_024453213,XM_024453214,XR_001739026,XR_001739027	CCNT2	cyclin T2	protein_coding	NP_001232.1;NP_001307677.1;NP_001307678.1;NP_490595.1;XP_016860716.1;XP_016860717.1;XP_016860718.1;XP_016860719.1;XP_016860720.1;XP_016860721.1;XP_016860722.1;XP_024308979.1;XP_024308980.1;XP_024308981.1;XP_024308982.1	1600	603862	.	.	8.34893	9.87321	9.2174	8.85901	22.0624	25.4041	23.9285	22.8638	1.022	5.84732	0.970322	1	1.0063	5.83609	0.991708	1	1.12525	5.91915	0.838487	1	-1.0156	5.85176	0.978965	1	1.10103	5.93392	0.867975	1	5.85589	5.88675	5.85589	5.86479	5.85589	6.02337	5.88675	5.86479	5.88675	6.02337	5.85589	5.88675
908	NM_001009186,NM_001762	CCT6A	chaperonin containing TCP1 subunit 6A	protein_coding	NP_001009186.1;NP_001753.1	1620	104613	.	.	188.56	188.039	190.682	211.834	498.28	483.83	495.013	546.711	-1.08173	9.17305	0.891774	1	-1.12287	9.14743	0.840936	1	-1.1509	9.13078	0.807718	1	-1.03803	9.08859	0.94847	1	-1.06394	9.07125	0.91452	1	9.23094	9.11779	9.23094	9.06403	9.23094	9.02853	9.11779	9.06403	9.11779	9.02853	9.23094	9.11779
915	NM_000732,NM_001040651	CD3D	CD3d molecule	protein_coding	NP_000723.1;NP_001035741.1	1673	186790	.	.	2.55381	3.40048	5.84554	5.89438	6.74857	8.74955	15.1751	15.2125	-2.22048	1.72969	0.182479	1	-1.02132	2.17833	0.976175	1	-1.76717	1.83894	0.336495	1	2.17418	1.71093	0.194064	1	1.25656	1.22394	0.705393	1	2.47058	1.60632	2.47058	2.44567	2.47058	1.83584	1.60632	2.44567	1.60632	1.83584	2.47058	1.60632
917	NM_000073,XM_005271724,XM_006718941	CD3G	CD3g molecule	protein_coding	NP_000064.1;XP_005271781.1;XP_006719004.1	1675	186740	.	.	0.069423	0.121264	0.083885	0.135959	0.183452	0.312015	0.217766	0.350891	-2.0603	-1.58104	0.315459	1	-1.64495	-1.46628	0.510809	1	-1.3513	-1.36839	0.704111	1	1.25257	-1.97404	0.850328	1	1.52528	-1.82762	0.625548	1	0.500269	0.263257	0.500269	0.323317	0.500269	0.385425	0.263257	0.323317	0.263257	0.385425	0.500269	0.263257
924	NM_006137,XM_011523608,XM_017025316,XR_001752680,XR_001752681	CD7	CD7 molecule	protein_coding	NP_006128.1;XP_011521910.1;XP_016880805.1	1695	186820	.	.	100.396	100.647	128.553	85.2569	265.301	258.967	333.726	220.035	1.19045	7.1043	0.762969	1	1.47057	7.2779	0.505508	1	1.13853	7.06969	0.822405	1	1.23531	7.38496	0.714668	1	-1.0456	7.19269	0.938558	1	6.98417	7.23385	6.98417	7.5369	6.98417	7.16995	7.23385	7.5369	7.23385	7.16995	6.98417	7.23385
925	NM_001145873,NM_001382698,NM_001768,NM_171827,NR_027353,NR_168478,NR_168479,NR_168480,NR_168481	CD8A	CD8a molecule	protein_coding	NP_001139345.1;NP_001369627.1;NP_001759.3;NP_741969.1	1706	186910	.	.	0.383853	0.276931	0.256715	0.241959	1.01435	0.712553	0.666433	0.62446	1.56002	-0.286448	0.496557	1	1.34787	-0.40828	0.644454	1	1.10668	-0.563028	0.881522	1	-1.1574	-0.117024	0.829808	1	-1.40977	-0.243146	0.59351	1	0.690128	0.969402	0.690128	0.869868	0.690128	0.747656	0.969402	0.869868	0.969402	0.747656	0.690128	0.969402
926	NM_001178100,NM_004931,NM_172101,NM_172102,NM_172213,XM_011533164	CD8B	CD8b molecule	protein_coding	NP_001171571.1;NP_004922.1;NP_742099.1;NP_742100.1;NP_757362.1;XP_011531466.1	1707	186730	.	.	2.92951	1.96454	2.23156	2.81155	7.74138	5.05483	5.79315	7.25618	1.11619	3.52854	0.851464	1	-1.32369	3.25923	0.631272	1	-1.44815	3.20422	0.525215	1	-1.4775	3.3516	0.503388	1	-1.61642	3.30013	0.410341	1	3.56996	3.71587	3.56996	3.20412	3.56996	3.0891	3.71587	3.20412	3.71587	3.0891	3.56996	3.71587
927	NM_001349727,NM_001368307,XM_024453217	CD8B2	CD8b2 molecule	protein_coding	NP_001336656.1;NP_001355236.1;XP_024308985.1	1708	.	.	.	0.071025	0.069622	0.069398	0.054112	0.187686	0.17914	0.180158	0.139654	1.26937	-1.35923	0.73788	1	1.2183	-1.38931	0.785001	1	1.18247	-1.41562	0.841097	1	-1.04191	-1.24672	0.953897	1	-1.07356	-1.27238	0.955391	1	0.395066	0.485809	0.395066	0.469047	0.395066	0.457141	0.485809	0.469047	0.485809	0.457141	0.395066	0.485809
928	NM_001330312,NM_001769,XM_005253814	CD9	CD9 molecule	protein_coding	NP_001317241.1;NP_001760.1;XP_005253871.1	1709	143030	.	.	5.06726	5.27927	6.11947	4.97936	13.3905	13.5837	15.8862	12.851	1.05411	2.79234	0.92959	1	1.21693	2.90226	0.738486	1	1.03909	2.78155	0.949388	1	1.15446	2.93612	0.807748	1	-1.01446	2.81865	0.983818	1	2.94758	3.01399	2.94758	3.19716	2.94758	2.99585	3.01399	3.19716	3.01399	2.99585	2.94758	3.01399
929	NM_000591,NM_001040021,NM_001174104,NM_001174105	CD14	CD14 molecule	protein_coding	NP_000582.1;NP_001035110.1;NP_001167575.1;NP_001167576.1	1628	158120	.	.	2.00447	1.2855	1.95786	1.79335	5.29691	3.30762	5.08262	4.62837	1.17408	1.59655	0.792198	1	1.12208	1.56189	0.854867	1	-1.34186	1.27897	0.626491	1	-1.04635	1.67316	0.943508	1	-1.5755	1.41502	0.449069	1	1.90771	2.08119	1.90771	2.03151	1.90771	1.60905	2.08119	2.03151	2.08119	1.60905	1.90771	2.08119
936	gene-CD24P2	CD24P2	CD24 molecule pseudogene 2	pseudogene	.	1647	.	.	.	0.020082	0.011359	0.025204	0.014861	0.053068	0.029227	0.06543	0.038354	1.14439	-3.56674	1	1	1.46713	-3.41739	0.788138	1	-1.81147	-3.90639	1	1	1.28278	-3.40348	1	1	-2.07802	-3.85609	0.744784	1	0.0700283	0.0802426	0.0700283	0.102838	0.0700283	0.0379162	0.0802426	0.102838	0.0802426	0.0379162	0.0700283	0.0802426
938	gene-CD24P4	CD24P4	CD24 molecule pseudogene 4	pseudogene	.	1649	.	.	.	15.3979	12.7214	13.6005	14.2164	40.6896	32.7325	35.307	36.6903	1.12415	5.17508	0.840148	1	-1.057	5.04882	0.924233	1	-1.14207	4.9955	0.818884	1	-1.18823	5.13791	0.766041	1	-1.28386	5.08785	0.666342	1	5.12875	5.29303	5.12875	5.05112	5.12875	4.94293	5.29303	5.05112	5.29303	4.94293	5.12875	5.29303
940	NM_001243077,NM_001243078,NM_006139,XM_011512194,XM_011512195,XM_011512197	CD28	CD28 molecule	protein_coding	NP_001230006.1;NP_001230007.1;NP_006130.1;XP_011510496.1;XP_011510497.1;XP_011510499.1	1653	186760	.	.	0.046479	0.01212	0.036192	0.035744	0.122822	0.031185	0.093955	0.092249	1.29129	-1.74573	0.733441	1	-1.04676	-1.95475	1	1	-2.86231	-2.47111	0.174202	1	-1.35185	-1.78411	0.677475	1	-3.70039	-2.21453	0.102415	1	0.301128	0.37882	0.301128	0.288832	0.301128	0.110884	0.37882	0.288832	0.37882	0.110884	0.301128	0.37882
941	NM_005191	CD80	CD80 molecule	protein_coding	NP_005182.1	1700	112203	.	.	0.028891	0.024235	0.024899	0.011065	0.076345	0.062356	0.064638	0.028557	1.97481	-3.22425	0.485618	1	1.753	-3.30334	0.618648	1	1.58454	-3.38687	0.788138	1	-1.12636	-3.0173	1	1	-1.24754	-3.09151	1	1	0.0700283	0.137625	0.0700283	0.122554	0.0700283	0.110884	0.137625	0.122554	0.137625	0.110884	0.0700283	0.137625
942	NM_001206924,NM_001206925,NM_006889,NM_175862,NM_176892	CD86	CD86 molecule	protein_coding	NP_001193853.1;NP_001193854.1;NP_008820.3;NP_787058.5;NP_795711.1	1705	601020	.	.	0.241019	0.196305	0.232666	0.370238	0.636903	0.505098	0.604004	0.955528	-1.48034	-0.021095	0.536878	1	-1.61115	-0.066755	0.445327	1	-1.90643	-0.162223	0.29999	1	-1.0884	-0.377216	0.923352	1	-1.28785	-0.489289	0.6913	1	1.10028	0.825495	1.10028	0.773391	1.10028	0.677326	0.825495	0.773391	0.825495	0.677326	1.10028	0.825495
948	NM_000072,NM_001001547,NM_001001548,NM_001127443,NM_001127444,NM_001289908,NM_001289909,NM_001289911,NM_001371074,NM_001371075,NM_001371077,NM_001371078,NM_001371079,NM_001371080,NM_001371081,NR_110501,XM_005250715,XM_024447002,XM_024447003	CD36	CD36 molecule	protein_coding	NP_000063.2;NP_001001547.1;NP_001001548.1;NP_001120915.1;NP_001120916.1;NP_001276837.1;NP_001276838.1;NP_001276840.1;NP_001358003.1;NP_001358004.1;NP_001358006.1;NP_001358007.1;NP_001358008.1;NP_001358009.1;NP_001358010.1;XP_005250772.1;XP_024302770.1;XP_024302771.1	1663	173510	.	.	0.231097	0.185979	0.148853	0.273964	0.610686	0.478528	0.386424	0.707062	1.37113	-0.154448	0.616008	1	1.1138	-0.316486	0.895005	1	1.33161	-0.178501	0.663879	1	-1.23106	-0.0950237	0.750589	1	-1.02971	0.0199548	0.962928	1	0.790338	1.00067	0.790338	0.858155	0.790338	0.979654	1.00067	0.858155	1.00067	0.979654	0.790338	1.00067
949	NM_001082959,NM_001367981,NM_001367982,NM_001367983,NM_001367984,NM_001367985,NM_001367986,NM_001367987,NM_001367988,NM_001367989,NM_005505,NR_160416,NR_160417,NR_160418,NR_160419,NR_160420,NR_160421,NR_160422,NR_160423,NR_160424	SCARB1	scavenger receptor class B member 1	protein_coding	NP_001076428.1;NP_001354910.1;NP_001354911.1;NP_001354912.1;NP_001354913.1;NP_001354914.1;NP_001354915.1;NP_001354916.1;NP_001354917.1;NP_001354918.1;NP_005496.4	1664	601040	.	.	63.6938	62.7963	66.9945	63.5938	168.314	161.577	173.918	164.126	1.04318	7.90656	0.941706	1	1.04419	7.90727	0.940382	1	-1.03397	7.85183	0.953934	1	1.00096	7.93741	0.998753	1	-1.07862	7.88315	0.895771	1	7.88168	7.94242	7.88168	7.9438	7.88168	7.83369	7.94242	7.9438	7.94242	7.83369	7.88168	7.94242
950	NM_001204255,NM_005506	SCARB2	scavenger receptor class B member 2	protein_coding	NP_001191184.1;NP_005497.1	1665	602257	.	.	68.6196	75.6657	73.3084	67.1649	181.331	194.69	190.309	173.343	1.0609	8.47639	0.918491	1	1.07945	8.48932	0.894691	1	1.10254	8.50525	0.865774	1	1.01749	8.53095	0.976084	1	1.03926	8.54643	0.94686	1	8.43716	8.5222	8.43716	8.54716	8.43716	8.57761	8.5222	8.54716	8.5222	8.57761	8.43716	8.5222
952	NM_001775,NR_132660	CD38	CD38 molecule	protein_coding	NP_001766.2	1667	107270	.	.	0.01188	0.012895	0.029016	0.01997	0.031394	0.03318	0.075325	0.05154	-1.534	-2.84965	0.733081	1	1.33204	-2.41863	0.777046	1	-1.64528	-2.90175	0.588182	1	2.0447	-2.64259	0.454997	1	-1.07234	-3.1799	1	1	0.17968	0.11875	0.17968	0.235507	0.17968	0.110884	0.11875	0.235507	0.11875	0.110884	0.17968	0.11875
953	NM_001098175,NM_001164178,NM_001164179,NM_001164181,NM_001164182,NM_001164183,NM_001312654,NM_001320916,NM_001776,XM_011540370,XM_011540371,XM_011540372,XM_011540373,XM_011540374,XM_011540376,XM_011540377,XM_017016958,XM_017016959,XM_017016960,XM_017016961,XM_017016962,XM_017016963,XM_017016964	ENTPD1	ectonucleoside triphosphate diphosphohydrolase 1	protein_coding	NP_001091645.1;NP_001157650.1;NP_001157651.1;NP_001157653.1;NP_001157654.1;NP_001157655.1;NP_001299583.1;NP_001307845.1;NP_001767.3;XP_011538672.2;XP_011538673.1;XP_011538674.2;XP_011538675.2;XP_011538676.2;XP_011538678.2;XP_011538679.1;XP_016872447.1;XP_016872448.1;XP_016872449.1;XP_016872450.1;XP_016872451.1;XP_016872452.1;XP_016872453.1	3363	601752	.	.	0.169072	0.181881	0.220925	0.125781	0.446782	0.467985	0.573524	0.324623	-1.02416	0.821392	0.97608	1	1.15178	0.943527	0.822314	1	1.40882	1.10522	0.565125	1	1.17962	0.925143	0.791975	1	1.44289	1.08771	0.53563	1	1.4633	1.44142	1.4633	1.59665	1.4633	1.79767	1.44142	1.59665	1.44142	1.79767	1.4633	1.44142
954	NM_001246,NM_203468,XM_011519212	ENTPD2	ectonucleoside triphosphate diphosphohydrolase 2	protein_coding	NP_001237.1;NP_982293.1;XP_011517514.1	3364	602012	.	.	0.111791	0.134054	0.100164	0.161818	0.295413	0.344925	0.260026	0.417628	-1.40073	-1.49278	0.669334	1	-1.60782	-1.56439	0.533037	1	-1.24368	-1.4286	0.793018	1	-1.14797	-1.81976	0.865045	1	1.12642	-1.65823	0.942283	1	0.466046	0.346736	0.466046	0.306177	0.466046	0.385425	0.346736	0.306177	0.346736	0.385425	0.466046	0.346736
955	NM_001114089,NM_001247,NM_001317941,NM_001322378,NM_001322379,NM_001322380,NM_001322381,NM_001322382,NM_001322383,NM_001322384,NM_001322385,NM_001322386,NM_001322387,NM_001322388,NM_001322389,NM_001322390,NM_001322391,NM_001322392,NM_001322393,NM_001322394,NM_001322395,NM_001322396,NM_001322397,NM_001322398,XM_006723665,XM_011529396,XM_011529397,XM_017028129,XM_017028130,XM_017028131,XM_017028132…	ENTPD6	ectonucleoside triphosphate diphosphohydrolase 6	protein_coding	NP_001107561.1;NP_001238.3;NP_001304870.1;NP_001309307.1;NP_001309308.1;NP_001309309.1;NP_001309310.1;NP_001309311.1;NP_001309312.1;NP_001309313.1;NP_001309314.1;NP_001309315.1;NP_001309316.1;NP_001309317.1;NP_001309318.1;NP_001309319.1;NP_001309320.1;NP_001309321.1;NP_001309322.1;NP_001309323.1;NP_001309324.1;NP_001309325.1;NP_001309326.1;NP_001309327.1;XP_006723728.1;XP_011527698.1;XP_011527699…	3368	603160	.	.	15.0359	17.152	16.4414	16.051	39.733	44.1326	42.6822	41.4252	1.02303	5.77615	0.968955	1	-1.10405	5.69002	0.864374	1	-1.07186	5.71041	0.904762	1	-1.12948	5.70731	0.833479	1	-1.09654	5.72745	0.873598	1	5.78522	5.81747	5.78522	5.64512	5.78522	5.68698	5.81747	5.64512	5.81747	5.68698	5.78522	5.81747
957	NM_001249,NM_001321984,NM_001321985,NM_001321986,NM_001321987,NM_001321988,NM_001330189,NM_001382256,NM_001382257,NM_001382258,NM_001382259,NM_001382260,NM_001382262,NM_001382263,XM_017021814,XM_017021816,XM_017021817,XM_024449758,XR_001750611,XR_001750612	ENTPD5	ectonucleoside triphosphate diphosphohydrolase 5 (inactive)	protein_coding	NP_001240.1;NP_001308913.1;NP_001308914.1;NP_001308915.1;NP_001308916.1;NP_001308917.1;NP_001317118.1;NP_001369185.1;NP_001369186.1;NP_001369187.1;NP_001369188.1;NP_001369189.1;NP_001369191.1;NP_001369192.1;XP_016877303.1;XP_016877305.1;XP_016877306.1;XP_024305526.1	3367	603162	.	.	14.3875	15.9467	15.6959	12.4867	38.0196	41.0313	40.7467	32.2264	1.16065	6.31196	0.796761	1	1.16124	6.31236	0.79609	1	1.21536	6.34802	0.73598	1	1.00051	6.4157	0.999535	1	1.04713	6.44891	0.936644	1	6.21939	6.43165	6.21939	6.43238	6.21939	6.49735	6.43165	6.43238	6.43165	6.49735	6.21939	6.43165
960	NM_000610,NM_001001389,NM_001001390,NM_001001391,NM_001001392,NM_001202555,NM_001202556,NM_001202557,XM_005253231,XM_005253232,XM_005253235,XM_005253238,XM_005253239,XM_005253240,XM_006718388,XM_006718390,XM_011520482,XM_011520483,XM_011520484,XM_011520485,XM_011520486,XM_011520487,XM_011520488,XM_011520489,XM_017018583,XM_017018584,XM_017018585	CD44	CD44 molecule (Indian blood group)	protein_coding	NP_000601.3;NP_001001389.1;NP_001001390.1;NP_001001391.1;NP_001001392.1;NP_001189484.1;NP_001189485.1;NP_001189486.1;XP_005253288.1;XP_005253289.1;XP_005253292.1;XP_005253295.1;XP_005253296.1;XP_005253297.1;XP_006718451.1;XP_006718453.1;XP_011518784.1;XP_011518785.1;XP_011518786.1;XP_011518787.1;XP_011518788.1;XP_011518789.1;XP_011518790.1;XP_011518791.1;XP_016874072.1;XP_016874073.1;XP_016874074…	1681	107269	.	.	5.54943	4.8853	5.31477	4.68463	14.6646	12.57	13.7972	12.0903	1.23017	4.65184	0.721188	1	1.11049	4.57231	0.857129	1	1.0172	4.50703	0.977389	1	-1.10778	4.72131	0.860247	1	-1.20937	4.66255	0.743168	1	4.55547	4.84283	4.55547	4.70056	4.55547	4.57904	4.84283	4.70056	4.84283	4.57904	4.55547	4.84283
961	NM_001382306,NM_001777,NM_198793,XM_005247909,XM_017007536,XR_001740374,XR_001740375,XR_002959610,XR_002959611,XR_241521,XR_241522,XR_924218,XR_924219,XR_924220	CD47	CD47 molecule	protein_coding	NP_001369235.1;NP_001768.1;NP_942088.1;XP_005247966.1;XP_016863025.1	1682	601028	.	.	9.26563	9.96866	12.0674	9.63592	24.4849	25.6497	31.327	24.8689	1.04048	5.88955	0.945593	1	1.2625	6.03854	0.687144	1	1.07021	5.9104	0.906828	1	1.21339	6.06401	0.738162	1	1.02858	5.93825	0.9614	1	5.88451	5.94081	5.88451	6.21572	5.88451	5.98081	5.94081	6.21572	5.94081	5.98081	5.88451	5.94081
965	NM_001144822,NM_001779,NR_026665,XM_017002869	CD58	CD58 molecule	protein_coding	NP_001138294.1;NP_001770.1;XP_016858358.1	1688	153420	.	.	10.1842	10.4433	10.5425	9.53255	26.9122	26.8709	27.3685	24.6021	1.10804	3.6983	0.861395	1	1.1186	3.70553	0.848406	1	1.08165	3.68004	0.89461	1	1.00953	3.77679	0.988391	1	-1.0244	3.75253	0.968192	1	3.73174	3.86914	3.73174	3.88189	3.73174	3.83677	3.86914	3.88189	3.86914	3.83677	3.73174	3.86914
966	NM_000611,NM_001127223,NM_001127225,NM_001127226,NM_001127227,NM_203329,NM_203330,NM_203331	CD59	CD59 molecule (CD59 blood group)	protein_coding	NP_000602.1;NP_001120695.1;NP_001120697.1;NP_001120698.1;NP_001120699.1;NP_976074.1;NP_976075.1;NP_976076.1	1689	107271	.	.	12.9779	14.2509	14.2187	12.6116	34.2947	36.668	36.912	32.5487	1.06735	6.76102	0.910322	1	1.11654	6.79494	0.848816	1	1.10522	6.78719	0.862641	1	1.04608	6.84008	0.937977	1	1.03548	6.83257	0.952011	1	6.7265	6.81968	6.7265	6.88411	6.7265	6.86954	6.81968	6.88411	6.81968	6.86954	6.7265	6.81968
967	NM_001257389,NM_001257390,NM_001257391,NM_001257392,NM_001257400,NM_001257401,NM_001267698,NM_001780,XM_024449283	CD63	CD63 molecule	protein_coding	NP_001244318.1;NP_001244319.1;NP_001244320.1;NP_001244321.1;NP_001244329.1;NP_001244330.1;NP_001254627.1;NP_001771.1;XP_024305051.1	1692	155740	.	.	457.889	462.774	565.728	499.161	1209.99	1190.73	1468.63	1288.26	-1.04541	9.09839	0.938713	1	1.12546	9.21784	0.837819	1	-1.09751	9.06451	0.871987	1	1.17656	9.18805	0.778301	1	-1.04984	9.03134	0.932879	1	9.13256	9.06861	9.13256	9.30279	9.13256	8.99858	9.06861	9.30279	9.06861	8.99858	9.13256	9.06861
968	NM_001040059,NM_001251	CD68	CD68 molecule	protein_coding	NP_001035148.1;NP_001242.2	1693	153634	.	.	38.1896	39.8964	61.1978	43.6144	100.918	102.655	158.87	112.562	-1.0989	6.27791	0.870564	1	1.38795	6.60007	0.571225	1	-1.11639	6.26706	0.849081	1	1.52522	6.54457	0.466484	1	-1.01592	6.19691	0.978436	1	6.36143	6.22711	6.36143	6.82949	6.36143	6.20463	6.22711	6.82949	6.22711	6.20463	6.36143	6.22711
971	NM_001782,XM_006716893	CD72	CD72 molecule	protein_coding	NP_001773.1;XP_006716956.1	1696	107272	.	.	0.361451	0.387986	0.558524	0.406188	0.95515	0.9983	1.44994	1.04831	-1.08192	-0.514575	0.940618	1	1.31483	-0.252897	0.681287	1	-1.08925	-0.522179	0.913791	1	1.42262	-0.307074	0.578767	1	-1.00676	-0.580263	1	1	0.76241	0.71673	0.76241	0.938215	0.76241	0.71292	0.71673	0.938215	0.71673	0.71292	0.76241	0.71673
975	NM_001297649,NM_004356,XM_011520492	CD81	CD81 molecule	protein_coding	NP_001284578.1;NP_004347.1;XP_011518794.1	1701	186845	.	.	25.6269	21.2636	23.6407	28.0454	67.7203	54.7119	61.3715	72.381	-1.05465	5.47226	0.927098	1	-1.19644	5.38658	0.756887	1	-1.34819	5.31056	0.606191	1	-1.13445	5.3453	0.827702	1	-1.27834	5.26708	0.671647	1	5.54048	5.46541	5.54048	5.2878	5.54048	5.12019	5.46541	5.2878	5.46541	5.12019	5.54048	5.46541
976	NM_001025160,NM_001784,NM_078481,XM_011528451	ADGRE5	adhesion G protein-coupled receptor E5	protein_coding	NP_001020331.1;NP_001775.2;NP_510966.1;XP_011526753.1	1711	601211	.	.	9.43597	9.11891	10.6917	12.323	24.935	23.4632	27.7558	31.8037	-1.24926	5.29521	0.700904	1	-1.1691	5.33856	0.787468	1	-1.38764	5.22968	0.572037	1	1.06856	5.1745	0.909192	1	-1.11077	5.0521	0.856336	1	5.47853	5.16549	5.47853	5.25858	5.47853	5.01837	5.16549	5.25858	5.16549	5.01837	5.47853	5.16549
977	NM_001039490,NM_004357,NM_139029,NM_139030,XM_024448780	CD151	CD151 molecule (Raph blood group)	protein_coding	NP_001034579.1;NP_004348.2;NP_620598.1;NP_620599.1;XP_024304548.1	1630	602243	.	.	92.0697	77.0953	91.4412	94.6181	243.299	198.369	237.382	244.195	1.01047	7.33053	0.985737	1	-1.04583	7.29104	0.938263	1	-1.25358	7.16914	0.695863	1	-1.05678	7.29872	0.923911	1	-1.26671	7.17752	0.682599	1	7.3317	7.34664	7.3317	7.26746	7.3317	7.00791	7.34664	7.26746	7.34664	7.00791	7.3317	7.34664
978	NM_001785	CDA	cytidine deaminase	protein_coding	NP_001776.1	1712	123920	.	.	12.6453	16.6958	20.2572	12.0016	33.4157	42.9589	52.5878	30.9743	1.09316	3.48397	0.878802	1	1.66879	3.83405	0.379727	1	1.36012	3.65702	0.598267	1	1.52658	3.88269	0.467914	1	1.24421	3.71209	0.707974	1	3.54354	3.66148	3.54354	4.23198	3.54354	3.9542	3.66148	4.23198	3.66148	3.9542	3.54354	3.66148
983	NM_001170406,NM_001170407,NM_001320918,NM_001786,NM_033379,XM_005270303	CDK1	cyclin dependent kinase 1	protein_coding	NP_001163877.1;NP_001163878.1;NP_001307847.1;NP_001777.1;NP_203698.1;XP_005270360.1	1722	116940	.	.	70.8541	69.2159	45.6065	66.7218	187.235	178.095	118.395	172.199	1.10213	7.19557	0.866396	1	-1.48174	6.8678	0.497315	1	1.01655	7.13559	0.977464	1	-1.63308	6.9532	0.397976	1	-1.08419	7.20683	0.888781	1	7.13371	7.27306	7.13371	6.57134	7.13371	7.15722	7.27306	6.57134	7.27306	7.15722	7.13371	7.27306
984	NM_001291345,NM_001787,NM_033486,NM_033487,NM_033489,NM_033490,XM_006711065,XM_011542490,XM_011542491,XM_011542492,XM_011542493,XM_011542494,XM_011542495,XM_017002925,XM_017002926,XM_017002927,XM_017002928,XM_024451174,XM_024451184,XM_024451190,XR_002958171,XR_002958172,XR_002958173,XR_002958174	CDK11B	cyclin dependent kinase 11B	protein_coding	NP_001278274.1;NP_001778.2;NP_277021.2;NP_277022.1;NP_277024.2;NP_277025.1;XP_006711128.1;XP_011540792.1;XP_011540793.1;XP_011540794.1;XP_011540795.1;XP_011540796.1;XP_011540797.1;XP_016858414.1;XP_016858415.1;XP_016858416.1;XP_016858417.1;XP_024306942.1;XP_024306952.1;XP_024306958.1	1729	176873	.	.	22.6957	22.7468	21.0307	23.7229	59.9744	58.5282	54.5958	61.2252	1.00157	6.27796	0.998109	1	-1.11862	6.19826	0.846415	1	-1.04752	6.24371	0.936193	1	-1.12038	6.19943	0.844264	1	-1.04916	6.24484	0.934013	1	6.29475	6.29699	6.29475	6.13521	6.29475	6.22865	6.29699	6.13521	6.29699	6.22865	6.29475	6.29699
987	NM_001199282,NM_001364905,NM_001367550,NM_006726,XM_005263372,XM_005263373,XM_005263374,XM_011532434,XM_017008873,XM_017008874	LRBA	LPS responsive beige-like anchor protein	protein_coding	NP_001186211.2;NP_001351834.1;NP_001354479.1;NP_006717.2;XP_005263429.1;XP_005263430.1;XP_005263431.1;XP_011530736.1;XP_016864362.1;XP_016864363.1	1742	606453	.	.	4.19344	4.42212	4.29957	4.07889	11.0814	11.3782	11.1617	10.527	1.06863	5.553	0.908993	1	1.04407	5.53579	0.940968	1	1.06436	5.55	0.914463	1	-1.02352	5.58332	0.968314	1	-1.00401	5.59706	0.99487	1	5.53482	5.62858	5.53482	5.59572	5.53482	5.62293	5.62858	5.59572	5.62858	5.62293	5.53482	5.62858
988	NM_001253	CDC5L	cell division cycle 5 like	protein_coding	NP_001244.1	1743	602868	.	.	7.46002	8.61014	8.95354	8.8381	19.7134	22.1542	23.2435	22.8098	-1.14132	5.82772	0.819404	1	1.00166	5.92113	0.99807	1	-1.04912	5.88572	0.934177	1	1.14321	5.82899	0.81715	1	1.08789	5.79125	0.884399	1	5.94283	5.75543	5.94283	5.94519	5.94283	5.87481	5.75543	5.94519	5.75543	5.87481	5.94283	5.75543
989	NM_001011553,NM_001242956,NM_001363715,NM_001375299,NM_001788,XM_006715806,XM_011515656,XM_011515661,XM_017012855,XM_017012856,XM_017012857,XM_017012858,XM_017012859,XM_017012860,XM_017012861,XM_024447010	SEPTIN7	septin 7	protein_coding	NP_001011553.2;NP_001229885.1;NP_001350644.1;NP_001362228.1;NP_001779.3;XP_006715869.1;XP_011513958.1;XP_011513963.1;XP_016868344.1;XP_016868345.1;XP_016868346.1;XP_016868347.1;XP_016868348.1;XP_016868349.1;XP_016868350.1;XP_024302778.1	1717	603151	.	.	64.5487	75.1338	70.2106	63.0266	170.573	193.321	182.267	162.662	1.09861	7.89122	0.870684	1	-1.02486	7.80419	0.966166	1	1.11689	7.90373	0.848242	1	-1.12592	7.87444	0.837332	1	1.01664	7.96939	0.977271	1	7.82796	7.96307	7.82796	7.79269	7.82796	7.98678	7.96307	7.79269	7.96307	7.98678	7.82796	7.96307
990	NM_001254,XM_011525541,XM_011525542	CDC6	cell division cycle 6	protein_coding	NP_001245.1;XP_011523843.1;XP_011523844.1	1744	602627	.	.	16.0279	17.2694	11.2994	21.7348	42.3545	44.4348	29.3335	56.0942	-1.17759	6.33349	0.77747	1	-1.56842	6.1582	0.437883	1	-1.34074	6.25048	0.61246	1	-1.33188	6.01892	0.620573	1	-1.13854	6.12023	0.822548	1	6.46253	6.22959	6.46253	5.82247	6.46253	6.04506	6.22959	5.82247	6.22959	6.04506	6.46253	6.22959
991	NM_001255	CDC20	cell division cycle 20	protein_coding	NP_001246.2	1723	603618	.	.	122.78	115.598	94.8211	136.308	324.452	297.437	246.157	351.791	-1.06943	7.89839	0.907516	1	-1.45373	7.70123	0.518163	1	-1.20519	7.81763	0.746694	1	-1.35935	7.64466	0.595616	1	-1.12695	7.76552	0.836102	1	7.95166	7.85522	7.95166	7.41453	7.95166	7.68359	7.85522	7.41453	7.85522	7.68359	7.95166	7.85522
993	NM_001789,NM_201567,XM_006713434,XM_006713435,XR_001740392	CDC25A	cell division cycle 25A	protein_coding	NP_001780.2;NP_963861.1;XP_006713497.1;XP_006713498.1	1725	116947	.	.	15.0284	14.0803	12.9385	18.4513	39.7133	36.229	33.5884	47.6199	-1.16099	6.13219	0.796415	1	-1.4064	6.01075	0.556077	1	-1.33252	6.04352	0.619982	1	-1.21138	5.8889	0.740381	1	-1.14775	5.92455	0.81178	1	6.25428	6.04196	6.25428	5.76992	6.25428	5.84638	6.04196	5.76992	6.04196	5.84638	6.25428	6.04196
994	NM_001287516,NM_001287517,NM_001287518,NM_001287519,NM_001287520,NM_001287522,NM_001287524,NM_004358,NM_021872,NM_021873,NR_136335,NR_136336,XR_937181	CDC25B	cell division cycle 25B	protein_coding	NP_001274445.1;NP_001274446.1;NP_001274447.1;NP_001274448.1;NP_001274449.1;NP_001274451.1;NP_001274453.1;NP_004349.1;NP_068658.1;NP_068659.1	1726	116949	.	.	57.8945	55.8379	46.5191	56.8053	152.989	143.673	120.764	146.606	1.05053	7.6268	0.932063	1	-1.24419	7.44181	0.705465	1	1.05857	7.63244	0.921557	1	-1.30705	7.48166	0.643323	1	1.00766	7.6674	0.989546	1	7.59804	7.6688	7.59804	7.28465	7.59804	7.67975	7.6688	7.28465	7.6688	7.67975	7.59804	7.6688
995	NM_001287582,NM_001287583,NM_001318098,NM_001364026,NM_001364027,NM_001364028,NM_001790,NM_022809,XM_005272145,XM_006714739,XM_011543759,XM_011543760,XM_011543761,XM_011543762,XM_011543763,XM_011543764	CDC25C	cell division cycle 25C	protein_coding	NP_001274511.1;NP_001274512.1;NP_001305027.1;NP_001350955.1;NP_001350956.1;NP_001350957.1;NP_001781.2;NP_073720.1;XP_005272202.1;XP_006714802.1;XP_011542061.1;XP_011542062.1;XP_011542063.1;XP_011542064.1;XP_011542065.1;XP_011542066.1	1727	157680	.	.	8.76993	10.8826	6.43121	8.50004	23.175	28.0014	16.6955	21.9373	1.07982	4.26199	0.895524	1	-1.32322	4.01777	0.62958	1	1.26067	4.38222	0.690052	1	-1.42885	4.08191	0.539477	1	1.16748	4.43188	0.789827	1	4.27942	4.38473	4.27942	3.89914	4.27942	4.5982	4.38473	3.89914	4.38473	4.5982	4.27942	4.38473
996	NM_001114091,NM_001256,NM_001293089,NM_001293091,NM_001353035,NM_001353047,NM_001353049,NM_001353050,NM_001353051,NR_148340,XM_011525546,XM_011525547,XM_011525548,XM_011525549,XM_017025481,XM_017025484,XM_017025485,XM_017025486,XM_017025488,XM_024451052,XR_934630	CDC27	cell division cycle 27	protein_coding	NP_001107563.1;NP_001247.3;NP_001280018.1;NP_001280020.1;NP_001339964.1;NP_001339976.1;NP_001339978.1;NP_001339979.1;NP_001339980.1;XP_011523848.1;XP_011523849.1;XP_011523850.1;XP_011523851.1;XP_016880970.1;XP_016880973.1;XP_016880974.1;XP_016880975.1;XP_016880977.1;XP_024306820.1	1728	116946	.	.	17.0808	19.2464	17.0341	17.0203	45.1368	49.5217	44.2207	43.9268	1.03071	6.72561	0.958425	1	1.00034	6.70388	0.999741	1	1.11248	6.78255	0.853746	1	-1.03036	6.72583	0.958879	1	1.07934	6.80333	0.894977	1	6.71698	6.76021	6.71698	6.71747	6.71698	6.86938	6.76021	6.71747	6.76021	6.86938	6.71698	6.76021
997	NM_004359,XM_005259690,XM_006722952	CDC34	cell division cycle 34, ubiqiutin conjugating enzyme	protein_coding	NP_004350.1;XP_005259747.1;XP_006723015.1	1734	116948	.	.	75.4371	69.0311	73.5217	84.9876	199.346	177.619	190.863	219.34	-1.08711	6.98323	0.885156	1	-1.1695	6.93371	0.786507	1	-1.2586	6.8858	0.690817	1	-1.07579	6.87001	0.899484	1	-1.15776	6.81993	0.799953	1	7.05279	6.93324	7.05279	6.82874	7.05279	6.72377	6.93324	6.82874	6.93324	6.72377	7.05279	6.93324
998	NM_001039802,NM_001791,NM_044472	CDC42	cell division cycle 42	protein_coding	NP_001034891.1;NP_001782.1;NP_426359.1	1736	116952	.	.	32.3239	33.6618	32.9298	31.9845	85.4174	86.6129	85.486	82.5471	1.0486	8.4945	0.934533	1	1.03038	8.48161	0.958714	1	1.04035	8.48867	0.945413	1	-1.01769	8.51572	0.975822	1	-1.00793	8.52262	0.989138	1	8.46382	8.5321	8.46382	8.50688	8.46382	8.52074	8.5321	8.50688	8.5321	8.52074	8.46382	8.5321
999	NM_001317184,NM_001317185,NM_001317186,NM_004360	CDH1	cadherin 1	protein_coding	NP_001304113.1;NP_001304114.1;NP_001304115.1;NP_004351.1	1748	192090	.	.	28.276	26.3116	19.9358	19.587	74.7207	67.7006	51.7535	50.5511	1.49783	7.01299	0.485619	1	1.00634	6.69692	0.991475	1	1.3126	6.90184	0.638201	1	-1.48839	7.01659	0.492408	1	-1.14112	7.18298	0.819305	1	6.7058	7.28408	6.7058	6.71483	6.7058	7.09493	7.28408	6.71483	7.28408	7.09493	6.7058	7.28408
1000	NM_001308176,NM_001792,XM_011525788,XM_017025514	CDH2	cadherin 2	protein_coding	NP_001295105.1;NP_001783.2;XP_011524090.1;XP_016881003.1	1759	114020	.	.	51.6725	52.1613	45.2343	47.4763	136.547	134.213	117.429	122.529	1.12979	7.79631	0.832709	1	-1.0656	7.6605	0.912465	1	1.07654	7.75977	0.898433	1	-1.20391	7.75398	0.748098	1	-1.04946	7.84721	0.933427	1	7.71228	7.88755	7.71228	7.62107	7.71228	7.8182	7.88755	7.62107	7.88755	7.8182	7.71228	7.88755
1003	NM_001795,XM_011522801,XM_024450133	CDH5	cadherin 5	protein_coding	NP_001786.2;XP_011521103.1;XP_024305901.1	1764	601120	.	.	0.009903	0.018076	0.017236	0.018945	0.026169	0.04651	0.044745	0.048895	-1.71519	-3.21239	0.818193	1	1.03907	-2.9128	1	1	-1.06596	-2.99268	1	1	1.78358	-3.19617	0.666686	1	1.61116	-3.27584	0.666686	1	0.136814	0.0802426	0.136814	0.142004	0.136814	0.128564	0.0802426	0.142004	0.0802426	0.128564	0.136814	0.0802426
1004	NM_001362435,NM_004932,XM_011513921,XM_017008910,XR_001741972	CDH6	cadherin 6	protein_coding	NP_001349364.1;NP_004923.1;XP_011512223.1;XP_016864399.1	1765	603007	.	.	7.29058	6.28717	4.33802	5.41171	19.2657	16.1771	11.2616	13.9668	1.45752	5.58895	0.515889	1	-1.20243	5.16502	0.750466	1	1.24668	5.45957	0.703455	1	-1.75257	5.4865	0.334782	1	-1.16912	5.72664	0.787196	1	5.32708	5.85929	5.32708	5.06837	5.32708	5.63805	5.85929	5.06837	5.85929	5.63805	5.32708	5.85929
1007	NM_016279	CDH9	cadherin 9	protein_coding	NP_057363.3	1768	609974	.	.	1.67205	1.67572	1.77472	1.3534	4.41846	4.31167	4.60719	3.49293	1.28421	2.39499	0.669772	1	1.29805	2.40367	0.655299	1	1.21332	2.34953	0.742873	1	1.01078	2.56988	0.986499	1	-1.05843	2.52153	0.923865	1	2.47919	2.78175	2.47919	2.79499	2.47919	2.71201	2.78175	2.79499	2.78175	2.71201	2.47919	2.78175
1009	NM_001308392,NM_001330576,NM_001797,XM_005255762,XM_005255763,XM_011522803,XM_024450134	CDH11	cadherin 11	protein_coding	NP_001295321.1;NP_001317505.1;NP_001788.2;XP_005255819.1;XP_005255820.1;XP_011521105.1;XP_024305902.1	1750	600023	.	.	0.031101	0.009523	0.022164	0.00876	0.082187	0.024502	0.057537	0.022609	2.75231	-2.64638	0.242406	1	2.62597	-2.68776	0.295163	1	1.19913	-3.2766	1	1	-1.04782	-2.24666	1	1	-2.29876	-2.65046	0.38848	1	0.0926355	0.245966	0.0926355	0.235507	0.0926355	0.110884	0.245966	0.235507	0.245966	0.110884	0.0926355	0.245966
1013	NM_004933	CDH15	cadherin 15	protein_coding	NP_004924.1	1754	114019	.	.	0.040344	0.043502	0.026778	0.039578	0.106612	0.111932	0.069516	0.102145	1.07697	-2.56689	1	1	-1.48527	-2.82596	0.857643	1	1.10286	-2.56006	1	1	-1.60048	-2.78398	0.625504	1	1.02401	-2.53664	1	1	0.17968	0.192812	0.17968	0.122554	0.17968	0.197192	0.192812	0.122554	0.192812	0.197192	0.17968	0.192812
1015	NM_001144663,NM_004063,XM_011516790	CDH17	cadherin 17	protein_coding	NP_001138135.1;NP_004054.3;XP_011515092.1	1756	603017	.	.	87.901	85.0808	81.9944	74.3342	232.283	218.915	212.858	191.845	1.22705	8.37537	0.723253	1	1.09094	8.2844	0.880222	1	1.11984	8.30419	0.844641	1	-1.12476	8.43309	0.838689	1	-1.09574	8.45096	0.87421	1	8.22492	8.51923	8.22492	8.3501	8.22492	8.3877	8.51923	8.3501	8.51923	8.3877	8.22492	8.51923
1017	NM_001290230,NM_001798,NM_052827,XM_011537732	CDK2	cyclin dependent kinase 2	protein_coding	NP_001277159.1;NP_001789.2;NP_439892.2;XP_011536034.1	1771	116953	.	.	28.9665	30.3351	22.1368	31.8945	76.5453	78.0532	57.4675	82.3148	-1.0599	6.23825	0.920043	1	-1.45213	6.03551	0.519787	1	-1.07507	6.22831	0.900522	1	-1.37007	5.98646	0.586649	1	-1.01432	6.18544	0.980621	1	6.29749	6.21466	6.29749	5.76757	6.29749	6.19444	6.21466	5.76757	6.21466	6.19444	6.29749	6.21466
1018	NM_001258	CDK3	cyclin dependent kinase 3	protein_coding	NP_001249.1	1772	123828	.	.	0.144735	0.005544	0.004177	0.006259	0.382469	0.014265	0.010844	0.016155	14.7904	-2.46769	0.00820351	1	-1.10773	-4.41473	1	1	-1.2153	-4.49559	1	1	-16.4822	-2.52601	0.00663559	1	-18.1801	-2.58027	0.0054041	1	0.0237225	0.346736	0.0237225	0.0211623	0.0237225	0.0190827	0.346736	0.0211623	0.346736	0.0190827	0.0237224	0.346736
1019	NM_000075	CDK4	cyclin dependent kinase 4	protein_coding	NP_000066.1	1773	123829	.	.	75.2528	73.2458	78.9259	74.2566	198.859	188.464	204.893	191.645	1.05204	7.28446	0.930118	1	1.0511	7.2838	0.931346	1	-1.03617	7.22199	0.951057	1	-1.00089	7.31992	0.998896	1	-1.09009	7.25967	0.881356	1	7.25658	7.3293	7.25658	7.32802	7.25658	7.20566	7.3293	7.32802	7.3293	7.20566	7.25658	7.3293
1020	NM_001164410,NM_004935	CDK5	cyclin dependent kinase 5	protein_coding	NP_001157882.1;NP_004926.1	1774	123831	.	.	22.4824	23.9493	26.6111	25.7422	59.4109	61.6223	69.0827	66.4366	-1.10277	4.89997	0.866333	1	1.01976	4.983	0.973686	1	-1.09948	4.90195	0.870365	1	1.12456	4.91479	0.839748	1	1.00299	4.82981	0.996546	1	5.01278	4.87623	5.01278	5.04014	5.01278	4.8804	4.87623	5.04014	4.87623	4.8804	5.01278	4.87623
1021	NM_001145306,NM_001259,XM_006715835	CDK6	cyclin dependent kinase 6	protein_coding	NP_001138778.1;NP_001250.1;XP_006715898.1	1777	603368	.	.	15.134	15.5113	13.7832	14.884	39.9924	39.911	35.7814	38.4132	1.05484	7.61298	0.926427	1	-1.09157	7.51214	0.879488	1	1.01901	7.5876	0.974082	1	-1.15143	7.55284	0.807196	1	-1.03516	7.62624	0.952363	1	7.58128	7.65791	7.58128	7.45556	7.58128	7.60831	7.65791	7.45556	7.65791	7.60831	7.58128	7.65791
1022	NM_001324069,NM_001324070,NM_001324071,NM_001324072,NM_001324074,NM_001324075,NM_001324077,NM_001324078,NM_001799,NR_136690,XM_011543094	CDK7	cyclin dependent kinase 7	protein_coding	NP_001310998.1;NP_001310999.1;NP_001311000.1;NP_001311001.1;NP_001311003.1;NP_001311004.1;NP_001311006.1;NP_001311007.1;NP_001790.1;XP_011541396.1	1778	601955	.	.	18.7575	18.0089	18.2505	19.5171	49.5676	46.3374	47.3784	50.3706	-1.02613	4.90138	0.965109	1	-1.10441	4.85006	0.864362	1	-1.11934	4.84076	0.8461	1	-1.07628	4.83061	0.89951	1	-1.09083	4.82121	0.881115	1	4.96533	4.92932	4.96533	4.82687	4.96533	4.80818	4.92932	4.82687	4.92932	4.80818	4.96533	4.92932
1024	NM_001260,NM_001318368,NM_001346501,XM_011534865,XM_017020317,XM_017020318	CDK8	cyclin dependent kinase 8	protein_coding	NP_001251.1;NP_001305297.1;NP_001333430.1;XP_011533167.1;XP_016875806.1;XP_016875807.1	1779	603184	.	.	8.01469	9.49748	9.19902	8.32186	21.1792	24.4373	23.8808	21.4775	1.00295	4.80004	0.996701	1	1.09549	4.86519	0.875404	1	1.12081	4.88247	0.844318	1	1.09226	4.86707	0.879347	1	1.11751	4.88432	0.848233	1	4.84732	4.85143	4.84732	4.97453	4.84732	5.00646	4.85143	4.97453	4.85143	5.00646	4.84732	4.85143
1025	NM_001261	CDK9	cyclin dependent kinase 9	protein_coding	NP_001252.1	1780	603251	.	.	13.9459	14.3051	15.3916	15.4073	36.8527	36.8075	39.9568	39.7639	-1.06445	5.34828	0.914438	1	-1.01241	5.38377	0.983475	1	-1.1008	5.32496	0.868502	1	1.0514	5.3391	0.931369	1	-1.03415	5.27846	0.954136	1	5.42553	5.33759	5.42553	5.40815	5.42553	5.29035	5.33759	5.40815	5.33759	5.29035	5.42553	5.33759
1026	NM_000389,NM_001220777,NM_001220778,NM_001291549,NM_001374509,NM_001374510,NM_001374511,NM_001374512,NM_001374513,NM_078467,NR_164655,NR_164656	CDKN1A	cyclin dependent kinase inhibitor 1A	protein_coding	NP_000380.1;NP_001207706.1;NP_001207707.1;NP_001278478.1;NP_001361438.1;NP_001361439.1;NP_001361440.1;NP_001361441.1;NP_001361442.1;NP_510867.1	1784	116899	.	.	8.71355	10.4724	24.9679	13.0652	23.0259	26.9458	64.8168	33.7193	-1.43381	4.68719	0.5349	1	1.88924	5.45427	0.275031	1	-1.27297	4.76009	0.677365	1	2.70881	5.29446	0.0908578	1	1.12635	4.49265	0.837845	1	4.96916	4.46911	4.96916	5.86516	4.96916	4.63346	4.46911	5.86516	4.46911	4.63346	4.96916	4.46911
1027	NM_004064	CDKN1B	cyclin dependent kinase inhibitor 1B	protein_coding	NP_004055.1	1785	600778	.	.	21.1758	24.5034	22.4262	21.3737	55.958	63.048	58.2187	55.1623	1.02839	5.84218	0.961725	1	1.03765	5.84877	0.949354	1	1.12154	5.90693	0.842965	1	1.00901	5.86865	0.987948	1	1.09058	5.92602	0.880984	1	5.84636	5.88605	5.84636	5.89878	5.84636	6.00912	5.88605	5.89878	5.88605	6.00912	5.84636	5.88605
1028	NM_000076,NM_001122630,NM_001122631,NM_001362474,NM_001362475	CDKN1C	cyclin dependent kinase inhibitor 1C	protein_coding	NP_000067.1;NP_001116102.1;NP_001116103.1;NP_001349403.1;NP_001349404.1	1786	600856	.	.	1.17781	1.41513	2.13039	1.44884	3.11241	3.64116	5.53051	3.73924	-1.24154	1.32928	0.719668	1	1.57277	1.83825	0.444905	1	-1.02831	1.45594	0.970209	1	1.9527	1.72274	0.257988	1	1.20738	1.30727	0.758357	1	1.90771	1.68542	1.90771	2.41402	1.90771	1.87826	1.68542	2.41402	1.68542	1.87826	1.90771	1.68542
1029	NM_000077,NM_001195132,NM_001363763,NM_058195,NM_058197,XM_005251343,XM_011517675,XM_011517676,XR_929159	CDKN2A	cyclin dependent kinase inhibitor 2A	protein_coding	NP_000068.1;NP_001182061.1;NP_001350692.1;NP_478102.2;NP_478104.2;XP_005251400.1;XP_011515977.1;XP_011515978.1	1787	600160	.	.	55.4322	50.3438	52.0412	57.0151	146.482	129.536	135.1	147.147	1.00787	6.0569	0.989497	1	-1.10675	5.97996	0.860964	1	-1.15581	5.95053	0.802427	1	-1.11545	5.98588	0.850293	1	-1.1649	5.95659	0.791934	1	6.07217	6.08331	6.07217	5.92813	6.07217	5.8666	6.08331	5.92813	6.08331	5.8666	6.07217	6.08331
1030	NM_004936,NM_078487	CDKN2B	cyclin dependent kinase inhibitor 2B	protein_coding	NP_004927.2;NP_511042.1	1788	600431	.	.	5.53009	6.28539	10.0271	6.60316	14.6135	16.1725	26.0304	17.0418	-1.15058	4.70886	0.80917	1	1.50236	5.12964	0.483208	1	-1.07272	4.75666	0.904105	1	1.72858	5.05191	0.346918	1	1.07258	4.65556	0.90429	1	4.85561	4.66072	4.85561	5.42611	4.85561	4.75795	4.66072	5.42611	4.66072	4.75795	4.85561	4.66072
1031	NM_001262,NM_078626	CDKN2C	cyclin dependent kinase inhibitor 2C	protein_coding	NP_001253.1;NP_523240.1	1789	603369	.	.	15.5824	16.1854	11.5164	17.5306	41.1771	41.6455	29.8967	45.2439	-1.07847	5.26018	0.896538	1	-1.56993	5.02474	0.437554	1	-1.12119	5.23343	0.843639	1	-1.45571	4.95932	0.517624	1	-1.03961	5.17687	0.946925	1	5.34838	5.24216	5.34838	4.71768	5.34838	5.18763	5.24216	4.71768	5.24216	5.18763	5.34838	5.24216
1032	NM_001800,NM_079421	CDKN2D	cyclin dependent kinase inhibitor 2D	protein_coding	NP_001791.1;NP_524145.1	1790	600927	.	.	2.392	3.15616	2.97675	3.57305	6.32098	8.1209	7.72767	9.22149	-1.45723	2.13803	0.522729	1	-1.28154	2.21668	0.674961	1	-1.23714	2.23819	0.718904	1	1.1371	1.93863	0.829061	1	1.17792	1.96556	0.783399	1	2.62977	2.18917	2.62977	2.33595	2.62977	2.37691	2.18917	2.33595	2.18917	2.37691	2.62977	2.18917
1033	NM_001130851,NM_001330173,NM_005192,XM_024449458	CDKN3	cyclin dependent kinase inhibitor 3	protein_coding	NP_001124323.1;NP_001317102.1;NP_005183.2;XP_024305226.1	1791	123832	.	.	60.6538	61.9102	46.6794	56.8707	160.281	159.297	121.18	146.775	1.10323	5.81357	0.865347	1	-1.22993	5.59944	0.720808	1	1.06667	5.78825	0.911411	1	-1.35689	5.67929	0.598281	1	-1.03427	5.85846	0.953796	1	5.76689	5.90614	5.76689	5.47438	5.76689	5.85835	5.90614	5.47438	5.90614	5.85835	5.76689	5.90614
1036	NM_001323565,NM_001323566,NM_001323567,NM_001801,NR_136618,NR_136619,NR_136620,NR_136621	CDO1	cysteine dioxygenase type 1	protein_coding	NP_001310494.1;NP_001310495.1;NP_001310496.1;NP_001792.2	1795	603943	.	.	3.29074	4.25669	4.54437	3.83461	8.69593	10.9526	11.7972	9.89654	-1.15101	2.67719	0.809143	1	1.14063	2.87296	0.821544	1	1.05322	2.81265	0.932998	1	1.31289	2.78128	0.641017	1	1.21228	2.71737	0.743475	1	2.96606	2.79072	2.96606	3.133	2.96606	3.03153	2.79072	3.133	2.79072	3.03153	2.96606	2.79072
1039	NM_001802,XM_024450143	CDR2	cerebellar degeneration related protein 2	protein_coding	NP_001793.1;XP_024305911.1	1799	117340	.	.	13.0833	13.7803	13.9674	16.2833	34.5733	35.4571	36.2594	42.0246	-1.1931	5.45254	0.760515	1	-1.18423	5.4575	0.77037	1	-1.20771	5.4445	0.744532	1	1.00749	5.32506	0.99019	1	-1.01224	5.31087	0.983671	1	5.60333	5.35432	5.60333	5.36483	5.60333	5.3372	5.35432	5.36483	5.35432	5.3372	5.60333	5.35432
1040	NM_001263,XM_005262687,XM_017007648,XM_017007649,XM_017007650,XM_017007651	CDS1	CDP-diacylglycerol synthase 1	protein_coding	NP_001254.2;XP_005262744.1;XP_016863137.1;XP_016863138.1;XP_016863139.1;XP_016863140.1	1800	603548	.	.	1.22828	1.4955	1.53576	1.16596	3.24578	3.84796	3.98685	3.00917	1.08832	2.54801	0.887865	1	1.29969	2.68685	0.654861	1	1.24523	2.65232	0.709236	1	1.19422	2.73992	0.763012	1	1.14417	2.70667	0.817696	1	2.71602	2.82023	2.71602	3.04275	2.71602	2.98861	2.82023	3.04275	2.82023	2.98861	2.71602	2.82023
1045	NM_001265,NM_001354700,XM_011534875,XM_011534876,XM_011534878,XM_011534879	CDX2	caudal type homeobox 2	protein_coding	NP_001256.4;NP_001341629.1;XP_011533177.1;XP_011533178.1;XP_011533180.1;XP_011533181.1	1806	600297	.	.	20.0909	20.6206	22.316	18.5174	53.0913	53.0575	57.9325	47.7905	1.13272	6.22799	0.829469	1	1.19118	6.267	0.762344	1	1.09002	6.19881	0.881638	1	1.05161	6.35174	0.930805	1	-1.03917	6.28753	0.947186	1	6.15506	6.33249	6.15506	6.40421	6.15506	6.27776	6.33249	6.40421	6.33249	6.27776	6.15506	6.33249
1047	NM_001130675,NM_004362	CLGN	calmegin	protein_coding	NP_001124147.1;NP_004353.1	2060	601858	.	.	26.0353	29.8117	20.4037	18.8636	68.7995	76.7065	52.9681	48.6841	1.4291	6.10391	0.537732	1	1.06646	5.8707	0.911675	1	1.54176	6.16933	0.455387	1	-1.34004	6.14274	0.613127	1	1.07884	6.39413	0.89568	1	5.84802	6.3556	5.84802	5.93929	5.84802	6.46379	6.3556	5.93929	6.3556	6.46379	5.84802	6.3556
1050	NM_001285829,NM_001287424,NM_001287435,NM_004364	CEBPA	CCAAT enhancer binding protein alpha	protein_coding	NP_001272758.1;NP_001274353.1;NP_001274364.1;NP_004355.2	1833	116897	.	.	77.3191	70.5094	79.835	80.3439	204.319	181.423	207.253	207.355	-1.00071	7.84133	0.999116	1	-1.01774	7.82921	0.975788	1	-1.16514	7.73578	0.791358	1	-1.01702	7.82869	0.976757	1	-1.16432	7.73523	0.79229	1	7.84792	7.84691	7.84792	7.82266	7.84792	7.62845	7.84691	7.82266	7.84691	7.62845	7.84792	7.84691
1051	NM_001285878,NM_001285879,NM_005194	CEBPB	CCAAT enhancer binding protein beta	protein_coding	NP_001272807.1;NP_001272808.1;NP_005185.2	1834	189965	.	.	21.6211	24.0934	21.6378	16.5796	57.1349	61.993	56.172	42.7893	1.32868	5.32167	0.623885	1	1.31151	5.31099	0.639847	1	1.39942	5.36485	0.562136	1	-1.0131	5.50251	0.982475	1	1.05324	5.5497	0.928861	1	5.14236	5.54224	5.14236	5.52387	5.14236	5.61551	5.54224	5.52387	5.54224	5.61551	5.14236	5.54224
1052	NM_005195	CEBPD	CCAAT enhancer binding protein delta	protein_coding	NP_005186.2	1835	116898	.	.	27.5315	25.8439	22.4767	22.8545	72.7534	66.4971	58.3498	58.9839	1.24997	5.144	0.700287	1	-1.02856	4.954	0.961828	1	1.1063	5.0488	0.861893	1	-1.28568	5.12595	0.664598	1	-1.12987	5.2103	0.833175	1	5.01796	5.33094	5.01796	4.97859	5.01796	5.15942	5.33094	4.97859	5.33094	5.15942	5.01796	5.33094
1054	NM_001252296,NM_001806,XM_024451327	CEBPG	CCAAT enhancer binding protein gamma	protein_coding	NP_001239225.1;NP_001797.1;XP_024307095.1	1837	138972	.	.	21.3521	22.7591	16.187	16.4655	56.4238	58.5599	42.0216	42.495	1.3466	6.30646	0.607206	1	-1.02403	6.0589	0.967528	1	1.35129	6.30934	0.603015	1	-1.37896	6.29189	0.578907	1	1.00348	6.50754	0.99541	1	6.0965	6.5204	6.0965	6.06275	6.0965	6.52535	6.5204	6.06275	6.5204	6.52535	6.0965	6.5204
1056	NM_001807	CEL	carboxyl ester lipase	protein_coding	NP_001798.3	1848	114840	.	.	0.317981	0.28215	0.490702	0.547792	0.84028	0.72598	1.27387	1.41377	-1.65222	0.243258	0.420933	1	-1.13481	0.471897	0.846489	1	-1.96716	0.148812	0.27225	1	1.45599	0.137372	0.553337	1	-1.1906	-0.270146	0.798107	1	1.28829	0.904762	1.28829	1.1832	1.28829	0.792708	0.904762	1.1832	0.904762	0.792708	1.28829	0.904762
1057	NR_001275	CELP	carboxyl ester lipase pseudogene	transcribed_pseudogene	.	1849	.	.	.	0.167373	0.170741	0.196497	0.214744	0.44229	0.439322	0.510107	0.554221	-1.15795	-2.0221	0.918113	1	-1.04676	-1.95475	1	1	-1.24274	-2.07458	0.841685	1	1.10626	-2.05956	1	1	-1.07322	-2.17958	1	1	0.301128	0.263257	0.301128	0.288832	0.301128	0.246602	0.263257	0.288832	0.263257	0.246602	0.301128	0.263257
1058	NM_001042426,NM_001809	CENPA	centromere protein A	protein_coding	NP_001035891.1;NP_001800.1	1851	117139	.	.	9.24926	9.5004	7.6597	9.72687	24.4416	24.4448	19.8847	25.1036	-1.01609	3.87955	0.97943	1	-1.28777	3.72025	0.663289	1	-1.05394	3.85349	0.929088	1	-1.26738	3.70742	0.684825	1	-1.03725	3.84161	0.950939	1	3.98232	3.96076	3.98232	3.64343	3.98232	3.91143	3.96076	3.64343	3.96076	3.91143	3.98232	3.96076
1059	NM_001810	CENPB	centromere protein B	protein_coding	NP_001801.1	1852	117140	.	.	21.3179	19.2281	22.4783	24.5079	56.3334	49.4746	58.3539	63.2511	-1.10748	6.20877	0.859995	1	-1.10268	6.21176	0.865905	1	-1.30267	6.10232	0.647779	1	1.00435	6.13641	0.994288	1	-1.17625	6.02092	0.779029	1	6.2984	6.15309	6.2984	6.15927	6.2984	5.92246	6.15309	6.15927	6.15309	5.92246	6.2984	6.15309
1060	NM_001362481,NM_001812,NR_155754,XM_011531542	CENPC	centromere protein C	protein_coding	NP_001349410.1;NP_001803.2;XP_011529844.1	1854	117141	.	.	1.95312	2.24541	1.70608	2.36796	5.16122	5.77751	4.429	6.11134	-1.09633	3.9747	0.875113	1	-1.35617	3.83656	0.600074	1	-1.035	4.01477	0.953841	1	-1.23702	3.76194	0.71556	1	1.05925	3.94883	0.922012	1	4.12212	3.99738	4.12212	3.71173	4.12212	4.07537	3.99738	3.71173	3.99738	4.07537	4.12212	3.99738
1062	NM_001286734,NM_001813,XM_011531544,XM_011531545,XM_011531546,XM_011531547,XM_011531548,XM_011531549,XM_017007659	CENPE	centromere protein E	protein_coding	NP_001273663.1;NP_001804.2;XP_011529846.1;XP_011529847.1;XP_011529848.1;XP_011529849.1;XP_011529850.1;XP_011529851.1;XP_016863148.1	1856	117143	.	.	9.26798	9.69147	8.06633	9.84973	24.4911	24.9365	20.9403	25.4207	-1.02403	6.46532	0.96744	1	-1.2392	6.33594	0.710847	1	-1.04152	6.45327	0.944066	1	-1.21012	6.3171	0.741601	1	-1.01708	6.43588	0.976818	1	6.4979	6.46403	6.4979	6.1923	6.4979	6.43987	6.46403	6.1923	6.46403	6.43987	6.4979	6.46403
1063	NM_016343,XM_011509082,XM_017000086	CENPF	centromere protein F	protein_coding	NP_057427.3;XP_011507384.1;XP_016855575.1	1857	600236	.	.	16.3313	14.2931	10.596	17.4526	43.1561	36.7767	27.5073	45.0424	-1.03734	7.5942	0.949467	1	-1.66721	7.29831	0.378521	1	-1.24893	7.46893	0.70057	1	-1.6072	7.26551	0.413325	1	-1.20397	7.43981	0.748052	1	7.62749	7.57487	7.62749	6.8949	7.62749	7.30861	7.57487	6.8949	7.57487	7.30861	7.62749	7.57487
1066	NM_001025194,NM_001025195,NM_001266,XM_005255774	CES1	carboxylesterase 1	protein_coding	NP_001020365.1;NP_001020366.1;NP_001257.4;XP_005255831.1	1863	114835	.	.	0.050411	0.034598	0.050289	0.037828	0.133211	0.089021	0.13055	0.097628	1.53994	-2.86069	0.703665	1	1.41625	-2.91572	0.703665	1	-1.03677	-3.17383	1	1	-1.08728	-2.7124	1	1	-1.59795	-2.92928	0.733081	1	0.114894	0.17465	0.114894	0.161196	0.114894	0.110884	0.17465	0.161196	0.17465	0.110884	0.114894	0.17465
1069	NM_004344	CETN2	centrin 2	protein_coding	NP_004335.1	1867	300006	.	.	13.9052	17.3916	14.1456	13.1687	36.7452	44.7493	36.7221	33.9864	1.09558	4.42179	0.875615	1	1.06201	4.39853	0.918194	1	1.29135	4.55058	0.659614	1	-1.03161	4.46363	0.958002	1	1.17869	4.60915	0.776998	1	4.42125	4.54707	4.42125	4.50413	4.42125	4.77489	4.54707	4.50413	4.54707	4.77489	4.42125	4.54707
1070	NM_001297765,NM_001297768,NM_004365	CETN3	centrin 3	protein_coding	NP_001284694.1;NP_001284697.1;NP_004356.2	1868	602907	.	.	10.1004	11.54	10.8679	11.6296	26.6908	29.6928	28.2133	30.0143	-1.07623	4.75019	0.899675	1	-1.04896	4.76817	0.934893	1	1.01429	4.81241	0.981164	1	1.02599	4.71485	0.965358	1	1.0916	4.76073	0.880194	1	4.85147	4.74929	4.85147	4.78495	4.85147	4.87124	4.74929	4.78495	4.74929	4.87124	4.85147	4.74929
1072	NM_005507	CFL1	cofilin 1	protein_coding	NP_005498.1	1874	601442	.	.	436.585	373.5	403.219	467.32	1153.7	961.027	1046.76	1206.08	-1.03113	9.29602	0.957674	1	-1.172	9.20802	0.783471	1	-1.2788	9.15144	0.670453	1	-1.13661	9.18432	0.824505	1	-1.24019	9.12679	0.709455	1	9.32015	9.27599	9.32015	9.09157	9.32015	8.96599	9.27599	9.09157	9.27599	8.96599	9.32015	9.27599
1073	NM_001243645,NM_021914,NM_138638,NR_028130,NR_028131,XM_011536363	CFL2	cofilin 2	protein_coding	NP_001230574.1;NP_068733.1;NP_619579.1;XP_011534665.1	1875	601443	.	.	23.3262	26.3306	24.4566	21.3173	61.6406	67.7494	63.4897	55.0168	1.13716	6.65487	0.824097	1	1.13644	6.65438	0.824957	1	1.22515	6.71307	0.725463	1	-1.00064	6.74408	0.99931	1	1.07738	6.79928	0.897467	1	6.57393	6.75755	6.57393	6.75664	6.57393	6.86411	6.75755	6.75664	6.75755	6.86411	6.57393	6.75755
1074	gene-CFL1P5	CFL1P5	cofilin 1 pseudogene 5	pseudogene	.	1877	.	.	.	0.477731	0.652627	0.560882	0.292439	1.26243	1.67923	1.45605	0.75474	1.72114	-0.912551	0.4287	1	1.8993	-0.825567	0.332864	1	2.18433	-0.691814	0.240193	1	1.10357	-0.533789	0.886385	1	1.26906	-0.429684	0.728463	1	0.448626	0.704123	0.448626	0.760864	0.448626	0.847113	0.704123	0.760864	0.704123	0.847113	0.448626	0.704123
1075	NM_001114173,NM_001814,NM_148170	CTSC	cathepsin C	protein_coding	NP_001107645.1;NP_001805.4;NP_680475.1	2528	602365	.	.	100.447	96.9626	81.3006	98.1296	265.436	249.488	211.057	253.258	1.07142	7.74771	0.904983	1	-1.21351	7.56425	0.737749	1	-1.02933	7.67638	0.960159	1	-1.30017	7.61966	0.649842	1	-1.10284	7.7277	0.865447	1	7.70382	7.80288	7.70382	7.42611	7.70382	7.66231	7.80288	7.42611	7.80288	7.66231	7.70382	7.80288
1080	NM_000492	CFTR	CF transmembrane conductance regulator	protein_coding	NP_000483.3	1884	602421	.	.	2.65425	2.28608	2.2526	2.73701	7.01398	5.88215	5.84777	7.06381	1.00674	4.19607	0.991918	1	-1.22922	4.05014	0.722867	1	-1.22398	4.05264	0.728282	1	-1.23751	4.05549	0.714083	1	-1.23222	4.05799	0.71948	1	4.26581	4.275	4.26581	3.98512	4.26581	3.9909	4.275	3.98512	4.275	3.9909	4.26581	4.275
1081	NM_000735,NM_001252383	CGA	glycoprotein hormones, alpha polypeptide	protein_coding	NP_000726.1;NP_001239312.1	1885	118850	.	.	0.09246	0.26193	0.103809	0.206973	0.244329	0.673955	0.269488	0.534166	-1.91203	-2.69401	0.533403	1	-1.59165	-2.60217	0.656613	1	1.20242	-2.22853	0.906907	1	1.20138	-3.01647	1	1	2.30181	-2.54296	0.332156	1	0.221309	0.11875	0.221309	0.142004	0.221309	0.262703	0.11875	0.142004	0.11875	0.262703	0.221309	0.11875
1088	NM_001816,XM_011526340,XM_011526341,XM_011526342,XM_017026194,XM_017026195,XM_017026196,XM_017026197,XM_017026198	CEACAM8	CEA cell adhesion molecule 8	protein_coding	NP_001807.2;XP_011524642.1;XP_011524643.1;XP_011524644.1;XP_016881683.1;XP_016881684.1;XP_016881685.1;XP_016881686.1;XP_016881687.1	1820	615747	.	.	0.036219	0.032353	0.054684	0.044235	0.09571	0.083245	0.14196	0.114165	-1.15646	-2.85334	0.857643	1	1.26874	-2.61033	0.871393	1	-1.44245	-2.98712	0.703665	1	1.46781	-2.71084	0.757076	1	-1.24754	-3.09151	1	1	0.158406	0.137625	0.158406	0.19883	0.158406	0.110884	0.137625	0.19883	0.137625	0.110884	0.158406	0.137625
1102	NM_001268,NM_001286830,NM_001286831,NM_001286832,NM_001352424,NM_001352425,NM_001352426,NM_001352427,NM_001352428,NM_001352429,NM_001352430,NM_001352431,NR_147985,XM_011534894,XM_017020369,XM_017020370,XM_017020371,XM_017020372,XM_017020374,XM_017020375,XM_017020376,XM_017020377,XM_017020379,XR_001749469,XR_941470,XR_941471	RCBTB2	RCC1 and BTB domain containing protein 2	protein_coding	NP_001259.1;NP_001273759.1;NP_001273760.1;NP_001273761.1;NP_001339353.1;NP_001339354.1;NP_001339355.1;NP_001339356.1;NP_001339357.1;NP_001339358.1;NP_001339359.1;NP_001339360.1;XP_011533196.1;XP_016875858.1;XP_016875859.1;XP_016875860.1;XP_016875861.1;XP_016875863.1;XP_016875864.1;XP_016875865.1;XP_016875866.1;XP_016875868.1	1914	603524	.	.	2.78235	2.98264	2.66964	2.78751	7.3525	7.67444	6.9304	7.19415	1.00798	3.24822	0.99106	1	-1.08202	3.18689	0.893582	1	1.05576	3.28199	0.928385	1	-1.09066	3.19264	0.884069	1	1.0474	3.28718	0.937621	1	3.38315	3.39353	3.38315	3.2807	3.38315	3.45412	3.39353	3.2807	3.39353	3.45412	3.38315	3.39353
1104	NM_001048194,NM_001048195,NM_001048199,NM_001269,NM_001381865,NM_001381866	RCC1	regulator of chromosome condensation 1	protein_coding	NP_001041659.1;NP_001041660.1;NP_001041664.1;NP_001260.1;NP_001368794.1;NP_001368795.1	1913	179710	.	.	34.4898	30.2327	30.1968	40.9655	91.141	77.7898	78.3912	105.726	-1.1476	6.65314	0.811806	1	-1.37174	6.539	0.585058	1	-1.38263	6.53413	0.575711	1	-1.19531	6.42753	0.757719	1	-1.2048	6.42229	0.747319	1	6.76198	6.56531	6.76198	6.31089	6.76198	6.29962	6.56531	6.31089	6.56531	6.29962	6.76198	6.56531
1105	NM_001270,NM_001364113,NM_001376194,NR_157078,NR_157079,XM_017008991,XM_017008992,XM_024454344,XM_024454345,XR_001741986,XR_002959841	CHD1	chromodomain helicase DNA binding protein 1	protein_coding	NP_001261.2;NP_001351042.1;NP_001363123.1;XP_016864480.1;XP_016864481.1;XP_024310112.1;XP_024310113.1	1915	602118	.	.	7.01379	7.40555	7.02325	7.13677	18.5343	19.0547	18.2324	18.4189	1.02307	6.0055	0.968835	1	-1.04045	5.96065	0.945603	1	1.01349	5.99863	0.981812	1	-1.06446	5.97748	0.914194	1	-1.00945	6.01501	0.9873	1	6.01081	6.04321	6.01081	5.9545	6.01081	6.02985	6.04321	5.9545	6.04321	6.02985	6.01081	6.04321
1106	NM_001042572,NM_001271	CHD2	chromodomain helicase DNA binding protein 2	protein_coding	NP_001036037.1;NP_001262.3	1917	602119	.	.	11.8137	13.6006	12.3277	11.1062	31.2181	34.9947	32.003	28.6634	1.10732	6.88027	0.860059	1	1.10955	6.8818	0.857327	1	1.20444	6.94526	0.747638	1	1.00201	6.95333	0.997381	1	1.08771	7.01377	0.884375	1	6.81732	6.96315	6.81732	6.96603	6.81732	7.08351	6.96315	6.96603	6.96315	7.08351	6.81732	6.96315
1107	NM_001005271,NM_001005273,NM_005852,XM_005256427,XM_005256428,XM_005256429,XM_005256431,XM_006721423,XM_006721424,XM_006721428,XM_017024061,XM_017024062,XM_017024063,XM_017024064,XM_017024065,XM_017024066,XM_017024067,XM_017024068,XM_017024069,XM_017024070	CHD3	chromodomain helicase DNA binding protein 3	protein_coding	NP_001005271.2;NP_001005273.1;NP_005843.2;XP_005256484.1;XP_005256485.1;XP_005256486.1;XP_005256488.1;XP_006721486.1;XP_006721487.1;XP_006721491.1;XP_016879550.1;XP_016879551.1;XP_016879552.1;XP_016879553.1;XP_016879554.1;XP_016879555.1;XP_016879556.1;XP_016879557.1;XP_016879558.1;XP_016879559.1	1918	602120	.	.	26.5013	22.6018	19.4037	23.4756	70.031	58.155	50.3722	60.5869	1.16612	7.67772	0.790257	1	-1.23459	7.4186	0.715427	1	-1.0722	7.51319	0.903996	1	-1.43968	7.54527	0.529035	1	-1.25031	7.63213	0.699127	1	7.56999	7.79063	7.56999	7.26774	7.56999	7.46997	7.79063	7.26774	7.79063	7.46997	7.56999	7.79063
1108	NM_001273,NM_001297553,NM_001363606	CHD4	chromodomain helicase DNA binding protein 4	protein_coding	NP_001264.2;NP_001284482.1;NP_001350535.1	1919	603277	.	.	46.1621	46.4056	48.5154	52.4811	121.985	119.403	125.946	135.446	-1.09454	8.46909	0.875717	1	-1.09234	8.47048	0.878461	1	-1.15521	8.43244	0.802743	1	1.00201	8.40391	0.997282	1	-1.05543	8.36406	0.925587	1	8.53655	8.40659	8.53655	8.40948	8.53655	8.32899	8.40659	8.40948	8.40659	8.32899	8.53655	8.40659
1109	NM_001818	AKR1C4	aldo-keto reductase family 1 member C4	protein_coding	NP_001809.4	387	600451	.	.	0.371653	0.517922	0.819185	0.404429	0.982109	1.33263	2.12661	1.04377	-1.03052	-0.854264	1	1	2.00171	-0.264179	0.278175	1	1.25399	-0.666456	0.749569	1	2.06307	-0.291192	0.247833	1	1.29233	-0.692772	0.702615	1	0.614032	0.599091	0.614032	1.04539	0.614032	0.73617	0.599091	1.04539	0.599091	0.73617	0.614032	0.599091
1111	NM_001114121,NM_001114122,NM_001244846,NM_001274,NM_001330427,NM_001330428,NR_045204,NR_045205,XM_011542560,XM_017017146,XM_024448337	CHEK1	checkpoint kinase 1	protein_coding	NP_001107593.1;NP_001107594.1;NP_001231775.1;NP_001265.2;NP_001317356.1;NP_001317357.1;XP_011540862.1;XP_016872635.1;XP_024304105.1	1925	603078	.	.	12.8952	13.2932	9.46575	12.6759	34.0763	34.2038	24.5732	32.7147	1.05488	5.44471	0.926822	1	-1.30123	5.22825	0.649613	1	1.01403	5.41571	0.981244	1	-1.37264	5.27234	0.584786	1	-1.04028	5.45439	0.945935	1	5.43828	5.51362	5.43828	5.06837	5.43828	5.45792	5.51362	5.06837	5.51362	5.45792	5.43828	5.51362
1112	NM_001085471,NM_005197	FOXN3	forkhead box N3	protein_coding	NP_001078940.1;NP_005188.2	1928	602628	.	.	5.34669	6.96649	6.74406	5.09877	14.1289	17.925	17.5077	13.1592	1.0863	5.54672	0.886529	1	1.30441	5.69013	0.646335	1	1.33267	5.70772	0.620008	1	1.20078	5.74301	0.751929	1	1.22679	5.75995	0.723971	1	5.51665	5.63358	5.51665	5.89269	5.51665	5.92309	5.63358	5.89269	5.63358	5.92309	5.51665	5.63358
1114	NM_001819	CHGB	chromogranin B	protein_coding	NP_001810.2	1930	118920	.	.	0.347363	0.246765	0.375268	0.361894	0.917922	0.634935	0.974201	0.933993	1.00863	0.0188894	1	1	1.02719	0.0326975	1	1	-1.49785	-0.251246	0.52728	1	1.0184	0.0352812	1	1	-1.51088	-0.241879	0.517015	1	0.984163	0.990321	0.984163	1.00347	0.984163	0.724592	0.990321	1.00347	0.990321	0.724592	0.984163	0.990321
1116	NM_001276	CHI3L1	chitinase 3 like 1	protein_coding	NP_001267.2	1932	601525	.	.	0.135646	0.078257	0.14669	0.056791	0.358451	0.201356	0.380809	0.14657	2.31917	-2.13364	0.314148	1	2.39571	-2.10546	0.244301	1	1.37087	-2.56508	0.777046	1	1.03319	-1.71194	1	1	-1.69287	-2.04545	0.516915	1	0.158406	0.346736	0.158406	0.356997	0.158406	0.213851	0.346736	0.356997	0.346736	0.213851	0.158406	0.346736
1119	NM_001277,NM_001376219,NM_001376220,NM_001376221,NM_001376222,NM_212469,NR_164782,XM_017017148,XR_002957119,XR_428905,XR_949772,XR_949773	CHKA	choline kinase alpha	protein_coding	NP_001268.2;NP_001363148.1;NP_001363149.1;NP_001363150.1;NP_001363151.1;NP_997634.1;XP_016872637.1	1937	118491	.	.	33.4886	44.3202	45.5261	35.8986	88.4952	114.037	118.186	92.6488	-1.02631	6.8096	0.964316	1	1.3087	7.03527	0.641855	1	1.20057	6.96607	0.751846	1	1.34312	7.01911	0.610126	1	1.23215	6.94913	0.718024	1	6.84046	6.80333	6.84046	7.22563	6.84046	7.10208	6.80333	7.22563	6.80333	7.10208	6.84046	6.80333
1120	NM_005198	CHKB	choline kinase beta	protein_coding	NP_005189.2	1938	612395	.	.	9.9033	11.8529	9.29199	10.9563	26.1699	30.4979	24.1221	28.2765	-1.06574	4.10487	0.913616	1	-1.19221	4.02891	0.762735	1	1.05855	4.19159	0.922807	1	-1.11867	3.97974	0.847658	1	1.12814	4.14758	0.836017	1	4.22674	4.13993	4.22674	3.98781	4.22674	4.30457	4.13993	3.98781	4.13993	4.30457	4.22674	4.13993
1121	NM_000390,NM_001145414,NM_001320959,NM_001362517,NM_001362518,NM_001362519,XM_017029242,XM_017029246,XM_024452331	CHM	CHM Rab escort protein	protein_coding	NP_000381.1;NP_001138886.1;NP_001307888.1;NP_001349446.1;NP_001349447.1;NP_001349448.1;XP_016884731.1;XP_016884735.1;XP_024308099.1	1940	300390	.	.	5.021	6.09588	6.48908	4.8799	13.2682	15.6849	16.8457	12.5943	1.06033	4.81999	0.920048	1	1.2808	4.9666	0.669563	1	1.20904	4.92049	0.743436	1	1.20792	5.00401	0.744542	1	1.14025	4.95912	0.821008	1	4.82724	4.90887	4.82724	5.17312	4.82724	5.09231	4.90887	5.17312	4.90887	5.09231	4.82724	4.90887
1122	NM_001381853,NM_001381854,NM_001821	CHML	CHM like Rab escort protein	protein_coding	NP_001368782.1;NP_001368783.1;NP_001812.2	1941	118825	.	.	2.28344	3.51097	3.17397	1.76858	6.0341	9.03382	8.23967	4.56444	1.33601	4.11976	0.618383	1	1.76954	4.3651	0.327719	1	1.93687	4.44983	0.257741	1	1.3245	4.52956	0.62829	1	1.44974	4.60524	0.522445	1	3.98685	4.38176	3.98685	4.77018	3.98685	4.89596	4.38176	4.77018	4.38176	4.89596	3.98685	4.38176
1123	NM_001025201,NM_001206602,NM_001371513,NM_001371514,NM_001822,NR_038133	CHN1	chimerin 1	protein_coding	NP_001020372.2;NP_001193531.1;NP_001358442.1;NP_001358443.1;NP_001813.1	1943	118423	.	.	5.61801	5.83776	4.64358	5.3765	14.8458	15.0207	12.0548	13.8759	1.02607	4.1124	0.965778	1	-1.21151	3.96208	0.742011	1	1.06873	4.14239	0.909724	1	-1.2431	3.9825	0.708396	1	1.04158	4.1602	0.944926	1	4.17339	4.20849	4.17339	3.91336	4.17339	4.26415	4.20849	3.91336	4.20849	4.26415	4.17339	4.20849
1124	NM_001039936,NM_001293069,NM_001293070,NM_001293071,NM_001293072,NM_001293073,NM_001293075,NM_001293076,NM_001293077,NM_001293078,NM_001293079,NM_001293080,NM_001293081,NM_004067,NR_120524,NR_120525,XM_011515105,XM_011515106,XM_011515107,XM_017011721,XM_017011722	CHN2	chimerin 2	protein_coding	NP_001035025.1;NP_001279998.1;NP_001279999.1;NP_001280000.1;NP_001280001.1;NP_001280002.1;NP_001280004.1;NP_001280005.1;NP_001280006.1;NP_001280007.1;NP_001280008.1;NP_001280009.1;NP_001280010.1;NP_004058.1;XP_011513407.1;XP_011513408.1;XP_011513409.1;XP_016867210.1;XP_016867211.1	1944	602857	.	.	8.86571	9.27563	9.61235	8.7511	23.4281	23.8665	24.9538	22.5853	1.06062	5.0134	0.919564	1	1.07105	5.0207	0.906145	1	1.01442	4.98064	0.9809	1	1.00983	5.06216	0.987088	1	-1.04554	5.02327	0.939152	1	5.01426	5.09662	5.01426	5.11033	5.01426	5.03428	5.09662	5.11033	5.09662	5.03428	5.01426	5.09662
1128	NM_000738,XM_011544742	CHRM1	cholinergic receptor muscarinic 1	protein_coding	NP_000729.2;XP_011543044.1	1950	118510	.	.	0.282478	0.255509	0.103211	0.257757	0.746461	0.657434	0.267936	0.665233	1.15608	-0.289081	0.82222	1	-2.34235	-0.871029	0.201549	1	1.02209	-0.382055	1	1	-2.70868	-0.719137	0.123235	1	-1.13113	-0.28318	0.863585	1	0.790338	0.882555	0.790338	0.389909	0.790338	0.803754	0.882555	0.389909	0.882555	0.803754	0.790338	0.882555
1130	NM_000081,NM_001301365,NR_102436,XM_011544031,XM_011544032,XM_011544033,XM_011544034,XM_011544035,XM_011544036,XM_011544037,XM_011544039,XM_017000150,XM_017000151,XR_001736946,XR_001736947,XR_001736948,XR_002959252	LYST	lysosomal trafficking regulator	protein_coding	NP_000072.2;NP_001288294.1;XP_011542333.1;XP_011542334.1;XP_011542335.1;XP_011542336.1;XP_011542337.1;XP_011542338.1;XP_011542339.1;XP_011542341.1;XP_016855639.1;XP_016855640.1	1968	606897	.	.	0.533044	0.574753	0.683413	0.62083	1.40859	1.47886	1.77415	1.60227	-1.04854	2.7586	0.9373	1	1.09694	2.86063	0.878539	1	-1.01964	2.77814	0.976094	1	1.15019	2.82789	0.812158	1	1.02834	2.74383	0.965915	1	2.98129	2.92172	2.98129	3.09857	2.98129	2.9568	2.92172	3.09857	2.92172	2.9568	2.98129	2.92172
1131	NM_000740,NM_001347716,NM_001375978,NM_001375979,NM_001375980,NM_001375981,NM_001375982,NM_001375983,NM_001375984,NM_001375985,NR_164748,XM_011544043,XM_011544044,XM_011544047,XM_017000152,XM_017000154,XM_017000157,XM_017000159,XM_017000160,XM_017000162,XM_017000163	CHRM3	cholinergic receptor muscarinic 3	protein_coding	NP_000731.1;NP_001334645.1;NP_001362907.1;NP_001362908.1;NP_001362909.1;NP_001362910.1;NP_001362911.1;NP_001362912.1;NP_001362913.1;NP_001362914.1;XP_011542345.1;XP_011542346.1;XP_011542349.1;XP_016855641.1;XP_016855643.1;XP_016855646.1;XP_016855648.1;XP_016855649.1;XP_016855651.1;XP_016855652.1	1952	118494	.	.	0.128131	0.16285	0.175069	0.168413	0.338594	0.419017	0.454481	0.434647	-1.27373	0.592663	0.686489	1	-1.03882	0.729327	0.961279	1	-1.2086	0.624496	0.753553	1	1.22615	0.562879	0.748909	1	1.05391	0.447962	0.944503	1	1.41029	1.20239	1.41029	1.37623	1.41029	1.24576	1.20239	1.37623	1.20239	1.24576	1.41029	1.20239
1132	NM_000741,NM_001366692	CHRM4	cholinergic receptor muscarinic 4	protein_coding	NP_000732.2;NP_001353621.1	1953	118495	.	.	0.094085	0.095142	0.066251	0.088559	0.248625	0.244805	0.171987	0.228557	1.10139	-1.53579	0.939749	1	-1.34334	-1.78516	0.720035	1	-1.01864	-1.62118	1	1	-1.47982	-1.71425	0.577471	1	-1.122	-1.56408	0.891631	1	0.376761	0.410206	0.376761	0.288832	0.376761	0.370643	0.410206	0.288832	0.410206	0.370643	0.376761	0.410206
1134	NM_000079,NM_001039523,XM_017003256,XM_017003257	CHRNA1	cholinergic receptor nicotinic alpha 1 subunit	protein_coding	NP_000070.1;NP_001034612.1;XP_016858745.1;XP_016858746.1	1955	100690	.	.	0.349735	0.306473	0.395585	0.376836	0.924189	0.788563	1.02694	0.972558	-1.05762	-0.202854	0.951974	1	1.07965	-0.107377	0.931004	1	-1.15582	-0.26581	0.831457	1	1.14188	-0.149085	0.847334	1	-1.09286	-0.308282	0.907313	1	0.89694	0.860001	0.89694	0.949298	0.89694	0.803754	0.860001	0.949298	0.860001	0.803754	0.89694	0.860001
1138	NM_000745,NM_001307945	CHRNA5	cholinergic receptor nicotinic alpha 5 subunit	protein_coding	NP_000736.2;NP_001294874.1	1959	118505	.	.	0.868007	0.971556	0.972417	1.28379	2.29375	2.49984	2.52441	3.31326	-1.42716	2.13191	0.545724	1	-1.3384	2.17117	0.620703	1	-1.35458	2.16258	0.604277	1	1.06632	1.90189	0.91977	1	1.05359	1.89261	0.933526	1	2.61422	2.19819	2.61422	2.27118	2.61422	2.25745	2.19819	2.27118	2.19819	2.25745	2.61422	2.19819
1140	NM_000747	CHRNB1	cholinergic receptor nicotinic beta 1 subunit	protein_coding	NP_000738.2	1961	100710	.	.	4.50683	4.78287	5.18762	4.4639	11.9095	12.3065	13.4671	11.5207	1.04703	3.6867	0.938944	1	1.14793	3.75609	0.814295	1	1.04712	3.68666	0.937943	1	1.09637	3.7869	0.8752	1	1.00009	3.71906	1	1	3.76026	3.82178	3.76026	3.94554	3.76026	3.8219	3.82178	3.94554	3.82178	3.8219	3.76026	3.82178
1141	NM_000748,XM_017000180,XR_001736952	CHRNB2	cholinergic receptor nicotinic beta 2 subunit	protein_coding	NP_000739.1;XP_016855669.1	1962	118507	.	.	0.010215	0.039326	0.039168	0.027652	0.026994	0.101187	0.10168	0.071366	-2.42648	-2.00725	0.244227	1	1.31154	-1.33323	0.73788	1	1.30854	-1.33746	0.704111	1	3.18423	-1.74114	0.1258	1	3.17824	-1.73347	0.101955	1	0.395066	0.17465	0.395066	0.499525	0.395066	0.49852	0.17465	0.499525	0.17465	0.49852	0.395066	0.17465
1142	NM_000749,NM_001347717,XM_011544390	CHRNB3	cholinergic receptor nicotinic beta 3 subunit	protein_coding	NP_000740.1;NP_001334646.1;XP_011542692.1	1963	118508	.	.	0.304685	0.196286	0.047453	0.183996	0.805144	0.505049	0.123188	0.474866	1.6668	-0.473002	0.416065	1	-3.82311	-1.51645	0.0552418	1	1.03615	-0.854206	1	1	-6.37766	-0.925084	0.00825286	1	-1.60888	-0.471445	0.47165	1	0.598319	0.893701	0.598319	0.180136	0.598319	0.61598	0.893701	0.180136	0.893701	0.61598	0.598319	0.893701
1145	NM_000080,XM_017024115,XR_001752421	CHRNE	cholinergic receptor nicotinic epsilon subunit	protein_coding	NP_000071.1;XP_016879604.1	1966	100725	.	.	0.0315	0.029658	0.016217	0.01783	0.083241	0.07631	0.042101	0.046016	1.698	-3.32942	0.618648	1	-1.11683	-3.6774	1	1	1.58454	-3.38687	0.788138	1	-1.89851	-3.40527	0.618648	1	-1.07234	-3.1799	1	1	0.0700283	0.11875	0.0700283	0.0625778	0.0700283	0.110884	0.11875	0.0625778	0.11875	0.110884	0.0700283	0.11875
1147	NM_001278,NM_001320928,XM_017015611,XM_017015612,XM_017015613,XR_001747010,XR_001747011	CHUK	component of inhibitor of nuclear factor kappa B kinase complex	protein_coding	NP_001269.3;NP_001307857.1;XP_016871100.1;XP_016871101.1;XP_016871102.1	1974	600664	.	.	11.4596	12.9587	12.4381	12.2237	30.2825	33.3431	32.2894	31.5474	-1.02473	5.5772	0.966709	1	1.01123	5.6028	0.985032	1	1.04077	5.6238	0.945271	1	1.03623	5.58533	0.951287	1	1.06651	5.60658	0.911636	1	5.62337	5.58884	5.62337	5.63915	5.62337	5.67987	5.58884	5.63915	5.58884	5.67987	5.62337	5.58884
1152	NM_001362531,NM_001823,XM_017020952	CKB	creatine kinase B	protein_coding	NP_001349460.1;NP_001814.2;XP_016876441.1	1991	123280	.	.	548.783	377.557	368.636	700.439	1450.19	971.466	956.982	1807.73	-1.23144	9.94924	0.718559	1	-1.9213	9.69614	0.261946	1	-1.89785	9.70222	0.27087	1	-1.5602	9.5058	0.44272	1	-1.54116	9.51274	0.455312	1	10.0929	9.79285	10.0929	9.15203	10.0929	9.16971	9.79285	9.15203	9.79285	9.16971	10.0929	9.79285
1153	NM_001280,NM_001300815,NM_001300829,NR_023312,NR_023313,XM_006722637,XM_011527668,XM_017026237,XR_001753598,XR_001753599,XR_001753600	CIRBP	cold inducible RNA binding protein	protein_coding	NP_001271.1;NP_001287744.1;NP_001287758.1;XP_006722700.1;XP_011525970.1;XP_016881726.1	1982	602649	.	.	21.6611	21.6301	21.3976	20.4602	57.2405	55.6549	55.5484	52.8046	1.14514	5.78687	0.814946	1	-1.14221	5.59312	0.818455	1	1.11344	5.76538	0.852831	1	-1.30799	5.70058	0.64289	1	-1.02847	5.86106	0.961562	1	5.71273	5.90476	5.71273	5.5248	5.71273	5.86495	5.90476	5.5248	5.90476	5.86495	5.71273	5.90476
1154	NM_013324,NM_145071,XM_011533329	CISH	cytokine inducible SH2 containing protein	protein_coding	NP_037456.5;NP_659508.1;XP_011531631.1	1984	602441	.	.	0.625593	0.503082	0.838303	0.914909	1.65316	1.29445	2.17625	2.36124	-1.26873	1.06255	0.694245	1	1.03233	1.24688	0.963769	1	-1.60178	0.921699	0.438472	1	1.30976	1.08815	0.654146	1	-1.26251	0.725616	0.698315	1	1.72443	1.49363	1.72443	1.75662	1.72443	1.28571	1.49363	1.75662	1.49363	1.28571	1.72443	1.49363
1155	NM_001281,NM_001300971,NR_155756	TBCB	tubulin folding cofactor B	protein_coding	NP_001272.2;NP_001287900.1	1989	601303	.	.	37.3034	33.1629	36.9848	46.3433	98.5759	85.3292	96.013	119.605	-1.18589	5.56435	0.768452	1	-1.26364	5.5232	0.686216	1	-1.41471	5.45336	0.549528	1	-1.06556	5.39117	0.912964	1	-1.19295	5.31455	0.760676	1	5.70908	5.46821	5.70908	5.37873	5.70908	5.21994	5.46821	5.37873	5.46821	5.21994	5.70908	5.46821
1159	NM_001375484,NM_020990,NR_135748,NR_135749,NR_135750,NR_135751,NR_135752,XM_005254150,XM_011521194,XM_011521195,XM_011521196,XM_011521198,XM_011521199,XM_017021902	CKMT1B	creatine kinase, mitochondrial 1B	protein_coding	NP_001362413.1;NP_066270.1;XP_005254207.1;XP_011519496.1;XP_011519497.1;XP_011519498.1;XP_011519500.1;XP_011519501.2;XP_016877391.1	1995	123290	.	.	0.461191	0.364976	0.553104	0.46638	1.21872	0.939094	1.43586	1.20366	-1.10314	-0.0555343	0.892365	1	1.16288	0.124677	0.826117	1	-1.06456	-0.0332347	0.938201	1	1.28285	0.0576758	0.701526	1	1.03625	-0.104164	0.959683	1	0.984163	0.915739	0.984163	1.09613	0.984163	0.940154	0.915739	1.09613	0.915739	0.940154	0.984163	0.915739
1161	NM_000082,NM_001007233,NM_001007234,NM_001290285	ERCC8	ERCC excision repair 8, CSA ubiquitin ligase complex subunit	protein_coding	NP_000073.1;NP_001007234.1;NP_001007235.1;NP_001277214.1	3439	609412	.	.	3.60584	3.18428	2.94762	2.99351	9.52859	8.19325	7.65205	7.72579	1.04093	4.52396	0.945636	1	1.07439	4.54744	0.90219	1	1.1266	4.58323	0.837572	1	1.03215	4.57542	0.957196	1	1.0823	4.61049	0.891974	1	4.55547	4.61093	4.55547	4.65475	4.55547	4.72055	4.61093	4.65475	4.61093	4.72055	4.55547	4.61093
1163	NM_001826,NR_024163	CKS1B	CDC28 protein kinase regulatory subunit 1B	protein_coding	NP_001817.1	19083	116900	.	.	194.333	157.763	134.98	186.834	513.533	405.93	350.411	482.19	1.08092	7.40083	0.892907	1	-1.39676	7.12263	0.563729	1	-1.21271	7.21118	0.738645	1	-1.50979	7.18912	0.477076	1	-1.31084	7.27377	0.639759	1	7.35219	7.4638	7.35219	6.87361	7.35219	7.07584	7.4638	6.87361	7.4638	7.07584	7.35219	7.4638
1164	NM_001827	CKS2	CDC28 protein kinase regulatory subunit 2	protein_coding	NP_001818.1	2000	116901	.	.	85.6663	87.9012	88.9854	92.4478	226.377	226.173	231.007	238.594	-1.03946	5.93816	0.946919	1	-1.05059	5.93066	0.932253	1	-1.07485	5.91464	0.900888	1	-1.01071	5.90229	0.985617	1	-1.03404	5.88598	0.954097	1	5.988	5.93306	5.988	5.91794	5.988	5.88557	5.93306	5.91794	5.93306	5.88557	5.988	5.93306
1173	NM_001025205,NM_001311198,NM_004068	AP2M1	adaptor related protein complex 2 subunit mu 1	protein_coding	NP_001020376.1;NP_001298127.1;NP_004059.2	564	601024	.	.	90.9725	92.888	97.7915	103.562	240.399	239.004	253.868	267.278	-1.09666	7.71298	0.87312	1	-1.07092	7.72942	0.905618	1	-1.13952	7.68685	0.821154	1	1.02403	7.66212	0.96728	1	-1.03908	7.61749	0.947148	1	7.78436	7.65187	7.78436	7.68596	7.78436	7.59684	7.65187	7.68596	7.65187	7.59684	7.78436	7.65187
1174	NM_001283	AP1S1	adaptor related protein complex 1 subunit sigma 1	protein_coding	NP_001274.1	559	603531	.	.	39.1021	39.4883	47.3271	41.208	103.329	101.605	122.862	106.352	-1.01521	5.78239	0.979529	1	1.13577	5.88798	0.825966	1	-1.06649	5.74751	0.911639	1	1.15304	5.87774	0.805653	1	-1.05051	5.73628	0.932366	1	5.81823	5.79684	5.81823	5.99885	5.81823	5.72706	5.79684	5.99885	5.79684	5.72706	5.81823	5.79684
1175	NM_001301076,NM_001301078,NM_001301081,NM_004069,NM_021575,XM_011526423,XM_011526424	AP2S1	adaptor related protein complex 2 subunit sigma 1	protein_coding	NP_001288005.1;NP_001288007.1;NP_001288010.1;NP_004060.2;NP_067586.1;XP_011524725.1;XP_011524726.1	565	602242	.	.	62.8517	54.1228	63.0564	72.9721	166.089	139.26	163.695	188.33	-1.12111	5.90923	0.84348	1	-1.16359	5.88421	0.793521	1	-1.37868	5.77614	0.579339	1	-1.03789	5.79788	0.949023	1	-1.22975	5.68296	0.720884	1	6.01118	5.84895	6.01118	5.79624	6.01118	5.55632	5.84895	5.79624	5.84895	5.55632	6.01118	5.84895
1176	NM_001002924,NM_001284,NM_001318090,NM_001318091,NM_001318093,NM_001318094,NM_001364119,NM_001364120,NM_001364122,NR_157084,NR_157085,NR_157086,NR_157087,XM_011543136,XM_017009024,XM_017009025	AP3S1	adaptor related protein complex 3 subunit sigma 1	protein_coding	NP_001002924.2;NP_001275.1;NP_001305019.1;NP_001305020.1;NP_001305022.1;NP_001305023.1;NP_001351048.1;NP_001351049.1;NP_001351051.1;XP_011541438.3;XP_016864513.2;XP_016864514.1	2013	601507	.	.	31.7785	33.9215	32.4597	30.1642	83.9761	87.281	84.2657	77.8491	1.09383	5.56466	0.877099	1	1.0352	5.52371	0.952727	1	1.08929	5.56151	0.882758	1	-1.05664	5.58862	0.924442	1	-1.00417	5.62475	0.994641	1	5.52913	5.65584	5.52913	5.57798	5.52913	5.64996	5.65584	5.57798	5.65584	5.64996	5.52913	5.65584
1180	NM_000083,NR_046453,XM_011515782,XM_017011739,XM_017011740	CLCN1	chloride voltage-gated channel 1	protein_coding	NP_000074.3;XP_011514084.1;XP_016867228.1;XP_016867229.1	2019	118425	.	.	0.063472	0.04058	0.05434	0.054186	0.167728	0.104414	0.141068	0.139845	1.21971	-1.98495	0.841685	1	-1.03531	-2.14139	1	1	-1.48742	-2.3703	0.705513	1	-1.26293	-2.01809	0.770753	1	-1.81508	-2.22033	0.466687	1	0.26177	0.313922	0.26177	0.253502	0.26177	0.180338	0.313922	0.253502	0.313922	0.180338	0.26177	0.313922
1181	NM_001171087,NM_001171088,NM_001171089,NM_004366,XM_006713489,XM_006713490,XM_011512401,XR_001740001,XR_001740002	CLCN2	chloride voltage-gated channel 2	protein_coding	NP_001164558.1;NP_001164559.1;NP_001164560.1;NP_004357.3;XP_006713552.1;XP_006713553.1;XP_011510703.1	2020	600570	.	.	2.68942	2.70613	3.06062	2.92388	7.10691	6.96295	7.94541	7.5461	-1.07324	3.2925	0.904791	1	-1.01393	3.33269	0.982843	1	-1.14558	3.24761	0.815851	1	1.05849	3.28208	0.923764	1	-1.06741	3.19419	0.912782	1	3.47421	3.3817	3.47421	3.45605	3.47421	3.29687	3.3817	3.45605	3.3817	3.29687	3.47421	3.3817
1182	NM_001243372,NM_001243374,NM_001829,NM_173872,XM_005262726,XM_011531586	CLCN3	chloride voltage-gated channel 3	protein_coding	NP_001230301.1;NP_001230303.1;NP_001820.2;NP_776297.2;XP_005262783.1;XP_011529888.1	2021	600580	.	.	13.8572	17.296	18.2613	14.6626	36.6183	44.5033	47.4065	37.8419	1.08636	6.57141	0.886167	1	1.20697	6.65248	0.744959	1	1.23981	6.67378	0.710118	1	1.11102	6.70778	0.85553	1	1.14125	6.72828	0.819224	1	6.52568	6.64394	6.52568	6.79439	6.52568	6.83277	6.64394	6.79439	6.64394	6.83277	6.52568	6.64394
1183	NM_001256944,NM_001830	CLCN4	chloride voltage-gated channel 4	protein_coding	NP_001243873.1;NP_001821.2	2022	302910	.	.	4.60423	4.95376	4.29229	4.03036	12.1669	12.7462	11.1428	10.4018	1.18122	5.02747	0.773985	1	1.05104	4.93874	0.932081	1	1.20244	5.04142	0.750513	1	-1.12385	5.06067	0.840513	1	1.01796	5.1552	0.975956	1	4.94839	5.18149	4.94839	5.01794	4.94839	5.20648	5.18149	5.01794	5.18149	5.20648	4.94839	5.18149
1184	NM_000084,NM_001127898,NM_001127899,NM_001272102,NM_001282163,XM_017029257,XM_017029258	CLCN5	chloride voltage-gated channel 5	protein_coding	NP_000075.1;NP_001121370.1;NP_001121371.1;NP_001259031.1;NP_001269092.1;XP_016884746.1;XP_016884747.1	2023	300008	.	.	0.060003	0.094421	0.077421	0.061632	0.158562	0.242948	0.200985	0.159064	1.03067	-0.471656	0.97122	1	1.17339	-0.375054	0.808218	1	1.42878	-0.218393	0.591987	1	1.1385	-0.361888	0.848708	1	1.38633	-0.209113	0.621811	1	0.74824	0.766085	0.74824	0.846347	0.74824	0.979654	0.766085	0.846347	0.766085	0.979654	0.74824	0.766085
1185	NM_001256959,NM_001286,NR_046428	CLCN6	chloride voltage-gated channel 6	protein_coding	NP_001243888.2;NP_001277.2	2024	602726	.	.	11.7428	14.8647	14.2882	9.2802	31.031	38.2474	37.0923	23.9508	1.31048	6.04348	0.64044	1	1.51973	6.16852	0.470434	1	1.56609	6.19484	0.439364	1	1.15967	6.33597	0.797859	1	1.19505	6.3594	0.758005	1	5.8596	6.24381	5.8596	6.45491	5.8596	6.49777	6.24381	6.45491	6.24381	6.49777	5.8596	6.24381
1186	NM_001114331,NM_001287,XM_011522354	CLCN7	chloride voltage-gated channel 7	protein_coding	NP_001107803.1;NP_001278.1;XP_011520656.1	2025	602727	.	.	13.9993	19.9032	26.3962	14.4292	36.9938	51.2116	68.5248	37.2395	1.00726	6.0496	0.99033	1	1.80876	6.53421	0.308275	1	1.34989	6.27694	0.60427	1	1.79572	6.5378	0.314101	1	1.34016	6.28129	0.612951	1	6.0654	6.07569	6.0654	6.91076	6.0654	6.49266	6.07569	6.91076	6.07569	6.49266	6.0654	6.07569
1187	NM_001042704,NM_001257139,NM_004070	CLCNKA	chloride voltage-gated channel Ka	protein_coding	NP_001036169.1;NP_001244068.1;NP_004061.3	2026	602024	.	.	0.110729	0.193423	0.225531	0.066805	0.292608	0.497683	0.585482	0.172413	1.57564	-1.78749	0.589535	1	3.17245	-1.14066	0.0984435	1	2.59533	-1.33579	0.190733	1	2.014	-0.991111	0.30124	1	1.64719	-1.1652	0.463781	1	0.26177	0.394598	0.26177	0.709642	0.26177	0.603391	0.394598	0.709642	0.394598	0.603391	0.26177	0.394598
1191	NM_001831,NR_038335,NR_045494	CLU	clusterin	protein_coding	NP_001822.3	2095	185430	.	.	233.507	236.241	222.907	228.869	617.054	607.856	578.669	590.676	1.05902	9.47311	0.920884	1	-1.03845	9.40419	0.947913	1	1.00991	9.43828	0.986397	1	-1.09974	9.44693	0.869205	1	-1.04863	9.48003	0.934455	1	9.43318	9.51579	9.43318	9.37883	9.43318	9.44738	9.51579	9.37883	9.51579	9.44738	9.43318	9.51579
1192	NM_001287593,NM_001287594,NM_001288	CLIC1	chloride intracellular channel 1	protein_coding	NP_001274522.1;NP_001274523.1;NP_001279.2	2062	602872	.	.	268.83	267.284	336.398	323.007	710.395	687.731	873.292	833.631	-1.15937	8.68202	0.797921	1	1.02873	8.80533	0.960905	1	-1.23992	8.63794	0.709757	1	1.19269	8.7041	0.760332	1	-1.06948	8.52377	0.907411	1	8.78791	8.57509	8.78791	8.82869	8.78791	8.47844	8.57509	8.82869	8.57509	8.47844	8.78791	8.57509
1195	NM_001162407,NM_004071,NR_027855,NR_027856	CLK1	CDC like kinase 1	protein_coding	NP_001155879.1;NP_004062.2	2068	601951	.	.	9.59457	13.9277	14.6065	10.7266	25.3541	35.8364	37.9186	27.6838	1.02661	4.64456	0.964636	1	1.36837	4.86929	0.588862	1	1.34535	4.85522	0.609099	1	1.3329	4.88511	0.620263	1	1.31048	4.87121	0.640991	1	4.68106	4.71749	4.68106	5.11833	4.68106	5.09456	4.71749	5.11833	4.71749	5.09456	4.68106	4.71749
1196	NM_001294338,NM_001294339,NM_001363704,NM_003993,XM_011509143	CLK2	CDC like kinase 2	protein_coding	NP_001281267.1;NP_001281268.1;NP_001350633.1;NP_003984.2;XP_011507445.1	2069	602989	.	.	22.2365	23.0772	23.8083	22.0867	58.7609	59.3784	61.8066	57.0024	1.04526	5.7167	0.939333	1	1.0704	5.73434	0.906656	1	1.02462	5.70204	0.966812	1	1.02406	5.76544	0.967535	1	-1.02014	5.73385	0.97282	1	5.71136	5.77403	5.71136	5.80771	5.71136	5.74579	5.77403	5.80771	5.77403	5.74579	5.71136	5.77403
1198	NM_001130028,NM_003992	CLK3	CDC like kinase 3	protein_coding	NP_001123500.1;NP_003983.2	2071	602990	.	.	18.0102	19.6478	21.5396	20.9353	47.5929	50.5543	55.9169	54.0308	-1.11699	5.84469	0.84849	1	1.03634	5.94827	0.951076	1	-1.08438	5.865	0.888807	1	1.15758	5.87206	0.800402	1	1.03007	5.78419	0.959439	1	5.94517	5.78828	5.94517	5.99584	5.94517	5.83026	5.78828	5.99584	5.78828	5.83026	5.94517	5.78828
1200	NM_000391	TPP1	tripeptidyl peptidase 1	protein_coding	NP_000382.3	2073	607998	.	.	32.8879	45.3982	60.8802	32.8198	86.9078	116.811	158.046	84.703	1.04024	7.00315	0.945688	1	1.83428	7.47734	0.296942	1	1.35342	7.20916	0.600914	1	1.76332	7.49761	0.329008	1	1.30107	7.23356	0.649027	1	6.98549	7.04197	6.98549	7.85552	6.98549	7.41913	7.04197	7.85552	7.04197	7.41913	6.98549	7.04197
1201	NM_000086,NM_001042432,NM_001286104,NM_001286105,NM_001286109,NM_001286110	CLN3	CLN3 lysosomal/endosomal transmembrane protein, battenin	protein_coding	NP_000077.1;NP_001035897.1;NP_001273033.1;NP_001273034.1;NP_001273038.1;NP_001273039.1	2074	607042	.	.	18.7734	22.9752	32.1389	19.1738	49.6096	59.1159	83.433	49.4846	1.02427	5.31592	0.967434	1	1.60857	5.68167	0.413025	1	1.1637	5.41199	0.793575	1	1.57045	5.69481	0.43673	1	1.13613	5.42794	0.825644	1	5.33362	5.36738	5.33362	6.00583	5.33362	5.54731	5.36738	6.00583	5.36738	5.54731	5.33362	5.36738
1203	NM_001366624,NM_006493	CLN5	CLN5 intracellular trafficking protein	protein_coding	NP_001353553.1;NP_006484.2	2076	608102	.	.	6.28169	7.69158	7.42594	6.53701	16.5997	19.7907	19.2778	16.871	-1.00272	5.23384	0.99681	1	1.1244	5.32285	0.839773	1	1.1518	5.3413	0.807341	1	1.12746	5.32088	0.836046	1	1.15493	5.33936	0.80365	1	5.27244	5.26862	5.27244	5.43747	5.27244	5.47141	5.26862	5.43747	5.26862	5.47141	5.27244	5.26862
1207	NM_001293,NM_001311199,NM_001311200,NM_001311201,NM_001311202	CLNS1A	chloride nucleotide-sensitive channel 1A	protein_coding	NP_001284.1;NP_001298128.1;NP_001298129.1;NP_001298130.1;NP_001298131.1	2080	602158	.	.	20.4974	21.0599	19.6932	22.4803	54.1653	54.1878	51.1238	58.0183	-1.06529	6.13727	0.913092	1	-1.1768	6.06954	0.778446	1	-1.11363	6.10659	0.852475	1	-1.10468	6.02094	0.863468	1	-1.04538	6.05925	0.939028	1	6.20131	6.11133	6.20131	5.96989	6.20131	6.04825	6.11133	5.96989	6.11133	6.04825	6.20131	6.11133
1209	NM_001282175,NM_001282176,NM_001294	CLPTM1	CLPTM1 regulator of GABA type A receptor forward trafficking	protein_coding	NP_001269104.1;NP_001269105.1;NP_001285.1	2087	604783	.	.	75.3931	78.6664	85.6381	86.2843	199.23	202.411	222.317	222.687	-1.10248	7.80086	0.865904	1	-1.01889	7.85609	0.974235	1	-1.12093	7.78951	0.84336	1	1.08204	7.78676	0.891449	1	-1.01673	7.71684	0.977154	1	7.87548	7.73536	7.87548	7.8486	7.87548	7.71153	7.73536	7.8486	7.73536	7.71153	7.87548	7.73536
1211	NM_001076677,NM_001184760,NM_001184761,NM_001184762,NM_001311203,NM_001311204,NM_001311205,NM_001311206,NM_001833,NM_007096,NR_132349,XM_017014257,XM_017014258,XM_024447409	CLTA	clathrin light chain A	protein_coding	NP_001070145.1;NP_001171689.1;NP_001171690.1;NP_001171691.1;NP_001298132.1;NP_001298133.1;NP_001298134.1;NP_001298135.1;NP_001824.1;NP_009027.1;XP_016869746.1;XP_016869747.1;XP_024303177.1	2090	118960	.	.	160.886	180.704	220.734	176.746	425.148	464.957	573.028	456.156	-1.05877	7.66591	0.9213	1	1.23437	7.86637	0.715608	1	1.00095	7.70719	0.998789	1	1.30691	7.83006	0.64341	1	1.05978	7.6666	0.919984	1	7.71319	7.63121	7.71319	8.01566	7.71319	7.71455	7.63121	8.01566	7.63121	7.71455	7.71319	7.63121
1212	NM_001364126,NM_001364127,NM_001834,NM_007097,NR_045724,NR_157088,XR_001741996	CLTB	clathrin light chain B	protein_coding	NP_001351055.1;NP_001351056.1;NP_001825.1;NP_009028.1	2091	118970	.	.	49.2031	52.1318	60.7946	63.2694	130.021	134.137	157.824	163.289	-1.23737	6.12456	0.712802	1	-1.05253	6.23359	0.929646	1	-1.23981	6.12325	0.710252	1	1.17562	6.08421	0.779745	1	-1.00197	5.96138	0.997585	1	6.28804	5.98512	6.28804	6.21514	6.28804	5.98233	5.98512	6.21514	5.98512	5.98233	6.28804	5.98512
1213	NM_001288653,NM_004859	CLTC	clathrin heavy chain	protein_coding	NP_001275582.1;NP_004850.1	2092	118955	.	.	52.2584	54.7919	59.8438	57.0578	138.095	140.981	155.355	147.257	-1.05126	8.99967	0.93102	1	1.03696	9.0617	0.949906	1	-1.0627	8.99208	0.916135	1	1.09011	9.02674	0.881218	1	-1.01088	8.95537	0.985084	1	9.03795	8.96596	9.03795	9.0902	9.03795	8.95039	8.96596	9.0902	8.96596	8.95039	9.03795	8.96596
1230	NM_001295	CCR1	C-C motif chemokine receptor 1	protein_coding	NP_001286.1	1602	601159	.	.	5.20618	4.68398	4.02853	3.82933	13.7576	12.052	10.4581	9.88293	1.41124	3.7492	0.554701	1	1.04005	3.5083	0.948762	1	1.19567	3.61418	0.760288	1	-1.3569	3.77241	0.600234	1	-1.1803	3.86074	0.775957	1	3.59986	4.0618	3.59986	3.65193	3.59986	3.83811	4.0618	3.65193	4.0618	3.83811	3.59986	4.0618
1232	NM_001164680,NM_001837,NM_178328,NM_178329,XM_006712960,XM_011533335,XM_017005685,XM_017005686	CCR3	C-C motif chemokine receptor 3	protein_coding	NP_001158152.1;NP_001828.1;NP_847898.1;NP_847899.1;XP_006713023.1;XP_011531637.1;XP_016861174.1;XP_016861175.1	1604	601268	.	.	0.215462	0.182772	0.247894	0.320661	0.569367	0.47028	0.643533	0.827577	1.00969	-0.486349	1	1	-1.14953	-0.586749	0.873396	1	-1.41648	-0.723892	0.589597	1	-1.16071	-0.58205	0.853731	1	-1.43032	-0.71484	0.591887	1	0.74824	0.753904	0.74824	0.669996	0.74824	0.564952	0.753904	0.669996	0.753904	0.564952	0.74824	0.753904
1234	NM_000579,NM_001100168	CCR5	C-C motif chemokine receptor 5	protein_coding	NP_000570.1;NP_001093638.1	1606	601373	.	.	0.134689	0.102922	0.099466	0.080504	0.355921	0.264821	0.258216	0.207768	1.72077	-1.04119	0.449747	1	1.20205	-1.3314	0.841097	1	1.24348	-1.30902	0.756202	1	-1.43162	-0.957229	0.594268	1	-1.38407	-0.94632	0.651315	1	0.413141	0.652563	0.413141	0.484366	0.413141	0.49852	0.652563	0.484366	0.652563	0.49852	0.413141	0.652563
1235	NM_004367,NM_031409	CCR6	C-C motif chemokine receptor 6	protein_coding	NP_004358.2;NP_113597.2	1607	601835	.	.	4.30795	4.89893	6.86906	5.63874	11.3839	12.6051	17.8322	14.5527	-1.26042	4.27235	0.690446	1	1.20507	4.57042	0.748075	1	-1.18055	4.31475	0.775254	1	1.51891	4.42835	0.47213	1	1.06766	4.14392	0.910985	1	4.49311	4.17576	4.49311	4.75131	4.49311	4.26515	4.17576	4.75131	4.17576	4.26515	4.49311	4.17576
1238	NM_001296	ACKR2	atypical chemokine receptor 2	protein_coding	NP_001287.2	1565	602648	.	.	0.205793	0.37717	0.20176	0.195526	0.543818	0.97047	0.523771	0.504622	1.10542	-0.489567	0.911961	1	1.02832	-0.541228	1	1	1.87145	-0.0499771	0.321842	1	-1.07498	-0.475664	0.94532	1	1.69309	-0.0104117	0.399516	1	0.719476	0.778164	0.719476	0.735481	0.719476	1.14513	0.778164	0.735481	0.778164	1.14513	0.719476	0.778164
1241	NM_001143919,NM_181657	LTB4R	leukotriene B4 receptor	protein_coding	NP_001137391.1;NP_858043.1	6713	601531	.	.	2.7489	2.64504	3.16621	3.21321	7.2641	6.80578	8.21951	8.2928	-1.20429	3.75186	0.749645	1	-1.10573	3.80911	0.864875	1	-1.22711	3.73941	0.725533	1	1.08913	3.67463	0.884047	1	-1.01895	3.59825	0.976413	1	3.97169	3.72214	3.97169	3.83635	3.97169	3.69712	3.72214	3.83635	3.72214	3.69712	3.97169	3.72214
1244	NM_000392,XM_006717630,XM_006717631,XM_011539291,XM_017015675,XR_945604,XR_945605	ABCC2	ATP binding cassette subfamily C member 2	protein_coding	NP_000383.2;XP_006717693.1;XP_006717694.1;XP_011537593.1;XP_016871164.1	53	601107	.	.	38.6414	43.4787	51.6853	36.4295	102.112	111.872	134.176	94.019	1.09249	7.89764	0.878315	1	1.35443	8.0678	0.599917	1	1.18376	7.95923	0.770298	1	1.23977	8.12335	0.709948	1	1.08355	8.01904	0.889524	1	7.83855	7.96563	7.83855	8.27459	7.83855	8.08095	7.96563	8.27459	7.96563	8.08095	7.83855	7.96563
1259	NM_000087,NM_001142564,NM_001379270,XM_005248049,XM_011513623	CNGA1	cyclic nucleotide gated channel subunit alpha 1	protein_coding	NP_000078.3;NP_001136036.2;NP_001366199.1;XP_005248106.2;XP_011511925.1	2148	123825	.	.	0.191802	0.096897	0.170744	0.168492	0.506846	0.24932	0.443252	0.434852	1.08811	-0.398875	0.917233	1	-1.02434	-0.475671	1	1	-1.79949	-0.82392	0.372433	1	-1.11462	-0.418825	0.895005	1	-1.95837	-0.743051	0.300744	1	0.76241	0.813807	0.76241	0.748228	0.76241	0.471067	0.813807	0.748228	0.813807	0.471067	0.76241	0.813807
1263	NM_004073,XR_246234	PLK3	polo like kinase 3	protein_coding	NP_004064.2	2154	602913	.	.	2.13731	2.14867	3.54203	3.13515	5.64793	5.5286	9.19516	8.09135	-1.37499	2.81912	0.584863	1	1.13268	3.12314	0.83249	1	-1.45549	2.78452	0.520493	1	1.55744	2.92567	0.449111	1	-1.05854	2.5319	0.924407	1	3.19225	2.79072	3.19225	3.35342	3.19225	2.72078	2.79072	3.35342	2.79072	2.72078	3.19225	2.79072
1264	NM_001299,NM_001308341,NM_001308342,XM_005259741,XM_017026289,XM_024451361,XM_024451362	CNN1	calponin 1	protein_coding	NP_001290.2;NP_001295270.1;NP_001295271.1;XP_005259798.1;XP_016881778.1;XP_024307129.1;XP_024307130.1	2155	600806	.	.	2.18582	1.39488	1.39536	1.80892	5.77613	3.58908	3.62236	4.66854	1.25348	1.78734	0.705192	1	-1.30752	1.4362	0.652866	1	-1.32452	1.42629	0.639489	1	-1.63899	1.62847	0.406974	1	-1.6603	1.61927	0.392126	1	2.0122	2.26409	2.0122	1.73116	2.0122	1.71816	2.26409	1.73116	2.26409	1.71816	2.0122	2.26409
1265	NM_001303499,NM_001303501,NM_004368,NM_201277	CNN2	calponin 2	protein_coding	NP_001290428.1;NP_001290430.1;NP_004359.1;NP_958434.1	2156	602373	.	.	47.4368	39.6779	37.9006	43.5726	125.354	102.092	98.3905	112.454	1.1285	6.75909	0.834392	1	-1.1631	6.56441	0.793892	1	-1.11979	6.58993	0.84489	1	-1.31256	6.66077	0.638278	1	-1.26369	6.68464	0.685715	1	6.68294	6.85575	6.68294	6.46725	6.68294	6.52139	6.85575	6.46725	6.85575	6.52139	6.68294	6.85575
1266	NM_001286055,NM_001286056,NM_001839,XM_017000245	CNN3	calponin 3	protein_coding	NP_001272984.1;NP_001272985.1;NP_001830.1;XP_016855734.1	2157	602374	.	.	217.745	219.604	196.335	201.062	575.401	565.047	509.689	518.911	1.12412	8.86629	0.839447	1	-1.03587	8.75423	0.951367	1	1.06852	8.82802	0.908634	1	-1.16444	8.84257	0.792095	1	-1.05203	8.91207	0.93001	1	8.7826	8.95103	8.7826	8.73188	8.7826	8.87801	8.95103	8.73188	8.95103	8.87801	8.7826	8.95103
1267	NM_001330216,NM_033133,XM_011524340	CNP	2',3'-cyclic nucleotide 3' phosphodiesterase	protein_coding	NP_001317145.1;NP_149124.3;XP_011522642.1	2158	123830	.	.	11.6	10.6333	11.0162	12.8701	30.6536	27.3598	28.5982	33.2158	-1.04745	6.07269	0.936335	1	-1.13123	6.01956	0.831306	1	-1.20312	5.97847	0.749295	1	-1.07999	5.98444	0.894329	1	-1.14862	5.94235	0.810755	1	6.12591	6.06	6.12591	5.95071	6.12591	5.8633	6.06	5.95071	6.06	5.8633	6.12591	6.06
1268	NM_001160226,NM_001160258,NM_001160259,NM_001365869,NM_001365870,NM_001365872,NM_001365874,NM_001370545,NM_001370546,NM_001370547,NM_016083,NM_033181,XM_011535425	CNR1	cannabinoid receptor 1	protein_coding	NP_001153698.1;NP_001153730.1;NP_001153731.1;NP_001352798.1;NP_001352799.1;NP_001352801.1;NP_001352803.1;NP_001357474.1;NP_001357475.1;NP_001357476.1;NP_057167.2;NP_149421.2;XP_011533727.1	2159	114610	.	.	0.029811	0.057224	0.03333	0.035694	0.078778	0.147238	0.086525	0.092121	-1.15814	-1.85192	0.926884	1	-1.12097	-1.82796	0.926884	1	1.30296	-1.56772	0.766959	1	1.03315	-1.93435	1	1	1.50934	-1.66182	0.610354	1	0.33944	0.29723	0.33944	0.306177	0.33944	0.428881	0.29723	0.306177	0.29723	0.428881	0.33944	0.29723
1271	NM_001207011,NM_001842,NM_147164,XM_017014260,XM_017014261,XM_017014262,XM_017014263,XM_017014264,XM_017014265	CNTFR	ciliary neurotrophic factor receptor	protein_coding	NP_001193940.1;NP_001833.1;NP_671693.1;XP_016869749.1;XP_016869750.1;XP_016869751.1;XP_016869752.1;XP_016869753.1;XP_016869754.1	2170	118946	.	.	0.266512	0.251547	0.745055	0.297309	0.704271	0.647237	1.93417	0.767309	-1.07495	-0.241076	0.926084	1	1.97256	0.371308	0.268726	1	-1.19764	-0.316385	0.776556	1	2.1206	0.328617	0.220656	1	-1.11415	-0.37096	0.879224	1	0.884038	0.837089	0.884038	1.41671	0.884038	0.770358	0.837089	1.41671	0.837089	0.770358	0.884038	0.837089
1272	NM_001256063,NM_001256064,NM_001843,NM_175038,XM_005268651,XM_006719241,XM_011537926,XM_011537927,XM_017018826,XM_017018827,XM_024448843,XR_002957288,XR_002957289,XR_002957290,XR_002957291	CNTN1	contactin 1	protein_coding	NP_001242992.1;NP_001242993.1;NP_001834.2;NP_778203.1;XP_005268708.1;XP_006719304.1;XP_011536228.1;XP_011536229.1;XP_016874315.1;XP_016874316.1;XP_024304611.1	2171	600016	.	.	0.018554	0.008077	0.021997	0.032321	0.049029	0.020782	0.057103	0.083415	-1.7918	-2.25959	0.462203	1	-1.56332	-2.18597	0.55584	1	-4.24552	-2.59125	0.0822175	1	1.14617	-2.58038	1	1	-2.37188	-3.0879	0.441902	1	0.301128	0.17465	0.301128	0.19883	0.301128	0.0748614	0.17465	0.19883	0.17465	0.0748614	0.301128	0.17465
1277	NM_000088,XM_005257058,XM_005257059,XM_011524341	COL1A1	collagen type I alpha 1 chain	protein_coding	NP_000079.2;XP_005257115.2;XP_005257116.2;XP_011522643.1	2197	120150	.	.	1.48046	1.22104	0.892371	1.50453	3.91217	3.14176	2.31661	3.88296	1.11068	3.25022	0.859948	1	-1.57522	2.8821	0.43727	1	-1.15953	3.0695	0.801737	1	-1.74959	2.97683	0.338599	1	-1.28788	3.15241	0.666393	1	3.31989	3.45689	3.31989	2.74498	3.31989	3.12917	3.45689	2.74498	3.45689	3.12917	3.31989	3.45689
1278	NM_000089	COL1A2	collagen type I alpha 2 chain	protein_coding	NP_000080.2	2198	120160	.	.	70.0297	56.9725	43.4224	59.5741	185.057	146.592	112.725	153.752	1.22028	8.52351	0.730422	1	-1.38734	8.15587	0.571484	1	-1.06873	8.32562	0.90838	1	-1.69293	8.32964	0.364425	1	-1.30415	8.48108	0.64597	1	8.37699	8.66342	8.37699	7.90635	8.37699	8.28138	8.66342	7.90635	8.66342	8.28138	8.37699	8.66342
1280	NM_001844,NM_033150,XM_017018828,XM_017018829,XM_017018830,XM_017018831	COL2A1	collagen type II alpha 1 chain	protein_coding	NP_001835.3;NP_149162.2;XP_016874317.1;XP_016874318.1;XP_016874319.1;XP_016874320.1	2200	120140	.	.	77.775	74.788	50.4456	56.239	205.524	192.432	130.957	145.144	1.4387	8.56551	0.529709	1	-1.12497	8.19697	0.838453	1	1.30413	8.48362	0.646002	1	-1.61851	8.49824	0.406383	1	-1.10319	8.73502	0.864956	1	8.2839	8.80726	8.2839	8.11459	8.2839	8.66591	8.80726	8.11459	8.80726	8.66591	8.2839	8.80726
1281	NM_000090	COL3A1	collagen type III alpha 1 chain	protein_coding	NP_000081.2	2201	120180	.	.	4.72769	3.22172	2.51432	3.56454	12.4931	8.2896	6.5272	9.19954	1.37659	4.67509	0.58195	1	-1.43284	4.19021	0.536293	1	-1.13075	4.34028	0.832791	1	-1.97244	4.479	0.244981	1	-1.55658	4.60271	0.446443	1	4.48992	4.93338	4.48992	3.99852	4.48992	4.321	4.93338	3.99852	4.93338	4.321	4.48992	4.93338
1282	NM_001303110,NM_001845,XM_011521048	COL4A1	collagen type IV alpha 1 chain	protein_coding	NP_001290039.1;NP_001836.3;XP_011519350.1	2202	120130	.	.	0.153472	0.109096	0.037875	0.130169	0.405556	0.280708	0.098324	0.335948	1.22394	1.21345	0.748405	1	-3.46996	0.42947	0.04877	1	-1.2155	0.926177	0.757053	1	-4.24776	0.664811	0.0218424	1	-1.48774	1.09065	0.514608	1	1.61155	1.81419	1.61155	0.669996	1.61155	1.42814	1.81419	0.669996	1.81419	1.42814	1.61155	1.81419
1287	NM_000495,NM_033380,XM_011530849,XM_017029259,XM_017029260,XM_017029261,XM_017029262,XM_017029263	COL4A5	collagen type IV alpha 5 chain	protein_coding	NP_000486.1;NP_203699.1;XP_011529151.2;XP_016884748.1;XP_016884749.1;XP_016884750.1;XP_016884751.1;XP_016884752.1	2207	303630	.	.	6.44932	6.77484	5.89375	6.63904	17.0426	17.4319	15.3002	17.1344	-1.02101	5.55029	0.971734	1	-1.16271	5.4606	0.794712	1	-1.00131	5.56423	0.998618	1	-1.13878	5.44455	0.822529	1	1.01968	5.54925	0.973499	1	5.59445	5.56508	5.59445	5.3818	5.59445	5.5926	5.56508	5.3818	5.56508	5.5926	5.59445	5.56508
1288	NM_001287758,NM_001287759,NM_001287760,NM_001847,NM_033641,XM_006724617,XM_011530852,XM_011530853,XM_011530854,XR_001755650	COL4A6	collagen type IV alpha 6 chain	protein_coding	NP_001274687.1;NP_001274688.1;NP_001274689.1;NP_001838.2;NP_378667.1;XP_006724680.1;XP_011529154.1;XP_011529155.1;XP_011529156.1	2208	303631	.	.	0.528978	0.405472	0.453243	0.614512	1.39785	1.04329	1.17662	1.58597	-1.1341	2.07908	0.830571	1	-1.36544	1.96029	0.601256	1	-1.58703	1.8708	0.435609	1	-1.204	1.85934	0.755679	1	-1.39939	1.76422	0.573035	1	2.44884	2.30223	2.44884	2.09277	2.44884	1.92959	2.30223	2.09277	2.30223	1.92959	2.44884	2.30223
1290	NM_000393,XM_011510573	COL5A2	collagen type V alpha 2 chain	protein_coding	NP_000384.2;XP_011508875.1	2210	120190	.	.	137.701	117.985	87.2715	117.233	363.881	303.58	226.558	302.562	1.2232	9.92385	0.727261	1	-1.35889	9.56689	0.595894	1	-1.0187	9.75791	0.974418	1	-1.6622	9.7414	0.381109	1	-1.24607	9.91188	0.703361	1	9.77281	10.0632	9.77281	9.33097	9.77281	9.74612	10.0632	9.33097	10.0632	9.74612	9.77281	10.0632
1291	NM_001848	COL6A1	collagen type VI alpha 1 chain	protein_coding	NP_001839.2	2211	120220	.	.	0.286422	0.432973	0.52977	0.461608	0.756882	1.11405	1.37529	1.19134	-1.55725	0.833686	0.463336	1	1.13299	1.20993	0.84325	1	-1.09259	1.05401	0.892497	1	1.7644	0.945589	0.341249	1	1.42534	0.760466	0.564257	1	1.65017	1.24653	1.65017	1.77542	1.65017	1.56428	1.24653	1.77542	1.24653	1.56428	1.65017	1.24653
1294	NM_000094,XM_017005688,XM_017005689,XM_017005690,XM_017005691,XM_017005692,XR_001740003,XR_001740004,XR_001740005,XR_001740006,XR_001740007,XR_001740008,XR_001740009	COL7A1	collagen type VII alpha 1 chain	protein_coding	NP_000085.1;XP_016861177.1;XP_016861178.1;XP_016861179.1;XP_016861180.1;XP_016861181.1	2214	120120	.	.	5.58907	5.45557	5.64303	4.77615	14.7694	14.0373	14.6494	12.3265	1.21376	5.73325	0.73792	1	1.16971	5.70426	0.786616	1	1.11582	5.66796	0.849966	1	-1.03766	5.83966	0.949319	1	-1.08777	5.80663	0.884534	1	5.61558	5.88988	5.61558	5.83747	5.61558	5.77064	5.88988	5.83747	5.88988	5.77064	5.61558	5.88988
1296	NM_001294347,NM_005202,XM_005270477	COL8A2	collagen type VIII alpha 2 chain	protein_coding	NP_001281276.1;NP_005193.1;XP_005270534.1	2216	120252	.	.	0.058394	0.093975	0.102596	0.11523	0.154309	0.2418	0.266339	0.297391	-1.85057	-0.897255	0.351646	1	-1.12157	-0.6045	0.90379	1	-1.2443	-0.677812	0.749569	1	1.65016	-0.992416	0.46528	1	1.48755	-1.07776	0.555122	1	0.73393	0.440924	0.73393	0.669996	0.73393	0.61598	0.440924	0.669996	0.440924	0.61598	0.73393	0.440924
1298	NM_001852,XM_006710365,XM_011540715,XM_011540716,XM_011540717,XM_017000332,XM_017000333	COL9A2	collagen type IX alpha 2 chain	protein_coding	NP_001843.1;XP_006710428.1;XP_011539017.1;XP_011539018.1;XP_011539019.1;XP_016855821.1;XP_016855822.1	2218	120260	.	.	14.4095	13.2143	11.4172	13.1752	38.0778	34.0007	29.6392	34.0031	1.03926	5.5507	0.947318	1	-1.21729	5.38783	0.734303	1	-1.09394	5.4593	0.876966	1	-1.26508	5.41858	0.684777	1	-1.13689	5.48854	0.824714	1	5.55277	5.60716	5.55277	5.27574	5.55277	5.42611	5.60716	5.27574	5.60716	5.42611	5.55277	5.60716
1299	NM_001853,XM_011528545,XM_017027666	COL9A3	collagen type IX alpha 3 chain	protein_coding	NP_001844.3;XP_011526847.1;XP_016883155.1	2219	120270	.	.	2.01813	1.50174	1.60156	1.67482	5.333	3.86402	4.15768	4.32247	1.25753	2.37287	0.698964	1	-1.05302	2.16196	0.937455	1	-1.13376	2.1103	0.835378	1	-1.32421	2.33954	0.63568	1	-1.42576	2.2938	0.543728	1	2.47489	2.75144	2.47489	2.41402	2.47489	2.32801	2.75144	2.41402	2.75144	2.32801	2.47489	2.75144
1300	NM_000493,XM_006715333,XM_011535432,XM_011535433,XM_017010248	COL10A1	collagen type X alpha 1 chain	protein_coding	NP_000484.2;XP_006715396.1;XP_011533734.1;XP_011533735.1;XP_016865737.1	2185	120110	.	.	0.01142	0.037807	0.017913	0.012565	0.030178	0.097277	0.046503	0.032428	-1.15646	-2.85334	0.857643	1	1.26874	-2.61033	0.871393	1	2.04848	-2.24228	0.406021	1	1.46781	-2.71084	0.757076	1	2.37087	-2.32985	0.280351	1	0.158406	0.137625	0.158406	0.19883	0.158406	0.309955	0.137625	0.19883	0.137625	0.309955	0.158406	0.137625
1302	NM_001163771,NM_080679,NM_080680,NM_080681,XM_011514299,XM_011514300,XM_011514302,XM_017010250,XM_017010251	COL11A2	collagen type XI alpha 2 chain	protein_coding	NP_001157243.1;NP_542410.2;NP_542411.2;NP_542412.2;XP_011512601.1;XP_011512602.1;XP_011512604.1;XP_016865739.1;XP_016865740.1	2187	120290	.	.	0.225114	0.319918	0.244855	0.374311	0.594875	0.823157	0.635646	0.966039	-1.46813	1.10092	0.51794	1	-1.50861	1.08611	0.498824	1	-1.28723	1.17927	0.67625	1	-1.02758	0.784038	0.97688	1	1.14056	0.898959	0.828468	1	1.81558	1.44142	1.81558	1.41671	1.81558	1.56428	1.44142	1.41671	1.44142	1.56428	1.81558	1.44142
1303	NM_004370,NM_080645,XM_011535434,XM_011535435,XM_011535436,XM_017010252	COL12A1	collagen type XII alpha 1 chain	protein_coding	NP_004361.3;NP_542376.2;XP_011533736.1;XP_011533737.1;XP_011533738.1;XP_016865741.1	2188	120320	.	.	10.7305	7.50318	3.95755	7.95526	28.3558	19.3059	10.2738	20.5313	1.42189	6.80918	0.543265	1	-2.00095	6.11784	0.234372	1	-1.0788	6.47937	0.89572	1	-2.84514	6.47545	0.0763156	1	-1.53394	6.76489	0.46045	1	6.54809	7.05133	6.54809	5.56273	6.54809	6.43987	7.05133	5.56273	7.05133	6.43987	6.54809	7.05133
1307	NM_001856,XM_005270481,XM_011540722,XM_011540723,XM_011540724,XM_011540726,XM_011540727,XM_011540728,XM_011540729,XM_011540730,XM_017000338,XM_017000339,XM_017000340,XM_017000341,XR_001736981,XR_001736982,XR_001736983,XR_001736984,XR_946546	COL16A1	collagen type XVI alpha 1 chain	protein_coding	NP_001847.3;XP_005270538.1;XP_011539024.1;XP_011539025.1;XP_011539026.1;XP_011539028.1;XP_011539029.1;XP_011539030.1;XP_011539031.1;XP_011539032.1;XP_016855827.1;XP_016855828.1;XP_016855829.1;XP_016855830.1	2193	120326	.	.	21.3426	20.4227	15.0496	15.675	56.3989	52.5483	39.069	40.4548	1.41557	6.79243	0.548363	1	-1.05613	6.48125	0.924891	1	1.27738	6.70746	0.672116	1	-1.49503	6.76029	0.487666	1	-1.10818	6.94913	0.858956	1	6.53525	7.03207	6.53525	6.45734	6.53525	6.88507	7.03207	6.45734	7.03207	6.88507	6.53525	7.03207
1308	NM_000494	COL17A1	collagen type XVII alpha 1 chain	protein_coding	NP_000485.3	2194	113811	.	.	0.103838	0.105038	0.061523	0.125926	0.274396	0.270267	0.159715	0.324995	-1.15901	-0.405079	0.836856	1	-2.02298	-0.71525	0.26655	1	-1.21857	-0.441249	0.78351	1	-1.74572	-0.841662	0.391371	1	-1.05139	-0.550055	0.94532	1	0.831242	0.741618	0.831242	0.469047	0.831242	0.71292	0.741618	0.469047	0.741618	0.71292	0.831242	0.741618
1312	NM_000754,NM_001135161,NM_001135162,NM_001362828,NM_007310	COMT	catechol-O-methyltransferase	protein_coding	NP_000745.1;NP_001128633.1;NP_001128634.1;NP_001349757.1;NP_009294.1	2228	116790	.	.	41.1516	39.0259	40.7689	41.8093	108.745	100.415	105.836	107.904	1.00938	6.68655	0.987313	1	-1.03538	6.65494	0.95219	1	-1.08952	6.61925	0.882168	1	-1.04509	6.66178	0.939309	1	-1.09974	6.62627	0.869417	1	6.69337	6.70671	6.69337	6.6437	6.69337	6.57092	6.70671	6.6437	6.70671	6.57092	6.69337	6.70671
1314	NM_001098398,NM_004371	COPA	COPI coat complex subunit alpha	protein_coding	NP_001091868.1;NP_004362.2	2230	601924	.	.	66.6494	70.5274	70.3051	69.1355	176.124	181.469	182.513	178.428	1.00061	8.65687	0.999204	1	1.00552	8.6604	0.992448	1	-1.00185	8.65509	0.997498	1	1.0049	8.66083	0.993293	1	-1.00246	8.65552	0.996646	1	8.65988	8.66077	8.65988	8.6678	8.65988	8.65723	8.66077	8.6678	8.66077	8.65723	8.65988	8.66077
1315	NM_001144061,NM_001144062,NM_016451	COPB1	COPI coat complex subunit beta 1	protein_coding	NP_001137533.1;NP_001137534.1;NP_057535.1	2231	600959	.	.	60.2965	66.8569	65.4638	63.7707	159.336	172.025	169.945	164.582	-1.01797	7.86448	0.975481	1	1.01448	7.88768	0.980219	1	1.02701	7.89661	0.963267	1	1.03271	7.87497	0.95562	1	1.04546	7.88398	0.938695	1	7.8832	7.85762	7.8832	7.90386	7.8832	7.92149	7.85762	7.90386	7.85762	7.92149	7.8832	7.85762
1316	NM_001160124,NM_001160125,NM_001300,NR_027653	KLF6	Kruppel like factor 6	protein_coding	NP_001153596.1;NP_001153597.1;NP_001291.3	2235	602053	.	.	8.4767	10.8254	11.032	7.49354	22.4001	27.854	28.6392	19.3397	1.1736	5.35713	0.782358	1	1.45356	5.53186	0.518951	1	1.4133	5.50802	0.550671	1	1.23855	5.63025	0.71174	1	1.20424	5.60797	0.748187	1	5.27367	5.4991	5.27367	5.80161	5.27367	5.76181	5.4991	5.80161	5.4991	5.76181	5.27367	5.4991
1317	NM_001859	SLC31A1	solute carrier family 31 member 1	protein_coding	NP_001850.1	11016	603085	.	.	23.6405	25.2555	22.0056	21.8374	62.471	64.9832	57.1267	56.359	1.12368	6.92086	0.840155	1	-1.00355	6.83175	0.995292	1	1.13155	6.92619	0.830709	1	-1.12766	6.91842	0.83535	1	1.00701	7.0075	0.990496	1	6.8465	7.01335	6.8465	6.84144	6.8465	7.02335	7.01335	6.84144	7.01335	7.02335	6.8465	7.01335
1318	NM_001860,XM_011518216,XM_017014267	SLC31A2	solute carrier family 31 member 2	protein_coding	NP_001851.1;XP_011516518.1;XP_016869756.1	11017	603088	.	.	0.326382	0.301579	0.584215	0.274406	0.862479	0.775974	1.51663	0.708198	1.2023	-0.461874	0.800361	1	2.06074	0.00147863	0.246301	1	1.07764	-0.546065	0.911961	1	1.71414	0.0802534	0.389109	1	-1.11572	-0.423423	0.874861	1	0.704877	0.813807	0.704877	1.20185	0.704877	0.747656	0.813807	1.20185	0.813807	0.747656	0.704877	0.813807
1325	NM_001302	CORT	cortistatin	protein_coding	NP_001293.3	2257	602784	.	.	0.144782	0.033077	0.040239	0.212246	0.382593	0.085108	0.10446	0.547775	-1.36581	-2.21188	0.725079	1	-4.69891	-2.66284	0.1007	1	-5.20146	-2.7283	0.1007	1	-3.4478	-2.93768	0.191365	1	-3.81612	-3.00283	0.191365	1	0.281583	0.210748	0.281583	0.0625778	0.281583	0.0565071	0.210748	0.0625778	0.210748	0.0565071	0.281583	0.210748
1326	NM_001244134,NM_001320961,NM_005204,XM_017015708,XM_017015709,XM_017015710,XM_017015711,XM_017015712,XM_017015713,XM_017015714,XM_024447819	MAP3K8	mitogen-activated protein kinase kinase kinase 8	protein_coding	NP_001231063.1;NP_001307890.1;NP_005195.2;XP_016871197.1;XP_016871198.1;XP_016871199.1;XP_016871200.1;XP_016871201.1;XP_016871202.1;XP_016871203.1;XP_024303587.1	6860	191195	.	.	4.84045	6.36677	7.73421	4.27155	12.7911	16.3819	20.0781	11.0242	1.28125	4.43871	0.669604	1	1.51786	4.58097	0.472827	1	1.34598	4.47907	0.608899	1	1.18467	4.7332	0.770261	1	1.05052	4.64182	0.932826	1	4.32071	4.66235	4.32071	4.89795	4.32071	4.73072	4.66235	4.89795	4.66235	4.73072	4.32071	4.66235
1327	NM_001318786,NM_001318788,NM_001318794,NM_001318797,NM_001318802,NM_001861,XM_024450156	COX4I1	cytochrome c oxidase subunit 4I1	protein_coding	NP_001305715.1;NP_001305717.1;NP_001305723.1;NP_001305726.1;NP_001305731.1;NP_001852.1;XP_024305924.1	2265	123864	.	.	303.846	311.735	342.382	325.258	802.926	802.105	888.829	839.442	-1.03969	8.17631	0.946315	1	1.0322	8.22716	0.956286	1	-1.1415	8.1118	0.818787	1	1.07316	8.19979	0.902709	1	-1.09792	8.08214	0.871514	1	8.20885	8.15289	8.20885	8.25442	8.20885	8.01861	8.15289	8.25442	8.15289	8.01861	8.20885	8.15289
1329	NM_001862	COX5B	cytochrome c oxidase subunit 5B	protein_coding	NP_001853.2	2269	123866	.	.	72.5805	63.4025	68.4179	75.1811	191.797	163.137	177.614	194.031	1.00215	5.83309	0.997408	1	-1.11129	5.75746	0.855473	1	-1.21195	5.69948	0.73984	1	-1.11368	5.75907	0.852522	1	-1.21456	5.70118	0.736998	1	5.85589	5.85894	5.85589	5.70642	5.85589	5.58382	5.85894	5.70642	5.85894	5.58382	5.85589	5.85894
1336	gene-COX5BP7	COX5BP7	cytochrome c oxidase subunit 5B pseudogene 7	pseudogene	.	2276	.	.	.	0.660226	0.251112	0.424808	0.354006	1.74468	0.646119	1.10281	0.913637	1.81034	-2.03692	0.466687	1	1.18595	-2.35833	1	1	-1.39396	-2.68157	0.757076	1	-1.52674	-1.9772	0.568908	1	-2.52582	-2.21743	0.244227	1	0.200645	0.346736	0.200645	0.235507	0.200645	0.146029	0.346736	0.235507	0.346736	0.146029	0.200645	0.346736
1337	NM_004373	COX6A1	cytochrome c oxidase subunit 6A1	protein_coding	NP_004364.2	2277	602072	.	.	252.651	234.448	265.176	249.452	667.642	603.243	688.399	643.797	1.05145	7.23603	0.930896	1	1.05128	7.23592	0.931116	1	-1.08737	7.14022	0.884793	1	-1.00016	7.27162	0.999912	1	-1.14331	7.17835	0.816729	1	7.20887	7.28077	7.20887	7.28055	7.20887	7.08888	7.28077	7.28055	7.28077	7.08888	7.20887	7.28077
1340	NM_001863	COX6B1	cytochrome c oxidase subunit 6B1	protein_coding	NP_001854.1	2280	124089	.	.	70.8943	73.0701	74.2045	76.238	187.342	188.012	192.636	196.759	-1.03577	5.32708	0.952017	1	-1.03885	5.325	0.947945	1	-1.06628	5.30661	0.912078	1	-1.00297	5.29934	0.996419	1	-1.02945	5.28065	0.960422	1	5.38604	5.33657	5.38604	5.3324	5.38604	5.29574	5.33657	5.3324	5.33657	5.29574	5.38604	5.33657
1345	NM_004374,XM_017013020	COX6C	cytochrome c oxidase subunit 6C	protein_coding	NP_004365.1;XP_016868509.1	2285	124090	.	.	79.5547	80.5437	83.4285	85.4675	210.227	207.242	216.581	220.579	-1.03083	6.06125	0.958386	1	-1.03862	6.05593	0.948011	1	-1.0911	6.02143	0.880323	1	-1.00756	6.03375	0.989905	1	-1.05847	5.99874	0.921913	1	6.10347	6.06031	6.10347	6.04961	6.10347	5.97959	6.06031	6.04961	6.06031	5.97959	6.10347	6.06031
1347	NM_001366292,NM_001366293,NM_001865,NR_029466,NR_158783,NR_158784,XM_024446330	COX7A2	cytochrome c oxidase subunit 7A2	protein_coding	NP_001353221.1;NP_001353222.1;NP_001856.2;XP_024302098.1	2288	123996	.	.	157.344	159.732	157.258	100.458	415.788	410.996	408.244	259.267	-1.01314	6.74164	0.982151	1	1.00601	6.75537	0.991925	1	-1.06285	6.70772	0.91612	1	1.01923	6.74598	0.973867	1	-1.04906	6.69803	0.934071	1	6.76396	6.74529	6.76396	6.77252	6.76396	6.67685	6.74529	6.77252	6.74529	6.67685	6.76396	6.74529
1349	NM_001866	COX7B	cytochrome c oxidase subunit 7B	protein_coding	NP_001857.1	2291	300885	.	.	30.1564	28.9591	30.2513	31.622	79.6897	74.5127	78.5326	81.6116	-1.01013	6.39901	0.986317	1	-1.05707	6.3668	0.923695	1	-1.11616	6.32915	0.849352	1	-1.04646	6.35932	0.937555	1	-1.10496	6.32148	0.863029	1	6.42266	6.40828	6.42266	6.34355	6.42266	6.26607	6.40828	6.34355	6.40828	6.26607	6.42266	6.40828
1350	NM_001867	COX7C	cytochrome c oxidase subunit 7C	protein_coding	NP_001858.1	2292	603774	.	.	199.738	191.147	199.581	209.344	527.818	491.828	518.113	540.286	-1.00973	7.1678	0.986758	1	-1.06074	7.13287	0.918806	1	-1.11937	7.0957	0.845314	1	-1.05051	7.12568	0.932123	1	-1.10858	7.08833	0.85845	1	7.18441	7.17054	7.18441	7.09995	7.18441	7.02291	7.17054	7.09995	7.17054	7.02291	7.18441	7.17054
1351	NM_004074	COX8A	cytochrome c oxidase subunit 8A	protein_coding	NP_004065.1	2294	123870	.	.	153.141	141.688	156.862	169.853	404.683	364.567	407.215	438.366	-1.06844	6.47782	0.908972	1	-1.09495	6.46085	0.87543	1	-1.22528	6.38563	0.725397	1	-1.02482	6.41172	0.96637	1	-1.1468	6.33385	0.812785	1	6.53989	6.44545	6.53989	6.41049	6.53989	6.25026	6.44545	6.41049	6.44545	6.25026	6.53989	6.44545
1352	NM_001303	COX10	cytochrome c oxidase assembly factor heme A:farnesyltransferase COX10	protein_coding	NP_001294.2	2260	602125	.	.	6.44152	7.17753	6.31274	5.96179	17.022	18.468	16.3879	15.3865	1.12105	4.33246	0.844513	1	1.04632	4.28077	0.93874	1	1.17728	4.37016	0.778912	1	-1.07142	4.36339	0.906044	1	1.05016	4.44782	0.933424	1	4.31951	4.47655	4.31951	4.38164	4.31951	4.54406	4.47655	4.38164	4.47655	4.54406	4.31951	4.47655
1353	NM_001162861,NM_001162862,NM_001321518,NM_004375,NR_027941,NR_027942,NR_135677,XM_011524342,XM_017024192,XM_017024193,XM_017024196,XM_024450583,XM_024450584	COX11	cytochrome c oxidase copper chaperone COX11	protein_coding	NP_001156333.1;NP_001156334.1;NP_001308447.1;NP_004366.1;XP_011522644.1;XP_016879681.1;XP_016879682.1;XP_016879685.1;XP_024306351.1;XP_024306352.1	2261	603648	.	.	18.5763	21.6991	18.9147	17.0901	49.0888	55.8325	49.1027	44.107	1.11902	6.07235	0.845966	1	1.07005	6.03863	0.90701	1	1.21128	6.13382	0.740426	1	-1.04576	6.11919	0.938529	1	1.08244	6.20933	0.891148	1	6.01081	6.17067	6.01081	6.10703	6.01081	6.28344	6.17067	6.10703	6.17067	6.28344	6.01081	6.17067
1355	NM_001320974,NM_001320975,NM_001320976,NM_001372024,NM_001372025,NM_001372026,NM_001372027,NM_001372028,NM_004376,NM_078470,NR_164009,XM_006717634,XM_011539298	COX15	cytochrome c oxidase assembly homolog COX15	protein_coding	NP_001307903.1;NP_001307904.1;NP_001307905.1;NP_001358953.1;NP_001358954.1;NP_001358955.1;NP_001358956.1;NP_001358957.1;NP_004367.2;NP_510870.1;XP_006717697.1;XP_011537600.1	2263	603646	.	.	11.6176	11.0347	10.2948	10.9309	30.7	28.3926	26.7253	28.211	1.06347	5.82138	0.915545	1	-1.04012	5.74824	0.946102	1	1.01897	5.7899	0.974426	1	-1.10614	5.79411	0.861743	1	-1.04367	5.83447	0.941336	1	5.80161	5.88884	5.80161	5.74589	5.80161	5.82823	5.88884	5.74589	5.88884	5.82823	5.80161	5.88884
1356	NM_000096,NR_046371,XM_006713499,XM_006713500,XM_006713501,XM_011512435,XM_017005734,XM_017005735,XR_427361	CP	ceruloplasmin	protein_coding	NP_000087.2;XP_006713562.1;XP_006713563.1;XP_006713564.1;XP_011510737.1;XP_016861223.1;XP_016861224.1	2295	117700	.	.	9.62734	7.5662	10.5709	10.6439	25.4407	19.4681	27.4422	27.4702	-1.07862	5.60364	0.896212	1	1.00292	5.65931	0.996409	1	-1.41861	5.42681	0.546396	1	1.08176	5.60579	0.892199	1	-1.31521	5.36389	0.636228	1	5.68464	5.57766	5.68464	5.68876	5.68464	5.19184	5.57766	5.68876	5.57766	5.19184	5.68464	5.57766
1358	NM_001869	CPA2	carboxypeptidase A2	protein_coding	NP_001860.2	2297	600688	.	.	6.1673	4.47554	3.76694	3.91596	16.2974	11.5157	9.77901	10.1065	1.63473	2.9206	0.403624	1	-1.05183	2.48791	0.934615	1	1.11734	2.60567	0.85259	1	-1.71947	2.89238	0.355496	1	-1.46306	2.98133	0.514253	1	2.74841	3.37177	2.74841	2.68657	2.74841	2.88581	3.37177	2.68657	3.37177	2.88581	2.74841	3.37177
1361	NM_001278541,NM_001872,XM_017020393	CPB2	carboxypeptidase B2	protein_coding	NP_001265470.1;NP_001863.3;XP_016875882.1	2300	603101	.	.	11.9977	9.47026	10.4699	10.7283	31.7044	24.3673	27.18	27.6881	1.14397	4.4756	0.817118	1	-1.0435	4.34502	0.942379	1	-1.172	4.26529	0.78494	1	-1.19373	4.44713	0.760483	1	-1.34073	4.37303	0.613577	1	4.44121	4.62689	4.44121	4.38266	4.44121	4.2236	4.62689	4.38266	4.62689	4.2236	4.44121	4.62689
1362	NM_001199775,NM_001304	CPD	carboxypeptidase D	protein_coding	NP_001186704.1;NP_001295.2	2301	603102	.	.	26.085	28.3762	26.6232	25.6373	68.931	73.0129	69.114	66.1659	1.0562	8.08221	0.92462	1	1.0269	8.06151	0.963399	1	1.08293	8.10084	0.890306	1	-1.02853	8.10095	0.961208	1	1.02531	8.13923	0.965524	1	8.04753	8.12612	8.04753	8.08568	8.04753	8.16205	8.12612	8.08568	8.12612	8.16205	8.04753	8.12612
1363	NM_001873	CPE	carboxypeptidase E	protein_coding	NP_001864.1	2303	114855	.	.	17.354	17.3753	15.6348	17.0949	45.8589	44.7071	40.5882	44.1193	1.0538	5.63696	0.928156	1	-1.10569	5.52805	0.86242	1	-1.00555	5.59465	0.992773	1	-1.16518	5.56818	0.791792	1	-1.05965	5.63296	0.920489	1	5.62724	5.70135	5.62724	5.48537	5.62724	5.61942	5.70135	5.48537	5.70135	5.61942	5.62724	5.70135
1364	NM_001305	CLDN4	claudin 4	protein_coding	NP_001296.1	2046	602909	.	.	1.09066	0.900202	1.5228	0.676799	2.88212	2.31625	3.95321	1.74672	1.67851	0.785458	0.398918	1	2.22631	1.05025	0.1907	1	1.29934	0.567424	0.678164	1	1.3264	1.31637	0.642719	1	-1.29187	0.928648	0.679915	1	1.17633	1.63981	1.17633	1.92887	1.17633	1.3993	1.63981	1.92887	1.63981	1.3993	1.17633	1.63981
1365	NM_001306	CLDN3	claudin 3	protein_coding	NP_001297.1	2045	602910	.	.	0.054553	0.081279	0.171085	0.137076	0.144159	0.209132	0.444138	0.353773	-2.29006	-2.5531	0.38848	1	1.2601	-1.9593	0.841685	1	-1.65018	-2.42455	0.599695	1	2.88802	-2.34552	0.210007	1	1.38896	-2.93452	0.733081	1	0.26177	0.11875	0.26177	0.323317	0.26177	0.163286	0.11875	0.323317	0.11875	0.163286	0.26177	0.11875
1366	NM_001185022,NM_001185023,NM_001307	CLDN7	claudin 7	protein_coding	NP_001171951.1;NP_001171952.1;NP_001298.3	2049	609131	.	.	10.9716	10.3617	10.1949	7.42815	28.9929	26.661	26.466	19.1709	1.54672	4.01668	0.454354	1	1.34678	3.89882	0.608949	1	1.40461	3.93396	0.55985	1	-1.14846	4.20002	0.812039	1	-1.10118	4.22835	0.868686	1	3.77431	4.36584	3.77431	4.17647	3.77431	4.23384	4.36584	4.17647	4.36584	4.23384	3.77431	4.36584
1368	NM_001005502,NM_001874,NM_198320,XR_001748577,XR_001748578,XR_001748579,XR_001748580,XR_001748581,XR_001748582,XR_001748583,XR_001748584	CPM	carboxypeptidase M	protein_coding	NP_001005502.1;NP_001865.1;NP_938079.1	2311	114860	.	.	4.63927	3.9556	3.20311	3.62085	12.2595	10.1779	8.31531	9.34486	1.10072	4.77554	0.868957	1	-1.13643	4.61544	0.825872	1	1.06741	4.75244	0.910932	1	-1.2509	4.69062	0.699612	1	-1.03121	4.82084	0.958265	1	4.75733	4.8909	4.75733	4.58007	4.75733	4.84808	4.8909	4.58007	4.8909	4.84808	4.75733	4.8909
1369	NM_001308	CPN1	carboxypeptidase N subunit 1	protein_coding	NP_001299.1	2312	603103	.	.	4.07727	3.274	2.79651	3.65794	10.7744	8.42411	7.25977	9.44058	1.15824	3.01176	0.801536	1	-1.32211	2.71498	0.63447	1	-1.14092	2.80975	0.823031	1	-1.53133	2.83918	0.466374	1	-1.32147	2.92592	0.633959	1	3.07793	3.26638	3.07793	2.72899	3.07793	2.91156	3.26638	2.72899	3.26638	2.91156	3.07793	3.26638
1370	NM_001080513,NM_001291988,XM_005269280	CPN2	carboxypeptidase N subunit 2	protein_coding	NP_001073982.3;NP_001278917.1;XP_005269337.1	2313	603104	.	.	2.99214	3.35839	4.56485	2.31954	7.90688	8.64124	11.8504	5.98637	1.33482	3.1938	0.620882	1	1.93562	3.5235	0.259727	1	1.41687	3.24363	0.551229	1	1.4501	3.6779	0.523282	1	1.06146	3.42924	0.918756	1	3.13894	3.51399	3.13894	4.01047	3.13894	3.59272	3.51399	4.01047	3.51399	3.59272	3.13894	3.51399
1371	NM_000097,XM_005247125,XR_001740025,XR_001740026,XR_001740027,XR_001740028	CPOX	coproporphyrinogen oxidase	protein_coding	NP_000088.3;XP_005247182.1	2321	612732	.	.	13.3741	13.7779	13.7534	17.4314	35.3417	35.4511	35.704	44.9877	-1.26299	5.5752	0.686822	1	-1.2786	5.56743	0.671326	1	-1.29688	5.55837	0.653533	1	-1.01236	5.38828	0.983523	1	-1.02683	5.37808	0.963902	1	5.75984	5.42996	5.75984	5.41266	5.75984	5.39266	5.42996	5.41266	5.42996	5.39266	5.75984	5.42996
1373	NM_001122633,NM_001369256,NM_001369257,NM_001875,NR_161225,NR_163592	CPS1	carbamoyl-phosphate synthase 1	protein_coding	NP_001116105.2;NP_001356185.1;NP_001356186.1;NP_001866.2	2323	608307	.	.	0.46427	0.530291	0.383357	0.416993	1.22685	1.36446	0.9952	1.0762	1.12896	1.55778	0.842972	1	-1.12188	1.38802	0.853126	1	1.30912	1.67452	0.65127	1	-1.26657	1.48178	0.698701	1	1.15958	1.74992	0.804325	1	1.90132	2.0316	1.90132	1.78164	1.90132	2.19589	2.0316	1.78164	2.0316	2.19589	1.90132	2.0316
1374	NM_001031847,NM_001876,XM_005273762,XM_005273763,XM_017017220	CPT1A	carnitine palmitoyltransferase 1A	protein_coding	NP_001027017.1;NP_001867.2;XP_005273819.1;XP_005273820.1;XP_016872709.1	2328	600528	.	.	14.8061	17.0964	23.8421	17.1218	39.1258	43.9896	61.8944	44.1888	-1.21908	6.4124	0.731985	1	1.36622	6.79079	0.589779	1	-1.05028	6.51326	0.932518	1	1.66554	6.67678	0.379558	1	1.16072	6.37396	0.796622	1	6.56309	6.28063	6.56309	7.0092	6.56309	6.49309	6.28063	7.0092	6.28063	6.49309	6.56309	6.28063
1375	NM_001145134,NM_001145135,NM_001145137,NM_004377,NM_152245,NM_152246	CPT1B	carnitine palmitoyltransferase 1B	protein_coding	NP_001138606.1;NP_001138607.1;NP_001138609.1;NP_004368.1;NP_689451.1;NP_689452.1	2329	601987	.	.	1.32613	2.27484	1.93211	1.95054	3.50436	5.85324	5.01579	5.03406	-1.40943	2.33843	0.560299	1	-1.0239	2.54792	0.97048	1	1.14242	2.66367	0.82029	1	1.37654	2.31906	0.58773	1	1.61019	2.45403	0.419425	1	2.78358	2.37164	2.78358	2.75449	2.78358	2.94936	2.37164	2.75449	2.37164	2.94936	2.78358	2.37164
1376	NM_000098,NM_001330589	CPT2	carnitine palmitoyltransferase 2	protein_coding	NP_000089.1;NP_001317518.1	2330	600650	.	.	19.3636	23.0248	24.7953	22.1182	51.1691	59.2434	64.3687	57.0837	-1.10186	5.96226	0.866976	1	1.10704	6.10575	0.860575	1	1.01668	6.04249	0.977459	1	1.2198	6.04097	0.731303	1	1.12025	5.97479	0.844462	1	6.05177	5.91403	6.05177	6.19637	6.05177	6.07528	5.91403	6.19637	5.91403	6.07528	6.05177	5.91403
1382	NM_001199723,NM_001878	CRABP2	cellular retinoic acid binding protein 2	protein_coding	NP_001186652.1;NP_001869.1	2339	180231	.	.	2.29552	1.90102	2.99438	2.69913	6.06601	4.89138	7.77346	6.96604	-1.12698	1.46029	0.84687	1	1.10635	1.6184	0.867264	1	-1.41567	1.31356	0.562178	1	1.24685	1.53816	0.710204	1	-1.25618	1.21719	0.712228	1	1.95783	1.83168	1.95783	2.06756	1.95783	1.60274	1.83168	2.06756	1.83168	1.60274	1.95783	1.83168
1384	NM_000755,NM_001257363,NM_001346546,NM_001346547,NM_001346548,NM_001346549,NM_004003,XM_005251708,XM_017014275,XM_024447414	CRAT	carnitine O-acetyltransferase	protein_coding	NP_000746.3;NP_001244292.2;NP_001333475.2;NP_001333476.2;NP_001333477.2;NP_001333478.2;NP_003994.3;XP_005251765.1;XP_016869764.1;XP_024303182.1	2342	600184	.	.	12.4026	12.8643	17.0648	12.7543	32.7744	33.1002	44.3004	32.9169	1.01002	5.30998	0.986776	1	1.36257	5.54307	0.593423	1	-1.00346	5.30024	0.995746	1	1.34906	5.549	0.60528	1	-1.01351	5.30739	0.981945	1	5.33777	5.3518	5.33777	5.7746	5.33777	5.33291	5.3518	5.7746	5.3518	5.33291	5.33777	5.3518
1385	NM_001320793,NM_001371426,NM_001371427,NM_001371428,NM_004379,NM_134442,NR_135473,NR_163946,NR_163947,XM_011510646,XM_011510648,XM_011510650,XM_017003399,XM_017003401,XR_001738636,XR_001738637,XR_241290,XR_241292	CREB1	cAMP responsive element binding protein 1	protein_coding	NP_001307722.1;NP_001358355.1;NP_001358356.1;NP_001358357.1;NP_004370.1;NP_604391.1;XP_011508948.1;XP_011508950.1;XP_011508952.1;XP_016858888.1;XP_016858890.1	2345	123810	.	.	5.37722	6.32157	5.70508	4.99539	14.2096	16.2656	14.8104	12.8923	1.1314	5.60767	0.831258	1	1.13075	5.60723	0.832046	1	1.27019	5.69866	0.679568	1	-1.00058	5.69342	0.999591	1	1.12267	5.77965	0.841599	1	5.54613	5.72065	5.54613	5.71983	5.54613	5.88459	5.72065	5.71983	5.72065	5.88459	5.54613	5.72065
1386	NM_001256090,NM_001256091,NM_001256092,NM_001256093,NM_001256094,NM_001880,NR_045768,NR_045769,NR_045770,NR_045771,NR_045772,NR_045773,NR_045774	ATF2	activating transcription factor 2	protein_coding	NP_001243019.1;NP_001243020.1;NP_001243021.1;NP_001243022.1;NP_001243023.1;NP_001871.2	784	123811	.	.	31.0167	36.5408	33.1169	27.5926	81.9632	94.0206	85.9719	71.2123	1.16703	7.08917	0.789297	1	1.18591	7.10169	0.768011	1	1.29348	7.17099	0.656329	1	1.01618	7.20786	0.977956	1	1.10836	7.27233	0.858703	1	6.98455	7.20576	6.98455	7.22876	6.98455	7.35323	7.20576	7.22876	7.20576	7.35323	6.98455	7.20576
1387	NM_001079846,NM_004380,XM_005255124,XM_005255125,XM_006720848,XM_011522381,XM_011522382,XM_017022944	CREBBP	CREB binding protein	protein_coding	NP_001073315.1;NP_004371.2;XP_005255181.1;XP_005255182.1;XP_006720911.1;XP_011520683.1;XP_011520684.1;XP_016878433.1	2348	600140	.	.	8.27704	8.8881	9.99329	9.40221	21.8725	22.8694	25.9427	24.2657	-1.08315	6.72402	0.890176	1	1.04577	6.81314	0.938408	1	-1.08179	6.72487	0.89189	1	1.13273	6.75793	0.829322	1	1.00126	6.66614	0.998449	1	6.79315	6.67899	6.79315	6.85715	6.79315	6.68079	6.67899	6.85715	6.67899	6.68079	6.79315	6.67899
1388	NM_001136153,NM_004381	ATF6B	activating transcription factor 6 beta	protein_coding	NP_001129625.1;NP_004372.3	2349	600984	.	.	29.2277	32.8663	33.7765	30.3985	77.2357	84.5659	87.6841	78.454	-1.00179	6.45104	0.997764	1	1.09874	6.52186	0.870708	1	1.05698	6.49285	0.923775	1	1.10072	6.52058	0.868242	1	1.05888	6.49155	0.921289	1	6.46822	6.46566	6.46822	6.60261	6.46822	6.54729	6.46566	6.60261	6.46566	6.54729	6.46822	6.46566
1389	NM_001310	CREBL2	cAMP responsive element binding protein like 2	protein_coding	NP_001301.1	2350	603476	.	.	6.05136	7.58635	6.99047	6.08471	15.991	19.5199	18.1473	15.7037	1.03235	4.67836	0.956932	1	1.13612	4.7502	0.826156	1	1.22	4.80573	0.731769	1	1.10052	4.77167	0.869147	1	1.18178	4.82635	0.773381	1	4.70968	4.75388	4.70968	4.88718	4.70968	4.98661	4.75388	4.88718	4.75388	4.98661	4.70968	4.75388
1390	NM_001267562,NM_001267563,NM_001267564,NM_001267565,NM_001267566,NM_001267567,NM_001267568,NM_001267569,NM_001267570,NM_001352445,NM_001352446,NM_001352465,NM_001352466,NM_001352467,NM_001881,NM_181571,NM_182717,NM_182718,NM_182719,NM_182720,NM_182721,NM_182723,NM_182724,NM_182769,NM_182770,NM_182771,NM_182772,NM_183011,NM_183012,NM_183013,NM_183060,XM_006717378,XM_006717379,XM_006717382,XM_00671…	CREM	cAMP responsive element modulator	protein_coding	NP_001254491.1;NP_001254492.1;NP_001254493.1;NP_001254494.1;NP_001254495.1;NP_001254496.1;NP_001254497.1;NP_001254498.1;NP_001254499.1;NP_001339374.1;NP_001339375.1;NP_001339394.1;NP_001339395.1;NP_001339396.1;NP_001872.3;NP_853549.1;NP_874386.1;NP_874387.1;NP_874388.1;NP_874389.1;NP_874390.1;NP_874392.1;NP_874393.1;NP_877570.1;NP_877571.1;NP_877572.1;NP_877573.1;NP_898829.1;NP_898830.1;NP_898831…	2352	123812	.	.	10.8555	11.5565	12.3096	10.5264	28.6862	29.7352	31.9559	27.1672	-1.0163	4.76114	0.97846	1	1.04768	4.80676	0.936569	1	1.03864	4.8003	0.948462	1	1.06476	4.79528	0.914284	1	1.05557	4.7888	0.926149	1	4.82302	4.80052	4.82302	4.8879	4.82302	4.87582	4.80052	4.8879	4.80052	4.87582	4.82302	4.80052
1396	NM_001311	CRIP1	cysteine rich protein 1	protein_coding	NP_001302.1	2360	123875	.	.	22.8414	17.7017	21.7592	22.423	60.3594	45.547	56.4872	57.8705	1.05797	4.09084	0.9237	1	-1.04153	4.02065	0.945276	1	-1.29444	3.87525	0.657394	1	-1.1019	4.06248	0.86804	1	-1.36948	3.92167	0.588768	1	4.1317	4.20849	4.1317	4.0764	4.1317	3.78336	4.20849	4.0764	4.20849	3.78336	4.1317	4.20849
[truncated: 19,485 more rows]
[truncated: 6 more columns]
