# Supplementary material for: Inhibition of Dickkopf-1 enhances the anti-tumor efficacy of sorafenib via inhibition of the PI3K/Akt and Wnt/β-catenin pathways in hepatocellular carcinoma
Source: Cell Commun Signal. 2023 Nov 27;21:339. doi: 10.1186/s12964-023-01355-2 (PMC10680194; doi:10.1186/s12964-023-01355-2)
Supplement: Supplementary file 3 — Additional file 2. [file 12964_2023_1355_MOESM2_ESM.zip › raw data/Figure 3/Figure 3F_Hep3B.xls]

## Sheet: Sample Setup
Block Type	96-Well 0.1-mL Block
Calibration Background is expired	No
Calibration Background performed on	01-14-2022
Calibration Pure Dye ABY is expired	No
Calibration Pure Dye ABY performed on	01-14-2022
Calibration Pure Dye FAM is expired	No
Calibration Pure Dye FAM performed on	01-14-2022
Calibration Pure Dye JUN is expired	No
Calibration Pure Dye JUN performed on	01-14-2022
Calibration Pure Dye NED is expired	No
Calibration Pure Dye NED performed on	01-14-2022
Calibration Pure Dye ROX is expired	No
Calibration Pure Dye ROX performed on	01-14-2022
Calibration Pure Dye SYBR is expired	No
Calibration Pure Dye SYBR performed on	01-14-2022
Calibration Pure Dye TAMRA is expired	No
Calibration Pure Dye TAMRA performed on	01-14-2022
Calibration Pure Dye VIC is expired	No
Calibration Pure Dye VIC performed on	01-14-2022
Calibration ROI is expired	No
Calibration ROI performed on	01-14-2022
Calibration Uniformity is expired	No
Calibration Uniformity performed on	01-14-2022
Chemistry	SYBR_GREEN
Date Created	2023-02-24 12:04:51 PM KST
Experiment Barcode
Experiment Comment
Experiment File Name	D:\Users\GI-SSH\2023\230224\2023-02-24_091354.eds
Experiment Name	2023-02-24_091354
Experiment Run End Time	2023-02-24 11:49:57 AM KST
Experiment Type	Standard Curve
Instrument Name	272313269
Instrument Serial Number	272313269
Instrument Type	QuantStudio™ 3 System
Passive Reference	ROX
Post-read Stage/Step
Pre-read Stage/Step
Quantification Cycle Method	Ct
Signal Smoothing On	true
Stage where Melt Analysis is performed	Stage3
Stage/ Cycle where Ct Analysis is performed	Stage2, Step2
User Name
Well	Well Position	Sample Name	Sample Color	Biogroup Name	Biogroup Color	Target Name	Target Color	Task	Reporter	Quencher	Quantity	Comments
1	A1	Hep3B_Control	RGB(176,23,31)			CDKN1B	RGB(176,23,31)	UNKNOWN	SYBR	None
2	A2	Hep3B_SOR	RGB(0,0,255)			CDKN1B	RGB(176,23,31)	UNKNOWN	SYBR	None
3	A3	Hep3B_WAY	RGB(0,139,69)			CDKN1B	RGB(176,23,31)	UNKNOWN	SYBR	None
4	A4	Hep3B_SOR,WAY	RGB(255,127,0)			CDKN1B	RGB(176,23,31)	UNKNOWN	SYBR	None
5	A5	Primer only	RGB(139,137,112)			CDKN1B	RGB(176,23,31)	UNKNOWN	SYBR	None
6	A6	Hep3B_Control	RGB(176,23,31)			MCM3	RGB(139,137,112)	UNKNOWN	SYBR	None
7	A7	Hep3B_SOR	RGB(0,0,255)			MCM3	RGB(139,137,112)	UNKNOWN	SYBR	None
8	A8	Hep3B_WAY	RGB(0,139,69)			MCM3	RGB(139,137,112)	UNKNOWN	SYBR	None
9	A9	Hep3B_SOR,WAY	RGB(255,127,0)			MCM3	RGB(139,137,112)	UNKNOWN	SYBR	None
10	A10	Primer only	RGB(139,137,112)			MCM3	RGB(139,137,112)	UNKNOWN	SYBR	None
11	A11	Hep3B_Control	RGB(176,23,31)			Actin	RGB(0,245,255)	UNKNOWN	SYBR	None
12	A12	Hep3B_SOR	RGB(0,0,255)			Actin	RGB(0,245,255)	UNKNOWN	SYBR	None
13	B1	Hep3B_Control	RGB(176,23,31)			CDKN1B	RGB(176,23,31)	UNKNOWN	SYBR	None
14	B2	Hep3B_SOR	RGB(0,0,255)			CDKN1B	RGB(176,23,31)	UNKNOWN	SYBR	None
15	B3	Hep3B_WAY	RGB(0,139,69)			CDKN1B	RGB(176,23,31)	UNKNOWN	SYBR	None
16	B4	Hep3B_SOR,WAY	RGB(255,127,0)			CDKN1B	RGB(176,23,31)	UNKNOWN	SYBR	None
17	B5	Primer only	RGB(139,137,112)			CDKN1B	RGB(176,23,31)	UNKNOWN	SYBR	None
18	B6	Hep3B_Control	RGB(176,23,31)			MCM3	RGB(139,137,112)	UNKNOWN	SYBR	None
19	B7	Hep3B_SOR	RGB(0,0,255)			MCM3	RGB(139,137,112)	UNKNOWN	SYBR	None
20	B8	Hep3B_WAY	RGB(0,139,69)			MCM3	RGB(139,137,112)	UNKNOWN	SYBR	None
21	B9	Hep3B_SOR,WAY	RGB(255,127,0)			MCM3	RGB(139,137,112)	UNKNOWN	SYBR	None
22	B10	Primer only	RGB(139,137,112)			MCM3	RGB(139,137,112)	UNKNOWN	SYBR	None
23	B11	Hep3B_Control	RGB(176,23,31)			Actin	RGB(0,245,255)	UNKNOWN	SYBR	None
24	B12	Hep3B_SOR	RGB(0,0,255)			Actin	RGB(0,245,255)	UNKNOWN	SYBR	None
25	C1	Hep3B_Control	RGB(176,23,31)			GADD45	RGB(0,0,255)	UNKNOWN	SYBR	None
26	C2	Hep3B_SOR	RGB(0,0,255)			GADD45	RGB(0,0,255)	UNKNOWN	SYBR	None
27	C3	Hep3B_WAY	RGB(0,139,69)			GADD45	RGB(0,0,255)	UNKNOWN	SYBR	None
28	C4	Hep3B_SOR,WAY	RGB(255,127,0)			GADD45	RGB(0,0,255)	UNKNOWN	SYBR	None
29	C5	Primer only	RGB(139,137,112)			GADD45	RGB(0,0,255)	UNKNOWN	SYBR	None
30	C6	Hep3B_Control	RGB(176,23,31)			MCM6	RGB(238,121,66)	UNKNOWN	SYBR	None
31	C7	Hep3B_SOR	RGB(0,0,255)			MCM6	RGB(238,121,66)	UNKNOWN	SYBR	None
32	C8	Hep3B_WAY	RGB(0,139,69)			MCM6	RGB(238,121,66)	UNKNOWN	SYBR	None
33	C9	Hep3B_SOR,WAY	RGB(255,127,0)			MCM6	RGB(238,121,66)	UNKNOWN	SYBR	None
34	C10	Primer only	RGB(139,137,112)			MCM6	RGB(238,121,66)	UNKNOWN	SYBR	None
35	C11	Hep3B_WAY	RGB(0,139,69)			Actin	RGB(0,245,255)	UNKNOWN	SYBR	None
36	C12	Hep3B_SOR,WAY	RGB(255,127,0)			Actin	RGB(0,245,255)	UNKNOWN	SYBR	None
37	D1	Hep3B_Control	RGB(176,23,31)			GADD45	RGB(0,0,255)	UNKNOWN	SYBR	None
38	D2	Hep3B_SOR	RGB(0,0,255)			GADD45	RGB(0,0,255)	UNKNOWN	SYBR	None
39	D3	Hep3B_WAY	RGB(0,139,69)			GADD45	RGB(0,0,255)	UNKNOWN	SYBR	None
40	D4	Hep3B_SOR,WAY	RGB(255,127,0)			GADD45	RGB(0,0,255)	UNKNOWN	SYBR	None
41	D5	Primer only	RGB(139,137,112)			GADD45	RGB(0,0,255)	UNKNOWN	SYBR	None
42	D6	Hep3B_Control	RGB(176,23,31)			MCM6	RGB(238,121,66)	UNKNOWN	SYBR	None
43	D7	Hep3B_SOR	RGB(0,0,255)			MCM6	RGB(238,121,66)	UNKNOWN	SYBR	None
44	D8	Hep3B_WAY	RGB(0,139,69)			MCM6	RGB(238,121,66)	UNKNOWN	SYBR	None
45	D9	Hep3B_SOR,WAY	RGB(255,127,0)			MCM6	RGB(238,121,66)	UNKNOWN	SYBR	None
46	D10	Primer only	RGB(139,137,112)			MCM6	RGB(238,121,66)	UNKNOWN	SYBR	None
47	D11	Hep3B_WAY	RGB(0,139,69)			Actin	RGB(0,245,255)	UNKNOWN	SYBR	None
48	D12	Hep3B_SOR,WAY	RGB(255,127,0)			Actin	RGB(0,245,255)	UNKNOWN	SYBR	None
49	E1	Hep3B_Control	RGB(176,23,31)			SOD2	RGB(0,139,69)	UNKNOWN	SYBR	None
50	E2	Hep3B_SOR	RGB(0,0,255)			SOD2	RGB(0,139,69)	UNKNOWN	SYBR	None
51	E3	Hep3B_WAY	RGB(0,139,69)			SOD2	RGB(0,139,69)	UNKNOWN	SYBR	None
52	E4	Hep3B_SOR,WAY	RGB(255,127,0)			SOD2	RGB(0,139,69)	UNKNOWN	SYBR	None
53	E5	Primer only	RGB(139,137,112)			SOD2	RGB(0,139,69)	UNKNOWN	SYBR	None
54	E6	Hep3B_Control	RGB(176,23,31)			CDK1	RGB(142,56,142)	UNKNOWN	SYBR	None
55	E7	Hep3B_SOR	RGB(0,0,255)			CDK1	RGB(142,56,142)	UNKNOWN	SYBR	None
56	E8	Hep3B_WAY	RGB(0,139,69)			CDK1	RGB(142,56,142)	UNKNOWN	SYBR	None
57	E9	Hep3B_SOR,WAY	RGB(255,127,0)			CDK1	RGB(142,56,142)	UNKNOWN	SYBR	None
58	E10	Primer only	RGB(139,137,112)			CDK1	RGB(142,56,142)	UNKNOWN	SYBR	None
59	E11	Primer only	RGB(139,137,112)			Actin	RGB(0,245,255)	UNKNOWN	SYBR	None
60	E12
61	F1	Hep3B_Control	RGB(176,23,31)			SOD2	RGB(0,139,69)	UNKNOWN	SYBR	None
62	F2	Hep3B_SOR	RGB(0,0,255)			SOD2	RGB(0,139,69)	UNKNOWN	SYBR	None
63	F3	Hep3B_WAY	RGB(0,139,69)			SOD2	RGB(0,139,69)	UNKNOWN	SYBR	None
64	F4	Hep3B_SOR,WAY	RGB(255,127,0)			SOD2	RGB(0,139,69)	UNKNOWN	SYBR	None
65	F5	Primer only	RGB(139,137,112)			SOD2	RGB(0,139,69)	UNKNOWN	SYBR	None
66	F6	Hep3B_Control	RGB(176,23,31)			CDK1	RGB(142,56,142)	UNKNOWN	SYBR	None
67	F7	Hep3B_SOR	RGB(0,0,255)			CDK1	RGB(142,56,142)	UNKNOWN	SYBR	None
68	F8	Hep3B_WAY	RGB(0,139,69)			CDK1	RGB(142,56,142)	UNKNOWN	SYBR	None
69	F9	Hep3B_SOR,WAY	RGB(255,127,0)			CDK1	RGB(142,56,142)	UNKNOWN	SYBR	None
70	F10	Primer only	RGB(139,137,112)			CDK1	RGB(142,56,142)	UNKNOWN	SYBR	None
71	F11	Primer only	RGB(139,137,112)			Actin	RGB(0,245,255)	UNKNOWN	SYBR	None
72	F12
73	G1	Hep3B_Control	RGB(176,23,31)			E2F1	RGB(238,238,0)	UNKNOWN	SYBR	None
74	G2	Hep3B_SOR	RGB(0,0,255)			E2F1	RGB(238,238,0)	UNKNOWN	SYBR	None
75	G3	Hep3B_WAY	RGB(0,139,69)			E2F1	RGB(238,238,0)	UNKNOWN	SYBR	None
76	G4	Hep3B_SOR,WAY	RGB(255,127,0)			E2F1	RGB(238,238,0)	UNKNOWN	SYBR	None
77	G5	Primer only	RGB(139,137,112)			E2F1	RGB(238,238,0)	UNKNOWN	SYBR	None
78	G6	Hep3B_Control	RGB(176,23,31)			PCNA	RGB(198,113,113)	UNKNOWN	SYBR	None
79	G7	Hep3B_SOR	RGB(0,0,255)			PCNA	RGB(198,113,113)	UNKNOWN	SYBR	None
80	G8	Hep3B_WAY	RGB(0,139,69)			PCNA	RGB(198,113,113)	UNKNOWN	SYBR	None
81	G9	Hep3B_SOR,WAY	RGB(255,127,0)			PCNA	RGB(198,113,113)	UNKNOWN	SYBR	None
82	G10	Primer only	RGB(139,137,112)			PCNA	RGB(198,113,113)	UNKNOWN	SYBR	None
83	G11
84	G12
85	H1	Hep3B_Control	RGB(176,23,31)			E2F1	RGB(238,238,0)	UNKNOWN	SYBR	None
86	H2	Hep3B_SOR	RGB(0,0,255)			E2F1	RGB(238,238,0)	UNKNOWN	SYBR	None
87	H3	Hep3B_WAY	RGB(0,139,69)			E2F1	RGB(238,238,0)	UNKNOWN	SYBR	None
88	H4	Hep3B_SOR,WAY	RGB(255,127,0)			E2F1	RGB(238,238,0)	UNKNOWN	SYBR	None
89	H5	Primer only	RGB(139,137,112)			E2F1	RGB(238,238,0)	UNKNOWN	SYBR	None
90	H6	Hep3B_Control	RGB(176,23,31)			PCNA	RGB(198,113,113)	UNKNOWN	SYBR	None
91	H7	Hep3B_SOR	RGB(0,0,255)			PCNA	RGB(198,113,113)	UNKNOWN	SYBR	None
92	H8	Hep3B_WAY	RGB(0,139,69)			PCNA	RGB(198,113,113)	UNKNOWN	SYBR	None
93	H9	Hep3B_SOR,WAY	RGB(255,127,0)			PCNA	RGB(198,113,113)	UNKNOWN	SYBR	None
94	H10	Primer only	RGB(139,137,112)			PCNA	RGB(198,113,113)	UNKNOWN	SYBR	None
95	H11
96	H12

## Sheet: Amplification Data
Block Type	96-Well 0.1-mL Block
Calibration Background is expired	No
Calibration Background performed on	01-14-2022
Calibration Pure Dye ABY is expired	No
Calibration Pure Dye ABY performed on	01-14-2022
Calibration Pure Dye FAM is expired	No
Calibration Pure Dye FAM performed on	01-14-2022
Calibration Pure Dye JUN is expired	No
Calibration Pure Dye JUN performed on	01-14-2022
Calibration Pure Dye NED is expired	No
Calibration Pure Dye NED performed on	01-14-2022
Calibration Pure Dye ROX is expired	No
Calibration Pure Dye ROX performed on	01-14-2022
Calibration Pure Dye SYBR is expired	No
Calibration Pure Dye SYBR performed on	01-14-2022
Calibration Pure Dye TAMRA is expired	No
Calibration Pure Dye TAMRA performed on	01-14-2022
Calibration Pure Dye VIC is expired	No
Calibration Pure Dye VIC performed on	01-14-2022
Calibration ROI is expired	No
Calibration ROI performed on	01-14-2022
Calibration Uniformity is expired	No
Calibration Uniformity performed on	01-14-2022
Chemistry	SYBR_GREEN
Date Created	2023-02-24 12:04:52 PM KST
Experiment Barcode
Experiment Comment
Experiment File Name	D:\Users\GI-SSH\2023\230224\2023-02-24_091354.eds
Experiment Name	2023-02-24_091354
Experiment Run End Time	2023-02-24 11:49:57 AM KST
Experiment Type	Standard Curve
Instrument Name	272313269
Instrument Serial Number	272313269
Instrument Type	QuantStudio™ 3 System
Passive Reference	ROX
Post-read Stage/Step
Pre-read Stage/Step
Quantification Cycle Method	Ct
Signal Smoothing On	true
Stage where Melt Analysis is performed	Stage3
Stage/ Cycle where Ct Analysis is performed	Stage2, Step2
User Name
Well	Well Position	Cycle	Target Name	Rn	Delta Rn
1	A1	1	CDKN1B	0.506919	-0.042097
1	A1	2	CDKN1B	0.521713	-0.0326567
1	A1	3	CDKN1B	0.546722	-0.0130018
1	A1	4	CDKN1B	0.560727	-0.00435089
1	A1	5	CDKN1B	0.571391	0.000958736
1	A1	6	CDKN1B	0.579643	0.00385741
1	A1	7	CDKN1B	0.586405	0.00526489
1	A1	8	CDKN1B	0.593697	0.0072034
1	A1	9	CDKN1B	0.597851	0.00600288
1	A1	10	CDKN1B	0.599551	0.0023485
1	A1	11	CDKN1B	0.60429	0.00173366
1	A1	12	CDKN1B	0.608361	0.000450947
1	A1	13	CDKN1B	0.612846	-0.000418287
1	A1	14	CDKN1B	0.6186	-1.88361e-05
1	A1	15	CDKN1B	0.622406	-0.00156673
1	A1	16	CDKN1B	0.624724	-0.00460283
1	A1	17	CDKN1B	0.630338	-0.00434309
1	A1	18	CDKN1B	0.640517	0.000482063
1	A1	19	CDKN1B	0.650296	0.00490733
1	A1	20	CDKN1B	0.671779	0.0210361
1	A1	21	CDKN1B	0.713147	0.0570497
1	A1	22	CDKN1B	0.791218	0.129767
1	A1	23	CDKN1B	0.943215	0.27641
1	A1	24	CDKN1B	1.21444	0.542286
1	A1	25	CDKN1B	1.65535	0.977841
1	A1	26	CDKN1B	2.25491	1.57205
1	A1	27	CDKN1B	2.93217	2.24395
1	A1	28	CDKN1B	3.58916	2.89558
1	A1	29	CDKN1B	4.15474	3.45581
1	A1	30	CDKN1B	4.65798	3.9537
1	A1	31	CDKN1B	5.09059	4.38095
1	A1	32	CDKN1B	5.4538	4.73881
1	A1	33	CDKN1B	5.75444	5.0341
1	A1	34	CDKN1B	5.99956	5.27386
1	A1	35	CDKN1B	6.2022	5.47115
1	A1	36	CDKN1B	6.36755	5.63115
1	A1	37	CDKN1B	6.50313	5.76137
1	A1	38	CDKN1B	6.61415	5.86704
1	A1	39	CDKN1B	6.7037	5.95123
1	A1	40	CDKN1B	6.75776	5.99994
2	A2	1	CDKN1B	0.437659	-0.00404714
2	A2	2	CDKN1B	0.440107	-0.00532023
2	A2	3	CDKN1B	0.447297	-0.00185076
2	A2	4	CDKN1B	0.44975	-0.00311928
2	A2	5	CDKN1B	0.455386	-0.00120403
2	A2	6	CDKN1B	0.461771	0.00145992
2	A2	7	CDKN1B	0.467782	0.0037497
2	A2	8	CDKN1B	0.469084	0.00133027
2	A2	9	CDKN1B	0.471351	-0.000123304
2	A2	10	CDKN1B	0.477335	0.0021398
2	A2	11	CDKN1B	0.481279	0.00236249
2	A2	12	CDKN1B	0.483961	0.0013235
2	A2	13	CDKN1B	0.486432	7.39003e-05
2	A2	14	CDKN1B	0.487688	-0.00239176
2	A2	15	CDKN1B	0.489744	-0.00405677
2	A2	16	CDKN1B	0.495474	-0.00204749
2	A2	17	CDKN1B	0.501233	-9.03672e-06
2	A2	18	CDKN1B	0.507326	0.00236285
2	A2	19	CDKN1B	0.517734	0.0090491
2	A2	20	CDKN1B	0.530933	0.0185279
2	A2	21	CDKN1B	0.560501	0.0443739
2	A2	22	CDKN1B	0.616597	0.0967496
2	A2	23	CDKN1B	0.723115	0.199547
2	A2	24	CDKN1B	0.916648	0.389358
2	A2	25	CDKN1B	1.25878	0.727774
2	A2	26	CDKN1B	1.76731	1.23257
2	A2	27	CDKN1B	2.40286	1.86441
2	A2	28	CDKN1B	3.06795	2.52577
2	A2	29	CDKN1B	3.67009	3.12419
2	A2	30	CDKN1B	4.19489	3.64528
2	A2	31	CDKN1B	4.65001	4.09667
2	A2	32	CDKN1B	5.04782	4.49076
2	A2	33	CDKN1B	5.37685	4.81607
2	A2	34	CDKN1B	5.64657	5.08207
2	A2	35	CDKN1B	5.87167	5.30345
2	A2	36	CDKN1B	6.0616	5.48965
2	A2	37	CDKN1B	6.22547	5.64981
2	A2	38	CDKN1B	6.35282	5.77344
2	A2	39	CDKN1B	6.44685	5.86375
2	A2	40	CDKN1B	6.51455	5.92772
3	A3	1	CDKN1B	0.472364	-0.0149478
3	A3	2	CDKN1B	0.478002	-0.0136043
3	A3	3	CDKN1B	0.488172	-0.00772791
3	A3	4	CDKN1B	0.497059	-0.003135
3	A3	5	CDKN1B	0.503399	-0.00108944
3	A3	6	CDKN1B	0.511959	0.00317662
3	A3	7	CDKN1B	0.518038	0.00496093
3	A3	8	CDKN1B	0.521186	0.00381478
3	A3	9	CDKN1B	0.524045	0.00237996
3	A3	10	CDKN1B	0.527119	0.00116013
3	A3	11	CDKN1B	0.53374	0.0034869
3	A3	12	CDKN1B	0.535176	0.000628123
3	A3	13	CDKN1B	0.535669	-0.00317318
3	A3	14	CDKN1B	0.54441	0.00127402
3	A3	15	CDKN1B	0.547506	7.5477e-05
3	A3	16	CDKN1B	0.549958	-0.00176597
3	A3	17	CDKN1B	0.55435	-0.00166853
3	A3	18	CDKN1B	0.557916	-0.00239692
3	A3	19	CDKN1B	0.568657	0.00404967
3	A3	20	CDKN1B	0.590828	0.0219265
3	A3	21	CDKN1B	0.624584	0.0513892
3	A3	22	CDKN1B	0.685487	0.107997
3	A3	23	CDKN1B	0.801838	0.220054
3	A3	24	CDKN1B	1.01846	0.432385
3	A3	25	CDKN1B	1.3881	0.797727
3	A3	26	CDKN1B	1.93241	1.33774
3	A3	27	CDKN1B	2.59822	1.99926
3	A3	28	CDKN1B	3.27091	2.66765
3	A3	29	CDKN1B	3.87032	3.26277
3	A3	30	CDKN1B	4.40289	3.79105
3	A3	31	CDKN1B	4.85382	4.23768
3	A3	32	CDKN1B	5.24364	4.62321
3	A3	33	CDKN1B	5.56219	4.93747
3	A3	34	CDKN1B	5.83214	5.20312
3	A3	35	CDKN1B	6.05458	5.42126
3	A3	36	CDKN1B	6.24102	5.60341
3	A3	37	CDKN1B	6.3909	5.749
3	A3	38	CDKN1B	6.50829	5.86209
3	A3	39	CDKN1B	6.60732	5.95683
3	A3	40	CDKN1B	6.67588	6.0211
4	A4	1	CDKN1B	0.499219	-0.0288872
4	A4	2	CDKN1B	0.509205	-0.0246681
4	A4	3	CDKN1B	0.52952	-0.0101204
4	A4	4	CDKN1B	0.543382	-0.00202461
4	A4	5	CDKN1B	0.552304	0.0011303
4	A4	6	CDKN1B	0.558486	0.00154596
4	A4	7	CDKN1B	0.566484	0.00377652
4	A4	8	CDKN1B	0.572718	0.00424344
4	A4	9	CDKN1B	0.578319	0.00407819
4	A4	10	CDKN1B	0.583236	0.00322809
4	A4	11	CDKN1B	0.589867	0.00409263
4	A4	12	CDKN1B	0.592356	0.000814648
4	A4	13	CDKN1B	0.595759	-0.00154959
4	A4	14	CDKN1B	0.600993	-0.0020823
4	A4	15	CDKN1B	0.605077	-0.00376532
4	A4	16	CDKN1B	0.612213	-0.0023954
4	A4	17	CDKN1B	0.619403	-0.00097218
4	A4	18	CDKN1B	0.630352	0.00420976
4	A4	19	CDKN1B	0.647171	0.0152614
4	A4	20	CDKN1B	0.680412	0.0427357
4	A4	21	CDKN1B	0.740999	0.0975564
4	A4	22	CDKN1B	0.854228	0.205019
4	A4	23	CDKN1B	1.06559	0.410613
4	A4	24	CDKN1B	1.42652	0.765772
4	A4	25	CDKN1B	1.96242	1.29591
4	A4	26	CDKN1B	2.61795	1.94567
4	A4	27	CDKN1B	3.28371	2.60566
4	A4	28	CDKN1B	3.89605	3.21224
4	A4	29	CDKN1B	4.43257	3.74299
4	A4	30	CDKN1B	4.90018	4.20484
4	A4	31	CDKN1B	5.29206	4.59095
4	A4	32	CDKN1B	5.61811	4.91123
4	A4	33	CDKN1B	5.88864	5.17599
4	A4	34	CDKN1B	6.11341	5.395
4	A4	35	CDKN1B	6.3012	5.57702
4	A4	36	CDKN1B	6.44984	5.71989
4	A4	37	CDKN1B	6.57475	5.83904
4	A4	38	CDKN1B	6.66505	5.92357
4	A4	39	CDKN1B	6.7309	5.98366
4	A4	40	CDKN1B	6.77926	6.02625
5	A5	1	CDKN1B	0.392186	0.00169586
5	A5	2	CDKN1B	0.392957	0.0030097
5	A5	3	CDKN1B	0.39641	0.00700545
5	A5	4	CDKN1B	0.396527	0.00766534
5	A5	5	CDKN1B	0.395808	0.00748949
5	A5	6	CDKN1B	0.393066	0.00528967
5	A5	7	CDKN1B	0.39128	0.00404704
5	A5	8	CDKN1B	0.388695	0.00200511
5	A5	9	CDKN1B	0.387612	0.00146507
5	A5	10	CDKN1B	0.387977	0.00237244
5	A5	11	CDKN1B	0.386589	0.00152776
5	A5	12	CDKN1B	0.385898	0.00137977
5	A5	13	CDKN1B	0.383679	-0.000296605
5	A5	14	CDKN1B	0.380987	-0.00244484
5	A5	15	CDKN1B	0.379543	-0.00334605
5	A5	16	CDKN1B	0.380061	-0.00228556
5	A5	17	CDKN1B	0.38069	-0.00111349
5	A5	18	CDKN1B	0.376101	-0.00515998
5	A5	19	CDKN1B	0.373847	-0.00687098
5	A5	20	CDKN1B	0.37457	-0.00560479
5	A5	21	CDKN1B	0.372756	-0.00687597
5	A5	22	CDKN1B	0.371121	-0.00796807
5	A5	23	CDKN1B	0.372295	-0.00625053
5	A5	24	CDKN1B	0.369576	-0.00842674
5	A5	25	CDKN1B	0.366162	-0.011298
5	A5	26	CDKN1B	0.365859	-0.0110585
5	A5	27	CDKN1B	0.371412	-0.00496178
5	A5	28	CDKN1B	0.373296	-0.00253518
5	A5	29	CDKN1B	0.373765	-0.0015235
5	A5	30	CDKN1B	0.373715	-0.00102976
5	A5	31	CDKN1B	0.374187	-1.54025e-05
5	A5	32	CDKN1B	0.377922	0.00426315
5	A5	33	CDKN1B	0.378159	0.00504228
5	A5	34	CDKN1B	0.377874	0.00530025
5	A5	35	CDKN1B	0.377268	0.00523753
5	A5	36	CDKN1B	0.376572	0.00508471
5	A5	37	CDKN1B	0.3774	0.00645505
5	A5	38	CDKN1B	0.378651	0.00824925
5	A5	39	CDKN1B	0.379045	0.0091863
5	A5	40	CDKN1B	0.381543	0.0122276
6	A6	1	MCM3	6.36152	-0.0558732
6	A6	2	MCM3	6.37742	-0.0306627
6	A6	3	MCM3	6.38519	-0.0135919
6	A6	4	MCM3	6.38159	-0.00787879
6	A6	5	MCM3	6.37672	-0.00344936
6	A6	6	MCM3	6.3746	0.00374383
6	A6	7	MCM3	6.37259	0.0110314
6	A6	8	MCM3	6.36096	0.00871123
6	A6	9	MCM3	6.35223	0.00929068
6	A6	10	MCM3	6.34127	0.00763472
6	A6	11	MCM3	6.33062	0.00628918
6	A6	12	MCM3	6.31337	-0.00164911
6	A6	13	MCM3	6.30019	-0.00552617
6	A6	14	MCM3	6.2903	-0.00611068
6	A6	15	MCM3	6.28299	-0.00412074
6	A6	16	MCM3	6.27343	-0.00437433
6	A6	17	MCM3	6.27683	0.00833539
6	A6	18	MCM3	6.28083	0.0216416
6	A6	19	MCM3	6.29704	0.0471606
6	A6	20	MCM3	6.32424	0.0836659
6	A6	21	MCM3	6.37615	0.144883
6	A6	22	MCM3	6.47501	0.253043
6	A6	23	MCM3	6.65281	0.440148
6	A6	24	MCM3	6.88988	0.686532
6	A6	25	MCM3	7.16256	0.968514
6	A6	26	MCM3	7.43121	1.24647
6	A6	27	MCM3	7.70796	1.53253
6	A6	28	MCM3	7.97437	1.80824
6	A6	29	MCM3	8.2075	2.05068
6	A6	30	MCM3	8.41815	2.27063
6	A6	31	MCM3	8.61849	2.48029
6	A6	32	MCM3	8.78924	2.66034
6	A6	33	MCM3	8.9351	2.8155
6	A6	34	MCM3	9.07131	2.96102
6	A6	35	MCM3	9.19679	3.0958
6	A6	36	MCM3	9.31112	3.21944
6	A6	37	MCM3	9.4097	3.32733
6	A6	38	MCM3	9.49654	3.42348
6	A6	39	MCM3	9.5754	3.51163
6	A6	40	MCM3	9.62364	3.56918
7	A7	1	MCM3	0.568695	-0.0482886
7	A7	2	MCM3	0.584993	-0.0366849
7	A7	3	MCM3	0.614596	-0.0117762
7	A7	4	MCM3	0.628495	-0.0025708
7	A7	5	MCM3	0.638679	0.0029185
7	A7	6	MCM3	0.642654	0.00219938
7	A7	7	MCM3	0.646907	0.00175784
7	A7	8	MCM3	0.655805	0.0059623
7	A7	9	MCM3	0.659528	0.00499034
7	A7	10	MCM3	0.661425	0.00219323
7	A7	11	MCM3	0.667461	0.00353565
7	A7	12	MCM3	0.671745	0.00312475
7	A7	13	MCM3	0.673642	0.000328173
7	A7	14	MCM3	0.674465	-0.00354373
7	A7	15	MCM3	0.67686	-0.00584261
7	A7	16	MCM3	0.68412	-0.00327686
7	A7	17	MCM3	0.695184	0.00309334
7	A7	18	MCM3	0.711861	0.0150756
7	A7	19	MCM3	0.739506	0.0380263
7	A7	20	MCM3	0.790531	0.0843578
7	A7	21	MCM3	0.884703	0.173835
7	A7	22	MCM3	1.0586	0.34304
7	A7	23	MCM3	1.35153	0.631269
7	A7	24	MCM3	1.77473	1.04978
7	A7	25	MCM3	2.26929	1.53964
7	A7	26	MCM3	2.76986	2.03552
7	A7	27	MCM3	3.26773	2.5287
7	A7	28	MCM3	3.75403	3.0103
7	A7	29	MCM3	4.19601	3.44759
7	A7	30	MCM3	4.60032	3.84721
7	A7	31	MCM3	4.95952	4.20171
7	A7	32	MCM3	5.28255	4.52005
7	A7	33	MCM3	5.57109	4.80389
7	A7	34	MCM3	5.83336	5.06146
7	A7	35	MCM3	6.06296	5.28638
7	A7	36	MCM3	6.25133	5.47005
7	A7	37	MCM3	6.43388	5.6479
7	A7	38	MCM3	6.59399	5.80332
7	A7	39	MCM3	6.7217	5.92634
7	A7	40	MCM3	6.84171	6.04165
8	A8	1	MCM3	0.557354	-0.0496835
8	A8	2	MCM3	0.571105	-0.0421408
8	A8	3	MCM3	0.60541	-0.0140449
8	A8	4	MCM3	0.624467	-0.0011968
8	A8	5	MCM3	0.633703	0.0018309
8	A8	6	MCM3	0.640124	0.00204293
8	A8	7	MCM3	0.651675	0.00738431
8	A8	8	MCM3	0.656199	0.00569972
8	A8	9	MCM3	0.661034	0.00432568
8	A8	10	MCM3	0.665736	0.00281955
8	A8	11	MCM3	0.673118	0.00399253
8	A8	12	MCM3	0.676685	0.00135076
8	A8	13	MCM3	0.676982	-0.00456188
8	A8	14	MCM3	0.682838	-0.00491466
8	A8	15	MCM3	0.689233	-0.00472813
8	A8	16	MCM3	0.704868	0.00469824
8	A8	17	MCM3	0.717315	0.010936
8	A8	18	MCM3	0.734377	0.0217887
8	A8	19	MCM3	0.771168	0.0523711
8	A8	20	MCM3	0.846445	0.12144
8	A8	21	MCM3	0.979138	0.247924
8	A8	22	MCM3	1.21133	0.473911
8	A8	23	MCM3	1.57452	0.830885
8	A8	24	MCM3	2.04827	1.29843
8	A8	25	MCM3	2.56214	1.80609
8	A8	26	MCM3	3.06909	2.30683
8	A8	27	MCM3	3.56746	2.79899
8	A8	28	MCM3	4.05239	3.27771
8	A8	29	MCM3	4.49492	3.71404
8	A8	30	MCM3	4.89133	4.10423
8	A8	31	MCM3	5.24241	4.44911
8	A8	32	MCM3	5.5648	4.76529
8	A8	33	MCM3	5.84946	5.04374
8	A8	34	MCM3	6.09665	5.28472
8	A8	35	MCM3	6.31706	5.49893
8	A8	36	MCM3	6.51205	5.6877
8	A8	37	MCM3	6.69435	5.86379
8	A8	38	MCM3	6.85355	6.01678
8	A8	39	MCM3	7.00302	6.16005
8	A8	40	MCM3	7.11046	6.26127
9	A9	1	MCM3	0.432731	-0.010706
9	A9	2	MCM3	0.437853	-0.00873657
9	A9	3	MCM3	0.448384	-0.00135816
9	A9	4	MCM3	0.452403	-0.000492892
9	A9	5	MCM3	0.456396	0.000347428
9	A9	6	MCM3	0.459397	0.000196077
9	A9	7	MCM3	0.464106	0.00175189
9	A9	8	MCM3	0.466386	0.000879115
9	A9	9	MCM3	0.469087	0.000426998
9	A9	10	MCM3	0.472244	0.000431662
9	A9	11	MCM3	0.474585	-0.000380705
9	A9	12	MCM3	0.475611	-0.00250792
9	A9	13	MCM3	0.482533	0.00126125
9	A9	14	MCM3	0.483829	-0.000595179
9	A9	15	MCM3	0.486328	-0.00124882
9	A9	16	MCM3	0.492019	0.00128925
9	A9	17	MCM3	0.498121	0.00423785
9	A9	18	MCM3	0.512275	0.0152389
9	A9	19	MCM3	0.525581	0.0253922
9	A9	20	MCM3	0.553719	0.0503768
9	A9	21	MCM3	0.61054	0.104046
9	A9	22	MCM3	0.719071	0.209423
9	A9	23	MCM3	0.923159	0.410359
9	A9	24	MCM3	1.25413	0.738175
9	A9	25	MCM3	1.71797	1.19887
9	A9	26	MCM3	2.25015	1.72789
9	A9	27	MCM3	2.79171	2.2663
9	A9	28	MCM3	3.32971	2.80114
9	A9	29	MCM3	3.83555	3.30383
9	A9	30	MCM3	4.29157	3.7567
9	A9	31	MCM3	4.71273	4.17471
9	A9	32	MCM3	5.09323	4.55205
9	A9	33	MCM3	5.42115	4.87682
9	A9	34	MCM3	5.70812	5.16064
9	A9	35	MCM3	5.96903	5.41839
9	A9	36	MCM3	6.196	5.64221
9	A9	37	MCM3	6.39767	5.84073
9	A9	38	MCM3	6.57954	6.01945
9	A9	39	MCM3	6.73998	6.17673
9	A9	40	MCM3	6.86044	6.29404
10	A10	1	MCM3	0.391222	0.00222698
10	A10	2	MCM3	0.391142	0.00188992
10	A10	3	MCM3	0.390996	0.00148649
10	A10	4	MCM3	0.390601	0.000834566
10	A10	5	MCM3	0.387859	-0.00216495
10	A10	6	MCM3	0.387838	-0.00244267
10	A10	7	MCM3	0.390341	-0.000197001
10	A10	8	MCM3	0.391095	0.000299747
10	A10	9	MCM3	0.39127	0.000218063
10	A10	10	MCM3	0.394473	0.00316331
10	A10	11	MCM3	0.393661	0.00209422
10	A10	12	MCM3	0.393304	0.00148044
10	A10	13	MCM3	0.3941	0.00201945
10	A10	14	MCM3	0.391361	-0.00097744
10	A10	15	MCM3	0.390824	-0.00177152
10	A10	16	MCM3	0.392452	-0.000400311
10	A10	17	MCM3	0.391395	-0.00171474
10	A10	18	MCM3	0.389138	-0.00422847
10	A10	19	MCM3	0.389727	-0.00389689
10	A10	20	MCM3	0.393221	-0.000660054
10	A10	21	MCM3	0.39545	0.0013114
10	A10	22	MCM3	0.396046	0.00165112
10	A10	23	MCM3	0.39727	0.00261729
10	A10	24	MCM3	0.395739	0.0008296
10	A10	25	MCM3	0.395615	0.000448342
10	A10	26	MCM3	0.396868	0.00144434
10	A10	27	MCM3	0.398417	0.00273607
10	A10	28	MCM3	0.405303	0.00936419
10	A10	29	MCM3	0.409505	0.0133092
10	A10	30	MCM3	0.409331	0.0128785
10	A10	31	MCM3	0.407198	0.0104882
10	A10	32	MCM3	0.403449	0.00648212
10	A10	33	MCM3	0.403411	0.00618654
10	A10	34	MCM3	0.407044	0.00956315
10	A10	35	MCM3	0.40314	0.00540146
10	A10	36	MCM3	0.402957	0.00496093
10	A10	37	MCM3	0.407872	0.00961972
10	A10	38	MCM3	0.41155	0.0130401
10	A10	39	MCM3	0.412841	0.0140742
10	A10	40	MCM3	0.413113	0.0140888
11	A11	1	Actin	0.438622	-0.0339173
11	A11	2	Actin	0.456966	-0.0261148
11	A11	3	Actin	0.490993	-0.00262932
11	A11	4	Actin	0.505703	0.00153897
11	A11	5	Actin	0.515961	0.00125524
11	A11	6	Actin	0.525647	0.000398887
11	A11	7	Actin	0.536831	0.00104094
11	A11	8	Actin	0.546113	-0.000218402
11	A11	9	Actin	0.555487	-0.00138631
11	A11	10	Actin	0.570623	0.00320753
11	A11	11	Actin	0.593107	0.0151507
11	A11	12	Actin	0.632336	0.0438375
11	A11	13	Actin	0.704147	0.105107
11	A11	14	Actin	0.833857	0.224275
11	A11	15	Actin	1.05643	0.43631
11	A11	16	Actin	1.40808	0.777411
11	A11	17	Actin	1.88385	1.24264
11	A11	18	Actin	2.41518	1.76343
11	A11	19	Actin	2.94613	2.28384
11	A11	20	Actin	3.48529	2.81246
11	A11	21	Actin	4.03467	3.35129
11	A11	22	Actin	4.56009	3.86617
11	A11	23	Actin	5.05084	4.34638
11	A11	24	Actin	5.49283	4.77783
11	A11	25	Actin	5.89158	5.16604
11	A11	26	Actin	6.24122	5.50513
11	A11	27	Actin	6.55489	5.80827
11	A11	28	Actin	6.85189	6.09473
11	A11	29	Actin	7.11106	6.34335
11	A11	30	Actin	7.33687	6.55862
11	A11	31	Actin	7.54366	6.75487
11	A11	32	Actin	7.75028	6.95095
11	A11	33	Actin	7.92166	7.11179
11	A11	34	Actin	8.07477	7.25435
11	A11	35	Actin	8.21209	7.38113
11	A11	36	Actin	8.34296	7.50146
11	A11	37	Actin	8.46926	7.61721
11	A11	38	Actin	8.58944	7.72685
11	A11	39	Actin	8.70056	7.82743
11	A11	40	Actin	8.78295	7.89928
12	A12	1	Actin	0.341536	-0.0233765
12	A12	2	Actin	0.358292	-0.0176135
12	A12	3	Actin	0.382552	-0.00434618
12	A12	4	Actin	0.399236	0.00134495
12	A12	5	Actin	0.411044	0.00215981
12	A12	6	Actin	0.420688	0.000810825
12	A12	7	Actin	0.433353	0.00248248
12	A12	8	Actin	0.44379	0.00192695
12	A12	9	Actin	0.449866	-0.00299012
12	A12	10	Actin	0.46246	-0.00138871
12	A12	11	Actin	0.485104	0.0102627
12	A12	12	Actin	0.515249	0.029415
12	A12	13	Actin	0.568485	0.0716582
12	A12	14	Actin	0.660883	0.153063
12	A12	15	Actin	0.822463	0.30365
12	A12	16	Actin	1.11481	0.585002
12	A12	17	Actin	1.54867	1.00787
12	A12	18	Actin	2.07613	1.52434
12	A12	19	Actin	2.62424	2.06145
12	A12	20	Actin	3.1806	2.60683
12	A12	21	Actin	3.74973	3.16496
12	A12	22	Actin	4.31039	3.71463
12	A12	23	Actin	4.83871	4.23196
12	A12	24	Actin	5.32211	4.70437
12	A12	25	Actin	5.76165	5.13291
12	A12	26	Actin	6.14421	5.50447
12	A12	27	Actin	6.48576	5.83503
12	A12	28	Actin	6.79489	6.13317
12	A12	29	Actin	7.06371	6.391
12	A12	30	Actin	7.30149	6.61778
12	A12	31	Actin	7.52296	6.82826
12	A12	32	Actin	7.73344	7.02775
12	A12	33	Actin	7.91173	7.19504
12	A12	34	Actin	8.06732	7.33964
12	A12	35	Actin	8.21289	7.47422
12	A12	36	Actin	8.35733	7.60767
12	A12	37	Actin	8.49303	7.73237
12	A12	38	Actin	8.61871	7.84706
12	A12	39	Actin	8.73396	7.95132
12	A12	40	Actin	8.82009	8.02645
13	B1	1	CDKN1B	0.496656	-0.0290839
13	B1	2	CDKN1B	0.509674	-0.0208698
13	B1	3	CDKN1B	0.527374	-0.00797493
13	B1	4	CDKN1B	0.540496	0.000343101
13	B1	5	CDKN1B	0.547931	0.0029739
13	B1	6	CDKN1B	0.551871	0.00210966
13	B1	7	CDKN1B	0.555107	0.000541251
13	B1	8	CDKN1B	0.561245	0.00187493
13	B1	9	CDKN1B	0.567169	0.0029944
13	B1	10	CDKN1B	0.571747	0.002769
13	B1	11	CDKN1B	0.575008	0.00122479
13	B1	12	CDKN1B	0.578869	0.000281871
13	B1	13	CDKN1B	0.581907	-0.00148454
13	B1	14	CDKN1B	0.586452	-0.00174344
13	B1	15	CDKN1B	0.588556	-0.00444422
13	B1	16	CDKN1B	0.594767	-0.0030368
13	B1	17	CDKN1B	0.603186	0.000577351
13	B1	18	CDKN1B	0.610406	0.00299369
13	B1	19	CDKN1B	0.622011	0.00979366
13	B1	20	CDKN1B	0.64392	0.0268985
13	B1	21	CDKN1B	0.689358	0.0675325
13	B1	22	CDKN1B	0.77653	0.1499
13	B1	23	CDKN1B	0.937271	0.305836
13	B1	24	CDKN1B	1.22161	0.585375
13	B1	25	CDKN1B	1.68323	1.04219
13	B1	26	CDKN1B	2.30652	1.66068
13	B1	27	CDKN1B	2.99274	2.34209
13	B1	28	CDKN1B	3.65808	3.00262
13	B1	29	CDKN1B	4.24929	3.58903
13	B1	30	CDKN1B	4.75975	4.09469
13	B1	31	CDKN1B	5.19777	4.5279
13	B1	32	CDKN1B	5.56561	4.89094
13	B1	33	CDKN1B	5.86964	5.19017
13	B1	34	CDKN1B	6.12764	5.44336
13	B1	35	CDKN1B	6.33926	5.65017
13	B1	36	CDKN1B	6.50548	5.81159
13	B1	37	CDKN1B	6.63966	5.94097
13	B1	38	CDKN1B	6.75235	6.04885
13	B1	39	CDKN1B	6.8362	6.12789
13	B1	40	CDKN1B	6.89216	6.17906
14	B2	1	CDKN1B	0.422514	-0.0152354
14	B2	2	CDKN1B	0.427838	-0.0135067
14	B2	3	CDKN1B	0.437611	-0.00732965
14	B2	4	CDKN1B	0.447599	-0.000938235
14	B2	5	CDKN1B	0.45045	-0.00168269
14	B2	6	CDKN1B	0.456738	0.00100948
14	B2	7	CDKN1B	0.461826	0.0025013
14	B2	8	CDKN1B	0.466517	0.00359627
14	B2	9	CDKN1B	0.471301	0.00478482
14	B2	10	CDKN1B	0.47507	0.00495747
14	B2	11	CDKN1B	0.475707	0.00199891
14	B2	12	CDKN1B	0.476793	-0.000511301
14	B2	13	CDKN1B	0.479602	-0.00129843
14	B2	14	CDKN1B	0.482942	-0.00155455
14	B2	15	CDKN1B	0.485072	-0.00302004
14	B2	16	CDKN1B	0.491399	-0.000289012
14	B2	17	CDKN1B	0.493349	-0.00193502
14	B2	18	CDKN1B	0.498591	-0.000289328
14	B2	19	CDKN1B	0.507378	0.00490159
14	B2	20	CDKN1B	0.524137	0.0180656
14	B2	21	CDKN1B	0.553586	0.0439184
14	B2	22	CDKN1B	0.606681	0.0934169
14	B2	23	CDKN1B	0.709129	0.192269
14	B2	24	CDKN1B	0.899517	0.379061
14	B2	25	CDKN1B	1.23173	0.707677
14	B2	26	CDKN1B	1.72696	1.19932
14	B2	27	CDKN1B	2.33884	1.80759
14	B2	28	CDKN1B	2.96799	2.43315
14	B2	29	CDKN1B	3.54324	3.0048
14	B2	30	CDKN1B	4.05857	3.51654
14	B2	31	CDKN1B	4.5053	3.95967
14	B2	32	CDKN1B	4.88882	4.3396
14	B2	33	CDKN1B	5.20908	4.65626
14	B2	34	CDKN1B	5.47756	4.92115
14	B2	35	CDKN1B	5.70648	5.14647
14	B2	36	CDKN1B	5.8938	5.33019
14	B2	37	CDKN1B	6.05059	5.48339
14	B2	38	CDKN1B	6.17009	5.5993
14	B2	39	CDKN1B	6.27509	5.7007
14	B2	40	CDKN1B	6.34672	5.76873
15	B3	1	CDKN1B	0.409604	-0.0120983
15	B3	2	CDKN1B	0.418439	-0.00723069
15	B3	3	CDKN1B	0.427142	-0.00249527
15	B3	4	CDKN1B	0.431931	-0.00167316
15	B3	5	CDKN1B	0.436035	-0.00153603
15	B3	6	CDKN1B	0.441132	-0.000406067
15	B3	7	CDKN1B	0.447109	0.00160396
15	B3	8	CDKN1B	0.453936	0.00446383
15	B3	9	CDKN1B	0.457045	0.00360529
15	B3	10	CDKN1B	0.459361	0.00195413
15	B3	11	CDKN1B	0.461628	0.000254308
15	B3	12	CDKN1B	0.463504	-0.00183655
15	B3	13	CDKN1B	0.468484	-0.000823177
15	B3	14	CDKN1B	0.472445	-0.000829934
15	B3	15	CDKN1B	0.475295	-0.00194653
15	B3	16	CDKN1B	0.480273	-0.000936221
15	B3	17	CDKN1B	0.484895	-0.000281276
15	B3	18	CDKN1B	0.490026	0.000882693
15	B3	19	CDKN1B	0.500524	0.00741367
15	B3	20	CDKN1B	0.519841	0.022764
15	B3	21	CDKN1B	0.552672	0.0516281
15	B3	22	CDKN1B	0.60999	0.104979
15	B3	23	CDKN1B	0.727268	0.21829
15	B3	24	CDKN1B	0.944408	0.431463
15	B3	25	CDKN1B	1.30868	0.791765
15	B3	26	CDKN1B	1.84128	1.3204
15	B3	27	CDKN1B	2.48563	1.96079
15	B3	28	CDKN1B	3.13299	2.60418
15	B3	29	CDKN1B	3.71618	3.18339
15	B3	30	CDKN1B	4.23784	3.70109
15	B3	31	CDKN1B	4.68919	4.14848
15	B3	32	CDKN1B	5.06308	4.5184
15	B3	33	CDKN1B	5.3788	4.83015
15	B3	34	CDKN1B	5.63997	5.08736
15	B3	35	CDKN1B	5.84807	5.29149
15	B3	36	CDKN1B	6.02604	5.46549
15	B3	37	CDKN1B	6.17486	5.61035
15	B3	38	CDKN1B	6.28995	5.72147
15	B3	39	CDKN1B	6.3857	5.81325
15	B3	40	CDKN1B	6.44403	5.86761
16	B4	1	CDKN1B	0.528108	-0.0386042
16	B4	2	CDKN1B	0.544518	-0.0272231
16	B4	3	CDKN1B	0.568555	-0.00821568
16	B4	4	CDKN1B	0.578687	-0.00311342
16	B4	5	CDKN1B	0.5874	0.000571086
16	B4	6	CDKN1B	0.596184	0.0043258
16	B4	7	CDKN1B	0.599619	0.00273136
16	B4	8	CDKN1B	0.606613	0.00469562
16	B4	9	CDKN1B	0.612585	0.00563926
16	B4	10	CDKN1B	0.613344	0.00136827
16	B4	11	CDKN1B	0.616233	-0.000771134
16	B4	12	CDKN1B	0.620601	-0.00143258
16	B4	13	CDKN1B	0.626165	-0.000898067
16	B4	14	CDKN1B	0.630911	-0.00118156
16	B4	15	CDKN1B	0.635362	-0.00175897
16	B4	16	CDKN1B	0.641386	-0.000764484
16	B4	17	CDKN1B	0.645984	-0.0011955
16	B4	18	CDKN1B	0.656386	0.00417736
16	B4	19	CDKN1B	0.67528	0.0180416
16	B4	20	CDKN1B	0.704914	0.0426467
16	B4	21	CDKN1B	0.760199	0.0929027
16	B4	22	CDKN1B	0.861177	0.188851
16	B4	23	CDKN1B	1.05626	0.37891
16	B4	24	CDKN1B	1.38865	0.706264
16	B4	25	CDKN1B	1.88266	1.19525
16	B4	26	CDKN1B	2.4876	1.79515
16	B4	27	CDKN1B	3.10798	2.41051
16	B4	28	CDKN1B	3.67878	2.97627
16	B4	29	CDKN1B	4.18019	3.47266
16	B4	30	CDKN1B	4.60562	3.89306
16	B4	31	CDKN1B	4.97088	4.25329
16	B4	32	CDKN1B	5.27741	4.5548
16	B4	33	CDKN1B	5.52746	4.79982
16	B4	34	CDKN1B	5.72307	4.99039
16	B4	35	CDKN1B	5.88801	5.1503
16	B4	36	CDKN1B	6.0211	5.27837
16	B4	37	CDKN1B	6.12456	5.3768
16	B4	38	CDKN1B	6.19029	5.43749
16	B4	39	CDKN1B	6.23328	5.47546
16	B4	40	CDKN1B	6.26411	5.50126
17	B5	1	CDKN1B	0.300706	0.01232
17	B5	2	CDKN1B	0.298146	0.00891661
17	B5	3	CDKN1B	0.296451	0.00637903
17	B5	4	CDKN1B	0.296112	0.0051977
17	B5	5	CDKN1B	0.294521	0.00276362
17	B5	6	CDKN1B	0.294667	0.00206654
17	B5	7	CDKN1B	0.297061	0.00361814
17	B5	8	CDKN1B	0.297933	0.0036471
17	B5	9	CDKN1B	0.299479	0.00434996
17	B5	10	CDKN1B	0.297395	0.00142319
17	B5	11	CDKN1B	0.296371	-0.00044414
17	B5	12	CDKN1B	0.296824	-0.000833837
17	B5	13	CDKN1B	0.297074	-0.00142664
17	B5	14	CDKN1B	0.296062	-0.00328121
17	B5	15	CDKN1B	0.29577	-0.00441632
17	B5	16	CDKN1B	0.296843	-0.00418572
17	B5	17	CDKN1B	0.297341	-0.00453113
17	B5	18	CDKN1B	0.298538	-0.0041766
17	B5	19	CDKN1B	0.298467	-0.00509022
17	B5	20	CDKN1B	0.298358	-0.0060425
17	B5	21	CDKN1B	0.298846	-0.00639739
17	B5	22	CDKN1B	0.301522	-0.00456359
17	B5	23	CDKN1B	0.302604	-0.00432425
17	B5	24	CDKN1B	0.304828	-0.00294381
17	B5	25	CDKN1B	0.306639	-0.00197542
17	B5	26	CDKN1B	0.310062	0.000604803
17	B5	27	CDKN1B	0.310384	8.43329e-05
17	B5	28	CDKN1B	0.309723	-0.00142039
17	B5	29	CDKN1B	0.311177	-0.000808997
17	B5	30	CDKN1B	0.314057	0.00122862
17	B5	31	CDKN1B	0.317391	0.00371982
17	B5	32	CDKN1B	0.318902	0.00438736
17	B5	33	CDKN1B	0.318567	0.00320951
17	B5	34	CDKN1B	0.319546	0.00334603
17	B5	35	CDKN1B	0.321579	0.0045366
17	B5	36	CDKN1B	0.319747	0.00186142
17	B5	37	CDKN1B	0.319333	0.000604626
17	B5	38	CDKN1B	0.321698	0.00212615
17	B5	39	CDKN1B	0.322122	0.00170763
17	B5	40	CDKN1B	0.322098	0.000840503
18	B6	1	MCM3	0.475216	-0.0329112
18	B6	2	MCM3	0.48851	-0.0249027
18	B6	3	MCM3	0.51102	-0.00767872
18	B6	4	MCM3	0.522476	-0.0015085
18	B6	5	MCM3	0.528733	-0.000537301
18	B6	6	MCM3	0.536552	0.00199656
18	B6	7	MCM3	0.543623	0.0037816
18	B6	8	MCM3	0.549979	0.00485145
18	B6	9	MCM3	0.55514	0.004727
18	B6	10	MCM3	0.558429	0.00273055
18	B6	11	MCM3	0.560377	-0.000607488
18	B6	12	MCM3	0.56415	-0.00212037
18	B6	13	MCM3	0.570678	-0.000878024
18	B6	14	MCM3	0.576697	-0.000144286
18	B6	15	MCM3	0.578121	-0.00400654
18	B6	16	MCM3	0.586807	-0.000605915
18	B6	17	MCM3	0.597769	0.00507054
18	B6	18	MCM3	0.611498	0.0135132
18	B6	19	MCM3	0.641369	0.038099
18	B6	20	MCM3	0.698957	0.0904011
18	B6	21	MCM3	0.800457	0.186616
18	B6	22	MCM3	0.984472	0.365344
18	B6	23	MCM3	1.28199	0.657574
18	B6	24	MCM3	1.68379	1.05409
18	B6	25	MCM3	2.13385	1.49887
18	B6	26	MCM3	2.58469	1.94442
18	B6	27	MCM3	3.032	2.38644
18	B6	28	MCM3	3.46763	2.81678
18	B6	29	MCM3	3.86939	3.21326
18	B6	30	MCM3	4.24226	3.58084
18	B6	31	MCM3	4.57092	3.90422
18	B6	32	MCM3	4.8674	4.19541
18	B6	33	MCM3	5.13744	4.46017
18	B6	34	MCM3	5.37299	4.69043
18	B6	35	MCM3	5.5785	4.89066
18	B6	36	MCM3	5.76187	5.06874
18	B6	37	MCM3	5.92983	5.23142
18	B6	38	MCM3	6.08149	5.37779
18	B6	39	MCM3	6.22109	5.51211
18	B6	40	MCM3	6.33383	5.61956
19	B7	1	MCM3	0.492036	-0.0172316
19	B7	2	MCM3	0.502841	-0.0118078
19	B7	3	MCM3	0.512272	-0.00775846
19	B7	4	MCM3	0.522086	-0.00332525
19	B7	5	MCM3	0.53151	0.00071749
19	B7	6	MCM3	0.539633	0.0034593
19	B7	7	MCM3	0.54573	0.00417497
19	B7	8	MCM3	0.55229	0.00535347
19	B7	9	MCM3	0.556245	0.00392718
19	B7	10	MCM3	0.560892	0.00319315
19	B7	11	MCM3	0.562331	-0.000748988
19	B7	12	MCM3	0.564465	-0.00399619
19	B7	13	MCM3	0.571351	-0.00249082
19	B7	14	MCM3	0.579372	0.000148526
19	B7	15	MCM3	0.583184	-0.00142069
19	B7	16	MCM3	0.588304	-0.00168188
19	B7	17	MCM3	0.595815	0.000448205
19	B7	18	MCM3	0.609825	0.00907663
19	B7	19	MCM3	0.636874	0.0307449
19	B7	20	MCM3	0.683334	0.0718241
19	B7	21	MCM3	0.769543	0.152651
19	B7	22	MCM3	0.929819	0.307546
19	B7	23	MCM3	1.20716	0.579505
19	B7	24	MCM3	1.59958	0.966541
19	B7	25	MCM3	2.06446	1.42604
19	B7	26	MCM3	2.54648	1.90268
19	B7	27	MCM3	3.02767	2.37849
19	B7	28	MCM3	3.50162	2.84706
19	B7	29	MCM3	3.9476	3.28766
19	B7	30	MCM3	4.36087	3.69555
19	B7	31	MCM3	4.7319	4.0612
19	B7	32	MCM3	5.0614	4.38531
19	B7	33	MCM3	5.35129	4.66983
19	B7	34	MCM3	5.61458	4.92773
19	B7	35	MCM3	5.84911	5.15688
19	B7	36	MCM3	6.05707	5.35946
19	B7	37	MCM3	6.25047	5.54748
19	B7	38	MCM3	6.4142	5.70583
19	B7	39	MCM3	6.55628	5.84253
19	B7	40	MCM3	6.66858	5.94945
20	B8	1	MCM3	0.545264	-0.0357121
20	B8	2	MCM3	0.558643	-0.0291527
20	B8	3	MCM3	0.580974	-0.0136406
20	B8	4	MCM3	0.600019	-0.00141583
20	B8	5	MCM3	0.60986	0.00160543
20	B8	6	MCM3	0.619483	0.00440854
20	B8	7	MCM3	0.62795	0.00605598
20	B8	8	MCM3	0.634107	0.00539349
20	B8	9	MCM3	0.640237	0.00470407
20	B8	10	MCM3	0.643795	0.00144235
20	B8	11	MCM3	0.650315	0.0011425
20	B8	12	MCM3	0.65415	-0.00184135
20	B8	13	MCM3	0.663125	0.000313262
20	B8	14	MCM3	0.669319	-0.000312327
20	B8	15	MCM3	0.671127	-0.0053241
20	B8	16	MCM3	0.680739	-0.00253142
20	B8	17	MCM3	0.691169	0.00107867
20	B8	18	MCM3	0.711765	0.0148558
20	B8	19	MCM3	0.750049	0.0463199
20	B8	20	MCM3	0.814307	0.103758
20	B8	21	MCM3	0.936459	0.219091
20	B8	22	MCM3	1.15539	0.431199
20	B8	23	MCM3	1.50089	0.769879
20	B8	24	MCM3	1.94671	1.20888
20	B8	25	MCM3	2.43168	1.68703
20	B8	26	MCM3	2.92208	2.17062
20	B8	27	MCM3	3.4017	2.64341
20	B8	28	MCM3	3.86868	3.10357
20	B8	29	MCM3	4.29809	3.52616
20	B8	30	MCM3	4.69501	3.91626
20	B8	31	MCM3	5.0495	4.26394
20	B8	32	MCM3	5.36575	4.57336
20	B8	33	MCM3	5.6445	4.8453
20	B8	34	MCM3	5.89662	5.0906
20	B8	35	MCM3	6.11916	5.30632
20	B8	36	MCM3	6.32212	5.50246
20	B8	37	MCM3	6.49912	5.67264
20	B8	38	MCM3	6.66346	5.83016
20	B8	39	MCM3	6.81141	5.97128
20	B8	40	MCM3	6.92236	6.07542
21	B9	1	MCM3	0.425363	-0.00811405
21	B9	2	MCM3	0.428564	-0.00811408
21	B9	3	MCM3	0.435033	-0.00484673
21	B9	4	MCM3	0.442726	-0.000354893
21	B9	5	MCM3	0.446486	0.000203752
21	B9	6	MCM3	0.453234	0.00375094
21	B9	7	MCM3	0.455488	0.00280371
21	B9	8	MCM3	0.458587	0.00270125
21	B9	9	MCM3	0.46186	0.0027728
21	B9	10	MCM3	0.46228	-8.70824e-06
21	B9	11	MCM3	0.462873	-0.00261695
21	B9	12	MCM3	0.464119	-0.00457189
21	B9	13	MCM3	0.470951	-0.000941193
21	B9	14	MCM3	0.474191	-0.000902539
21	B9	15	MCM3	0.478421	0.000126207
21	B9	16	MCM3	0.480569	-0.000926232
21	B9	17	MCM3	0.487507	0.00281047
21	B9	18	MCM3	0.495241	0.00734272
21	B9	19	MCM3	0.513578	0.0224786
21	B9	20	MCM3	0.541778	0.0474772
21	B9	21	MCM3	0.594253	0.0967512
21	B9	22	MCM3	0.700981	0.200278
21	B9	23	MCM3	0.891268	0.387364
21	B9	24	MCM3	1.20444	0.697332
21	B9	25	MCM3	1.64656	1.13626
21	B9	26	MCM3	2.15077	1.63727
21	B9	27	MCM3	2.66759	2.15088
21	B9	28	MCM3	3.17929	2.65938
21	B9	29	MCM3	3.66426	3.14115
21	B9	30	MCM3	4.12427	3.59796
21	B9	31	MCM3	4.54273	4.01321
21	B9	32	MCM3	4.91903	4.38632
21	B9	33	MCM3	5.24808	4.71216
21	B9	34	MCM3	5.54162	5.0025
21	B9	35	MCM3	5.80469	5.26237
21	B9	36	MCM3	6.04222	5.4967
21	B9	37	MCM3	6.25446	5.70574
21	B9	38	MCM3	6.43888	5.88696
21	B9	39	MCM3	6.60436	6.04924
21	B9	40	MCM3	6.73702	6.1787
22	B10	1	MCM3	0.327988	0.00778431
22	B10	2	MCM3	0.327599	0.00675942
22	B10	3	MCM3	0.327158	0.00568306
22	B10	4	MCM3	0.325778	0.00366766
22	B10	5	MCM3	0.325257	0.00251132
22	B10	6	MCM3	0.325094	0.00171322
22	B10	7	MCM3	0.325735	0.00171902
22	B10	8	MCM3	0.3286	0.00394827
22	B10	9	MCM3	0.328708	0.00342117
22	B10	10	MCM3	0.32704	0.00111717
22	B10	11	MCM3	0.322745	-0.00381352
22	B10	12	MCM3	0.32261	-0.00458378
22	B10	13	MCM3	0.326106	-0.00172314
22	B10	14	MCM3	0.328837	0.000372934
22	B10	15	MCM3	0.32864	-0.000459998
22	B10	16	MCM3	0.327088	-0.00264733
22	B10	17	MCM3	0.326001	-0.00436968
22	B10	18	MCM3	0.326106	-0.0049006
22	B10	19	MCM3	0.328573	-0.00306881
22	B10	20	MCM3	0.330836	-0.00144109
22	B10	21	MCM3	0.329771	-0.00314174
22	B10	22	MCM3	0.328482	-0.00506577
22	B10	23	MCM3	0.328947	-0.00523602
22	B10	24	MCM3	0.332996	-0.00182292
22	B10	25	MCM3	0.333214	-0.00223976
22	B10	26	MCM3	0.333572	-0.00251735
22	B10	27	MCM3	0.337009	0.000284286
22	B10	28	MCM3	0.33754	0.000179573
22	B10	29	MCM3	0.339087	0.00109118
22	B10	30	MCM3	0.341855	0.00322319
22	B10	31	MCM3	0.343876	0.00460874
22	B10	32	MCM3	0.343858	0.00395611
22	B10	33	MCM3	0.343379	0.00284104
22	B10	34	MCM3	0.344923	0.00375012
22	B10	35	MCM3	0.344559	0.00275035
22	B10	36	MCM3	0.34311	0.000666435
22	B10	37	MCM3	0.342283	-0.000796191
22	B10	38	MCM3	0.342944	-0.000771234
22	B10	39	MCM3	0.345444	0.00109408
22	B10	40	MCM3	0.348056	0.00307031
23	B11	1	Actin	0.429985	-0.0170728
23	B11	2	Actin	0.44757	-0.0103908
23	B11	3	Actin	0.467308	-0.00155554
23	B11	4	Actin	0.480337	0.000570355
23	B11	5	Actin	0.490916	0.000246228
23	B11	6	Actin	0.504093	0.00252068
23	B11	7	Actin	0.511712	-0.000763349
23	B11	8	Actin	0.522839	-0.000538815
23	B11	9	Actin	0.533801	-0.000479565
23	B11	10	Actin	0.546433	0.00124897
23	B11	11	Actin	0.57041	0.0143228
23	B11	12	Actin	0.608197	0.0412068
23	B11	13	Actin	0.678346	0.100453
23	B11	14	Actin	0.801858	0.213062
23	B11	15	Actin	1.01756	0.417866
23	B11	16	Actin	1.35559	0.74499
23	B11	17	Actin	1.80887	1.18737
23	B11	18	Actin	2.31059	1.67818
23	B11	19	Actin	2.81785	2.17454
23	B11	20	Actin	3.34545	2.69124
23	B11	21	Actin	3.88879	3.22368
23	B11	22	Actin	4.41502	3.739
23	B11	23	Actin	4.90536	4.21844
23	B11	24	Actin	5.35608	4.65825
23	B11	25	Actin	5.76234	5.05361
23	B11	26	Actin	6.11836	5.39873
23	B11	27	Actin	6.44306	5.71252
23	B11	28	Actin	6.7332	5.99176
23	B11	29	Actin	6.99693	6.24459
23	B11	30	Actin	7.23997	6.47673
23	B11	31	Actin	7.44852	6.67437
23	B11	32	Actin	7.6371	6.85205
23	B11	33	Actin	7.81203	7.01608
23	B11	34	Actin	7.97274	7.16588
23	B11	35	Actin	8.12895	7.31119
23	B11	36	Actin	8.26658	7.43792
23	B11	37	Actin	8.38486	7.54529
23	B11	38	Actin	8.49574	7.64527
23	B11	39	Actin	8.62242	7.76105
23	B11	40	Actin	8.71297	7.84069
24	B12	1	Actin	0.388158	-0.0215004
24	B12	2	Actin	0.404378	-0.0147056
24	B12	3	Actin	0.426534	-0.00197477
24	B12	4	Actin	0.439341	0.00140703
24	B12	5	Actin	0.444606	-0.00275379
24	B12	6	Actin	0.459076	0.0022914
24	B12	7	Actin	0.470279	0.00406884
24	B12	8	Actin	0.475658	2.30063e-05
24	B12	9	Actin	0.482793	-0.00226801
24	B12	10	Actin	0.493692	-0.000793713
24	B12	11	Actin	0.510469	0.0065573
24	B12	12	Actin	0.539076	0.0257393
24	B12	13	Actin	0.591557	0.0687956
24	B12	14	Actin	0.678106	0.145918
24	B12	15	Actin	0.829996	0.288384
24	B12	16	Actin	1.0987	0.54766
24	B12	17	Actin	1.5068	0.946341
24	B12	18	Actin	2.01859	1.4487
24	B12	19	Actin	2.56531	1.986
24	B12	20	Actin	3.10243	2.51369
24	B12	21	Actin	3.65874	3.06058
24	B12	22	Actin	4.21773	3.61014
24	B12	23	Actin	4.75176	4.13474
24	B12	24	Actin	5.23688	4.61044
24	B12	25	Actin	5.67472	5.03885
24	B12	26	Actin	6.07481	5.42952
24	B12	27	Actin	6.42801	5.77329
24	B12	28	Actin	6.74894	6.0848
24	B12	29	Actin	7.02662	6.35305
24	B12	30	Actin	7.272	6.58901
24	B12	31	Actin	7.50104	6.80862
24	B12	32	Actin	7.72344	7.02159
24	B12	33	Actin	7.90787	7.1966
24	B12	34	Actin	8.0599	7.33921
24	B12	35	Actin	8.21798	7.48786
24	B12	36	Actin	8.36741	7.62787
24	B12	37	Actin	8.50983	7.76086
24	B12	38	Actin	8.6319	7.87351
24	B12	39	Actin	8.75152	7.9837
24	B12	40	Actin	8.84317	8.06593
25	C1	1	GADD45	0.354234	-0.0346484
25	C1	2	GADD45	0.368061	-0.0248086
25	C1	3	GADD45	0.386154	-0.0107022
25	C1	4	GADD45	0.397184	-0.00365942
25	C1	5	GADD45	0.406039	0.00120868
25	C1	6	GADD45	0.413378	0.00456087
25	C1	7	GADD45	0.418393	0.00558855
25	C1	8	GADD45	0.420008	0.00321692
25	C1	9	GADD45	0.422077	0.00129837
25	C1	10	GADD45	0.427489	0.00272343
25	C1	11	GADD45	0.432055	0.00330261
25	C1	12	GADD45	0.435066	0.00232712
25	C1	13	GADD45	0.436936	0.000210358
25	C1	14	GADD45	0.439424	-0.00128873
25	C1	15	GADD45	0.441354	-0.00334529
25	C1	16	GADD45	0.445399	-0.00328711
25	C1	17	GADD45	0.450511	-0.00216285
25	C1	18	GADD45	0.456669	8.64421e-06
25	C1	19	GADD45	0.466187	0.00553999
25	C1	20	GADD45	0.481226	0.0165915
25	C1	21	GADD45	0.504691	0.0360694
25	C1	22	GADD45	0.545998	0.0733903
25	C1	23	GADD45	0.631408	0.154813
25	C1	24	GADD45	0.794418	0.313836
25	C1	25	GADD45	1.07731	0.592744
25	C1	26	GADD45	1.50483	1.01627
25	C1	27	GADD45	2.02675	1.53421
25	C1	28	GADD45	2.57003	2.0735
25	C1	29	GADD45	3.10502	2.6045
25	C1	30	GADD45	3.63135	3.12685
25	C1	31	GADD45	4.11913	3.61064
25	C1	32	GADD45	4.55763	4.04515
25	C1	33	GADD45	4.94607	4.42961
25	C1	34	GADD45	5.28642	4.76596
25	C1	35	GADD45	5.58562	5.06118
25	C1	36	GADD45	5.85138	5.32296
25	C1	37	GADD45	6.08138	5.54897
25	C1	38	GADD45	6.28881	5.75241
25	C1	39	GADD45	6.48158	5.94119
25	C1	40	GADD45	6.62787	6.0835
26	C2	1	GADD45	0.382749	-0.0216959
26	C2	2	GADD45	0.391192	-0.0164564
26	C2	3	GADD45	0.407449	-0.00340398
26	C2	4	GADD45	0.413076	-0.000981747
26	C2	5	GADD45	0.41688	-0.000381355
26	C2	6	GADD45	0.422367	0.00190126
26	C2	7	GADD45	0.426065	0.0023946
26	C2	8	GADD45	0.427827	0.000953087
26	C2	9	GADD45	0.429176	-0.000902352
26	C2	10	GADD45	0.435968	0.00268578
26	C2	11	GADD45	0.43781	0.00132321
26	C2	12	GADD45	0.43912	-0.000571414
26	C2	13	GADD45	0.441622	-0.0012727
26	C2	14	GADD45	0.447105	0.00100548
26	C2	15	GADD45	0.44779	-0.00151351
26	C2	16	GADD45	0.451599	-0.000908858
26	C2	17	GADD45	0.456288	0.000575977
26	C2	18	GADD45	0.458013	-0.000903476
26	C2	19	GADD45	0.465624	0.00350345
26	C2	20	GADD45	0.479274	0.0139498
26	C2	21	GADD45	0.50209	0.0335611
26	C2	22	GADD45	0.545409	0.0736762
26	C2	23	GADD45	0.62389	0.148953
26	C2	24	GADD45	0.772621	0.29448
26	C2	25	GADD45	1.03799	0.556647
26	C2	26	GADD45	1.43743	0.952884
26	C2	27	GADD45	1.92406	1.43631
26	C2	28	GADD45	2.4359	1.94494
26	C2	29	GADD45	2.94439	2.45023
26	C2	30	GADD45	3.44284	2.94548
26	C2	31	GADD45	3.91064	3.41007
26	C2	32	GADD45	4.33099	3.82721
26	C2	33	GADD45	4.70016	4.19318
26	C2	34	GADD45	5.03079	4.5206
26	C2	35	GADD45	5.32523	4.81184
26	C2	36	GADD45	5.58768	5.07109
26	C2	37	GADD45	5.81811	5.29831
26	C2	38	GADD45	6.02409	5.50109
26	C2	39	GADD45	6.20552	5.67931
26	C2	40	GADD45	6.3472	5.8178
27	C3	1	GADD45	0.292845	-0.0412124
27	C3	2	GADD45	0.303011	-0.0373548
27	C3	3	GADD45	0.326076	-0.0205982
27	C3	4	GADD45	0.340477	-0.0125051
27	C3	5	GADD45	0.35741	-0.00187997
27	C3	6	GADD45	0.36915	0.00355226
27	C3	7	GADD45	0.380534	0.00862765
27	C3	8	GADD45	0.386018	0.00780348
27	C3	9	GADD45	0.393231	0.00870797
27	C3	10	GADD45	0.400076	0.0092449
27	C3	11	GADD45	0.405754	0.00861543
27	C3	12	GADD45	0.410951	0.00750418
27	C3	13	GADD45	0.415696	0.00594053
27	C3	14	GADD45	0.418938	0.00287487
27	C3	15	GADD45	0.421212	-0.00115907
27	C3	16	GADD45	0.425305	-0.00337417
27	C3	17	GADD45	0.429345	-0.00564256
27	C3	18	GADD45	0.433502	-0.00779367
27	C3	19	GADD45	0.437685	-0.00991862
27	C3	20	GADD45	0.4503	-0.0036119
27	C3	21	GADD45	0.476689	0.0164685
27	C3	22	GADD45	0.524484	0.0579556
27	C3	23	GADD45	0.612163	0.139327
27	C3	24	GADD45	0.774201	0.295056
27	C3	25	GADD45	1.05843	0.572975
27	C3	26	GADD45	1.47975	0.987985
27	C3	27	GADD45	1.98635	1.48828
27	C3	28	GADD45	2.50853	2.00416
27	C3	29	GADD45	3.01971	2.50902
27	C3	30	GADD45	3.51362	2.99662
27	C3	31	GADD45	3.97162	3.44832
27	C3	32	GADD45	4.38538	3.85577
27	C3	33	GADD45	4.75114	4.21523
27	C3	34	GADD45	5.06828	4.52605
27	C3	35	GADD45	5.34543	4.79689
27	C3	36	GADD45	5.59549	5.04065
27	C3	37	GADD45	5.81432	5.25317
27	C3	38	GADD45	6.00388	5.43643
27	C3	39	GADD45	6.17204	5.59827
27	C3	40	GADD45	6.30509	5.72501
28	C4	1	GADD45	0.980838	-0.102163
28	C4	2	GADD45	1.01616	-0.0725785
28	C4	3	GADD45	1.06918	-0.0252841
28	C4	4	GADD45	1.09532	-0.00487615
28	C4	5	GADD45	1.10999	0.00405688
28	C4	6	GADD45	1.11969	0.00802615
28	C4	7	GADD45	1.12563	0.00823544
28	C4	8	GADD45	1.13123	0.00810045
28	C4	9	GADD45	1.13563	0.00676289
28	C4	10	GADD45	1.13913	0.00453351
28	C4	11	GADD45	1.14328	0.00294525
28	C4	12	GADD45	1.14908	0.00301828
28	C4	13	GADD45	1.15358	0.00178407
28	C4	14	GADD45	1.15899	0.00145811
28	C4	15	GADD45	1.16103	-0.00223027
28	C4	16	GADD45	1.16392	-0.00507512
28	C4	17	GADD45	1.16784	-0.00689143
28	C4	18	GADD45	1.1759	-0.00456391
28	C4	19	GADD45	1.18704	0.000847557
28	C4	20	GADD45	1.20831	0.0163794
28	C4	21	GADD45	1.25068	0.0530247
28	C4	22	GADD45	1.32942	0.126026
28	C4	23	GADD45	1.47125	0.262124
28	C4	24	GADD45	1.71343	0.498575
28	C4	25	GADD45	2.06733	0.846743
28	C4	26	GADD45	2.48611	1.25979
28	C4	27	GADD45	2.9174	1.68535
28	C4	28	GADD45	3.34795	2.11016
28	C4	29	GADD45	3.76506	2.52154
28	C4	30	GADD45	4.1539	2.90465
28	C4	31	GADD45	4.50208	3.24709
28	C4	32	GADD45	4.81293	3.55221
28	C4	33	GADD45	5.08167	3.81521
28	C4	34	GADD45	5.31969	4.04751
28	C4	35	GADD45	5.52779	4.24987
28	C4	36	GADD45	5.71287	4.42921
28	C4	37	GADD45	5.87814	4.58875
28	C4	38	GADD45	6.02319	4.72807
28	C4	39	GADD45	6.15916	4.85831
28	C4	40	GADD45	6.26192	4.95534
29	C5	1	GADD45	0.201347	0.0111708
29	C5	2	GADD45	0.201016	0.0099455
29	C5	3	GADD45	0.197936	0.00597237
29	C5	4	GADD45	0.197169	0.00431139
29	C5	5	GADD45	0.19749	0.00373843
29	C5	6	GADD45	0.198822	0.00417593
29	C5	7	GADD45	0.199219	0.00367921
29	C5	8	GADD45	0.198427	0.00199362
29	C5	9	GADD45	0.198164	0.00083629
29	C5	10	GADD45	0.198429	0.000208095
29	C5	11	GADD45	0.198987	-0.000128424
29	C5	12	GADD45	0.20139	0.00138043
29	C5	13	GADD45	0.201096	0.000192982
29	C5	14	GADD45	0.198531	-0.00326608
29	C5	15	GADD45	0.198238	-0.00445251
29	C5	16	GADD45	0.200011	-0.00357417
29	C5	17	GADD45	0.200785	-0.00369385
29	C5	18	GADD45	0.202611	-0.00276146
29	C5	19	GADD45	0.201769	-0.0044973
29	C5	20	GADD45	0.201863	-0.00529723
29	C5	21	GADD45	0.204071	-0.00398291
29	C5	22	GADD45	0.203476	-0.00547168
29	C5	23	GADD45	0.203499	-0.00634315
29	C5	24	GADD45	0.206446	-0.00428983
29	C5	25	GADD45	0.208647	-0.00298305
29	C5	26	GADD45	0.209113	-0.003411
29	C5	27	GADD45	0.211869	-0.00154825
29	C5	28	GADD45	0.213858	-0.000453434
29	C5	29	GADD45	0.215849	0.000643912
29	C5	30	GADD45	0.218217	0.00211806
29	C5	31	GADD45	0.221393	0.00440023
29	C5	32	GADD45	0.222073	0.00418551
29	C5	33	GADD45	0.223578	0.00479703
29	C5	34	GADD45	0.223519	0.00384432
29	C5	35	GADD45	0.224527	0.00395841
29	C5	36	GADD45	0.22317	0.00170681
29	C5	37	GADD45	0.222484	0.000127805
29	C5	38	GADD45	0.224653	0.00140221
29	C5	39	GADD45	0.226626	0.00248125
29	C5	40	GADD45	0.227977	0.00293874
30	C6	1	MCM6	0.433469	-0.0335209
30	C6	2	MCM6	0.447897	-0.0254231
30	C6	3	MCM6	0.470848	-0.00880198
30	C6	4	MCM6	0.485823	-0.000157924
30	C6	5	MCM6	0.494541	0.00222994
30	C6	6	MCM6	0.501049	0.00240834
30	C6	7	MCM6	0.509964	0.00499254
30	C6	8	MCM6	0.515066	0.00376419
30	C6	9	MCM6	0.520903	0.00327148
30	C6	10	MCM6	0.524952	0.000990687
30	C6	11	MCM6	0.530042	-0.000249645
30	C6	12	MCM6	0.532931	-0.00369106
30	C6	13	MCM6	0.538481	-0.00447106
30	C6	14	MCM6	0.546037	-0.00324573
30	C6	15	MCM6	0.555347	-0.000265699
30	C6	16	MCM6	0.565169	0.00322592
30	C6	17	MCM6	0.580178	0.0119043
30	C6	18	MCM6	0.608433	0.0338296
30	C6	19	MCM6	0.65531	0.0743767
30	C6	20	MCM6	0.745735	0.158471
30	C6	21	MCM6	0.915568	0.321973
30	C6	22	MCM6	1.21407	0.614147
30	C6	23	MCM6	1.69296	1.08671
30	C6	24	MCM6	2.34852	1.73594
30	C6	25	MCM6	3.05324	2.43433
30	C6	26	MCM6	3.7128	3.08755
30	C6	27	MCM6	4.32899	3.69741
30	C6	28	MCM6	4.89406	4.25616
30	C6	29	MCM6	5.39208	4.74784
30	C6	30	MCM6	5.82774	5.17718
30	C6	31	MCM6	6.19809	5.54119
30	C6	32	MCM6	6.52315	5.85992
30	C6	33	MCM6	6.80649	6.13693
30	C6	34	MCM6	7.04721	6.37133
30	C6	35	MCM6	7.25625	6.57403
30	C6	36	MCM6	7.44182	6.75328
30	C6	37	MCM6	7.60614	6.91126
30	C6	38	MCM6	7.74425	7.04305
30	C6	39	MCM6	7.86564	7.1581
30	C6	40	MCM6	7.95289	7.23902
31	C7	1	MCM6	1.17074	-0.141421
31	C7	2	MCM6	1.22336	-0.0960374
31	C7	3	MCM6	1.29811	-0.0285246
31	C7	4	MCM6	1.32819	-0.00568526
31	C7	5	MCM6	1.34444	0.00332722
31	C7	6	MCM6	1.3586	0.0102521
31	C7	7	MCM6	1.36855	0.0129665
31	C7	8	MCM6	1.3743	0.011476
31	C7	9	MCM6	1.37781	0.00775616
31	C7	10	MCM6	1.38437	0.00707431
31	C7	11	MCM6	1.38815	0.00361571
31	C7	12	MCM6	1.39194	0.000168789
31	C7	13	MCM6	1.39698	-0.00202548
31	C7	14	MCM6	1.40152	-0.0047234
31	C7	15	MCM6	1.40493	-0.0085537
31	C7	16	MCM6	1.41359	-0.00712436
31	C7	17	MCM6	1.42663	-0.00132219
31	C7	18	MCM6	1.44646	0.011268
31	C7	19	MCM6	1.47826	0.0358354
31	C7	20	MCM6	1.54149	0.0918271
31	C7	21	MCM6	1.65955	0.20265
31	C7	22	MCM6	1.86965	0.405514
31	C7	23	MCM6	2.22382	0.752442
31	C7	24	MCM6	2.7464	1.26779
31	C7	25	MCM6	3.36977	1.88392
31	C7	26	MCM6	3.97462	2.48153
31	C7	27	MCM6	4.53082	3.0305
31	C7	28	MCM6	5.05735	3.54979
31	C7	29	MCM6	5.52635	4.01155
31	C7	30	MCM6	5.9323	4.41027
31	C7	31	MCM6	6.27318	4.74391
31	C7	32	MCM6	6.57469	5.03819
31	C7	33	MCM6	6.83777	5.29403
31	C7	34	MCM6	7.06055	5.50956
31	C7	35	MCM6	7.25124	5.69302
31	C7	36	MCM6	7.41703	5.85157
31	C7	37	MCM6	7.5651	5.9924
31	C7	38	MCM6	7.69184	6.11191
31	C7	39	MCM6	7.79943	6.21226
31	C7	40	MCM6	7.8735	6.27909
32	C8	1	MCM6	0.449523	-0.0329795
32	C8	2	MCM6	0.465474	-0.023496
32	C8	3	MCM6	0.48785	-0.0075875
32	C8	4	MCM6	0.49932	-0.00258596
32	C8	5	MCM6	0.509543	0.00116961
32	C8	6	MCM6	0.516929	0.00208811
32	C8	7	MCM6	0.526205	0.00489572
32	C8	8	MCM6	0.532374	0.00459739
32	C8	9	MCM6	0.538478	0.00423344
32	C8	10	MCM6	0.541676	0.000963879
32	C8	11	MCM6	0.547057	-0.000123376
32	C8	12	MCM6	0.552517	-0.00113088
32	C8	13	MCM6	0.556376	-0.00373948
32	C8	14	MCM6	0.565388	-0.00119592
32	C8	15	MCM6	0.571467	-0.00158503
32	C8	16	MCM6	0.582377	0.00285712
32	C8	17	MCM6	0.602217	0.0162299
32	C8	18	MCM6	0.633706	0.0412511
32	C8	19	MCM6	0.684026	0.0851026
32	C8	20	MCM6	0.786944	0.181553
32	C8	21	MCM6	0.977322	0.365464
32	C8	22	MCM6	1.30676	0.688434
32	C8	23	MCM6	1.82865	1.20386
32	C8	24	MCM6	2.50844	1.87718
32	C8	25	MCM6	3.21908	2.58135
32	C8	26	MCM6	3.87834	3.23414
32	C8	27	MCM6	4.48727	3.83661
32	C8	28	MCM6	5.0492	4.39207
32	C8	29	MCM6	5.53929	4.87569
32	C8	30	MCM6	5.96323	5.29316
32	C8	31	MCM6	6.32281	5.64627
32	C8	32	MCM6	6.64042	5.95742
32	C8	33	MCM6	6.91226	6.22279
32	C8	34	MCM6	7.15311	6.45717
32	C8	35	MCM6	7.35274	6.65033
32	C8	36	MCM6	7.52023	6.81135
32	C8	37	MCM6	7.66737	6.95202
32	C8	38	MCM6	7.79595	7.07414
32	C8	39	MCM6	7.90219	7.17392
32	C8	40	MCM6	7.97639	7.24164
33	C9	1	MCM6	0.353724	-0.00038702
33	C9	2	MCM6	0.357509	-0.000254643
33	C9	3	MCM6	0.362627	0.00121139
33	C9	4	MCM6	0.363167	-0.00190195
33	C9	5	MCM6	0.364486	-0.00423556
33	C9	6	MCM6	0.371304	-0.00107035
33	C9	7	MCM6	0.37915	0.00312325
33	C9	8	MCM6	0.38342	0.00374111
33	C9	9	MCM6	0.384366	0.00103449
33	C9	10	MCM6	0.388263	0.00127847
33	C9	11	MCM6	0.390928	0.000290998
33	C9	12	MCM6	0.393906	-0.000383701
33	C9	13	MCM6	0.396095	-0.00184751
33	C9	14	MCM6	0.400611	-0.000984465
33	C9	15	MCM6	0.404259	-0.000989118
33	C9	16	MCM6	0.409633	0.000732945
33	C9	17	MCM6	0.415077	0.00252367
33	C9	18	MCM6	0.429679	0.0134734
33	C9	19	MCM6	0.45223	0.0323714
33	C9	20	MCM6	0.492811	0.0693
33	C9	21	MCM6	0.575043	0.147879
33	C9	22	MCM6	0.723423	0.292607
33	C9	23	MCM6	0.98475	0.550281
33	C9	24	MCM6	1.42987	0.99175
33	C9	25	MCM6	2.08282	1.64105
33	C9	26	MCM6	2.84251	2.39708
33	C9	27	MCM6	3.57251	3.12343
33	C9	28	MCM6	4.25194	3.79921
33	C9	29	MCM6	4.86914	4.41275
33	C9	30	MCM6	5.41194	4.9519
33	C9	31	MCM6	5.88501	5.42132
33	C9	32	MCM6	6.29545	5.82811
33	C9	33	MCM6	6.63923	6.16824
33	C9	34	MCM6	6.94052	6.46588
33	C9	35	MCM6	7.19653	6.71823
33	C9	36	MCM6	7.41546	6.93351
33	C9	37	MCM6	7.60456	7.11895
33	C9	38	MCM6	7.76685	7.27759
33	C9	39	MCM6	7.91319	7.42028
33	C9	40	MCM6	8.02252	7.52595
34	C10	1	MCM6	0.292076	0.00993886
34	C10	2	MCM6	0.292586	0.00961026
34	C10	3	MCM6	0.292397	0.00858379
34	C10	4	MCM6	0.289307	0.00465608
34	C10	5	MCM6	0.288679	0.00319065
34	C10	6	MCM6	0.289885	0.0035588
34	C10	7	MCM6	0.29044	0.00327652
34	C10	8	MCM6	0.289044	0.00104284
34	C10	9	MCM6	0.288143	-0.000695735
34	C10	10	MCM6	0.286383	-0.00329333
34	C10	11	MCM6	0.286773	-0.00374167
34	C10	12	MCM6	0.289174	-0.00217803
34	C10	13	MCM6	0.290163	-0.00202645
34	C10	14	MCM6	0.292776	-0.0002513
34	C10	15	MCM6	0.29233	-0.00153551
34	C10	16	MCM6	0.292108	-0.00259518
34	C10	17	MCM6	0.292602	-0.0029388
34	C10	18	MCM6	0.291028	-0.00535001
34	C10	19	MCM6	0.290931	-0.00628479
34	C10	20	MCM6	0.29353	-0.0045237
34	C10	21	MCM6	0.297019	-0.0018721
34	C10	22	MCM6	0.297181	-0.00254783
34	C10	23	MCM6	0.297913	-0.0026533
34	C10	24	MCM6	0.302558	0.00115398
34	C10	25	MCM6	0.302956	0.000714166
34	C10	26	MCM6	0.302503	-0.000577045
34	C10	27	MCM6	0.302713	-0.00120384
34	C10	28	MCM6	0.305343	0.000588444
34	C10	29	MCM6	0.306501	0.000908138
34	C10	30	MCM6	0.309895	0.00346441
34	C10	31	MCM6	0.308631	0.00136332
34	C10	32	MCM6	0.307309	-0.00079681
34	C10	33	MCM6	0.308363	-0.000580023
34	C10	34	MCM6	0.314709	0.00492793
34	C10	35	MCM6	0.31528	0.00466171
34	C10	36	MCM6	0.313774	0.00231728
34	C10	37	MCM6	0.313626	0.00133149
34	C10	38	MCM6	0.314786	0.0016547
34	C10	39	MCM6	0.312221	-0.00174878
34	C10	40	MCM6	0.310777	-0.00402994
35	C11	1	Actin	0.415602	-0.0222106
35	C11	2	Actin	0.428225	-0.0195905
35	C11	3	Actin	0.45928	0.00146216
35	C11	4	Actin	0.467364	-0.00045591
35	C11	5	Actin	0.476099	-0.00172342
35	C11	6	Actin	0.487855	2.9317e-05
35	C11	7	Actin	0.497101	-0.000727029
35	C11	8	Actin	0.509597	0.00176639
35	C11	9	Actin	0.517481	-0.000351505
35	C11	10	Actin	0.533709	0.00587322
35	C11	11	Actin	0.555145	0.0173071
35	C11	12	Actin	0.60061	0.05277
35	C11	13	Actin	0.675626	0.117783
35	C11	14	Actin	0.811007	0.243161
35	C11	15	Actin	1.04068	0.46283
35	C11	16	Actin	1.38614	0.798291
35	C11	17	Actin	1.82454	1.22668
35	C11	18	Actin	2.29326	1.6854
35	C11	19	Actin	2.75977	2.14191
35	C11	20	Actin	3.24331	2.61545
35	C11	21	Actin	3.73558	3.09771
35	C11	22	Actin	4.21527	3.5674
35	C11	23	Actin	4.65742	3.99955
35	C11	24	Actin	5.06095	4.39308
35	C11	25	Actin	5.42369	4.74582
35	C11	26	Actin	5.74657	5.0587
35	C11	27	Actin	6.03854	5.34066
35	C11	28	Actin	6.3106	5.60271
35	C11	29	Actin	6.55345	5.83557
35	C11	30	Actin	6.77443	6.04654
35	C11	31	Actin	6.96991	6.23202
35	C11	32	Actin	7.15343	6.40554
35	C11	33	Actin	7.31834	6.56045
35	C11	34	Actin	7.46607	6.69818
35	C11	35	Actin	7.60376	6.82586
35	C11	36	Actin	7.73196	6.94406
35	C11	37	Actin	7.85523	7.05733
35	C11	38	Actin	7.95778	7.14988
35	C11	39	Actin	8.05849	7.24058
35	C11	40	Actin	8.14649	7.31857
36	C12	1	Actin	0.443355	-0.0198781
36	C12	2	Actin	0.45752	-0.016205
36	C12	3	Actin	0.483856	-0.000361713
36	C12	4	Actin	0.494926	0.000215867
36	C12	5	Actin	0.503961	-0.00124163
36	C12	6	Actin	0.517219	0.00152296
36	C12	7	Actin	0.527312	0.00112415
36	C12	8	Actin	0.535921	-0.000759699
36	C12	9	Actin	0.546674	-0.000499932
36	C12	10	Actin	0.564184	0.00651811
36	C12	11	Actin	0.585406	0.0172469
36	C12	12	Actin	0.623067	0.0444161
36	C12	13	Actin	0.687003	0.0978595
36	C12	14	Actin	0.802138	0.202501
36	C12	15	Actin	1.00753	0.3974
36	C12	16	Actin	1.32464	0.70402
36	C12	17	Actin	1.76496	1.13384
36	C12	18	Actin	2.27191	1.6303
36	C12	19	Actin	2.77047	2.11837
36	C12	20	Actin	3.28471	2.62212
36	C12	21	Actin	3.8093	3.13622
36	C12	22	Actin	4.32431	3.64073
36	C12	23	Actin	4.82731	4.13324
36	C12	24	Actin	5.28248	4.57791
36	C12	25	Actin	5.68752	4.97246
36	C12	26	Actin	6.04675	5.32121
36	C12	27	Actin	6.36539	5.62935
36	C12	28	Actin	6.6646	5.91807
36	C12	29	Actin	6.93138	6.17435
36	C12	30	Actin	7.17227	6.40475
36	C12	31	Actin	7.38968	6.61166
36	C12	32	Actin	7.59239	6.80388
36	C12	33	Actin	7.77182	6.97282
36	C12	34	Actin	7.92953	7.12004
36	C12	35	Actin	8.08504	7.26505
36	C12	36	Actin	8.2198	7.38933
36	C12	37	Actin	8.35189	7.51092
36	C12	38	Actin	8.46384	7.61238
36	C12	39	Actin	8.57549	7.71354
36	C12	40	Actin	8.66146	7.78902
37	D1	1	GADD45	0.342872	-0.0312179
37	D1	2	GADD45	0.357431	-0.0213189
37	D1	3	GADD45	0.379217	-0.00419177
37	D1	4	GADD45	0.387104	-0.00096515
37	D1	5	GADD45	0.391935	-0.000793382
37	D1	6	GADD45	0.397156	-0.000232158
37	D1	7	GADD45	0.40515	0.00310193
37	D1	8	GADD45	0.408253	0.00154532
37	D1	9	GADD45	0.413092	0.00172531
37	D1	10	GADD45	0.417087	0.00106053
37	D1	11	GADD45	0.422702	0.00201523
37	D1	12	GADD45	0.429586	0.00424047
37	D1	13	GADD45	0.430587	0.000581415
37	D1	14	GADD45	0.432592	-0.00207318
37	D1	15	GADD45	0.435028	-0.0042968
37	D1	16	GADD45	0.440937	-0.00304735
37	D1	17	GADD45	0.449368	0.00072349
37	D1	18	GADD45	0.45391	0.000606115
37	D1	19	GADD45	0.463485	0.00552188
37	D1	20	GADD45	0.479964	0.017341
37	D1	21	GADD45	0.503394	0.0361115
37	D1	22	GADD45	0.549467	0.0775249
37	D1	23	GADD45	0.641197	0.164595
37	D1	24	GADD45	0.808728	0.327467
37	D1	25	GADD45	1.09669	0.610767
37	D1	26	GADD45	1.52492	1.03434
37	D1	27	GADD45	2.04311	1.54787
37	D1	28	GADD45	2.57794	2.07804
37	D1	29	GADD45	3.10898	2.60442
37	D1	30	GADD45	3.62961	3.12039
37	D1	31	GADD45	4.11193	3.59805
37	D1	32	GADD45	4.54961	4.03107
37	D1	33	GADD45	4.9378	4.4146
37	D1	34	GADD45	5.27581	4.74795
37	D1	35	GADD45	5.56874	5.03623
37	D1	36	GADD45	5.83532	5.29814
37	D1	37	GADD45	6.07376	5.53192
37	D1	38	GADD45	6.283	5.7365
37	D1	39	GADD45	6.463	5.91185
37	D1	40	GADD45	6.60418	6.04836
38	D2	1	GADD45	0.274191	-0.0216595
38	D2	2	GADD45	0.28261	-0.0167762
38	D2	3	GADD45	0.296391	-0.00653228
38	D2	4	GADD45	0.305082	-0.00137782
38	D2	5	GADD45	0.309176	-0.000821203
38	D2	6	GADD45	0.312999	-0.000534178
38	D2	7	GADD45	0.320614	0.00354337
38	D2	8	GADD45	0.325084	0.00447687
38	D2	9	GADD45	0.32866	0.00451591
38	D2	10	GADD45	0.330444	0.00276371
38	D2	11	GADD45	0.333197	0.00198012
38	D2	12	GADD45	0.335977	0.00122257
38	D2	13	GADD45	0.337412	-0.000878432
38	D2	14	GADD45	0.337904	-0.00392354
38	D2	15	GADD45	0.34151	-0.0038542
38	D2	16	GADD45	0.348217	-0.000684451
38	D2	17	GADD45	0.35212	-0.000317764
38	D2	18	GADD45	0.356396	0.000421302
38	D2	19	GADD45	0.366403	0.00689159
38	D2	20	GADD45	0.382016	0.0189679
38	D2	21	GADD45	0.405475	0.0388907
38	D2	22	GADD45	0.447973	0.0778512
38	D2	23	GADD45	0.533229	0.159571
38	D2	24	GADD45	0.686559	0.309364
38	D2	25	GADD45	0.954003	0.573272
38	D2	26	GADD45	1.35095	0.96668
38	D2	27	GADD45	1.829	1.4412
38	D2	28	GADD45	2.32511	1.93377
38	D2	29	GADD45	2.81806	2.42318
38	D2	30	GADD45	3.30664	2.90823
38	D2	31	GADD45	3.76379	3.36184
38	D2	32	GADD45	4.17514	3.76965
38	D2	33	GADD45	4.54827	4.13925
38	D2	34	GADD45	4.88021	4.46765
38	D2	35	GADD45	5.16492	4.74882
38	D2	36	GADD45	5.42531	5.00568
38	D2	37	GADD45	5.65673	5.23356
38	D2	38	GADD45	5.85726	5.43055
38	D2	39	GADD45	6.0394	5.60915
38	D2	40	GADD45	6.18443	5.75064
39	D3	1	GADD45	0.286202	-0.0223119
39	D3	2	GADD45	0.294109	-0.0181473
39	D3	3	GADD45	0.311447	-0.00455054
39	D3	4	GADD45	0.318821	-0.000918685
39	D3	5	GADD45	0.323242	-0.000240126
39	D3	6	GADD45	0.328974	0.00175057
39	D3	7	GADD45	0.333385	0.0024192
39	D3	8	GADD45	0.336082	0.00137385
39	D3	9	GADD45	0.340553	0.00210289
39	D3	10	GADD45	0.343327	0.00113523
39	D3	11	GADD45	0.347741	0.00180753
39	D3	12	GADD45	0.350261	0.000584852
39	D3	13	GADD45	0.351776	-0.00164151
39	D3	14	GADD45	0.355447	-0.00171278
39	D3	15	GADD45	0.360269	-0.000632305
39	D3	16	GADD45	0.363058	-0.0015859
39	D3	17	GADD45	0.367228	-0.00115765
39	D3	18	GADD45	0.373393	0.00126536
39	D3	19	GADD45	0.383092	0.00722209
39	D3	20	GADD45	0.397486	0.0178746
39	D3	21	GADD45	0.420655	0.0373018
39	D3	22	GADD45	0.465841	0.0787449
39	D3	23	GADD45	0.552898	0.162061
39	D3	24	GADD45	0.711229	0.316649
39	D3	25	GADD45	0.981123	0.582801
39	D3	26	GADD45	1.38854	0.986473
39	D3	27	GADD45	1.88485	1.47904
39	D3	28	GADD45	2.39725	1.9877
39	D3	29	GADD45	2.90327	2.48998
39	D3	30	GADD45	3.39779	2.98076
39	D3	31	GADD45	3.85795	3.43718
39	D3	32	GADD45	4.27568	3.85116
39	D3	33	GADD45	4.64167	4.21342
39	D3	34	GADD45	4.96745	4.53545
39	D3	35	GADD45	5.24717	4.81143
39	D3	36	GADD45	5.49721	5.05773
39	D3	37	GADD45	5.71686	5.27364
39	D3	38	GADD45	5.91337	5.4664
39	D3	39	GADD45	6.09011	5.6394
39	D3	40	GADD45	6.22873	5.77428
40	D4	1	GADD45	0.382001	-0.0381655
40	D4	2	GADD45	0.39579	-0.0298285
40	D4	3	GADD45	0.420007	-0.0110636
40	D4	4	GADD45	0.434751	-0.0017719
40	D4	5	GADD45	0.442364	0.000388973
40	D4	6	GADD45	0.450048	0.00262134
40	D4	7	GADD45	0.456872	0.00399311
40	D4	8	GADD45	0.463208	0.00487797
40	D4	9	GADD45	0.468642	0.0048594
40	D4	10	GADD45	0.472311	0.0030763
40	D4	11	GADD45	0.476978	0.00229145
40	D4	12	GADD45	0.480522	0.000384013
40	D4	13	GADD45	0.483443	-0.00214725
40	D4	14	GADD45	0.491123	8.07416e-05
40	D4	15	GADD45	0.494847	-0.00164714
40	D4	16	GADD45	0.4981	-0.0038467
40	D4	17	GADD45	0.505302	-0.00209668
40	D4	18	GADD45	0.515769	0.00291857
40	D4	19	GADD45	0.530474	0.0121713
40	D4	20	GADD45	0.557682	0.0339276
40	D4	21	GADD45	0.606888	0.0776817
40	D4	22	GADD45	0.698711	0.164053
40	D4	23	GADD45	0.862496	0.322385
40	D4	24	GADD45	1.14428	0.598717
40	D4	25	GADD45	1.55238	1.00136
40	D4	26	GADD45	2.02632	1.46985
40	D4	27	GADD45	2.50484	1.94293
40	D4	28	GADD45	2.98161	2.41424
40	D4	29	GADD45	3.4493	2.87648
40	D4	30	GADD45	3.87845	3.30017
40	D4	31	GADD45	4.26438	3.68066
40	D4	32	GADD45	4.605	4.01582
40	D4	33	GADD45	4.9038	4.30917
40	D4	34	GADD45	5.17249	4.57241
40	D4	35	GADD45	5.40863	4.8031
40	D4	36	GADD45	5.61346	5.00247
40	D4	37	GADD45	5.79668	5.18024
40	D4	38	GADD45	5.96029	5.3384
40	D4	39	GADD45	6.10817	5.48083
40	D4	40	GADD45	6.22599	5.59319
41	D5	1	GADD45	0.185455	0.00960767
41	D5	2	GADD45	0.185219	0.0084584
41	D5	3	GADD45	0.18287	0.0051953
41	D5	4	GADD45	0.182621	0.00403286
41	D5	5	GADD45	0.183908	0.00440526
41	D5	6	GADD45	0.185488	0.00507158
41	D5	7	GADD45	0.185262	0.00393239
41	D5	8	GADD45	0.183715	0.00147148
41	D5	9	GADD45	0.183363	0.000205074
41	D5	10	GADD45	0.184172	0.00010032
41	D5	11	GADD45	0.185776	0.000790662
41	D5	12	GADD45	0.185893	-5.77402e-06
41	D5	13	GADD45	0.185648	-0.00116446
41	D5	14	GADD45	0.186099	-0.00162735
41	D5	15	GADD45	0.186131	-0.00250894
41	D5	16	GADD45	0.186553	-0.00300098
41	D5	17	GADD45	0.187247	-0.00322069
41	D5	18	GADD45	0.18756	-0.00382169
41	D5	19	GADD45	0.188858	-0.00343719
41	D5	20	GADD45	0.188433	-0.0047767
41	D5	21	GADD45	0.18835	-0.00577311
41	D5	22	GADD45	0.190048	-0.00498861
41	D5	23	GADD45	0.191602	-0.00434878
41	D5	24	GADD45	0.19289	-0.00397405
41	D5	25	GADD45	0.193635	-0.00414298
41	D5	26	GADD45	0.197363	-0.0013293
41	D5	27	GADD45	0.198775	-0.000831
41	D5	28	GADD45	0.198963	-0.0015564
41	D5	29	GADD45	0.199428	-0.00200592
41	D5	30	GADD45	0.20325	0.000902336
41	D5	31	GADD45	0.20472	0.00145855
41	D5	32	GADD45	0.206427	0.00225189
41	D5	33	GADD45	0.20734	0.0022518
41	D5	34	GADD45	0.210495	0.00449278
41	D5	35	GADD45	0.210463	0.00354661
41	D5	36	GADD45	0.210048	0.0022177
41	D5	37	GADD45	0.212214	0.00347062
41	D5	38	GADD45	0.213687	0.00402935
41	D5	39	GADD45	0.213259	0.00268734
41	D5	40	GADD45	0.213635	0.00215005
42	D6	1	MCM6	0.437303	-0.0436304
42	D6	2	MCM6	0.455332	-0.0312977
42	D6	3	MCM6	0.485438	-0.00688738
42	D6	4	MCM6	0.496495	-0.00152655
42	D6	5	MCM6	0.503862	0.000145209
42	D6	6	MCM6	0.511735	0.0023228
42	D6	7	MCM6	0.517729	0.002621
42	D6	8	MCM6	0.52479	0.00398564
42	D6	9	MCM6	0.530251	0.00375085
42	D6	10	MCM6	0.53397	0.00177412
42	D6	11	MCM6	0.53847	0.000578622
42	D6	12	MCM6	0.544369	0.00078157
42	D6	13	MCM6	0.546983	-0.0022997
42	D6	14	MCM6	0.551759	-0.00321964
42	D6	15	MCM6	0.558648	-0.00202654
42	D6	16	MCM6	0.56846	0.00208981
42	D6	17	MCM6	0.585828	0.0137621
42	D6	18	MCM6	0.613263	0.0355012
42	D6	19	MCM6	0.662041	0.078583
42	D6	20	MCM6	0.749923	0.16077
42	D6	21	MCM6	0.912081	0.317232
42	D6	22	MCM6	1.19843	0.597883
42	D6	23	MCM6	1.66192	1.05568
42	D6	24	MCM6	2.28605	1.67411
42	D6	25	MCM6	2.95912	2.34149
42	D6	26	MCM6	3.5914	2.96808
42	D6	27	MCM6	4.18597	3.55695
42	D6	28	MCM6	4.74054	4.10582
42	D6	29	MCM6	5.22991	4.58949
42	D6	30	MCM6	5.65473	5.00862
42	D6	31	MCM6	6.01836	5.36655
42	D6	32	MCM6	6.33908	5.68158
42	D6	33	MCM6	6.61263	5.94943
42	D6	34	MCM6	6.85577	6.18687
42	D6	35	MCM6	7.06763	6.39304
42	D6	36	MCM6	7.25741	6.57712
42	D6	37	MCM6	7.41744	6.73146
42	D6	38	MCM6	7.5521	6.86042
42	D6	39	MCM6	7.66533	6.96796
42	D6	40	MCM6	7.75139	7.04832
43	D7	1	MCM6	0.511329	-0.0448777
43	D7	2	MCM6	0.527858	-0.0339427
43	D7	3	MCM6	0.556705	-0.0106903
43	D7	4	MCM6	0.572717	-0.000271744
43	D7	5	MCM6	0.580122	0.00153965
43	D7	6	MCM6	0.585139	0.000962619
43	D7	7	MCM6	0.593357	0.00358618
43	D7	8	MCM6	0.599878	0.00451393
43	D7	9	MCM6	0.605657	0.00469835
43	D7	10	MCM6	0.610625	0.00407251
43	D7	11	MCM6	0.613527	0.00138083
43	D7	12	MCM6	0.617734	-6.28501e-06
43	D7	13	MCM6	0.621403	-0.00193115
43	D7	14	MCM6	0.625658	-0.00326927
43	D7	15	MCM6	0.629936	-0.00458534
43	D7	16	MCM6	0.639461	-0.000654168
43	D7	17	MCM6	0.652808	0.00709891
43	D7	18	MCM6	0.67382	0.0225164
43	D7	19	MCM6	0.714164	0.0572673
43	D7	20	MCM6	0.786849	0.124358
43	D7	21	MCM6	0.917772	0.249687
43	D7	22	MCM6	1.14961	0.475928
43	D7	23	MCM6	1.55142	0.872146
43	D7	24	MCM6	2.13963	1.45476
43	D7	25	MCM6	2.82832	2.13786
43	D7	26	MCM6	3.50396	2.8079
43	D7	27	MCM6	4.13634	3.43469
43	D7	28	MCM6	4.72499	4.01775
43	D7	29	MCM6	5.24542	4.53258
43	D7	30	MCM6	5.70032	4.98189
43	D7	31	MCM6	6.09446	5.37043
43	D7	32	MCM6	6.43825	5.70863
43	D7	33	MCM6	6.73389	5.99868
43	D7	34	MCM6	6.99437	6.25356
43	D7	35	MCM6	7.21417	6.46777
43	D7	36	MCM6	7.40824	6.65624
43	D7	37	MCM6	7.58257	6.82498
43	D7	38	MCM6	7.72455	6.96136
43	D7	39	MCM6	7.84399	7.07522
43	D7	40	MCM6	7.93041	7.15604
44	D8	1	MCM6	0.452394	-0.0332887
44	D8	2	MCM6	0.465857	-0.0260409
44	D8	3	MCM6	0.487313	-0.0108009
44	D8	4	MCM6	0.502263	-0.00206555
44	D8	5	MCM6	0.512514	0.00196942
44	D8	6	MCM6	0.521283	0.0045234
44	D8	7	MCM6	0.526608	0.00363288
44	D8	8	MCM6	0.532091	0.00290109
44	D8	9	MCM6	0.53923	0.00382476
44	D8	10	MCM6	0.544953	0.00333247
44	D8	11	MCM6	0.549683	0.00184686
44	D8	12	MCM6	0.555153	0.00110172
44	D8	13	MCM6	0.558502	-0.00176523
44	D8	14	MCM6	0.562265	-0.00421721
44	D8	15	MCM6	0.568414	-0.00428375
44	D8	16	MCM6	0.578198	-0.000714767
44	D8	17	MCM6	0.598722	0.0135934
44	D8	18	MCM6	0.633658	0.0423146
44	D8	19	MCM6	0.687386	0.0898265
44	D8	20	MCM6	0.788979	0.185204
44	D8	21	MCM6	0.968799	0.358809
44	D8	22	MCM6	1.29162	0.675416
44	D8	23	MCM6	1.80577	1.18335
44	D8	24	MCM6	2.46948	1.84085
44	D8	25	MCM6	3.15824	2.52338
44	D8	26	MCM6	3.80569	3.16463
44	D8	27	MCM6	4.41392	3.76664
44	D8	28	MCM6	4.97562	4.32212
44	D8	29	MCM6	5.469	4.80929
44	D8	30	MCM6	5.89095	5.22503
44	D8	31	MCM6	6.2589	5.58675
44	D8	32	MCM6	6.58309	5.90473
44	D8	33	MCM6	6.86646	6.18189
44	D8	34	MCM6	7.11628	6.42549
44	D8	35	MCM6	7.33084	6.63383
44	D8	36	MCM6	7.52207	6.81885
44	D8	37	MCM6	7.68407	6.97464
44	D8	38	MCM6	7.82245	7.1068
44	D8	39	MCM6	7.94602	7.22416
44	D8	40	MCM6	8.04348	7.3154
45	D9	1	MCM6	0.369299	-0.00704042
45	D9	2	MCM6	0.372335	-0.00759955
45	D9	3	MCM6	0.380754	-0.0027753
45	D9	4	MCM6	0.386499	-0.000624236
45	D9	5	MCM6	0.391675	0.000956951
45	D9	6	MCM6	0.394646	0.000333719
45	D9	7	MCM6	0.398882	0.00097491
45	D9	8	MCM6	0.401989	0.000487696
45	D9	9	MCM6	0.407065	0.00196928
45	D9	10	MCM6	0.409577	0.00088635
45	D9	11	MCM6	0.412649	0.000363701
45	D9	12	MCM6	0.417	0.0011207
45	D9	13	MCM6	0.418272	-0.00120132
45	D9	14	MCM6	0.421451	-0.0016176
45	D9	15	MCM6	0.425128	-0.00153488
45	D9	16	MCM6	0.430917	0.000660027
45	D9	17	MCM6	0.43769	0.00383793
45	D9	18	MCM6	0.450594	0.013148
45	D9	19	MCM6	0.473087	0.0320465
45	D9	20	MCM6	0.515055	0.0704194
45	D9	21	MCM6	0.591284	0.143054
45	D9	22	MCM6	0.731397	0.279573
45	D9	23	MCM6	0.985486	0.530067
45	D9	24	MCM6	1.42086	0.961844
45	D9	25	MCM6	2.0515	1.58889
45	D9	26	MCM6	2.78673	2.32052
45	D9	27	MCM6	3.49491	3.02511
45	D9	28	MCM6	4.15648	3.68309
45	D9	29	MCM6	4.76341	4.28642
45	D9	30	MCM6	5.30472	4.82414
45	D9	31	MCM6	5.77547	5.2913
45	D9	32	MCM6	6.18234	5.69457
45	D9	33	MCM6	6.52948	6.03812
45	D9	34	MCM6	6.83859	6.34363
45	D9	35	MCM6	7.0975	6.59894
45	D9	36	MCM6	7.32167	6.81952
45	D9	37	MCM6	7.51899	7.01324
45	D9	38	MCM6	7.68791	7.17857
45	D9	39	MCM6	7.8295	7.31657
45	D9	40	MCM6	7.93909	7.42256
46	D10	1	MCM6	0.308149	0.00497201
46	D10	2	MCM6	0.310028	0.00593678
46	D10	3	MCM6	0.309018	0.00401314
46	D10	4	MCM6	0.309098	0.00317841
46	D10	5	MCM6	0.310126	0.0032928
46	D10	6	MCM6	0.310363	0.00261537
46	D10	7	MCM6	0.311109	0.00244765
46	D10	8	MCM6	0.311903	0.00232767
46	D10	9	MCM6	0.312574	0.00208431
46	D10	10	MCM6	0.313038	0.0016352
46	D10	11	MCM6	0.312228	-8.89794e-05
46	D10	12	MCM6	0.31215	-0.0010816
46	D10	13	MCM6	0.312511	-0.00163398
46	D10	14	MCM6	0.311284	-0.00377491
46	D10	15	MCM6	0.311811	-0.00416266
46	D10	16	MCM6	0.31529	-0.00159733
46	D10	17	MCM6	0.31576	-0.00204084
46	D10	18	MCM6	0.315335	-0.00337979
46	D10	19	MCM6	0.315745	-0.00388467
46	D10	20	MCM6	0.317838	-0.00270485
46	D10	21	MCM6	0.316578	-0.00487919
46	D10	22	MCM6	0.316849	-0.00552249
46	D10	23	MCM6	0.320359	-0.00292626
46	D10	24	MCM6	0.323761	-0.000438381
46	D10	25	MCM6	0.324214	-0.000899058
46	D10	26	MCM6	0.325022	-0.00100488
46	D10	27	MCM6	0.325761	-0.00118074
46	D10	28	MCM6	0.326547	-0.00130843
46	D10	29	MCM6	0.3307	0.00193118
46	D10	30	MCM6	0.331842	0.00215887
46	D10	31	MCM6	0.333901	0.00330398
46	D10	32	MCM6	0.334719	0.00320751
46	D10	33	MCM6	0.336248	0.00382318
46	D10	34	MCM6	0.336404	0.00306462
46	D10	35	MCM6	0.333582	-0.000671538
46	D10	36	MCM6	0.333449	-0.00171875
46	D10	37	MCM6	0.338428	0.00234677
46	D10	38	MCM6	0.339312	0.00231682
46	D10	39	MCM6	0.339061	0.00115186
46	D10	40	MCM6	0.338228	-0.000595507
47	D11	1	Actin	0.402616	-0.0121074
47	D11	2	Actin	0.415205	-0.00982223
47	D11	3	Actin	0.43474	-0.000590943
47	D11	4	Actin	0.448262	0.00262668
47	D11	5	Actin	0.456196	0.000256995
47	D11	6	Actin	0.463468	-0.00277529
47	D11	7	Actin	0.475766	-0.000780899
47	D11	8	Actin	0.486123	-0.000728073
47	D11	9	Actin	0.499146	0.00199152
47	D11	10	Actin	0.514649	0.00718996
47	D11	11	Actin	0.533215	0.0154522
47	D11	12	Actin	0.569734	0.0416678
47	D11	13	Actin	0.638364	0.099994
47	D11	14	Actin	0.758241	0.209567
47	D11	15	Actin	0.963266	0.404288
47	D11	16	Actin	1.27931	0.710029
47	D11	17	Actin	1.69161	1.11202
47	D11	18	Actin	2.1409	1.55101
47	D11	19	Actin	2.58913	1.98894
47	D11	20	Actin	3.05365	2.44315
47	D11	21	Actin	3.52609	2.90528
47	D11	22	Actin	3.98911	3.358
47	D11	23	Actin	4.4284	3.78699
47	D11	24	Actin	4.82866	4.17695
47	D11	25	Actin	5.18901	4.52699
47	D11	26	Actin	5.51584	4.84352
47	D11	27	Actin	5.8047	5.12207
47	D11	28	Actin	6.07139	5.37846
47	D11	29	Actin	6.30679	5.60356
47	D11	30	Actin	6.51684	5.8033
47	D11	31	Actin	6.71602	5.99218
47	D11	32	Actin	6.8959	6.16176
47	D11	33	Actin	7.05925	6.3148
47	D11	34	Actin	7.21084	6.45609
47	D11	35	Actin	7.34785	6.5828
47	D11	36	Actin	7.47332	6.69796
47	D11	37	Actin	7.58991	6.80425
47	D11	38	Actin	7.69952	6.90355
47	D11	39	Actin	7.79891	6.99264
47	D11	40	Actin	7.87681	7.06023
48	D12	1	Actin	0.444568	-0.0277867
48	D12	2	Actin	0.463036	-0.0209465
48	D12	3	Actin	0.493645	-0.00196496
48	D12	4	Actin	0.510682	0.00344349
48	D12	5	Actin	0.519158	0.000291481
48	D12	6	Actin	0.527443	-0.00305191
48	D12	7	Actin	0.542934	0.000811071
48	D12	8	Actin	0.554199	0.000448563
48	D12	9	Actin	0.565893	0.000513719
48	D12	10	Actin	0.576516	-0.000491445
48	D12	11	Actin	0.600007	0.0113721
48	D12	12	Actin	0.630451	0.0301876
48	D12	13	Actin	0.690066	0.0781751
48	D12	14	Actin	0.803182	0.179663
48	D12	15	Actin	0.992903	0.357755
48	D12	16	Actin	1.29852	0.651742
48	D12	17	Actin	1.71654	1.05814
48	D12	18	Actin	2.18933	1.51929
48	D12	19	Actin	2.6685	1.98684
48	D12	20	Actin	3.15204	2.45875
48	D12	21	Actin	3.65553	2.95061
48	D12	22	Actin	4.15642	3.43987
48	D12	23	Actin	4.62669	3.89852
48	D12	24	Actin	5.06286	4.32306
48	D12	25	Actin	5.46431	4.71289
48	D12	26	Actin	5.82437	5.06131
48	D12	27	Actin	6.15168	5.377
48	D12	28	Actin	6.44747	5.66116
48	D12	29	Actin	6.70962	5.91168
48	D12	30	Actin	6.93227	6.1227
48	D12	31	Actin	7.14193	6.32073
48	D12	32	Actin	7.34112	6.5083
48	D12	33	Actin	7.52517	6.68071
48	D12	34	Actin	7.69038	6.8343
48	D12	35	Actin	7.83685	6.96915
48	D12	36	Actin	7.97028	7.09094
48	D12	37	Actin	8.0988	7.20784
48	D12	38	Actin	8.21335	7.31076
48	D12	39	Actin	8.32889	7.41467
48	D12	40	Actin	8.41754	7.49169
49	E1	1	SOD2	0.402129	-0.0306641
49	E1	2	SOD2	0.41783	-0.0215901
49	E1	3	SOD2	0.440681	-0.00536534
49	E1	4	SOD2	0.450287	-0.00238673
49	E1	5	SOD2	0.456634	-0.00266606
49	E1	6	SOD2	0.467545	0.0016178
49	E1	7	SOD2	0.476766	0.00421303
49	E1	8	SOD2	0.485258	0.00607828
49	E1	9	SOD2	0.489507	0.00370025
49	E1	10	SOD2	0.495974	0.0035407
49	E1	11	SOD2	0.500338	0.00127821
49	E1	12	SOD2	0.503323	-0.00236333
49	E1	13	SOD2	0.508519	-0.00379484
49	E1	14	SOD2	0.515088	-0.00385199
49	E1	15	SOD2	0.525478	-8.87147e-05
49	E1	16	SOD2	0.544589	0.0123955
49	E1	17	SOD2	0.581958	0.043138
49	E1	18	SOD2	0.656745	0.111298
49	E1	19	SOD2	0.789169	0.237095
49	E1	20	SOD2	1.02491	0.466206
49	E1	21	SOD2	1.43879	0.873466
49	E1	22	SOD2	2.05211	1.48016
49	E1	23	SOD2	2.79183	2.21325
49	E1	24	SOD2	3.52463	2.93942
49	E1	25	SOD2	4.20964	3.61781
49	E1	26	SOD2	4.83868	4.24022
49	E1	27	SOD2	5.39307	4.78799
49	E1	28	SOD2	5.88048	5.26877
49	E1	29	SOD2	6.29484	5.6765
49	E1	30	SOD2	6.64789	6.02293
49	E1	31	SOD2	6.94479	6.31319
49	E1	32	SOD2	7.2182	6.57998
49	E1	33	SOD2	7.45616	6.81132
49	E1	34	SOD2	7.65518	7.0037
49	E1	35	SOD2	7.81854	7.16044
49	E1	36	SOD2	7.97337	7.30864
49	E1	37	SOD2	8.10499	7.43364
[truncated: 1,883 more rows]

## Sheet: Results
Block Type	96-Well 0.1-mL Block
Calibration Background is expired	No
Calibration Background performed on	01-14-2022
Calibration Pure Dye ABY is expired	No
Calibration Pure Dye ABY performed on	01-14-2022
Calibration Pure Dye FAM is expired	No
Calibration Pure Dye FAM performed on	01-14-2022
Calibration Pure Dye JUN is expired	No
Calibration Pure Dye JUN performed on	01-14-2022
Calibration Pure Dye NED is expired	No
Calibration Pure Dye NED performed on	01-14-2022
Calibration Pure Dye ROX is expired	No
Calibration Pure Dye ROX performed on	01-14-2022
Calibration Pure Dye SYBR is expired	No
Calibration Pure Dye SYBR performed on	01-14-2022
Calibration Pure Dye TAMRA is expired	No
Calibration Pure Dye TAMRA performed on	01-14-2022
Calibration Pure Dye VIC is expired	No
Calibration Pure Dye VIC performed on	01-14-2022
Calibration ROI is expired	No
Calibration ROI performed on	01-14-2022
Calibration Uniformity is expired	No
Calibration Uniformity performed on	01-14-2022
Chemistry	SYBR_GREEN
Date Created	2023-02-24 12:04:52 PM KST
Experiment Barcode
Experiment Comment
Experiment File Name	D:\Users\GI-SSH\2023\230224\2023-02-24_091354.eds
Experiment Name	2023-02-24_091354
Experiment Run End Time	2023-02-24 11:49:57 AM KST
Experiment Type	Standard Curve
Instrument Name	272313269
Instrument Serial Number	272313269
Instrument Type	QuantStudio™ 3 System
Passive Reference	ROX
Post-read Stage/Step
Pre-read Stage/Step
Quantification Cycle Method	Ct
Signal Smoothing On	true
Stage where Melt Analysis is performed	Stage3
Stage/ Cycle where Ct Analysis is performed	Stage2, Step2
User Name
Well	Well Position	Omit	Sample Name	Target Name	Task	Reporter	Quencher	CT	Ct Mean	Ct SD	Quantity	Quantity Mean	Quantity SD	Y-Intercept	R(superscript 2)	Slope	Efficiency	Automatic Ct Threshold	Ct Threshold	Automatic Baseline	Baseline Start	Baseline End	Amp Status	Comments	Cq Conf	CQCONF	EXPFAIL	MTP	NOAMP	Tm1	Tm2	Tm3	Tm4
1	A1	FALSE	Hep3B_Control	CDKN1B	UNKNOWN	SYBR	None	23.8203	23.7555	0.091605								TRUE	0.490028	TRUE	3	18	Amp		0.942709	N	N	N	N	80.5179
2	A2	FALSE	Hep3B_SOR	CDKN1B	UNKNOWN	SYBR	None	24.3069	24.3287	0.0308367								TRUE	0.490028	TRUE	3	18	Amp		0.969212	N	N	N	N	80.5179
3	A3	FALSE	Hep3B_WAY	CDKN1B	UNKNOWN	SYBR	None	24.1465	24.1498	0.0046665								TRUE	0.490028	TRUE	3	18	Amp		0.959964	N	N	N	N	80.6473
4	A4	FALSE	Hep3B_SOR,WAY	CDKN1B	UNKNOWN	SYBR	None	23.2232	23.288	0.0915996								TRUE	0.490028	TRUE	3	17	Amp		0.945384	N	N	N	N	80.6473
5	A5	FALSE	Primer only	CDKN1B	UNKNOWN	SYBR	None	Undetermined										TRUE	0.490028	TRUE	3	39	No Amp		0	Y	Y	Y	N	92.8118	88.5689
6	A6	FALSE	Hep3B_Control	MCM3	UNKNOWN	SYBR	None	22.0104	21.7483	0.370683								TRUE	0.26634	TRUE	3	16	Amp		0.970571	N	N	Y	N	78.6687	92.3875
7	A7	FALSE	Hep3B_SOR	MCM3	UNKNOWN	SYBR	None	21.6027	21.6829	0.113523								TRUE	0.26634	TRUE	3	16	Amp		0.9411	N	N	N	N	78.3927
8	A8	FALSE	Hep3B_WAY	MCM3	UNKNOWN	SYBR	None	21.0731	21.1528	0.112761								TRUE	0.26634	TRUE	3	15	Amp		0.93305	N	N	N	N	78.5341
9	A9	FALSE	Hep3B_SOR,WAY	MCM3	UNKNOWN	SYBR	None	22.3227	22.3647	0.0593792								TRUE	0.26634	TRUE	3	16	Amp		0.972258	N	N	N	N	78.4829
10	A10	FALSE	Primer only	MCM3	UNKNOWN	SYBR	None	Undetermined										TRUE	0.26634	TRUE	3	25	No Amp		0	Y	N	Y	Y	79.4705	83.8442	86.6659	76.2255
11	A11	FALSE	Hep3B_Control	Actin	UNKNOWN	SYBR	None	14.3959	14.4285	0.0461309								TRUE	0.299256	TRUE	3	9	Amp		0.873327	N	N	N	N	83.5818
12	A12	FALSE	Hep3B_SOR	Actin	UNKNOWN	SYBR	None	14.9542	14.978	0.0336966								TRUE	0.299256	TRUE	3	10	Amp		0.903888	N	N	N	N	83.5818
13	B1	FALSE	Hep3B_Control	CDKN1B	UNKNOWN	SYBR	None	23.6907	23.7555	0.091605								TRUE	0.490028	TRUE	3	18	Amp		0.953574	N	N	N	N	80.5179
14	B2	FALSE	Hep3B_SOR	CDKN1B	UNKNOWN	SYBR	None	24.3505	24.3287	0.0308367								TRUE	0.490028	TRUE	3	18	Amp		0.963561	N	N	N	N	80.3764
15	B3	FALSE	Hep3B_WAY	CDKN1B	UNKNOWN	SYBR	None	24.1531	24.1498	0.0046665								TRUE	0.490028	TRUE	3	18	Amp		0.962492	N	N	N	N	80.6473
16	B4	FALSE	Hep3B_SOR,WAY	CDKN1B	UNKNOWN	SYBR	None	23.3528	23.288	0.0915996								TRUE	0.490028	TRUE	3	17	Amp		0.939535	N	N	N	N	80.5059
17	B5	FALSE	Primer only	CDKN1B	UNKNOWN	SYBR	None	Undetermined										TRUE	0.490028	TRUE	3	39	No Amp		0	Y	Y	Y	Y	82.6288	77.113	93.0947	89.276
18	B6	FALSE	Hep3B_Control	MCM3	UNKNOWN	SYBR	None	21.4862	21.7483	0.370683								TRUE	0.26634	TRUE	3	16	Amp		0.942094	N	N	N	N	78.3858
19	B7	FALSE	Hep3B_SOR	MCM3	UNKNOWN	SYBR	None	21.7632	21.6829	0.113523								TRUE	0.26634	TRUE	3	17	Amp		0.955041	N	N	N	N	78.5341
20	B8	FALSE	Hep3B_WAY	MCM3	UNKNOWN	SYBR	None	21.2325	21.1528	0.112761								TRUE	0.26634	TRUE	3	16	Amp		0.935	N	N	N	N	78.5341
21	B9	FALSE	Hep3B_SOR,WAY	MCM3	UNKNOWN	SYBR	None	22.4067	22.3647	0.0593792								TRUE	0.26634	TRUE	3	17	Amp		0.973537	N	N	N	N	78.4829
22	B10	FALSE	Primer only	MCM3	UNKNOWN	SYBR	None	Undetermined										TRUE	0.26634	TRUE	3	39	No Amp		0	Y	Y	Y	Y	76.9309	82.5744	92.5915	86.6659
23	B11	FALSE	Hep3B_Control	Actin	UNKNOWN	SYBR	None	14.4611	14.4285	0.0461309								TRUE	0.299256	TRUE	3	9	Amp		0.854116	N	N	N	N	83.5818
24	B12	FALSE	Hep3B_SOR	Actin	UNKNOWN	SYBR	None	15.0018	14.978	0.0336966								TRUE	0.299256	TRUE	3	10	Amp		0.891901	N	N	N	N	83.4406
25	C1	FALSE	Hep3B_Control	GADD45	UNKNOWN	SYBR	None	23.9744	23.961	0.0190167								TRUE	0.318707	TRUE	3	18	Amp		0.955918	N	N	N	N	82.7818
26	C2	FALSE	Hep3B_SOR	GADD45	UNKNOWN	SYBR	None	24.0591	24.0246	0.0487245								TRUE	0.318707	TRUE	3	18	Amp		0.964787	N	N	N	N	82.6403
27	C3	FALSE	Hep3B_WAY	GADD45	UNKNOWN	SYBR	None	24.0485	24.0067	0.0592416								TRUE	0.318707	TRUE	3	19	Amp		0.935413	N	N	N	N	82.91
28	C4	FALSE	Hep3B_SOR,WAY	GADD45	UNKNOWN	SYBR	None	23.2318	23.0981	0.189156								TRUE	0.318707	TRUE	3	18	Amp		0.8937	N	N	N	N	82.7686
29	C5	FALSE	Primer only	GADD45	UNKNOWN	SYBR	None	Undetermined										TRUE	0.318707	TRUE	3	39	No Amp		0	Y	Y	Y	Y	77.113	82.6288	92.6704	69.3343
30	C6	FALSE	Hep3B_Control	MCM6	UNKNOWN	SYBR	None	21.5143	21.5294	0.021358								TRUE	0.458714	TRUE	3	16	Amp		0.948623	N	N	N	N	78.6687
31	C7	FALSE	Hep3B_SOR	MCM6	UNKNOWN	SYBR	None	22.1372	22.0306	0.150655								TRUE	0.458714	TRUE	3	16	Amp		0.883462	N	N	N	N	78.5341
32	C8	FALSE	Hep3B_WAY	MCM6	UNKNOWN	SYBR	None	21.3158	21.3265	0.0151661								TRUE	0.458714	TRUE	3	15	Amp		0.947255	N	N	N	N	78.5341
33	C9	FALSE	Hep3B_SOR,WAY	MCM6	UNKNOWN	SYBR	None	22.696	22.7247	0.0405028								TRUE	0.458714	TRUE	3	16	Amp		0.978307	N	N	N	N	78.624
34	C10	FALSE	Primer only	MCM6	UNKNOWN	SYBR	None	Undetermined										TRUE	0.458714	TRUE	3	39	No Amp		0	Y	Y	Y	Y	78.7651	92.8737	86.1016	75.6612
35	C11	FALSE	Hep3B_WAY	Actin	UNKNOWN	SYBR	None	14.2682	14.3818	0.160625								TRUE	0.299256	TRUE	3	9	Amp		0.848825	N	N	N	N	83.4406
36	C12	FALSE	Hep3B_SOR,WAY	Actin	UNKNOWN	SYBR	None	14.545	14.6269	0.115782								TRUE	0.299256	TRUE	3	9	Amp		0.851479	N	N	N	N	83.5818
37	D1	FALSE	Hep3B_Control	GADD45	UNKNOWN	SYBR	None	23.9475	23.961	0.0190167								TRUE	0.318707	TRUE	3	18	Amp		0.953733	N	N	N	N	82.7818
38	D2	FALSE	Hep3B_SOR	GADD45	UNKNOWN	SYBR	None	23.9901	24.0246	0.0487245								TRUE	0.318707	TRUE	3	18	Amp		0.96335	N	N	N	N	82.6403
39	D3	FALSE	Hep3B_WAY	GADD45	UNKNOWN	SYBR	None	23.9648	24.0067	0.0592416								TRUE	0.318707	TRUE	3	18	Amp		0.961191	N	N	N	N	82.91
40	D4	FALSE	Hep3B_SOR,WAY	GADD45	UNKNOWN	SYBR	None	22.9643	23.0981	0.189156								TRUE	0.318707	TRUE	3	17	Amp		0.939257	N	N	N	N	82.91
41	D5	FALSE	Primer only	GADD45	UNKNOWN	SYBR	None	Undetermined										TRUE	0.318707	TRUE	3	39	No Amp		0	Y	Y	Y	Y	77.9616	92.8118	64.1013	88.0032
42	D6	FALSE	Hep3B_Control	MCM6	UNKNOWN	SYBR	None	21.5445	21.5294	0.021358								TRUE	0.458714	TRUE	3	15	Amp		0.944851	N	N	N	N	78.5273
43	D7	FALSE	Hep3B_SOR	MCM6	UNKNOWN	SYBR	None	21.9241	22.0306	0.150655								TRUE	0.458714	TRUE	3	15	Amp		0.946734	N	N	N	N	78.5341
44	D8	FALSE	Hep3B_WAY	MCM6	UNKNOWN	SYBR	None	21.3372	21.3265	0.0151661								TRUE	0.458714	TRUE	3	15	Amp		0.948059	N	N	N	N	78.5341
45	D9	FALSE	Hep3B_SOR,WAY	MCM6	UNKNOWN	SYBR	None	22.7533	22.7247	0.0405028								TRUE	0.458714	TRUE	3	16	Amp		0.975533	N	N	N	N	78.4829
46	D10	FALSE	Primer only	MCM6	UNKNOWN	SYBR	None	Undetermined										TRUE	0.458714	TRUE	3	39	No Amp		0	Y	Y	Y	Y	92.4504	73.827	86.6659	82.8566
47	D11	FALSE	Hep3B_WAY	Actin	UNKNOWN	SYBR	None	14.4954	14.3818	0.160625								TRUE	0.299256	TRUE	3	9	Amp		0.852806	N	N	N	N	83.2994
48	D12	FALSE	Hep3B_SOR,WAY	Actin	UNKNOWN	SYBR	None	14.7087	14.6269	0.115782								TRUE	0.299256	TRUE	3	10	Amp		0.835115	N	N	N	N	83.4406
49	E1	FALSE	Hep3B_Control	SOD2	UNKNOWN	SYBR	None	19.9321	19.9424	0.0145349								TRUE	0.451114	TRUE	3	14	Amp		0.950435	N	N	N	N	80.3764
50	E2	FALSE	Hep3B_SOR	SOD2	UNKNOWN	SYBR	None	20.9539	20.963	0.0128423								TRUE	0.451114	TRUE	3	15	Amp		0.949933	N	N	N	N	80.3764
51	E3	FALSE	Hep3B_WAY	SOD2	UNKNOWN	SYBR	None	20.2473	20.3307	0.11781								TRUE	0.451114	TRUE	3	14	Amp		0.961624	N	N	N	N	80.6473
52	E4	FALSE	Hep3B_SOR,WAY	SOD2	UNKNOWN	SYBR	None	20.0167	20.0588	0.0595653								TRUE	0.451114	TRUE	3	14	Amp		0.943266	N	N	N	N	80.6473
53	E5	FALSE	Primer only	SOD2	UNKNOWN	SYBR	None	Undetermined										TRUE	0.451114	TRUE	3	39	No Amp		0	Y	Y	Y	Y	78.3858	92.3875	68.7685	88.0032
54	E6	FALSE	Hep3B_Control	CDK1	UNKNOWN	SYBR	None	21.5361	21.5241	0.0170435								TRUE	0.243129	TRUE	3	16	Amp		0.907699	N	N	N	N	76.8301
55	E7	FALSE	Hep3B_SOR	CDK1	UNKNOWN	SYBR	None	22.0063	21.9551	0.0723901								TRUE	0.243129	TRUE	3	17	Amp		0.94044	N	N	N	N	76.8364
56	E8	FALSE	Hep3B_WAY	CDK1	UNKNOWN	SYBR	None	21.8335	21.8112	0.0315407								TRUE	0.243129	TRUE	3	17	Amp		0.927056	N	N	N	N	76.8364
57	E9	FALSE	Hep3B_SOR,WAY	CDK1	UNKNOWN	SYBR	None	23.0726	23.0502	0.0316634								TRUE	0.243129	TRUE	3	18	Amp		0.962388	N	N	N	N	76.7899
58	E10	FALSE	Primer only	CDK1	UNKNOWN	SYBR	None	Undetermined										TRUE	0.243129	TRUE	3	39	No Amp		0	Y	Y	Y	Y	77.3542	82.1511	92.4504	86.807
59	E11	FALSE	Primer only	Actin	UNKNOWN	SYBR	None	Undetermined										TRUE	0.299256	TRUE	3	39	No Amp		0	Y	Y	N	N	92.1955
61	F1	FALSE	Hep3B_Control	SOD2	UNKNOWN	SYBR	None	19.9526	19.9424	0.0145349								TRUE	0.451114	TRUE	3	14	Amp		0.959611	N	N	N	N	80.3764
62	F2	FALSE	Hep3B_SOR	SOD2	UNKNOWN	SYBR	None	20.9721	20.963	0.0128423								TRUE	0.451114	TRUE	3	15	Amp		0.961002	N	N	N	N	80.3764
63	F3	FALSE	Hep3B_WAY	SOD2	UNKNOWN	SYBR	None	20.414	20.3307	0.11781								TRUE	0.451114	TRUE	3	14	Amp		0.966466	N	N	N	N	80.5059
64	F4	FALSE	Hep3B_SOR,WAY	SOD2	UNKNOWN	SYBR	None	20.1009	20.0588	0.0595653								TRUE	0.451114	TRUE	3	14	Amp		0.9358	N	N	N	N	80.5059
65	F5	FALSE	Primer only	SOD2	UNKNOWN	SYBR	None	Undetermined										TRUE	0.451114	TRUE	3	39	No Amp		0	Y	Y	Y	Y	92.529	70.1828	78.9516	76.2644
66	F6	FALSE	Hep3B_Control	CDK1	UNKNOWN	SYBR	None	21.512	21.5241	0.0170435								TRUE	0.243129	TRUE	3	16	Amp		0.905131	N	N	N	N	76.8301
67	F7	FALSE	Hep3B_SOR	CDK1	UNKNOWN	SYBR	None	21.9039	21.9551	0.0723901								TRUE	0.243129	TRUE	3	17	Amp		0.945922	N	N	N	N	76.9779
68	F8	FALSE	Hep3B_WAY	CDK1	UNKNOWN	SYBR	None	21.7889	21.8112	0.0315407								TRUE	0.243129	TRUE	3	16	Amp		0.921889	N	N	N	N	76.8364
69	F9	FALSE	Hep3B_SOR,WAY	CDK1	UNKNOWN	SYBR	None	23.0278	23.0502	0.0316634								TRUE	0.243129	TRUE	3	18	Amp		0.945381	N	N	N	N	76.7899
70	F10	FALSE	Primer only	CDK1	UNKNOWN	SYBR	None	Undetermined										TRUE	0.243129	TRUE	3	39	No Amp		0	Y	Y	Y	Y	76.2255	92.3093	82.7155	86.5248
71	F11	FALSE	Primer only	Actin	UNKNOWN	SYBR	None	Undetermined										TRUE	0.299256	TRUE	3	39	No Amp		0	Y	Y	Y	Y	73.1324	92.3367	76.8038	88.8065
73	G1	FALSE	Hep3B_Control	E2F1	UNKNOWN	SYBR	None	24.8197	24.7878	0.0450816								TRUE	0.583525	TRUE	3	18	Amp		0.949441	N	N	N	N	82.2158
74	G2	FALSE	Hep3B_SOR	E2F1	UNKNOWN	SYBR	None	25.1112	25.0896	0.0305831								TRUE	0.583525	TRUE	3	19	Amp		0.957665	N	N	N	N	82.2158
75	G3	FALSE	Hep3B_WAY	E2F1	UNKNOWN	SYBR	None	24.9807	24.8963	0.119415								TRUE	0.583525	TRUE	3	18	Amp		0.952681	N	N	N	N	82.3443
76	G4	FALSE	Hep3B_SOR,WAY	E2F1	UNKNOWN	SYBR	None	26.1885	26.2067	0.0256671								TRUE	0.583525	TRUE	3	19	Amp		0.970092	N	N	N	N	82.4857
77	G5	FALSE	Primer only	E2F1	UNKNOWN	SYBR	None	Undetermined										TRUE	0.583525	TRUE	3	39	No Amp		0	Y	Y	Y	Y	92.2461	77.8201	86.8717
78	G6	FALSE	Hep3B_Control	PCNA	UNKNOWN	SYBR	None	21.3512	21.3057	0.0643303								TRUE	0.497672	TRUE	3	15	Amp		0.944696	N	N	N	N	83.3359
79	G7	FALSE	Hep3B_SOR	PCNA	UNKNOWN	SYBR	None	21.8997	21.8469	0.0745844								TRUE	0.497672	TRUE	3	15	Amp		0.952488	N	N	N	N	83.3444
80	G8	FALSE	Hep3B_WAY	PCNA	UNKNOWN	SYBR	None	21.3798	21.3133	0.0940111								TRUE	0.497672	TRUE	3	15	Amp		0.937171	N	N	N	N	83.3444
81	G9	FALSE	Hep3B_SOR,WAY	PCNA	UNKNOWN	SYBR	None	23.2975	23.2975									TRUE	0.497672	TRUE	3	17	Amp		0.977129	N	N	N	N	83.2798
82	G10	FALSE	Primer only	PCNA	UNKNOWN	SYBR	None	Undetermined										TRUE	0.497672	TRUE	3	39	No Amp		0	Y	Y	Y	Y	76.7899	83.2798	92.1683	72.4162
85	H1	FALSE	Hep3B_Control	E2F1	UNKNOWN	SYBR	None	24.7559	24.7878	0.0450816								TRUE	0.583525	TRUE	3	18	Amp		0.941532	N	N	N	N	82.0743
86	H2	FALSE	Hep3B_SOR	E2F1	UNKNOWN	SYBR	None	25.068	25.0896	0.0305831								TRUE	0.583525	TRUE	3	18	Amp		0.957697	N	N	N	N	82.0743
87	H3	FALSE	Hep3B_WAY	E2F1	UNKNOWN	SYBR	None	24.8118	24.8963	0.119415								TRUE	0.583525	TRUE	3	18	Amp		0.954851	N	N	N	N	82.2029
88	H4	FALSE	Hep3B_SOR,WAY	E2F1	UNKNOWN	SYBR	None	26.2248	26.2067	0.0256671								TRUE	0.583525	TRUE	3	19	Amp		0.972531	N	N	N	N	82.2029
89	H5	FALSE	Primer only	E2F1	UNKNOWN	SYBR	None	Undetermined										TRUE	0.583525	TRUE	3	39	No Amp		0	Y	Y	Y	Y	78.6687	75.2744	92.3875	84.326
90	H6	FALSE	Hep3B_Control	PCNA	UNKNOWN	SYBR	None	21.2602	21.3057	0.0643303								TRUE	0.497672	TRUE	3	14	Amp		0.932791	N	N	N	N	83.3359
91	H7	FALSE	Hep3B_SOR	PCNA	UNKNOWN	SYBR	None	21.7942	21.8469	0.0745844								TRUE	0.497672	TRUE	3	15	Amp		0.950121	N	N	N	N	83.3444
92	H8	FALSE	Hep3B_WAY	PCNA	UNKNOWN	SYBR	None	21.2468	21.3133	0.0940111								TRUE	0.497672	TRUE	3	15	Amp		0.936483	N	N	N	N	83.3444
93	H9	FALSE	Hep3B_SOR,WAY	PCNA	UNKNOWN	SYBR	None	Undetermined	23.2975									TRUE	0.497672	TRUE	3	39	No Amp		0	Y	Y	Y	Y	83.9853	91.8861	76.2255	69.8766
94	H10	FALSE	Primer only	PCNA	UNKNOWN	SYBR	None	Undetermined										TRUE	0.497672	TRUE	3	39	No Amp		0	Y	Y	Y	Y	80.8814	92.3093	65.3619	87.2302

## Sheet: Sheet1
			CDKN1B	Actin	Actin CT-CDKN1B CT	2^(Actin CT-CDKN1B CT)	각 그룹 평균	sample/control 평균	Mean	SD
	Hep3B	Control	23.8203	14.3959	-9.42438	0.00145539	0.00156041	0.932693	1	0.0951869
			23.691	14.4611	-9.22988	0.00166544		1.06731
		SOR	24.3069	14.9542	-9.35271	0.00152952		0.9802	0.981576	0.00194582
			24.3505	15.0018	-9.34866	0.00153381		0.982952
		WAY	24.1465	14.2682	-9.87829	0.00106252		0.680924	0.737163	0.0795342
			24.1531	14.4954	-9.65773	0.00123803		0.793402
		SOR/WAY	23.2232	14.545	-8.67826	0.00244108		1.56438	1.58315	0.0265359
			23.3528	14.7087	-8.64406	0.00249964		1.60191
			GADD45	Actin	Actin CT-GADD45 CT	2^(Actin CT-GADD45 CT)	각 그룹 평균	sample/control 평균	Mean	SD
	Hep3B	Control	23.9744	14.3959	-9.57855	0.00130788	0.001351	0.96808	1	0.0451415
			23.9475	14.4611	-9.48642	0.00139413		1.03192
		SOR	24.0591	14.9542	-9.10489	0.00181616		1.3443	1.40086	0.0799877
			23.9901	15.0018	-8.98833	0.00196899		1.45742
		WAY	24.0485	14.2682	-9.78035	0.00113716		0.841714	0.942937	0.14315
			23.9648	14.4954	-9.46941	0.00141066		1.04416
		SOR/WAY	23.2318	14.545	-8.68686	0.00242658		1.79613	2.10902	0.442489
			22.9643	14.7087	-8.25561	0.00327201		2.42191
			SOD2	Actin	Actin CT-SOD2 CT	2^(Actin CT-SOD2 CT)	각 그룹 평균	sample/control 평균	Mean	SD
		Control	19.9321	14.3959	-5.53621	0.0215493	0.0218883	0.984515	1	0.0218989
			19.9526	14.4611	-5.49153	0.0222272		1.01548
		SOR	20.9539	14.9542	-5.99973	0.0156279		0.713987	0.72136	0.0104269
			20.9721	15.0018	-5.97024	0.0159507		0.728733
		WAY	20.2473	14.2682	-5.97915	0.0158524		0.724243	0.739765	0.0219509
			20.414	14.4954	-5.9186	0.0165319		0.755286
		SOR/WAY	20.0167	14.545	-5.47172	0.0225345		1.02953	1.05869	0.0412433
			20.1009	14.7087	-5.39221	0.0238112		1.08785
			E2F1	Actin	Actin CT-E2F1 CT	2^(Actin CT-E2F1 CT)	각 그룹 평균	sample/control 평균	Mean	SD
		Control	24.8197	14.3959	-10.4238	0.00072798	0.000762025	0.955324	1	0.0631816
			24.7559	14.4611	-10.2948	0.000796069		1.04468
		SOR	25.1112	14.9542	-10.1571	0.000875828		1.14934	1.18672	0.0528571
			25.068	15.0018	-10.0662	0.000932791		1.22409
		WAY	24.9807	14.2682	-10.7125	0.000595949		0.782059	0.905581	0.174686
			24.8118	14.4954	-10.3165	0.000784202		1.0291
		SOR/WAY	26.1885	14.545	-11.6435	0.000312567		0.410179	0.42912	0.0267868
			26.2248	14.7087	-11.5161	0.000341434		0.448061
			MCM3	Actin	Actin CT-MCM3 CT	2^(Actin CT-MCM3 CT)	각 그룹 평균	sample/control 평균	Mean	SD
		Control	22.01	14.3959	-7.61412	0.00510413	0.00639099	0.798644	1	0.284761
			21.4862	14.4611	-7.02508	0.00767786		1.20136
		SOR	21.6027	14.9542	-6.64851	0.00996777		1.55966	1.50096	0.0830078
			21.7632	15.0018	-6.7614	0.00921752		1.44227
		WAY	21.0731	14.2682	-6.80488	0.00894389		1.39945	1.43307	0.0475364
			21.2325	14.4954	-6.73719	0.00937353		1.46668
		SOR/WAY	22.3227	14.545	-7.77772	0.00455694		0.713026	0.733293	0.0286613
			22.4067	14.7087	-7.69795	0.00481599		0.753559
			MCM6	Actin	Actin CT-MCM6 CT	2^(Actin CT-MCM6 CT)	각 그룹 평균	sample/control 평균	Mean	SD
		Control	21.5143	14.3959	-7.11838	0.00719705	0.0072855	0.987859	1	0.0171704
			21.5445	14.4611	-7.08335	0.00737396		1.01214
		SOR	22.1372	14.9542	-7.18299	0.00688182		0.944591	1.03814	0.132296
			21.9241	15.0018	-6.92228	0.0082449		1.13169
		WAY	21.3158	14.2682	-7.0476	0.00755894		1.03753	1.11704	0.112434
			21.3372	14.4954	-6.84189	0.00871738		1.19654
		SOR/WAY	22.696	14.545	-8.15104	0.00351797		0.482873	0.501364	0.0261492
			22.7533	14.7087	-8.04458	0.0037874		0.519854
			CDK1	Actin	Actin CT-CDK1 CT	2^(Actin CT-CDK1 CT)	각 그룹 평균	sample/control 평균	Mean	SD
		Control	21.5361	14.3959	-7.14024	0.0070888	0.00731523	0.969046	1	0.0437752
			21.512	14.4611	-7.0509	0.00754166		1.03095
		SOR	22.0063	14.9542	-7.05216	0.0075351		1.03006	1.0865	0.0798223
			21.9039	15.0018	-6.90213	0.00836088		1.14294
		WAY	21.8335	14.2682	-7.56527	0.0052799		0.721768	0.796573	0.10579
			21.7889	14.4954	-7.29351	0.00637433		0.871379
		SOR/WAY	23.0726	14.545	-8.52758	0.00270984		0.370438	0.39924	0.0407321
			23.0278	14.7087	-8.31906	0.00313123		0.428042

## Sheet: Melt Curve Raw Data
Block Type	96-Well 0.1-mL Block
Calibration Background is expired	No
Calibration Background performed on	01-14-2022
Calibration Pure Dye ABY is expired	No
Calibration Pure Dye ABY performed on	01-14-2022
Calibration Pure Dye FAM is expired	No
Calibration Pure Dye FAM performed on	01-14-2022
Calibration Pure Dye JUN is expired	No
Calibration Pure Dye JUN performed on	01-14-2022
Calibration Pure Dye NED is expired	No
Calibration Pure Dye NED performed on	01-14-2022
Calibration Pure Dye ROX is expired	No
Calibration Pure Dye ROX performed on	01-14-2022
Calibration Pure Dye SYBR is expired	No
Calibration Pure Dye SYBR performed on	01-14-2022
Calibration Pure Dye TAMRA is expired	No
Calibration Pure Dye TAMRA performed on	01-14-2022
Calibration Pure Dye VIC is expired	No
Calibration Pure Dye VIC performed on	01-14-2022
Calibration ROI is expired	No
Calibration ROI performed on	01-14-2022
Calibration Uniformity is expired	No
Calibration Uniformity performed on	01-14-2022
Chemistry	SYBR_GREEN
Date Created	2023-02-24 12:04:52 PM KST
Experiment Barcode
Experiment Comment
Experiment File Name	D:\Users\GI-SSH\2023\230224\2023-02-24_091354.eds
Experiment Name	2023-02-24_091354
Experiment Run End Time	2023-02-24 11:49:57 AM KST
Experiment Type	Standard Curve
Instrument Name	272313269
Instrument Serial Number	272313269
Instrument Type	QuantStudio™ 3 System
Passive Reference	ROX
Post-read Stage/Step
Pre-read Stage/Step
Quantification Cycle Method	Ct
Signal Smoothing On	true
Stage where Melt Analysis is performed	Stage3
Stage/ Cycle where Ct Analysis is performed	Stage2, Step2
User Name
Well	Well Position	Reading	Temperature	Fluorescence	Derivative	Target Name
1	A1	1	60.001	1.64253e+06	59072.9	CDKN1B
1	A1	2	60.284	1.63518e+06	59272.7	CDKN1B
1	A1	3	60.567	1.62317e+06	59617.2	CDKN1B
1	A1	4	60.85	1.60872e+06	60040.5	CDKN1B
1	A1	5	61.133	1.59297e+06	60480.9	CDKN1B
1	A1	6	61.416	1.57645e+06	60892.3	CDKN1B
1	A1	7	61.6989	1.56201e+06	61238.2	CDKN1B
1	A1	8	61.9819	1.54185e+06	61476.2	CDKN1B
1	A1	9	62.2649	1.52335e+06	61559.5	CDKN1B
1	A1	10	62.5479	1.50652e+06	61452.6	CDKN1B
1	A1	11	62.8309	1.485e+06	61154	CDKN1B
1	A1	12	63.1139	1.46683e+06	60705.2	CDKN1B
1	A1	13	63.3969	1.44737e+06	60182.4	CDKN1B
1	A1	14	63.6799	1429787	59667.8	CDKN1B
1	A1	15	63.9629	1.41148e+06	59222.3	CDKN1B
1	A1	16	64.2459	1.39474e+06	58872	CDKN1B
1	A1	17	64.5289	1.37823e+06	58610.1	CDKN1B
1	A1	18	64.8119	1.35871e+06	58410	CDKN1B
1	A1	19	65.0948	1340571	58236	CDKN1B
1	A1	20	65.3778	1.32445e+06	58043	CDKN1B
1	A1	21	65.6608	1.30627e+06	57779.7	CDKN1B
1	A1	22	65.9438	1.28995e+06	57398.1	CDKN1B
1	A1	23	66.2268	1271163	56876.7	CDKN1B
1	A1	24	66.5098	1.25253e+06	56239.1	CDKN1B
1	A1	25	66.7928	1.2366e+06	55549.6	CDKN1B
1	A1	26	67.0758	1.22055e+06	54888.1	CDKN1B
1	A1	27	67.3588	1.20513e+06	54314.8	CDKN1B
1	A1	28	67.6418	1.18739e+06	53849.6	CDKN1B
1	A1	29	67.9248	1.1739e+06	53472.6	CDKN1B
1	A1	30	68.2077	1.15553e+06	53143.2	CDKN1B
1	A1	31	68.4907	1.14118e+06	52822.1	CDKN1B
1	A1	32	68.7737	1.12457e+06	52486.4	CDKN1B
1	A1	33	69.0567	1.10927e+06	52133.2	CDKN1B
1	A1	34	69.3397	1.09364e+06	51774.9	CDKN1B
1	A1	35	69.6227	1.07931e+06	51430	CDKN1B
1	A1	36	69.9057	1.06113e+06	51113.2	CDKN1B
1	A1	37	70.1887	1.04962e+06	50827.9	CDKN1B
1	A1	38	70.4717	1.03312e+06	50563.5	CDKN1B
1	A1	39	70.7547	1.0175e+06	50300.9	CDKN1B
1	A1	40	71.0377	1.00312e+06	50021.8	CDKN1B
1	A1	41	71.3206	987723	49716.5	CDKN1B
1	A1	42	71.6036	972799	49383.8	CDKN1B
1	A1	43	71.8866	959853	49025.1	CDKN1B
1	A1	44	72.1696	944343	48637.3	CDKN1B
1	A1	45	72.4526	930329	48219.3	CDKN1B
1	A1	46	72.7356	916352	47761.1	CDKN1B
1	A1	47	73.0186	902490	47272.9	CDKN1B
1	A1	48	73.3016	889200	46789	CDKN1B
1	A1	49	73.5846	873370	46366.5	CDKN1B
1	A1	50	73.8676	861432	46068.1	CDKN1B
1	A1	51	74.1506	848711	45936.1	CDKN1B
1	A1	52	74.4335	836488	45969.7	CDKN1B
1	A1	53	74.7165	821294	46119.9	CDKN1B
1	A1	54	74.9995	808233	46309.2	CDKN1B
1	A1	55	75.2825	793687	46466	CDKN1B
1	A1	56	75.5655	780192	46556.1	CDKN1B
1	A1	57	75.8485	765566	46600.8	CDKN1B
1	A1	58	76.1315	753407	46678.8	CDKN1B
1	A1	59	76.4145	737822	46919.6	CDKN1B
1	A1	60	76.6975	725075	47497.4	CDKN1B
1	A1	61	76.9805	711970	48625.7	CDKN1B
1	A1	62	77.2635	698103	50592.2	CDKN1B
1	A1	63	77.5464	684424	53692.5	CDKN1B
1	A1	64	77.8294	668614	58325.5	CDKN1B
1	A1	65	78.1124	653087	64998.6	CDKN1B
1	A1	66	78.3954	634470	74317.8	CDKN1B
1	A1	67	78.6784	614567	86883.2	CDKN1B
1	A1	68	78.9614	592565	103048	CDKN1B
1	A1	69	79.2444	562717	122546	CDKN1B
1	A1	70	79.5274	529074	144105	CDKN1B
1	A1	71	79.8104	482979	165241	CDKN1B
1	A1	72	80.0934	417981	182489	CDKN1B
1	A1	73	80.3764	335530	192153	CDKN1B
1	A1	74	80.6593	241777	191425	CDKN1B
1	A1	75	80.9423	164226	179417	CDKN1B
1	A1	76	81.2253	114265	157617	CDKN1B
1	A1	77	81.5083	91156.2	129498	CDKN1B
1	A1	78	81.7913	80984.9	99429	CDKN1B
1	A1	79	82.0743	77091.4	71400	CDKN1B
1	A1	80	82.3573	74763.1	48092.3	CDKN1B
1	A1	81	82.6403	72648.4	30834.9	CDKN1B
1	A1	82	82.9233	71079.2	18959.6	CDKN1B
1	A1	83	83.2063	69826.8	11420.9	CDKN1B
1	A1	84	83.4893	70069.6	6963.7	CDKN1B
1	A1	85	83.7723	68820.2	4482.81	CDKN1B
1	A1	86	84.0552	66926.3	3165.58	CDKN1B
1	A1	87	84.3382	68259.4	2484.55	CDKN1B
1	A1	88	84.6212	66064.4	2125.66	CDKN1B
1	A1	89	84.9042	65231.2	1911.54	CDKN1B
1	A1	90	85.1872	65009.3	1745.32	CDKN1B
1	A1	91	85.4702	64256.7	1578.1	CDKN1B
1	A1	92	85.7532	63498.8	1393.55	CDKN1B
1	A1	93	86.0362	62785.6	1201.45	CDKN1B
1	A1	94	86.3192	61763	1030.67	CDKN1B
1	A1	95	86.6022	63227.6	915.672	CDKN1B
1	A1	96	86.8852	62067.7	877.066	CDKN1B
1	A1	97	87.1682	61659.2	906.574	CDKN1B
1	A1	98	87.4511	59552.7	968.148	CDKN1B
1	A1	99	87.7341	59276.1	1016.84	CDKN1B
1	A1	100	88.0171	60254	1022.84	CDKN1B
1	A1	101	88.3001	58545.3	983.223	CDKN1B
1	A1	102	88.5831	58942.7	914.805	CDKN1B
1	A1	103	88.8661	58282	837.227	CDKN1B
1	A1	104	89.1491	57433.3	761.855	CDKN1B
1	A1	105	89.4321	56785	694.469	CDKN1B
1	A1	106	89.7151	57525.4	647.48	CDKN1B
1	A1	107	89.9981	56797.4	650.824	CDKN1B
1	A1	108	90.2811	55377.5	751.52	CDKN1B
1	A1	109	90.564	56569	998.285	CDKN1B
1	A1	110	90.847	57297.7	1414.97	CDKN1B
1	A1	111	91.13	54951.3	1975.09	CDKN1B
1	A1	112	91.413	51535.4	2594.59	CDKN1B
1	A1	113	91.696	51297.9	3153.14	CDKN1B
1	A1	114	91.979	49124.4	3537.59	CDKN1B
1	A1	115	92.262	47047.1	3684.55	CDKN1B
1	A1	116	92.545	46735.3	3599.75	CDKN1B
1	A1	117	92.828	46175.2	3346.6	CDKN1B
1	A1	118	93.111	44919.2	3015.36	CDKN1B
1	A1	119	93.394	43637.3	2691.96	CDKN1B
1	A1	120	93.6769	43553.1	2439.3	CDKN1B
1	A1	121	93.9599	43136.5	2291.98	CDKN1B
1	A1	122	94.2429	41949	2258	CDKN1B
1	A1	123	94.5259	41663.9	2321.88	CDKN1B
1	A1	124	94.8089	41546.4	2449.64	CDKN1B
2	A2	1	60.001	1.59779e+06	55639.4	CDKN1B
2	A2	2	60.284	1.59302e+06	55914.1	CDKN1B
2	A2	3	60.567	1.58333e+06	56375.2	CDKN1B
2	A2	4	60.85	1.56841e+06	56934.5	CDKN1B
2	A2	5	61.133	1.55492e+06	57490.6	CDKN1B
2	A2	6	61.416	1.53689e+06	57961.3	CDKN1B
2	A2	7	61.6989	1.51986e+06	58293.5	CDKN1B
2	A2	8	61.9819	1.50376e+06	58453.8	CDKN1B
2	A2	9	62.2649	1.48531e+06	58425.2	CDKN1B
2	A2	10	62.5479	1.46658e+06	58212.9	CDKN1B
2	A2	11	62.8309	1.44733e+06	57857.4	CDKN1B
2	A2	12	63.1139	1.42856e+06	57433.7	CDKN1B
2	A2	13	63.3969	1.41067e+06	57030.1	CDKN1B
2	A2	14	63.6799	1.39318e+06	56712	CDKN1B
2	A2	15	63.9629	1.37665e+06	56496.6	CDKN1B
2	A2	16	64.2459	1.36064e+06	56350.4	CDKN1B
2	A2	17	64.5289	1.34275e+06	56214.3	CDKN1B
2	A2	18	64.8119	1.32388e+06	56035.7	CDKN1B
2	A2	19	65.0948	1.30635e+06	55791.7	CDKN1B
2	A2	20	65.3778	1.28954e+06	55489.9	CDKN1B
2	A2	21	65.6608	1.2718e+06	55152.8	CDKN1B
2	A2	22	65.9438	1.25618e+06	54801.5	CDKN1B
2	A2	23	66.2268	1.23905e+06	54446.2	CDKN1B
2	A2	24	66.5098	1.22072e+06	54083.3	CDKN1B
2	A2	25	66.7928	1.20596e+06	53700.1	CDKN1B
2	A2	26	67.0758	1.19028e+06	53283.1	CDKN1B
2	A2	27	67.3588	1.17289e+06	52831.2	CDKN1B
2	A2	28	67.6418	1.15579e+06	52366.4	CDKN1B
2	A2	29	67.9248	1140420	51932.4	CDKN1B
2	A2	30	68.2077	1.12448e+06	51574.9	CDKN1B
2	A2	31	68.4907	1.11249e+06	51316	CDKN1B
2	A2	32	68.7737	1.09542e+06	51139.2	CDKN1B
2	A2	33	69.0567	1079706	50995.9	CDKN1B
2	A2	34	69.3397	1.06353e+06	50828.8	CDKN1B
2	A2	35	69.6227	1.04986e+06	50598	CDKN1B
2	A2	36	69.9057	1.03323e+06	50295.4	CDKN1B
2	A2	37	70.1887	1.0178e+06	49943.2	CDKN1B
2	A2	38	70.4717	1.0032e+06	49581.2	CDKN1B
2	A2	39	70.7547	988954	49245.1	CDKN1B
2	A2	40	71.0377	975173	48950	CDKN1B
2	A2	41	71.3206	959915	48684.9	CDKN1B
2	A2	42	71.6036	946154	48422.3	CDKN1B
2	A2	43	71.8866	929788	48137.9	CDKN1B
2	A2	44	72.1696	917035	47823.1	CDKN1B
2	A2	45	72.4526	903666	47455	CDKN1B
2	A2	46	72.7356	889418	47073.1	CDKN1B
2	A2	47	73.0186	875814	46711.7	CDKN1B
2	A2	48	73.3016	862963	46385.6	CDKN1B
2	A2	49	73.5846	847624	46102.7	CDKN1B
2	A2	50	73.8676	835283	45867.8	CDKN1B
2	A2	51	74.1506	822416	45683.2	CDKN1B
2	A2	52	74.4335	807900	45549.6	CDKN1B
2	A2	53	74.7165	794927	45466.3	CDKN1B
2	A2	54	74.9995	782019	45430.8	CDKN1B
2	A2	55	75.2825	768365	45439.1	CDKN1B
2	A2	56	75.5655	755635	45487.4	CDKN1B
2	A2	57	75.8485	742010	45582	CDKN1B
2	A2	58	76.1315	728414	45757.4	CDKN1B
2	A2	59	76.4145	713271	46094.7	CDKN1B
2	A2	60	76.6975	701138	46731	CDKN1B
2	A2	61	76.9805	688418	47838.7	CDKN1B
2	A2	62	77.2635	674496	49456.5	CDKN1B
2	A2	63	77.5464	661840	51941.7	CDKN1B
2	A2	64	77.8294	644313	55599.7	CDKN1B
2	A2	65	78.1124	630321	60839.1	CDKN1B
2	A2	66	78.3954	610633	68181.4	CDKN1B
2	A2	67	78.6784	594114	78188.4	CDKN1B
2	A2	68	78.9614	571582	91267.9	CDKN1B
2	A2	69	79.2444	544058	107358	CDKN1B
2	A2	70	79.5274	512042	125575	CDKN1B
2	A2	71	79.8104	470754	143990	CDKN1B
2	A2	72	80.0934	409049	159745	CDKN1B
2	A2	73	80.3764	330195	169621	CDKN1B
2	A2	74	80.6593	239116	170963	CDKN1B
2	A2	75	80.9423	155919	162615	CDKN1B
2	A2	76	81.2253	102035	145441	CDKN1B
2	A2	77	81.5083	73391.9	122126	CDKN1B
2	A2	78	81.7913	62163.3	96350	CDKN1B
2	A2	79	82.0743	58430.2	71686.1	CDKN1B
2	A2	80	82.3573	55498.9	50713.9	CDKN1B
2	A2	81	82.6403	53715.5	32872.9	CDKN1B
2	A2	82	82.9233	52571.9	20161	CDKN1B
2	A2	83	83.2063	53793.2	12060.5	CDKN1B
2	A2	84	83.4893	51824.6	7312.47	CDKN1B
2	A2	85	83.7723	50424.6	4726.53	CDKN1B
2	A2	86	84.0552	49285.5	3383.59	CDKN1B
2	A2	87	84.3382	49387.3	2676.52	CDKN1B
2	A2	88	84.6212	47379.6	2259.93	CDKN1B
2	A2	89	84.9042	47760.8	1967.54	CDKN1B
2	A2	90	85.1872	47694.1	1733.05	CDKN1B
2	A2	91	85.4702	46136.6	1533.52	CDKN1B
2	A2	92	85.7532	46095.6	1359.9	CDKN1B
2	A2	93	86.0362	45718.6	1209.3	CDKN1B
2	A2	94	86.3192	44323.4	1086.63	CDKN1B
2	A2	95	86.6022	45306.5	1003.45	CDKN1B
2	A2	96	86.8852	44733.4	969.543	CDKN1B
2	A2	97	87.1682	43678.6	982.055	CDKN1B
2	A2	98	87.4511	43715	1021.55	CDKN1B
2	A2	99	87.7341	42064.4	1059.64	CDKN1B
2	A2	100	88.0171	42210.6	1073.16	CDKN1B
2	A2	101	88.3001	42551.6	1054.82	CDKN1B
2	A2	102	88.5831	41916.6	1013.68	CDKN1B
2	A2	103	88.8661	40001.1	967.602	CDKN1B
2	A2	104	89.1491	41623.3	933.977	CDKN1B
2	A2	105	89.4321	40617.3	923.719	CDKN1B
2	A2	106	89.7151	39892.4	939.352	CDKN1B
2	A2	107	89.9981	40164.1	976.867	CDKN1B
2	A2	108	90.2811	38195.7	1031.26	CDKN1B
2	A2	109	90.564	38763	1102.7	CDKN1B
2	A2	110	90.847	38694.8	1197.74	CDKN1B
2	A2	111	91.13	38243.5	1321.88	CDKN1B
2	A2	112	91.413	37133.7	1468.07	CDKN1B
2	A2	113	91.696	36019	1611.75	CDKN1B
2	A2	114	91.979	35292.6	1719.45	CDKN1B
2	A2	115	92.262	33764.2	1766	CDKN1B
2	A2	116	92.545	35551	1747.79	CDKN1B
2	A2	117	92.828	33293.8	1682.77	CDKN1B
2	A2	118	93.111	32464.6	1599.54	CDKN1B
2	A2	119	93.394	32496.7	1525.12	CDKN1B
2	A2	120	93.6769	32654.7	1478.19	CDKN1B
2	A2	121	93.9599	31169.1	1467.3	CDKN1B
2	A2	122	94.2429	31162.6	1490.81	CDKN1B
2	A2	123	94.5259	30492.1	1537.93	CDKN1B
2	A2	124	94.8089	30012.2	1592.53	CDKN1B
3	A3	1	60.0003	1.67597e+06	58775.6	CDKN1B
3	A3	2	60.2831	1.66946e+06	59151.8	CDKN1B
3	A3	3	60.566	1.65655e+06	59659.6	CDKN1B
3	A3	4	60.8488	1645353	60206.2	CDKN1B
3	A3	5	61.1316	1.62903e+06	60703.2	CDKN1B
3	A3	6	61.4145	1.60972e+06	61095.4	CDKN1B
3	A3	7	61.6973	1.59607e+06	61364.5	CDKN1B
3	A3	8	61.9801	1.57522e+06	61507.9	CDKN1B
3	A3	9	62.263	1.55782e+06	61523.3	CDKN1B
3	A3	10	62.5458	1.53897e+06	61410.6	CDKN1B
3	A3	11	62.8287	1.52015e+06	61188.9	CDKN1B
3	A3	12	63.1115	1.49946e+06	60907.3	CDKN1B
3	A3	13	63.3943	1.48018e+06	60634.5	CDKN1B
3	A3	14	63.6772	1.46265e+06	60427.7	CDKN1B
3	A3	15	63.96	1.4453e+06	60302.1	CDKN1B
3	A3	16	64.2428	1.42711e+06	60220.4	CDKN1B
3	A3	17	64.5257	1408831	60115.2	CDKN1B
3	A3	18	64.8085	1.39179e+06	59922.7	CDKN1B
3	A3	19	65.0913	1.36902e+06	59614.5	CDKN1B
3	A3	20	65.3742	1.35302e+06	59201.3	CDKN1B
3	A3	21	65.657	1.33474e+06	58716.6	CDKN1B
3	A3	22	65.9398	1.31758e+06	58195.7	CDKN1B
3	A3	23	66.2227	1.29953e+06	57662.5	CDKN1B
3	A3	24	66.5055	1.28158e+06	57131.6	CDKN1B
3	A3	25	66.7884	1264839	56615.3	CDKN1B
3	A3	26	67.0712	1.24794e+06	56126.9	CDKN1B
3	A3	27	67.354	1230966	55681.4	CDKN1B
3	A3	28	67.6369	1.21387e+06	55291.9	CDKN1B
3	A3	29	67.9197	1.19794e+06	54963	CDKN1B
3	A3	30	68.2025	1.18027e+06	54684.9	CDKN1B
3	A3	31	68.4854	1.1663e+06	54428.7	CDKN1B
3	A3	32	68.7682	1.14914e+06	54152.4	CDKN1B
3	A3	33	69.051	1.13282e+06	53818.2	CDKN1B
3	A3	34	69.3339	1.11541e+06	53412.5	CDKN1B
3	A3	35	69.6167	1.10061e+06	52955.9	CDKN1B
3	A3	36	69.8995	1.0836e+06	52493.4	CDKN1B
3	A3	37	70.1824	1.06884e+06	52069.1	CDKN1B
3	A3	38	70.4652	1.05489e+06	51700.6	CDKN1B
3	A3	39	70.7481	1.03883e+06	51368.8	CDKN1B
3	A3	40	71.0309	1.02332e+06	51032.1	CDKN1B
3	A3	41	71.3137	1.00797e+06	50654.3	CDKN1B
3	A3	42	71.5966	991976	50226.4	CDKN1B
3	A3	43	71.8794	978254	49771.1	CDKN1B
3	A3	44	72.1622	963595	49320.1	CDKN1B
3	A3	45	72.4451	949988	48903.2	CDKN1B
3	A3	46	72.7279	936717	48542	CDKN1B
3	A3	47	73.0107	921098	48231.6	CDKN1B
3	A3	48	73.2936	907117	47960.4	CDKN1B
3	A3	49	73.5764	892081	47718.8	CDKN1B
3	A3	50	73.8592	880930	47497.5	CDKN1B
3	A3	51	74.1421	865377	47285.5	CDKN1B
3	A3	52	74.4249	850703	47073.3	CDKN1B
3	A3	53	74.7077	837576	46863.7	CDKN1B
3	A3	54	74.9906	823751	46681.2	CDKN1B
3	A3	55	75.2734	810303	46569.3	CDKN1B
3	A3	56	75.5563	796972	46577.2	CDKN1B
3	A3	57	75.8391	783650	46745	CDKN1B
3	A3	58	76.1219	770668	47100	CDKN1B
3	A3	59	76.4048	756008	47671.2	CDKN1B
3	A3	60	76.6876	741189	48517.1	CDKN1B
3	A3	61	76.9704	727925	49747.3	CDKN1B
3	A3	62	77.2533	712789	51515.1	CDKN1B
3	A3	63	77.5361	698876	54139.7	CDKN1B
3	A3	64	77.8189	683804	58011.5	CDKN1B
3	A3	65	78.1018	668960	63636.7	CDKN1B
3	A3	66	78.3846	648808	71629	CDKN1B
3	A3	67	78.6674	632212	82633.5	CDKN1B
3	A3	68	78.9503	609417	97131.6	CDKN1B
3	A3	69	79.2331	583456	115112	CDKN1B
3	A3	70	79.516	552692	135677	CDKN1B
3	A3	71	79.7988	511693	156766	CDKN1B
3	A3	72	80.0816	454069	175231	CDKN1B
3	A3	73	80.3645	379240	187421	CDKN1B
3	A3	74	80.6473	285957	190199	CDKN1B
3	A3	75	80.9301	195224	182022	CDKN1B
3	A3	76	81.213	127008	163605	CDKN1B
3	A3	77	81.4958	91301	137803	CDKN1B
3	A3	78	81.7786	75768.5	108725	CDKN1B
3	A3	79	82.0615	68886.6	80500.9	CDKN1B
3	A3	80	82.3443	66144.6	56209.3	CDKN1B
3	A3	81	82.6271	63575.4	36946.9	CDKN1B
3	A3	82	82.91	62927	23183.4	CDKN1B
3	A3	83	83.1928	61307	14252.5	CDKN1B
3	A3	84	83.4757	59888.2	8861.1	CDKN1B
3	A3	85	83.7585	58531.4	5779.8	CDKN1B
3	A3	86	84.0413	58228.6	4069.52	CDKN1B
3	A3	87	84.3242	57111.9	3118.36	CDKN1B
3	A3	88	84.607	56650.8	2572.64	CDKN1B
3	A3	89	84.8898	56653.5	2238.34	CDKN1B
3	A3	90	85.1727	55415.6	2000.26	CDKN1B
3	A3	91	85.4555	55109.5	1776.49	CDKN1B
3	A3	92	85.7383	53213.9	1506.33	CDKN1B
3	A3	93	86.0212	53952.5	1159.09	CDKN1B
3	A3	94	86.304	52537.9	747.355	CDKN1B
3	A3	95	86.5868	51603.4	328.84	CDKN1B
3	A3	96	86.8697	54985.5	-12.0391	CDKN1B
3	A3	97	87.1525	54432	-199.344	CDKN1B
3	A3	98	87.4353	54570.2	-200.082	CDKN1B
3	A3	99	87.7182	53324.6	-37.4062	CDKN1B
3	A3	100	88.001	53185.5	225.555	CDKN1B
3	A3	101	88.2839	53004.8	518.523	CDKN1B
3	A3	102	88.5667	52392.4	790.641	CDKN1B
3	A3	103	88.8495	52690.2	1016.45	CDKN1B
3	A3	104	89.1324	51741.8	1185.94	CDKN1B
3	A3	105	89.4152	50352	1294.87	CDKN1B
3	A3	106	89.698	50546.4	1347.24	CDKN1B
3	A3	107	89.9809	49255.1	1368.11	CDKN1B
3	A3	108	90.2637	49660.6	1412.95	CDKN1B
3	A3	109	90.5465	48652.2	1559.65	CDKN1B
3	A3	110	90.8294	49588.7	1878.62	CDKN1B
3	A3	111	91.1122	49676.9	2392.61	CDKN1B
3	A3	112	91.3951	47279.8	3049.47	CDKN1B
3	A3	113	91.6779	44132.2	3729.68	CDKN1B
3	A3	114	91.9607	41400.9	4290.46	CDKN1B
3	A3	115	92.2436	41017.2	4624.06	CDKN1B
3	A3	116	92.5264	39538.5	4696.28	CDKN1B
3	A3	117	92.8092	38212.8	4546.99	CDKN1B
3	A3	118	93.0921	36740.3	4260.87	CDKN1B
3	A3	119	93.3749	35333	3932.51	CDKN1B
3	A3	120	93.6577	35568.2	3643.84	CDKN1B
3	A3	121	93.9406	34190	3454.68	CDKN1B
3	A3	122	94.2234	33165.7	3397.95	CDKN1B
3	A3	123	94.5062	33581.6	3475.19	CDKN1B
3	A3	124	94.7891	32573.3	3656.39	CDKN1B
4	A4	1	60.0003	1.70745e+06	62413.9	CDKN1B
4	A4	2	60.2831	1700480	62561.8	CDKN1B
4	A4	3	60.566	1.69038e+06	62876.2	CDKN1B
4	A4	4	60.8488	1.67505e+06	63260.9	CDKN1B
4	A4	5	61.1316	1.65885e+06	63605.9	CDKN1B
4	A4	6	61.4145	1.64019e+06	63826.9	CDKN1B
4	A4	7	61.6973	1.62274e+06	63885.6	CDKN1B
4	A4	8	61.9801	1.60321e+06	63783.7	CDKN1B
4	A4	9	62.263	1582968	63547.9	CDKN1B
4	A4	10	62.5458	1.56349e+06	63214.3	CDKN1B
4	A4	11	62.8287	1543565	62819.3	CDKN1B
4	A4	12	63.1115	1.52386e+06	62394.6	CDKN1B
4	A4	13	63.3943	1.50457e+06	61963.2	CDKN1B
4	A4	14	63.6772	1.48539e+06	61540	CDKN1B
4	A4	15	63.96	1.46698e+06	61134.2	CDKN1B
4	A4	16	64.2428	1447986	60750.8	CDKN1B
4	A4	17	64.5257	1.42959e+06	60392.4	CDKN1B
4	A4	18	64.8085	1.41157e+06	60055.4	CDKN1B
4	A4	19	65.0913	1.3923e+06	59729.4	CDKN1B
4	A4	20	65.3742	1374979	59397.7	CDKN1B
4	A4	21	65.657	1.35696e+06	59045.4	CDKN1B
4	A4	22	65.9398	1338465	58670.8	CDKN1B
4	A4	23	66.2227	1.32e+06	58288.2	CDKN1B
4	A4	24	66.5055	1.30248e+06	57920.2	CDKN1B
4	A4	25	66.7884	1.28631e+06	57578.9	CDKN1B
4	A4	26	67.0712	1.26888e+06	57255.2	CDKN1B
4	A4	27	67.354	1.25182e+06	56921	CDKN1B
4	A4	28	67.6369	1.23471e+06	56550.8	CDKN1B
4	A4	29	67.9197	1215200	56138.1	CDKN1B
4	A4	30	68.2025	1.19937e+06	55702.1	CDKN1B
4	A4	31	68.4854	1.18482e+06	55273.6	CDKN1B
4	A4	32	68.7682	1.16817e+06	54876.3	CDKN1B
4	A4	33	69.051	1.15016e+06	54517.4	CDKN1B
4	A4	34	69.3339	1135767	54187.1	CDKN1B
4	A4	35	69.6167	1.11945e+06	53867.9	CDKN1B
4	A4	36	69.8995	1.10296e+06	53545.3	CDKN1B
4	A4	37	70.1824	1.08821e+06	53214.1	CDKN1B
4	A4	38	70.4652	1.07045e+06	52882.2	CDKN1B
4	A4	39	70.7481	1.05651e+06	52566	CDKN1B
4	A4	40	71.0309	1.04129e+06	52282.4	CDKN1B
4	A4	41	71.3137	1.02588e+06	52039.2	CDKN1B
4	A4	42	71.5966	1.01034e+06	51831.1	CDKN1B
4	A4	43	71.8794	996015	51642.2	CDKN1B
4	A4	44	72.1622	980694	51453.9	CDKN1B
4	A4	45	72.4451	966605	51234.2	CDKN1B
4	A4	46	72.7279	949699	50967.1	CDKN1B
4	A4	47	73.0107	937715	50659	CDKN1B
4	A4	48	73.2936	922290	50306.6	CDKN1B
4	A4	49	73.5764	906543	49914.7	CDKN1B
4	A4	50	73.8592	891804	49502	CDKN1B
4	A4	51	74.1421	878361	49100.9	CDKN1B
4	A4	52	74.4249	864611	48749.8	CDKN1B
4	A4	53	74.7077	850485	48481.4	CDKN1B
4	A4	54	74.9906	836074	48313.8	CDKN1B
4	A4	55	75.2734	823707	48248	CDKN1B
4	A4	56	75.5563	808142	48273.1	CDKN1B
4	A4	57	75.8391	795770	48377.6	CDKN1B
4	A4	58	76.1219	781132	48566.4	CDKN1B
4	A4	59	76.4048	765456	48879.3	CDKN1B
4	A4	60	76.6876	752372	49406.1	CDKN1B
4	A4	61	76.9704	738579	50294.4	CDKN1B
4	A4	62	77.2533	724109	51702.3	CDKN1B
4	A4	63	77.5361	709880	53717.4	CDKN1B
4	A4	64	77.8189	694144	56801.4	CDKN1B
4	A4	65	78.1018	680398	61381.8	CDKN1B
4	A4	66	78.3846	662172	67995.9	CDKN1B
4	A4	67	78.6674	644411	77247.5	CDKN1B
4	A4	68	78.9503	623820	89668.6	CDKN1B
4	A4	69	79.2331	598194	105458	CDKN1B
4	A4	70	79.516	569186	124125	CDKN1B
4	A4	71	79.7988	531343	144160	CDKN1B
4	A4	72	80.0816	480314	162956	CDKN1B
4	A4	73	80.3645	411284	177156	CDKN1B
4	A4	74	80.6473	320088	183485	CDKN1B
4	A4	75	80.9301	221886	179799	CDKN1B
4	A4	76	81.213	139699	165931	CDKN1B
4	A4	77	81.4958	93333	143873	CDKN1B
4	A4	78	81.7786	70359.9	117194	CDKN1B
4	A4	79	82.0615	61964.5	89929	CDKN1B
4	A4	80	82.3443	58577.2	65449.1	CDKN1B
4	A4	81	82.6271	55720.4	44936.7	CDKN1B
4	A4	82	82.91	54266.6	28470.9	CDKN1B
4	A4	83	83.1928	53288.5	17510.5	CDKN1B
4	A4	84	83.4757	52235.7	10801.2	CDKN1B
4	A4	85	83.7585	51065.4	6999.62	CDKN1B
4	A4	86	84.0413	50106.7	4988.04	CDKN1B
4	A4	87	84.3242	49623.4	3973.86	CDKN1B
4	A4	88	84.607	48365.8	3457.71	CDKN1B
4	A4	89	84.8898	46480.8	3154.28	CDKN1B
4	A4	90	85.1727	46213.6	2916.54	CDKN1B
4	A4	91	85.4555	45825.7	2680.75	CDKN1B
4	A4	92	85.7383	44187.3	2431.2	CDKN1B
4	A4	93	86.0212	44048.2	2178.76	CDKN1B
4	A4	94	86.304	42940.4	1946.76	CDKN1B
4	A4	95	86.5868	42868	1759.75	CDKN1B
4	A4	96	86.8697	42895.5	1633.24	CDKN1B
4	A4	97	87.1525	41762.7	1566.34	CDKN1B
4	A4	98	87.4353	41059.5	1541.21	CDKN1B
4	A4	99	87.7182	41324.4	1530.63	CDKN1B
4	A4	100	88.001	39941.6	1510.62	CDKN1B
4	A4	101	88.2839	39564.4	1471.09	CDKN1B
4	A4	102	88.5667	39343.4	1418.37	CDKN1B
4	A4	103	88.8495	39259.5	1368.41	CDKN1B
4	A4	104	89.1324	38868.2	1335.29	CDKN1B
4	A4	105	89.4152	38345.8	1323.86	CDKN1B
4	A4	106	89.698	37150	1332.35	CDKN1B
4	A4	107	89.9809	36754.5	1363.21	CDKN1B
4	A4	108	90.2637	37145.1	1432.5	CDKN1B
4	A4	109	90.5465	36952	1567.9	CDKN1B
4	A4	110	90.8294	35618.8	1793.28	CDKN1B
4	A4	111	91.1122	35638.5	2108.42	CDKN1B
4	A4	112	91.3951	35196.5	2476.79	CDKN1B
4	A4	113	91.6779	32219	2831.48	CDKN1B
4	A4	114	91.9607	31117.1	3098.68	CDKN1B
4	A4	115	92.2436	29951.2	3227.34	CDKN1B
4	A4	116	92.5264	29643.8	3208.35	CDKN1B
4	A4	117	92.8092	28565.8	3073.29	CDKN1B
4	A4	118	93.0921	28188.8	2875.66	CDKN1B
4	A4	119	93.3749	26783.2	2668.86	CDKN1B
4	A4	120	93.6577	26105.3	2493.41	CDKN1B
4	A4	121	93.9406	26072	2374.98	CDKN1B
4	A4	122	94.2234	25674.2	2326.2	CDKN1B
4	A4	123	94.5062	24102.8	2346.23	CDKN1B
4	A4	124	94.7891	25239	2419.33	CDKN1B
5	A5	1	59.9998	123137	5939.88	CDKN1B
5	A5	2	60.2827	122565	5852.97	CDKN1B
5	A5	3	60.5655	122399	5812.05	CDKN1B
5	A5	4	60.8484	120386	5796.1	CDKN1B
5	A5	5	61.1312	119895	5772.45	CDKN1B
5	A5	6	61.4141	118464	5708.1	CDKN1B
5	A5	7	61.697	116451	5579.81	CDKN1B
5	A5	8	61.9798	113999	5379.43	CDKN1B
5	A5	9	62.2627	113459	5115.46	CDKN1B
5	A5	10	62.5456	112249	4813.08	CDKN1B
5	A5	11	62.8284	109183	4511.76	CDKN1B
5	A5	12	63.1113	108928	4256.68	CDKN1B
5	A5	13	63.3941	107182	4083.12	CDKN1B
5	A5	14	63.677	106379	3999.94	CDKN1B
5	A5	15	63.9599	105880	3983.06	CDKN1B
5	A5	16	64.2427	105354	3985.37	CDKN1B
5	A5	17	64.5256	103505	3958.92	CDKN1B
5	A5	18	64.8085	101804	3876.68	CDKN1B
5	A5	19	65.0913	100766	3740.79	CDKN1B
5	A5	20	65.3742	99489.6	3574.61	CDKN1B
5	A5	21	65.657	98791.5	3405.68	CDKN1B
5	A5	22	65.9399	97731.6	3251.79	CDKN1B
5	A5	23	66.2228	97826.9	3117.1	CDKN1B
5	A5	24	66.5056	95494.3	2996.69	CDKN1B
5	A5	25	66.7885	94794.3	2883.59	CDKN1B
5	A5	26	67.0714	95293.5	2773.81	CDKN1B
5	A5	27	67.3542	93311.3	2668.84	CDKN1B
5	A5	28	67.6371	92689.8	2576.52	CDKN1B
5	A5	29	67.9199	92385.2	2509.54	CDKN1B
5	A5	30	68.2028	91149.5	2479.45	CDKN1B
5	A5	31	68.4857	90941.2	2487.5	CDKN1B
5	A5	32	68.7685	90320.8	2517.87	CDKN1B
5	A5	33	69.0514	90070.3	2540.39	CDKN1B
5	A5	34	69.3343	89143.7	2524.36	CDKN1B
5	A5	35	69.6171	87336.9	2455.87	CDKN1B
5	A5	36	69.9	86291.1	2346.5	CDKN1B
5	A5	37	70.1828	86675	2226.67	CDKN1B
5	A5	38	70.4657	86561	2128.13	CDKN1B
5	A5	39	70.7486	84853.2	2070.2	CDKN1B
5	A5	40	71.0314	84974.9	2060.44	CDKN1B
5	A5	41	71.3143	85467.9	2060.97	CDKN1B
5	A5	42	71.5972	82651.4	2066.75	CDKN1B
5	A5	43	71.88	82364.5	2079.28	CDKN1B
5	A5	44	72.1629	83248.7	2098.05	CDKN1B
5	A5	45	72.4457	83078.1	2104.43	CDKN1B
5	A5	46	72.7286	80698	2081.71	CDKN1B
5	A5	47	73.0115	80188.4	2048.75	CDKN1B
5	A5	48	73.2943	80156.8	2003.99	CDKN1B
5	A5	49	73.5772	79536.8	1948.05	CDKN1B
5	A5	50	73.8601	78605.5	1890.9	CDKN1B
5	A5	51	74.1429	79288.1	1842.15	CDKN1B
5	A5	52	74.4258	77830.5	1808.55	CDKN1B
5	A5	53	74.7086	78021.1	1793.33	CDKN1B
5	A5	54	74.9915	77359.7	1796.11	CDKN1B
5	A5	55	75.2744	77677.6	1812.57	CDKN1B
5	A5	56	75.5572	76402.3	1834.48	CDKN1B
5	A5	57	75.8401	76669.1	1851.88	CDKN1B
5	A5	58	76.123	76360.9	1857.63	CDKN1B
5	A5	59	76.4058	74114.1	1852.12	CDKN1B
5	A5	60	76.6887	74209.1	1844.07	CDKN1B
5	A5	61	76.9715	75167.8	1845.72	CDKN1B
5	A5	62	77.2544	74268.2	1864.54	CDKN1B
5	A5	63	77.5373	73932.5	1897.35	CDKN1B
5	A5	64	77.8201	73375.4	1931.38	CDKN1B
5	A5	65	78.103	72395.4	1951.81	CDKN1B
5	A5	66	78.3858	71281.8	1950.7	CDKN1B
5	A5	67	78.6687	71257.1	1931.39	CDKN1B
5	A5	68	78.9516	71363.8	1906.02	CDKN1B
5	A5	69	79.2344	69760	1887.91	CDKN1B
5	A5	70	79.5173	70718.4	1883.76	CDKN1B
5	A5	71	79.8002	70502.3	1889.99	CDKN1B
5	A5	72	80.083	68604.7	1895.1	CDKN1B
5	A5	73	80.3659	68548.2	1886.24	CDKN1B
5	A5	74	80.6488	68270.1	1855.96	CDKN1B
5	A5	75	80.9316	66820.1	1805.66	CDKN1B
5	A5	76	81.2145	67688.4	1744.42	CDKN1B
5	A5	77	81.4973	67165.4	1684.93	CDKN1B
5	A5	78	81.7802	65959.2	1638.99	CDKN1B
5	A5	79	82.0631	66718.3	1614.16	CDKN1B
5	A5	80	82.3459	66915.8	1611.73	CDKN1B
5	A5	81	82.6288	65823	1625.87	CDKN1B
5	A5	82	82.9117	65288.7	1643.8	CDKN1B
5	A5	83	83.1945	65573.1	1646.4	CDKN1B
5	A5	84	83.4774	65171.9	1608.82	CDKN1B
5	A5	85	83.7602	63709.5	1501.3	CDKN1B
5	A5	86	84.0431	63876.2	1292.41	CDKN1B
5	A5	87	84.326	64106.2	958.678	CDKN1B
5	A5	88	84.6088	63810.1	502.163	CDKN1B
5	A5	89	84.8917	63040.6	-29.991	CDKN1B
5	A5	90	85.1745	63323.3	-538.92	CDKN1B
5	A5	91	85.4574	63108.4	-895.41	CDKN1B
5	A5	92	85.7403	80563.5	-988.443	CDKN1B
5	A5	93	86.0231	75385.4	-776.868	CDKN1B
5	A5	94	86.306	72803	-310.786	CDKN1B
5	A5	95	86.5889	73214	292.888	CDKN1B
5	A5	96	86.8717	73425.2	903.939	CDKN1B
5	A5	97	87.1546	72589.1	1426.66	CDKN1B
5	A5	98	87.4374	71698.5	1817.92	CDKN1B
5	A5	99	87.7203	70290.2	2084.82	CDKN1B
5	A5	100	88.0032	69100.4	2440.39	CDKN1B
5	A5	101	88.286	69120.1	2600.84	CDKN1B
5	A5	102	88.5689	69596.4	2628.89	CDKN1B
5	A5	103	88.8518	66657.4	2574.73	CDKN1B
5	A5	104	89.1346	67022.6	2473.96	CDKN1B
5	A5	105	89.4175	65879.5	2350.01	CDKN1B
5	A5	106	89.7003	66616.6	2220.05	CDKN1B
5	A5	107	89.9832	64774.6	2101.78	CDKN1B
5	A5	108	90.2661	64331.3	2050.03	CDKN1B
5	A5	109	90.5489	64435.8	2046.57	CDKN1B
5	A5	110	90.8318	63589.8	2125.8	CDKN1B
5	A5	111	91.1147	63957.5	2409.61	CDKN1B
5	A5	112	91.3975	62982.5	2884.02	CDKN1B
5	A5	113	91.6804	62429.6	3516.77	CDKN1B
5	A5	114	91.9632	60144.8	4214.3	CDKN1B
5	A5	115	92.2461	55951.5	4843.85	CDKN1B
5	A5	116	92.529	56252	5280.09	CDKN1B
5	A5	117	92.8118	53744.7	5452.97	CDKN1B
5	A5	118	93.0947	52043.4	5372.16	CDKN1B
5	A5	119	93.3775	52375.3	5118.13	CDKN1B
5	A5	120	93.6604	50087.6	4809.14	CDKN1B
5	A5	121	93.9433	49567.4	4562.06	CDKN1B
5	A5	122	94.2261	48924.3	4461.04	CDKN1B
5	A5	123	94.509	49172.5	4539.93	CDKN1B
5	A5	124	94.7919	47945.4	4779.6	CDKN1B
6	A6	1	59.9998	3.79989e+06	114687	MCM3
6	A6	2	60.2827	3.77714e+06	113833	MCM3
6	A6	3	60.5655	3.74677e+06	112779	MCM3
6	A6	4	60.8484	3725893	111296	MCM3
6	A6	5	61.1312	3699540	109349	MCM3
6	A6	6	61.4141	3.6673e+06	107067	MCM3
6	A6	7	61.697	3.6436e+06	104621	MCM3
6	A6	8	61.9798	3.616e+06	102134	MCM3
6	A6	9	62.2627	3.58254e+06	99664	MCM3
6	A6	10	62.5456	3.55413e+06	97262.7	MCM3
6	A6	11	62.8284	3524468	95032.2	MCM3
6	A6	12	63.1113	3.49312e+06	93121.7	MCM3
6	A6	13	63.3941	3.4671e+06	91660.8	MCM3
6	A6	14	63.677	3.44196e+06	90685.8	MCM3
6	A6	15	63.9599	3413988	90099.4	MCM3
6	A6	16	64.2427	3386576	89696.2	MCM3
6	A6	17	64.5256	3.36286e+06	89246.1	MCM3
6	A6	18	64.8085	3334245	88587.5	MCM3
6	A6	19	65.0913	3.30511e+06	87682.5	MCM3
6	A6	20	65.3742	3.27385e+06	86601	MCM3
6	A6	21	65.657	3.25361e+06	85437.2	MCM3
6	A6	22	65.9399	3.22777e+06	84243.4	MCM3
6	A6	23	66.2228	3.2008e+06	83013.9	MCM3
6	A6	24	66.5056	3.1755e+06	81753.4	MCM3
6	A6	25	66.7885	3.15043e+06	80549.2	MCM3
6	A6	26	67.0714	3.12203e+06	79588	MCM3
6	A6	27	67.3542	3097743	79070.4	MCM3
6	A6	28	67.6371	3.08078e+06	79080.1	MCM3
6	A6	29	67.9199	3.05498e+06	79508.3	MCM3
6	A6	30	68.2028	3.03204e+06	80081.3	MCM3
6	A6	31	68.4857	3.00389e+06	80483.6	MCM3
6	A6	32	68.7685	2.97562e+06	80491.6	MCM3
6	A6	33	69.0514	2.95582e+06	80036.1	MCM3
6	A6	34	69.3343	2.92839e+06	79186.2	MCM3
6	A6	35	69.6171	2.90528e+06	78328.4	MCM3
6	A6	36	69.9	2.87879e+06	77495	MCM3
6	A6	37	70.1828	2.85805e+06	76692.6	MCM3
6	A6	38	70.4657	2.83292e+06	75984.6	MCM3
6	A6	39	70.7486	2.81123e+06	75401.2	MCM3
6	A6	40	71.0314	2.78902e+06	74945.5	MCM3
6	A6	41	71.3143	2.7638e+06	74599.6	MCM3
6	A6	42	71.5972	2.74268e+06	74332	MCM3
6	A6	43	71.88	2.72078e+06	74101.6	MCM3
6	A6	44	72.1629	2.6993e+06	73864.1	MCM3
6	A6	45	72.4457	2.67397e+06	73579.8	MCM3
6	A6	46	72.7286	2653579	73227.6	MCM3
6	A6	47	73.0115	2631343	72811.4	MCM3
6	A6	48	73.2943	2.60891e+06	72358.6	MCM3
6	A6	49	73.5772	2.587e+06	71911	MCM3
6	A6	50	73.8601	2564849	71511.7	MCM3
6	A6	51	74.1429	2543572	71198.2	MCM3
6	A6	52	74.4258	2.52412e+06	71009	MCM3
6	A6	53	74.7086	2.50045e+06	71006.4	MCM3
6	A6	54	74.9915	2479209	71318.4	MCM3
6	A6	55	75.2744	2459139	72190	MCM3
6	A6	56	75.5572	2.43753e+06	74048.2	MCM3
6	A6	57	75.8401	2416769	77562.1	MCM3
6	A6	58	76.123	2.39417e+06	85701.1	MCM3
6	A6	59	76.4058	2.37281e+06	99841.1	MCM3
6	A6	60	76.6887	2.34836e+06	121289	MCM3
6	A6	61	76.9715	2322655	151480	MCM3
6	A6	62	77.2544	2.29113e+06	190548	MCM3
6	A6	63	77.5373	2250796	236337	MCM3
6	A6	64	77.8201	2.19372e+06	283813	MCM3
6	A6	65	78.103	2.11682e+06	325407	MCM3
6	A6	66	78.3858	1.99662e+06	352619	MCM3
6	A6	67	78.6687	1.85007e+06	358558	MCM3
6	A6	68	78.9516	1.71855e+06	340437	MCM3
6	A6	69	79.2344	1624525	300807	MCM3
6	A6	70	79.5173	1580057	246851	MCM3
6	A6	71	79.8002	1.56013e+06	187992	MCM3
6	A6	72	80.083	1.54884e+06	132964	MCM3
6	A6	73	80.3659	1542461	87618.9	MCM3
6	A6	74	80.6488	1.53348e+06	61501.4	MCM3
6	A6	75	80.9316	1.52357e+06	45835.1	MCM3
6	A6	76	81.2145	1.51608e+06	36347.2	MCM3
6	A6	77	81.4973	1.50688e+06	31079.9	MCM3
6	A6	78	81.7802	1.49922e+06	28381.8	MCM3
6	A6	79	82.0631	1.49111e+06	27105.7	MCM3
6	A6	80	82.3459	1483165	26557.5	MCM3
6	A6	81	82.6288	1.47582e+06	26353.8	MCM3
6	A6	82	82.9117	1.46623e+06	26289.8	MCM3
6	A6	83	83.1945	1.45846e+06	26258.5	MCM3
6	A6	84	83.4774	1.45031e+06	26207.7	MCM3
6	A6	85	83.7602	1443222	26114.8	MCM3
6	A6	86	84.0431	1.4351e+06	25970	MCM3
6	A6	87	84.326	1.42643e+06	25763.3	MCM3
6	A6	88	84.6088	1.41904e+06	25480	MCM3
6	A6	89	84.8917	1.41172e+06	25104.3	MCM3
6	A6	90	85.1745	1403780	24629.7	MCM3
6	A6	91	85.4574	1.39671e+06	24066.6	MCM3
6	A6	92	85.7403	1.38932e+06	23453.5	MCM3
6	A6	93	86.0231	1.38167e+06	22856.1	MCM3
6	A6	94	86.306	1.37283e+06	22355.6	MCM3
6	A6	95	86.5889	1.36676e+06	22025.1	MCM3
6	A6	96	86.8717	1.36068e+06	21900.2	MCM3
6	A6	97	87.1546	1352460	21963.4	MCM3
6	A6	98	87.4374	1.34632e+06	22151.4	MCM3
6	A6	99	87.7203	1.3383e+06	22379.5	MCM3
6	A6	100	88.0032	1.33361e+06	22573	MCM3
6	A6	101	88.286	1.32611e+06	22685.9	MCM3
6	A6	102	88.5689	1.3195e+06	22708.4	MCM3
6	A6	103	88.8518	1.31195e+06	22673.9	MCM3
6	A6	104	89.1346	1.30351e+06	22693.5	MCM3
6	A6	105	89.4175	1298384	23027	MCM3
6	A6	106	89.7003	1.29187e+06	24198.2	MCM3
6	A6	107	89.9832	1.28549e+06	27114	MCM3
6	A6	108	90.2661	1.27778e+06	33088.1	MCM3
6	A6	109	90.5489	1.27175e+06	43614.7	MCM3
6	A6	110	90.8318	1.26666e+06	59784.4	MCM3
6	A6	111	91.1147	1.25819e+06	82522.8	MCM3
6	A6	112	91.3975	1.22733e+06	118191	MCM3
6	A6	113	91.6804	1.09661e+06	153278	MCM3
6	A6	114	91.9632	1.01105e+06	181258	MCM3
6	A6	115	92.2461	963551	196977	MCM3
6	A6	116	92.529	926720	198678	MCM3
6	A6	117	92.8118	891660	188488	MCM3
6	A6	118	93.0947	857713	171255	MCM3
6	A6	119	93.3775	828131	152584	MCM3
6	A6	120	93.6604	801993	137170	MCM3
6	A6	121	93.9433	775975	127965	MCM3
6	A6	122	94.2261	754870	126051	MCM3
6	A6	123	94.509	738368	130824	MCM3
6	A6	124	94.7919	731228	140345	MCM3
7	A7	1	60.0004	1.80448e+06	57497.5	MCM3
7	A7	2	60.2834	1.80002e+06	57873.3	MCM3
7	A7	3	60.5663	1.7891e+06	58419.1	MCM3
7	A7	4	60.8493	1.77482e+06	59032.2	MCM3
7	A7	5	61.1322	1.76101e+06	59599.7	MCM3
7	A7	6	61.4152	1.74317e+06	60040.1	MCM3
7	A7	7	61.6981	1.72451e+06	60318	MCM3
7	A7	8	61.9811	1706978	60434.1	MCM3
7	A7	9	62.2641	1.68882e+06	60407.4	MCM3
7	A7	10	62.547	1.66989e+06	60268.9	MCM3
7	A7	11	62.83	1.64947e+06	60060.7	MCM3
7	A7	12	63.1129	1.63071e+06	59833.4	MCM3
7	A7	13	63.3959	1.61096e+06	59629.4	MCM3
7	A7	14	63.6789	1.59354e+06	59463.2	MCM3
7	A7	15	63.9618	1.57582e+06	59311.9	MCM3
7	A7	16	64.2448	1558015	59128.5	MCM3
7	A7	17	64.5277	1.53805e+06	58868.8	MCM3
7	A7	18	64.8107	1520174	58517.7	MCM3
7	A7	19	65.0936	1500380	58092.9	MCM3
7	A7	20	65.3766	1482537	57629	MCM3
7	A7	21	65.6596	1.46549e+06	57154.4	MCM3
7	A7	22	65.9425	1.44932e+06	56680.8	MCM3
7	A7	23	66.2255	1.43052e+06	56210	MCM3
7	A7	24	66.5084	1.41222e+06	55750.3	MCM3
7	A7	25	66.7914	1395279	55322.9	MCM3
7	A7	26	67.0743	1.3802e+06	54953.1	MCM3
7	A7	27	67.3573	1.36309e+06	54655.1	MCM3
7	A7	28	67.6403	1.34589e+06	54424	MCM3
7	A7	29	67.9232	1.33094e+06	54239.2	MCM3
7	A7	30	68.2062	1.31213e+06	54077.2	MCM3
7	A7	31	68.4891	1.29879e+06	53922.2	MCM3
7	A7	32	68.7721	1.28054e+06	53769.8	MCM3
7	A7	33	69.0551	1.26443e+06	53622.2	MCM3
7	A7	34	69.338	1.2488e+06	53479.5	MCM3
7	A7	35	69.621	1.23393e+06	53336.6	MCM3
7	A7	36	69.9039	1.21674e+06	53182.8	MCM3
7	A7	37	70.1869	1.19966e+06	53010.8	MCM3
7	A7	38	70.4698	1.185e+06	52818.3	MCM3
7	A7	39	70.7528	1.16905e+06	52608.3	MCM3
7	A7	40	71.0358	1.15433e+06	52382.4	MCM3
7	A7	41	71.3187	1.13706e+06	52138.7	MCM3
7	A7	42	71.6017	1.12238e+06	51875.1	MCM3
7	A7	43	71.8846	1.10705e+06	51596.7	MCM3
7	A7	44	72.1676	1.09163e+06	51316	MCM3
7	A7	45	72.4505	1.07658e+06	51008.9	MCM3
7	A7	46	72.7335	1.06359e+06	50726.9	MCM3
7	A7	47	73.0165	1047231	50484.4	MCM3
7	A7	48	73.2994	1.03316e+06	50282	MCM3
7	A7	49	73.5824	1.01674e+06	50123.4	MCM3
7	A7	50	73.8653	1.00402e+06	50024.8	MCM3
7	A7	51	74.1483	987805	50024.2	MCM3
7	A7	52	74.4313	974645	50192.9	MCM3
7	A7	53	74.7142	959482	50659.8	MCM3
7	A7	54	74.9972	944135	51594.2	MCM3
7	A7	55	75.2801	930782	53205.6	MCM3
7	A7	56	75.5631	916054	56118.3	MCM3
7	A7	57	75.846	900835	61124.7	MCM3
7	A7	58	76.129	883822	69299.7	MCM3
7	A7	59	76.412	867376	81905.5	MCM3
7	A7	60	76.6949	848335	100097	MCM3
7	A7	61	76.9779	824897	124398	MCM3
7	A7	62	77.2608	790675	154024	MCM3
7	A7	63	77.5438	744944	186338	MCM3
7	A7	64	77.8268	671395	216793	MCM3
7	A7	65	78.1097	565740	239698	MCM3
7	A7	66	78.3927	418125	249742	MCM3
7	A7	67	78.6756	267852	243793	MCM3
7	A7	68	78.9586	161122	222155	MCM3
7	A7	69	79.2415	104807	188616	MCM3
7	A7	70	79.5245	86214.8	149203	MCM3
7	A7	71	79.8074	82729.3	110242	MCM3
7	A7	72	80.0904	79680.3	76586.6	MCM3
7	A7	73	80.3734	78220.3	50628.8	MCM3
7	A7	74	80.6563	78659.4	29508.2	MCM3
7	A7	75	80.9393	77920.1	16385.3	MCM3
7	A7	76	81.2222	78411.4	9044.14	MCM3
7	A7	77	81.5052	76608.2	5369.48	MCM3
7	A7	78	81.7882	75195.9	3747.02	MCM3
7	A7	79	82.0711	73970.5	3133.01	MCM3
7	A7	80	82.3541	73220.5	2946.52	MCM3
7	A7	81	82.637	73616.2	2910.66	MCM3
7	A7	82	82.92	70463.5	2913.93	MCM3
7	A7	83	83.2029	70621	2916.74	MCM3
7	A7	84	83.4859	70311.8	2902.31	MCM3
7	A7	85	83.7689	68002.6	2859.24	MCM3
7	A7	86	84.0518	67412.5	2780.52	MCM3
7	A7	87	84.3348	66505.6	2665.76	MCM3
7	A7	88	84.6177	65825.5	2518.91	MCM3
7	A7	89	84.9007	65132.8	2339.73	MCM3
7	A7	90	85.1837	64779.1	2114.9	MCM3
7	A7	91	85.4666	63761.8	1818.06	MCM3
7	A7	92	85.7496	62400	1424.41	MCM3
7	A7	93	86.0325	61939.8	935.906	MCM3
7	A7	94	86.3155	61880.3	401.836	MCM3
7	A7	95	86.5984	62072.3	-82.9688	MCM3
7	A7	96	86.8814	65554.9	-409.52	MCM3
7	A7	97	87.1644	64107.2	-503.512	MCM3
7	A7	98	87.4473	64328.3	-363.59	MCM3
7	A7	99	87.7303	62770.4	-63.6289	MCM3
7	A7	100	88.0132	62350.4	284.426	MCM3
7	A7	101	88.2962	61292.5	583.816	MCM3
7	A7	102	88.5791	62226.9	789.523	MCM3
7	A7	103	88.8621	62571.3	910.734	MCM3
7	A7	104	89.1451	60525.1	988.062	MCM3
7	A7	105	89.428	60007	1068.68	MCM3
7	A7	106	89.711	60591.3	1195.66	MCM3
7	A7	107	89.9939	60434.6	1410.23	MCM3
7	A7	108	90.2769	59415.7	1754.68	MCM3
7	A7	109	90.5599	57514.8	2265.62	MCM3
7	A7	110	90.8428	58986.6	2956.9	MCM3
7	A7	111	91.1258	56791.9	3799.25	MCM3
7	A7	112	91.4087	54892.6	4709.21	MCM3
7	A7	113	91.6917	49885.7	5559.64	MCM3
7	A7	114	91.9746	48269.7	6214.2	MCM3
7	A7	115	92.2576	46213.9	6572.7	MCM3
7	A7	116	92.5406	44022.5	6604.7	MCM3
7	A7	117	92.8235	41776.5	6355.55	MCM3
7	A7	118	93.1065	40664.4	5926.4	MCM3
7	A7	119	93.3894	39525.9	5441.38	MCM3
7	A7	120	93.6724	38928.3	5016.05	MCM3
7	A7	121	93.9554	37338.3	4733.89	MCM3
7	A7	122	94.2383	35280.6	4633.27	MCM3
7	A7	123	94.5213	35542.1	4706.36	MCM3
7	A7	124	94.8042	35611.2	4909.19	MCM3
8	A8	1	60.0004	1.7354e+06	56274.9	MCM3
8	A8	2	60.2834	1.73054e+06	56614.8	MCM3
8	A8	3	60.5663	1717922	57147.2	MCM3
8	A8	4	60.8493	1.7061e+06	57778.1	MCM3
8	A8	5	61.1322	1.69173e+06	58389.8	MCM3
8	A8	6	61.4152	1.67589e+06	58881.6	MCM3
8	A8	7	61.6981	1.65945e+06	59197.1	MCM3
8	A8	8	61.9811	1.64011e+06	59327.1	MCM3
8	A8	9	62.2641	1.62227e+06	59295.4	MCM3
8	A8	10	62.547	1.60487e+06	59144.3	MCM3
8	A8	11	62.83	1.58538e+06	58920	MCM3
8	A8	12	63.1129	1.5681e+06	58662.7	MCM3
8	A8	13	63.3959	1.54803e+06	58399.4	MCM3
8	A8	14	63.6789	1.53144e+06	58137.2	MCM3
8	A8	15	63.9618	1.51468e+06	57863.3	MCM3
8	A8	16	64.2448	1.49614e+06	57552.7	MCM3
8	A8	17	64.5277	1.47797e+06	57183.1	MCM3
8	A8	18	64.8107	1460950	56747.7	MCM3
8	A8	19	65.0936	1.44419e+06	56257.9	MCM3
8	A8	20	65.3766	1424251	55741.1	MCM3
8	A8	21	65.6596	1.40955e+06	55226.4	MCM3
8	A8	22	65.9425	1.39199e+06	54735	MCM3
8	A8	23	66.2255	1.37675e+06	54280.1	MCM3
8	A8	24	66.5084	1.35917e+06	53871.4	MCM3
8	A8	25	66.7914	1.34271e+06	53521.2	MCM3
8	A8	26	67.0743	1.32682e+06	53242	MCM3
8	A8	27	67.3573	1.31151e+06	53033.9	MCM3
8	A8	28	67.6403	1.29581e+06	52877.4	MCM3
8	A8	29	67.9232	1.27961e+06	52735.4	MCM3
8	A8	30	68.2062	1264008	52568.9	MCM3
8	A8	31	68.4891	1.2478e+06	52355.8	MCM3
8	A8	32	68.7721	1.23128e+06	52100.7	MCM3
8	A8	33	69.0551	1216750	51827.9	MCM3
8	A8	34	69.338	1.2014e+06	51566.3	MCM3
8	A8	35	69.621	1.18639e+06	51333.2	MCM3
8	A8	36	69.9039	1.17017e+06	51129.6	MCM3
8	A8	37	70.1869	1.15608e+06	50943.9	MCM3
8	A8	38	70.4698	1.13994e+06	50760	MCM3
8	A8	39	70.7528	1.12526e+06	50567.1	MCM3
8	A8	40	71.0358	1.11061e+06	50363	MCM3
8	A8	41	71.3187	1.09556e+06	50154.5	MCM3
8	A8	42	71.6017	1.07886e+06	49954	MCM3
8	A8	43	71.8846	1.06714e+06	49771.1	MCM3
8	A8	44	72.1676	1.05163e+06	49604.3	MCM3
8	A8	45	72.4505	1.03747e+06	49433.4	MCM3
8	A8	46	72.7335	1.0224e+06	49235.4	MCM3
8	A8	47	73.0165	1.00811e+06	48997.6	MCM3
8	A8	48	73.2994	994107	48719.7	MCM3
8	A8	49	73.5824	978348	48424.4	MCM3
8	A8	50	73.8653	965821	48154.9	MCM3
8	A8	51	74.1483	950542	47971.6	MCM3
8	A8	52	74.4313	937696	47956	MCM3
8	A8	53	74.7142	924070	48229.1	MCM3
8	A8	54	74.9972	909208	48989.9	MCM3
8	A8	55	75.2801	896465	50516	MCM3
8	A8	56	75.5631	882014	53313.8	MCM3
8	A8	57	75.846	868395	58214.9	MCM3
8	A8	58	76.129	852169	66333.1	MCM3
8	A8	59	76.412	837204	79018.2	MCM3
8	A8	60	76.6949	819234	97584.5	MCM3
8	A8	61	76.9779	798261	122790	MCM3
8	A8	62	77.2608	766020	154132	MCM3
8	A8	63	77.5438	726089	189184	MCM3
8	A8	64	77.8268	660528	223400	MCM3
8	A8	65	78.1097	566339	250729	MCM3
8	A8	66	78.3927	428527	265133	MCM3
8	A8	67	78.6756	278228	262550	MCM3
8	A8	68	78.9586	163280	242467	MCM3
8	A8	69	79.2415	98401.4	208285	MCM3
8	A8	70	79.5245	76274.3	166228	MCM3
8	A8	71	79.8074	68944.8	123298	MCM3
8	A8	72	80.0904	65949.2	85231.3	MCM3
8	A8	73	80.3734	65739.1	55277.6	MCM3
8	A8	74	80.6563	65783.9	33184.6	MCM3
8	A8	75	80.9393	63513.3	18823.1	MCM3
8	A8	76	81.2222	61771.2	10433.4	MCM3
8	A8	77	81.5052	61539.1	5922.51	MCM3
8	A8	78	81.7882	61453.3	3676.55	MCM3
8	A8	79	82.0711	61036	2654.18	MCM3
8	A8	80	82.3541	59705.1	2267.65	MCM3
8	A8	81	82.637	60653.6	2207.81	MCM3
8	A8	82	82.92	58783.8	2304.91	MCM3
8	A8	83	83.2029	58560	2452.21	MCM3
8	A8	84	83.4859	56299	2579.78	MCM3
8	A8	85	83.7689	55295.9	2651.77	MCM3
8	A8	86	84.0518	55512	2664.06	MCM3
8	A8	87	84.3348	54640.5	2632.14	MCM3
8	A8	88	84.6177	53576.5	2573.2	MCM3
8	A8	89	84.9007	52728.2	2493.13	MCM3
8	A8	90	85.1837	52123.4	2385.74	MCM3
8	A8	91	85.4666	50668	2241.32	MCM3
8	A8	92	85.7496	49926.4	2055.45	MCM3
8	A8	93	86.0325	50753.4	1830.24	MCM3
8	A8	94	86.3155	48724.4	1569	MCM3
8	A8	95	86.5984	48866.5	1271.39	MCM3
8	A8	96	86.8814	48003.8	936.613	MCM3
8	A8	97	87.1644	48530.7	574.457	MCM3
8	A8	98	87.4473	47117.5	215.645	MCM3
8	A8	99	87.7303	49233.1	-89.668	MCM3
8	A8	100	88.0132	50004.2	-288.887	MCM3
8	A8	101	88.2962	49565	-350.223	MCM3
8	A8	102	88.5791	48928.3	-275.66	MCM3
8	A8	103	88.8621	47840.8	-94.1523	MCM3
8	A8	104	89.1451	49170.7	158.23	MCM3
8	A8	105	89.428	49407.8	453.926	MCM3
8	A8	106	89.711	48203.6	775.09	MCM3
8	A8	107	89.9939	47194.4	1106.38	MCM3
8	A8	108	90.2769	47006.4	1432.71	MCM3
8	A8	109	90.5599	45117.9	1746.33	MCM3
8	A8	110	90.8428	46003.7	2052.37	MCM3
8	A8	111	91.1258	45544.9	2361.45	MCM3
8	A8	112	91.4087	44386.3	2671.26	MCM3
8	A8	113	91.6917	41488.7	2954.27	MCM3
8	A8	114	91.9746	40681.9	3165.81	MCM3
8	A8	115	92.2576	39618.3	3269.33	MCM3
8	A8	116	92.5406	38958.6	3258.75	MCM3
8	A8	117	92.8235	38838.2	3160.79	MCM3
8	A8	118	93.1065	37342.9	3017.72	MCM3
8	A8	119	93.3894	35438.3	2867	MCM3
8	A8	120	93.6724	35964	2732.52	MCM3
8	A8	121	93.9554	34764.7	2628.12	MCM3
8	A8	122	94.2383	34633.6	2563.28	MCM3
8	A8	123	94.5213	33211.3	2543.02	MCM3
8	A8	124	94.8042	33636.5	2563.9	MCM3
9	A9	1	60.0006	1.65961e+06	54469.4	MCM3
9	A9	2	60.2828	1.65386e+06	54645.7	MCM3
9	A9	3	60.5649	1645439	55039.2	MCM3
9	A9	4	60.8471	1.6327e+06	55552.1	MCM3
9	A9	5	61.1293	1.61859e+06	56053.4	MCM3
9	A9	6	61.4115	1.60471e+06	56427.3	MCM3
9	A9	7	61.6936	1586950	56607.7	MCM3
9	A9	8	61.9758	1.57033e+06	56583.6	MCM3
9	A9	9	62.258	1.55208e+06	56384.6	MCM3
9	A9	10	62.5402	1.53494e+06	56058.4	MCM3
9	A9	11	62.8223	1.5167e+06	55657.7	MCM3
9	A9	12	63.1045	1.5013e+06	55234.6	MCM3
9	A9	13	63.3867	1.48272e+06	54841.8	MCM3
9	A9	14	63.6688	1464797	54525.4	MCM3
9	A9	15	63.951	1.44885e+06	54312.1	MCM3
9	A9	16	64.2332	1.43535e+06	54194.4	MCM3
9	A9	17	64.5154	1.41667e+06	54130.6	MCM3
9	A9	18	64.7975	1.4018e+06	54058.3	MCM3
9	A9	19	65.0797	1.38341e+06	53920.1	MCM3
9	A9	20	65.3619	1.36788e+06	53682.6	MCM3
9	A9	21	65.6441	1.35037e+06	53346.5	MCM3
9	A9	22	65.9262	1.33452e+06	52941	MCM3
9	A9	23	66.2084	1.31774e+06	52510	MCM3
9	A9	24	66.4906	1.30278e+06	52096.4	MCM3
9	A9	25	66.7727	1.28727e+06	51728.7	MCM3
9	A9	26	67.0549	1.27123e+06	51415.7	MCM3
9	A9	27	67.3371	1.25701e+06	51150.3	MCM3
9	A9	28	67.6193	1.24022e+06	50916.7	MCM3
9	A9	29	67.9014	1.22549e+06	50697.4	MCM3
9	A9	30	68.1836	1.2112e+06	50479.7	MCM3
9	A9	31	68.4658	1.19602e+06	50261	MCM3
9	A9	32	68.7479	1.18013e+06	50048.6	MCM3
9	A9	33	69.0301	1.16565e+06	49856.2	MCM3
9	A9	34	69.3123	1.15074e+06	49694.1	MCM3
9	A9	35	69.5945	1.13808e+06	49560.2	MCM3
9	A9	36	69.8766	1.12145e+06	49439.9	MCM3
9	A9	37	70.1588	1.10743e+06	49312.8	MCM3
9	A9	38	70.441	1.09216e+06	49162.4	MCM3
9	A9	39	70.7232	1.07788e+06	48981.1	MCM3
9	A9	40	71.0053	1.06436e+06	48769.7	MCM3
9	A9	41	71.2875	1.0489e+06	48535.2	MCM3
9	A9	42	71.5697	1.03454e+06	48289.2	MCM3
9	A9	43	71.8518	1.02102e+06	48044.2	MCM3
9	A9	44	72.134	1.00712e+06	47811.4	MCM3
9	A9	45	72.4162	993316	47565.9	MCM3
9	A9	46	72.6984	980791	47333.9	MCM3
9	A9	47	72.9805	965700	47113.8	MCM3
9	A9	48	73.2627	951970	46907.7	MCM3
9	A9	49	73.5449	939228	46727	MCM3
9	A9	50	73.827	923783	46592.4	MCM3
9	A9	51	74.1092	912776	46534.9	MCM3
9	A9	52	74.3914	898459	46609.2	MCM3
9	A9	53	74.6736	884194	46924.5	MCM3
9	A9	54	74.9557	871572	47688.9	MCM3
9	A9	55	75.2379	857378	49078.2	MCM3
9	A9	56	75.5201	845007	51670.6	MCM3
9	A9	57	75.8023	832534	56227.5	MCM3
9	A9	58	76.0844	817005	63757.6	MCM3
9	A9	59	76.3666	801785	75458.4	MCM3
9	A9	60	76.6488	786899	92472.3	MCM3
9	A9	61	76.9309	767023	115419	MCM3
9	A9	62	77.2131	740674	143764	MCM3
9	A9	63	77.4953	707219	175234	MCM3
9	A9	64	77.7775	654401	205666	MCM3
9	A9	65	78.0596	580046	229593	MCM3
9	A9	66	78.3418	463801	241639	MCM3
9	A9	67	78.624	319410	238291	MCM3
9	A9	68	78.9062	192877	219272	MCM3
9	A9	69	79.1883	105004	187814	MCM3
9	A9	70	79.4705	71219.5	149618	MCM3
9	A9	71	79.7527	60351.2	110989	MCM3
9	A9	72	80.0348	57128	77008.4	MCM3
9	A9	73	80.317	56314.9	50485.4	MCM3
9	A9	74	80.5992	56491.7	29594.8	MCM3
9	A9	75	80.8814	55971.3	16149	MCM3
9	A9	76	81.1635	55030	8454.33	MCM3
9	A9	77	81.4457	53935.3	4458.29	MCM3
9	A9	78	81.7279	53835.4	2581.36	MCM3
9	A9	79	82.0101	53724.8	1800.79	MCM3
9	A9	80	82.2922	52429.2	1538.3	MCM3
9	A9	81	82.5744	53051.6	1496.84	MCM3
9	A9	82	82.8566	51240.6	1528.84	MCM3
9	A9	83	83.1387	51564	1558.97	MCM3
9	A9	84	83.4209	49491.5	1550.32	MCM3
9	A9	85	83.7031	50127.3	1493.74	MCM3
9	A9	86	83.9853	48331.6	1403.04	MCM3
9	A9	87	84.2674	48330.8	1306.63	MCM3
9	A9	88	84.5496	48307	1233.05	MCM3
9	A9	89	84.8318	47061.1	1193.63	MCM3
9	A9	90	85.114	47636.4	1171.02	MCM3
9	A9	91	85.3961	47662.1	1122.2	MCM3
9	A9	92	85.6783	45636.4	998.402	MCM3
9	A9	93	85.9605	44622.7	772.039	MCM3
9	A9	94	86.2426	43782.4	453.098	MCM3
9	A9	95	86.5248	45044.7	83	MCM3
9	A9	96	86.807	45612.1	-288.078	MCM3
9	A9	97	87.0892	45029.7	-621.266	MCM3
9	A9	98	87.3713	43866.8	-891.484	MCM3
9	A9	99	87.6535	44367.6	-1076.61	MCM3
9	A9	100	87.9357	47035.7	-1150.56	MCM3
9	A9	101	88.2178	45613.1	-1091.75	MCM3
9	A9	102	88.5	46662.3	-900.668	MCM3
9	A9	103	88.7822	46596.3	-610.266	MCM3
9	A9	104	89.0644	45481.9	-278.664	MCM3
9	A9	105	89.3465	45792.7	32.0938	MCM3
9	A9	106	89.6287	45248.7	279.898	MCM3
9	A9	107	89.9109	44696.7	458.613	MCM3
9	A9	108	90.1931	43349.1	600.629	MCM3
9	A9	109	90.4752	44491	764.273	MCM3
9	A9	110	90.7574	44730.6	1008.75	MCM3
9	A9	111	91.0396	42929.2	1365.16	MCM3
9	A9	112	91.3217	43715.5	1816.45	MCM3
9	A9	113	91.6039	42025.6	2297.45	MCM3
9	A9	114	91.8861	40306.2	2717.41	MCM3
9	A9	115	92.1683	37851.2	2995.14	MCM3
9	A9	116	92.4504	37790.2	3089.95	MCM3
9	A9	117	92.7326	36136.4	3013.67	MCM3
9	A9	118	93.0148	35926.1	2820.65	MCM3
9	A9	119	93.297	34450.3	2584.66	MCM3
9	A9	120	93.5791	34500.8	2376.13	MCM3
9	A9	121	93.8613	33305.2	2247.35	MCM3
9	A9	122	94.1435	32354.7	2225.53	MCM3
9	A9	123	94.4256	33567.3	2310.29	MCM3
9	A9	124	94.7078	31742.8	2475.65	MCM3
10	A10	1	60.0006	103636	5536.97	MCM3
10	A10	2	60.2828	102712	5455.39	MCM3
10	A10	3	60.5649	101182	5394.81	MCM3
10	A10	4	60.8471	100671	5347.15	MCM3
10	A10	5	61.1293	99758.6	5301.28	MCM3
10	A10	6	61.4115	98015.7	5251.27	MCM3
10	A10	7	61.6936	97100.1	5201.46	MCM3
10	A10	8	61.9758	94105.1	5162.5	MCM3
10	A10	9	62.258	93630.9	5139.37	MCM3
10	A10	10	62.5402	91952.1	5120.28	MCM3
10	A10	11	62.8223	91102	5075.78	MCM3
10	A10	12	63.1045	89448.6	4971.42	MCM3
10	A10	13	63.3867	87942.2	4786.46	MCM3
10	A10	14	63.6688	84935.1	4526.75	MCM3
10	A10	15	63.951	84324.1	4224.1	MCM3
10	A10	16	64.2332	83174.6	3923.51	MCM3
10	A10	17	64.5154	81660.5	3666.11	MCM3
10	A10	18	64.7975	80937.7	3476.33	MCM3
10	A10	19	65.0797	80750.8	3356.68	MCM3
10	A10	20	65.3619	78853.7	3290.72	MCM3
10	A10	21	65.6441	78471	3251.28	MCM3
10	A10	22	65.9262	78174.2	3210.78	MCM3
10	A10	23	66.2084	76715.6	3149.95	MCM3
10	A10	24	66.4906	74441	3061.24	MCM3
10	A10	25	66.7727	75163.6	2947.33	MCM3
10	A10	26	67.0549	74411.7	2817.09	MCM3
10	A10	27	67.3371	72597.3	2682.33	MCM3
10	A10	28	67.6193	72188	2555.44	MCM3
10	A10	29	67.9014	71714.6	2446.26	MCM3
10	A10	30	68.1836	70576.8	2358.92	MCM3
10	A10	31	68.4658	71717.5	2290.77	MCM3
10	A10	32	68.7479	69099.1	2235.62	MCM3
10	A10	33	69.0301	69162.6	2189.2	MCM3
10	A10	34	69.3123	69313.9	2151.7	MCM3
10	A10	35	69.5945	67222.2	2124.76	MCM3
10	A10	36	69.8766	67712.8	2105.15	MCM3
10	A10	37	70.1588	67859.4	2081.49	MCM3
10	A10	38	70.441	66317.9	2038.39	MCM3
10	A10	39	70.7232	65951.3	1966.03	MCM3
10	A10	40	71.0053	64862.5	1867.69	MCM3
10	A10	41	71.2875	64275.3	1759.11	MCM3
10	A10	42	71.5697	65009.3	1659.66	MCM3
10	A10	43	71.8518	64386.2	1582.41	MCM3
10	A10	44	72.134	62786.6	1529.68	MCM3
10	A10	45	72.4162	64550	1453.41	MCM3
10	A10	46	72.6984	62316.2	1398.96	MCM3
10	A10	47	72.9805	62450	1356.5	MCM3
10	A10	48	73.2627	62777.1	1320.25	MCM3
10	A10	49	73.5449	61715.1	1288.91	MCM3
10	A10	50	73.827	61769.3	1262.38	MCM3
10	A10	51	74.1092	61032.9	1240.85	MCM3
10	A10	52	74.3914	60703.1	1225.8	MCM3
10	A10	53	74.6736	61328.7	1222.89	MCM3
10	A10	54	74.9557	59719.9	1243.67	MCM3
10	A10	55	75.2379	60171.7	1301.93	MCM3
10	A10	56	75.5201	58963	1401.52	MCM3
10	A10	57	75.8023	59457.3	1521.93	MCM3
10	A10	58	76.0844	60209	1564.69	MCM3
10	A10	59	76.3666	57660.1	1569.02	MCM3
10	A10	60	76.6488	58049	1520.79	MCM3
10	A10	61	76.9309	57139.3	1318.61	MCM3
10	A10	62	77.2131	56215.2	1082.75	MCM3
10	A10	63	77.4953	57991.6	893.381	MCM3
10	A10	64	77.7775	56324.8	811.179	MCM3
10	A10	65	78.0596	56689.3	856.314	MCM3
10	A10	66	78.3418	56306.2	1009.36	MCM3
10	A10	67	78.624	56038.8	1224.89	MCM3
10	A10	68	78.9062	55522.4	1445.72	MCM3
10	A10	69	79.1883	55326.8	1563.78	MCM3
10	A10	70	79.4705	54903	1591.15	MCM3
10	A10	71	79.7527	54141.3	1562.69	MCM3
10	A10	72	80.0348	53561.7	1420.83	MCM3
10	A10	73	80.317	53133.8	1155.72	MCM3
10	A10	74	80.5992	52817.4	888.65	MCM3
10	A10	75	80.8814	52768.9	688.585	MCM3
10	A10	76	81.1635	53175.6	589.766	MCM3
10	A10	77	81.4457	52643.9	579.844	MCM3
10	A10	78	81.7279	52468.9	615.327	MCM3
10	A10	79	82.0101	51948.8	654.327	MCM3
10	A10	80	82.2922	50473.9	683.894	MCM3
10	A10	81	82.5744	52124.4	722.522	MCM3
10	A10	82	82.8566	50652.1	797.903	MCM3
10	A10	83	83.1387	51658.1	917.595	MCM3
10	A10	84	83.4209	50628.6	1054.18	MCM3
10	A10	85	83.7031	49734.2	1153.72	MCM3
10	A10	86	83.9853	49921.7	1161.06	MCM3
10	A10	87	84.2674	49582.3	1048.07	MCM3
10	A10	88	84.5496	48864.5	832.455	MCM3
10	A10	89	84.8318	48156.5	578.666	MCM3
10	A10	90	85.114	48213.3	376.39	MCM3
10	A10	91	85.3961	48617	301.513	MCM3
10	A10	92	85.6783	49200.6	377.057	MCM3
10	A10	93	85.9605	48776.2	557.869	MCM3
10	A10	94	86.2426	46908.3	751.046	MCM3
10	A10	95	86.5248	47882.9	862.276	MCM3
10	A10	96	86.807	45969.9	841.447	MCM3
10	A10	97	87.0892	46971.2	702.486	MCM3
10	A10	98	87.3713	45669.3	508.805	MCM3
10	A10	99	87.6535	46695.5	334.796	MCM3
10	A10	100	87.9357	46606.3	225.922	MCM3
10	A10	101	88.2178	45796	179.223	MCM3
10	A10	102	88.5	45484	153.123	MCM3
10	A10	103	88.7822	45484.3	98.4065	MCM3
10	A10	104	89.0644	45038.6	-9.30542	MCM3
10	A10	105	89.3465	45030.3	-152.422	MCM3
10	A10	106	89.6287	44645.9	-275.731	MCM3
10	A10	107	89.9109	45145	-306.401	MCM3
10	A10	108	90.1931	45054.7	-178.72	MCM3
10	A10	109	90.4752	44753.1	145.493	MCM3
10	A10	110	90.7574	44533.3	665.851	MCM3
10	A10	111	91.0396	44718.1	1341.57	MCM3
10	A10	112	91.3217	43414.4	1770.57	MCM3
10	A10	113	91.6039	43669.1	2088.5	MCM3
10	A10	114	91.8861	41677.5	2364.59	MCM3
10	A10	115	92.1683	41043.8	2573.17	MCM3
10	A10	116	92.4504	40239.6	2705	MCM3
10	A10	117	92.7326	40335.7	2765.09	MCM3
10	A10	118	93.0148	38634.5	2766.41	MCM3
10	A10	119	93.297	38381.6	2726.26	MCM3
10	A10	120	93.5791	36795.8	2667.83	MCM3
10	A10	121	93.8613	36386.1	2622.44	MCM3
10	A10	122	94.1435	36843	2624.49	MCM3
10	A10	123	94.4256	36062.8	2698.32	MCM3
10	A10	124	94.7078	35867.5	2845.09	MCM3
11	A11	1	60.0001	1.91246e+06	59429.7	Actin
11	A11	2	60.2825	1.9031e+06	59719.8	Actin
11	A11	3	60.5649	1.89578e+06	60128.9	Actin
11	A11	4	60.8473	1.87931e+06	60557.6	Actin
11	A11	5	61.1298	1.86377e+06	60905.2	Actin
11	A11	6	61.4122	1848018	61110.9	Actin
11	A11	7	61.6946	1.82968e+06	61172.1	Actin
11	A11	8	61.977	1.80911e+06	61131.8	Actin
11	A11	9	62.2594	1.79255e+06	61047.8	Actin
11	A11	10	62.5418	1.77131e+06	60962.3	Actin
11	A11	11	62.8243	1.75499e+06	60885.1	Actin
11	A11	12	63.1067	1735941	60797.9	Actin
11	A11	13	63.3891	1.71628e+06	60670.8	Actin
11	A11	14	63.6715	1.69604e+06	60480.5	Actin
11	A11	15	63.9539	1.6793e+06	60220	Actin
11	A11	16	64.2363	1.65887e+06	59899.1	Actin
11	A11	17	64.5187	1.64258e+06	59541.2	Actin
11	A11	18	64.8012	1.62229e+06	59178.6	Actin
11	A11	19	65.0836	1.60525e+06	58845.5	Actin
11	A11	20	65.366	1586772	58567.9	Actin
11	A11	21	65.6484	1.56781e+06	58351.7	Actin
11	A11	22	65.9308	1.55408e+06	58178.3	Actin
11	A11	23	66.2132	1.53448e+06	58011.2	Actin
11	A11	24	66.4957	1.51664e+06	57814.5	Actin
11	A11	25	66.7781	1.49782e+06	57567.3	Actin
11	A11	26	67.0605	1.48302e+06	57274.2	Actin
11	A11	27	67.3429	1.46421e+06	56960.4	Actin
11	A11	28	67.6253	1.44595e+06	56661	Actin
11	A11	29	67.9077	1.43065e+06	56404.7	Actin
11	A11	30	68.1901	1.41537e+06	56205.3	Actin
11	A11	31	68.4726	1.39784e+06	56056.8	Actin
11	A11	32	68.755	1.38062e+06	55940.1	Actin
11	A11	33	69.0374	1.36474e+06	55829.9	Actin
11	A11	34	69.3198	1.34846e+06	55703.5	Actin
11	A11	35	69.6022	1.33227e+06	55546.9	Actin
11	A11	36	69.8846	1314927	55358	Actin
11	A11	37	70.1671	1.29851e+06	55147.6	Actin
11	A11	38	70.4495	1.28234e+06	54932.1	Actin
11	A11	39	70.7319	1.26777e+06	54726.2	Actin
11	A11	40	71.0143	1.25109e+06	54535.4	Actin
11	A11	41	71.2967	1.23523e+06	54356.6	Actin
11	A11	42	71.5791	1.21908e+06	54184.3	Actin
11	A11	43	71.8615	1.20351e+06	54015	Actin
11	A11	44	72.144	1188857	53850	Actin
11	A11	45	72.4264	1.17318e+06	53693.3	Actin
11	A11	46	72.7088	1.15831e+06	53553	Actin
11	A11	47	72.9912	1.14273e+06	53437.9	Actin
11	A11	48	73.2736	1.12621e+06	53330.2	Actin
11	A11	49	73.556	1.11239e+06	53258.5	Actin
11	A11	50	73.8385	1098585	53203.7	Actin
11	A11	51	74.1209	1.08184e+06	53127.8	Actin
11	A11	52	74.4033	1.06526e+06	52998.8	Actin
11	A11	53	74.6857	1.05088e+06	52809.7	Actin
11	A11	54	74.9681	1.0354e+06	52581.2	Actin
11	A11	55	75.2505	1.02227e+06	52347.9	Actin
11	A11	56	75.5329	1.00556e+06	52137.8	Actin
11	A11	57	75.8154	991694	51961.4	Actin
11	A11	58	76.0978	976733	51814	Actin
11	A11	59	76.3802	960901	51687.7	Actin
11	A11	60	76.6626	946087	51577.4	Actin
11	A11	61	76.945	932528	51481.2	Actin
11	A11	62	77.2274	916324	51392.7	Actin
11	A11	63	77.5099	902571	51298.8	Actin
11	A11	64	77.7923	887660	51181.9	Actin
11	A11	65	78.0747	872444	51032.2	Actin
11	A11	66	78.3571	858372	50857.8	Actin
11	A11	67	78.6395	843920	50689.2	Actin
11	A11	68	78.9219	829094	50574.4	Actin
11	A11	69	79.2043	815293	50566.9	Actin
11	A11	70	79.4868	802336	50719.9	Actin
11	A11	71	79.7692	787290	51094.9	Actin
11	A11	72	80.0516	770886	51788.9	Actin
11	A11	73	80.334	758293	52981.2	Actin
11	A11	74	80.6164	743905	54578.2	Actin
11	A11	75	80.8988	727991	57064.6	Actin
11	A11	76	81.1813	712523	61192	Actin
11	A11	77	81.4637	695786	67851.6	Actin
11	A11	78	81.7461	678182	78110	Actin
11	A11	79	82.0285	657013	92917.9	Actin
11	A11	80	82.3109	635243	112571	Actin
11	A11	81	82.5933	606663	136040	Actin
11	A11	82	82.8757	565742	160505	Actin
11	A11	83	83.1582	499464	181529	Actin
11	A11	84	83.4406	387708	194113	Actin
11	A11	85	83.723	228991	194407	Actin
11	A11	86	84.0054	93778.7	181308	Actin
11	A11	87	84.2878	55741.1	157072	Actin
11	A11	88	84.5702	50916.3	126533	Actin
11	A11	89	84.8527	46370.4	95324.4	Actin
11	A11	90	85.1351	46102.4	68022	Actin
11	A11	91	85.4175	45061.9	44772.3	Actin
11	A11	92	85.6999	43753	25313.1	Actin
11	A11	93	85.9823	43141.1	13432.4	Actin
11	A11	94	86.2647	43123.4	6906.59	Actin
11	A11	95	86.5471	42698.9	3680.74	Actin
11	A11	96	86.8296	42482.2	2253.2	Actin
11	A11	97	87.112	41050.7	1690.93	Actin
11	A11	98	87.3944	40591.8	1484.54	Actin
11	A11	99	87.6768	40660.7	1389.34	Actin
11	A11	100	87.9592	38582.6	1308.21	Actin
11	A11	101	88.2416	40158.8	1217.2	Actin
11	A11	102	88.5241	39356.1	1121.23	Actin
11	A11	103	88.8065	38085.9	1031.69	Actin
11	A11	104	89.0889	37841.7	960.406	Actin
11	A11	105	89.3713	37901.2	921.691	Actin
11	A11	106	89.6537	37289.3	932.637	Actin
11	A11	107	89.9361	38400.6	1007.62	Actin
11	A11	108	90.2186	36441.2	1150.64	Actin
11	A11	109	90.501	35131.6	1351.53	Actin
11	A11	110	90.7834	36644.5	1587.64	Actin
11	A11	111	91.0658	35565	1828.74	Actin
11	A11	112	91.3482	33306.5	2042.74	Actin
11	A11	113	91.6306	32754.3	2201.81	Actin
11	A11	114	91.913	32029.8	2287.64	Actin
11	A11	115	92.1955	32135.8	2293.8	Actin
11	A11	116	92.4779	30783.5	2225.48	Actin
11	A11	117	92.7603	28349.2	2099.24	Actin
11	A11	118	93.0427	28978.5	1943.48	Actin
11	A11	119	93.3251	29875.6	1795.19	Actin
11	A11	120	93.6075	28044.9	1689.78	Actin
11	A11	121	93.89	27350.6	1647.59	Actin
11	A11	122	94.1724	27366.7	1666	Actin
11	A11	123	94.4548	27127.6	1722.92	Actin
11	A11	124	94.7372	25181.3	1788.75	Actin
12	A12	1	60.0001	2.12706e+06	67081.9	Actin
12	A12	2	60.2825	2.11575e+06	67226.8	Actin
12	A12	3	60.5649	2.1046e+06	67522	Actin
12	A12	4	60.8473	2.08972e+06	67909.5	Actin
12	A12	5	61.1298	2069555	68313.9	Actin
12	A12	6	61.4122	2053712	68663.7	Actin
12	A12	7	61.6946	2.03334e+06	68904.2	Actin
12	A12	8	61.977	2.01186e+06	69000.2	Actin
12	A12	9	62.2594	1.98894e+06	68935.5	Actin
12	A12	10	62.5418	1.96859e+06	68717.4	Actin
12	A12	11	62.8243	1.94563e+06	68377.3	Actin
12	A12	12	63.1067	1.92352e+06	67968.6	Actin
12	A12	13	63.3891	1901898	67554.9	Actin
12	A12	14	63.6715	1880496	67190.2	Actin
12	A12	15	63.9539	1.86007e+06	66899.5	Actin
12	A12	16	64.2363	1.84133e+06	66674.8	Actin
12	A12	17	64.5187	1.82205e+06	66485.1	Actin
12	A12	18	64.8012	1.79792e+06	66296.2	Actin
12	A12	19	65.0836	1.77932e+06	66086.6	Actin
12	A12	20	65.366	1.75781e+06	65846.9	Actin
12	A12	21	65.6484	1.7374e+06	65572	Actin
12	A12	22	65.9308	1.72024e+06	65252.9	Actin
12	A12	23	66.2132	1.69738e+06	64881.3	Actin
12	A12	24	66.4957	1.6778e+06	64458.8	Actin
12	A12	25	66.7781	1.65941e+06	64008.3	Actin
12	A12	26	67.0605	1.63817e+06	63571.7	Actin
12	A12	27	67.3429	1.62131e+06	63197.6	Actin
12	A12	28	67.6253	1.60054e+06	62922.1	Actin
12	A12	29	67.9077	1583883	62751.2	Actin
12	A12	30	68.1901	1.56615e+06	62656.8	Actin
12	A12	31	68.4726	1.5484e+06	62588.3	Actin
12	A12	32	68.755	1.52704e+06	62494.7	Actin
12	A12	33	69.0374	1.50926e+06	62346.8	Actin
12	A12	34	69.3198	1.49095e+06	62145.1	Actin
12	A12	35	69.6022	1.47373e+06	61914.2	Actin
12	A12	36	69.8846	1.45321e+06	61686.7	Actin
12	A12	37	70.1671	1.43702e+06	61488.2	Actin
12	A12	38	70.4495	1.41974e+06	61327.3	Actin
12	A12	39	70.7319	1.40136e+06	61196.3	Actin
12	A12	40	71.0143	1.38333e+06	61079.1	Actin
12	A12	41	71.2967	1365560	60961.6	Actin
12	A12	42	71.5791	1347711	60837.3	Actin
12	A12	43	71.8615	1.33012e+06	60709	Actin
12	A12	44	72.144	1.3153e+06	60584.3	Actin
12	A12	45	72.4264	1.29369e+06	60471.5	Actin
12	A12	46	72.7088	1.28094e+06	60376.3	Actin
12	A12	47	72.9912	1.26055e+06	60265.8	Actin
12	A12	48	73.2736	1.2464e+06	60181.2	Actin
12	A12	49	73.556	1226812	60121.4	Actin
12	A12	50	73.8385	1.2088e+06	60079.7	Actin
12	A12	51	74.1209	1.19426e+06	60044.3	Actin
12	A12	52	74.4033	1.17658e+06	59998.5	Actin
12	A12	53	74.6857	1.1579e+06	59920.7	Actin
12	A12	54	74.9681	1.14184e+06	59794.5	Actin
12	A12	55	75.2505	1124222	59611.7	Actin
12	A12	56	75.5329	1.10739e+06	59376	Actin
12	A12	57	75.8154	1.09037e+06	59102.3	Actin
12	A12	58	76.0978	1.07389e+06	58815.5	Actin
12	A12	59	76.3802	1.05603e+06	58549.6	Actin
12	A12	60	76.6626	1.03818e+06	58338.5	Actin
12	A12	61	76.945	1.02357e+06	58197	Actin
12	A12	62	77.2274	1.00783e+06	58105.4	Actin
12	A12	63	77.5099	990746	58012.9	Actin
12	A12	64	77.7923	972090	57864.2	Actin
12	A12	65	78.0747	955487	57632.9	Actin
12	A12	66	78.3571	939175	57339.1	Actin
12	A12	67	78.6395	924748	57038.9	Actin
12	A12	68	78.9219	909113	56800.8	Actin
12	A12	69	79.2043	890053	56688.7	Actin
12	A12	70	79.4868	877707	56763.3	Actin
12	A12	71	79.7692	858699	57097.6	Actin
12	A12	72	80.0516	843726	57804	Actin
12	A12	73	80.334	828905	59071.4	Actin
12	A12	74	80.6164	811948	60937.9	Actin
12	A12	75	80.8988	793981	63326.4	Actin
12	A12	76	81.1813	777257	67275.5	Actin
12	A12	77	81.4637	757575	73647.7	Actin
12	A12	78	81.7461	739914	83495.5	Actin
12	A12	79	82.0285	716112	97790.8	Actin
12	A12	80	82.3109	692555	116920	Actin
12	A12	81	82.5933	659797	140038	Actin
12	A12	82	82.8757	616713	164581	Actin
12	A12	83	83.1582	547120	186333	Actin
12	A12	84	83.4406	432327	200343	Actin
12	A12	85	83.723	269792	202533	Actin
12	A12	86	84.0054	108179	191335	Actin
12	A12	87	84.2878	49654.6	168482	Actin
12	A12	88	84.5702	40607.4	138465	Actin
12	A12	89	84.8527	36348.8	106884	Actin
12	A12	90	85.1351	36057.7	78570	Actin
12	A12	91	85.4175	33449.2	54298.9	Actin
12	A12	92	85.6999	32922.9	30903.9	Actin
12	A12	93	85.9823	32879.8	16287.1	Actin
12	A12	94	86.2647	30541.2	8042.89	Actin
12	A12	95	86.5471	30888.8	3828.7	Actin
12	A12	96	86.8296	31675.4	1881.78	Actin
12	A12	97	87.112	30478.4	1079.79	Actin
12	A12	98	87.3944	29982.2	786.172	Actin
12	A12	99	87.6768	27588	672.059	Actin
12	A12	100	87.9592	28291.7	593.574	Actin
12	A12	101	88.2416	27304.4	518.461	Actin
12	A12	102	88.5241	28342.9	471.078	Actin
12	A12	103	88.8065	27560.7	482.621	Actin
12	A12	104	89.0889	28179.2	556.652	Actin
12	A12	105	89.3713	24193.7	664.312	Actin
12	A12	106	89.6537	25543.5	767.156	Actin
12	A12	107	89.9361	25496.5	848.715	Actin
12	A12	108	90.2186	23533.8	931.883	Actin
12	A12	109	90.501	22442.1	1070.48	Actin
12	A12	110	90.7834	25253.2	1318.32	Actin
12	A12	111	91.0658	22073.2	1691.63	Actin
12	A12	112	91.3482	23000.2	2145.89	Actin
12	A12	113	91.6306	19258.3	2583.88	Actin
12	A12	114	91.913	17251.2	2894.72	Actin
12	A12	115	92.1955	16270.3	3003.69	Actin
12	A12	116	92.4779	15197.6	2903.17	Actin
12	A12	117	92.7603	14359.1	2648.81	Actin
12	A12	118	93.0427	14905.7	2328.79	Actin
12	A12	119	93.3251	12253.4	2030.05	Actin
12	A12	120	93.6075	11063.2	1818.5	Actin
12	A12	121	93.89	12648.1	1732.93	Actin
12	A12	122	94.1724	11918.5	1782.29	Actin
12	A12	123	94.4548	9776.91	1943.21	Actin
12	A12	124	94.7372	9023.44	2164.7	Actin
13	B1	1	60.001	1.61389e+06	59471.2	CDKN1B
13	B1	2	60.284	1.60684e+06	59736.9	CDKN1B
13	B1	3	60.567	1.59679e+06	60144.5	CDKN1B
13	B1	4	60.85	1.58181e+06	60597.7	CDKN1B
13	B1	5	61.133	1.56496e+06	61013.4	CDKN1B
13	B1	6	61.416	1.5488e+06	61351.9	CDKN1B
13	B1	7	61.6989	1.53213e+06	61606.4	CDKN1B
13	B1	8	61.9819	1.51416e+06	61776.5	CDKN1B
13	B1	9	62.2649	1.49536e+06	61846.1	CDKN1B
13	B1	10	62.5479	1.47798e+06	61787.3	CDKN1B
13	B1	11	62.8309	1.45793e+06	61581.1	CDKN1B
13	B1	12	63.1139	1.43876e+06	61235.9	CDKN1B
13	B1	13	63.3969	1.41949e+06	60793.1	CDKN1B
13	B1	14	63.6799	1.40168e+06	60310.8	CDKN1B
13	B1	15	63.9629	1.3836e+06	59841.5	CDKN1B
13	B1	16	64.2459	1.3657e+06	59413.1	CDKN1B
13	B1	17	64.5289	1.34938e+06	59026	CDKN1B
13	B1	18	64.8119	1.32997e+06	58660.3	CDKN1B
13	B1	19	65.0948	1312966	58294	CDKN1B
13	B1	20	65.3778	1295636	57915	CDKN1B
13	B1	21	65.6608	1.27711e+06	57523.8	CDKN1B
13	B1	22	65.9438	1.25995e+06	57126.7	CDKN1B
13	B1	23	66.2268	1.24395e+06	56725.4	CDKN1B
13	B1	24	66.5098	1.22805e+06	56315	CDKN1B
13	B1	25	66.7928	1.20866e+06	55889	CDKN1B
13	B1	26	67.0758	1.19372e+06	55449.7	CDKN1B
13	B1	27	67.3588	1.17572e+06	55010.1	CDKN1B
13	B1	28	67.6418	1.1608e+06	54588.1	CDKN1B
13	B1	29	67.9248	1.14487e+06	54192.2	CDKN1B
13	B1	30	68.2077	1.12726e+06	53813.4	CDKN1B
13	B1	31	68.4907	1.11358e+06	53428.1	CDKN1B
13	B1	32	68.7737	1.09697e+06	53014	CDKN1B
13	B1	33	69.0567	1.08055e+06	52569.8	CDKN1B
13	B1	34	69.3397	1.06466e+06	52123.4	CDKN1B
13	B1	35	69.6227	1.04926e+06	51718	CDKN1B
13	B1	36	69.9057	1.03504e+06	51382.6	CDKN1B
13	B1	37	70.1887	1.02215e+06	51106.9	CDKN1B
13	B1	38	70.4717	1.00496e+06	50840.5	CDKN1B
13	B1	39	70.7547	988734	50520.2	CDKN1B
13	B1	40	71.0377	974392	50106.2	CDKN1B
13	B1	41	71.3206	959503	49603.6	CDKN1B
13	B1	42	71.6036	945432	49058	CDKN1B
13	B1	43	71.8866	930466	48532.9	CDKN1B
13	B1	44	72.1696	917954	48081.1	CDKN1B
13	B1	45	72.4526	903434	47730	CDKN1B
13	B1	46	72.7356	890564	47466	CDKN1B
13	B1	47	73.0186	877329	47255.1	CDKN1B
13	B1	48	73.3016	861704	47059.1	CDKN1B
13	B1	49	73.5846	848691	46851.8	CDKN1B
13	B1	50	73.8676	834347	46626.6	CDKN1B
13	B1	51	74.1506	821256	46391.2	CDKN1B
13	B1	52	74.4335	808930	46157.4	CDKN1B
13	B1	53	74.7165	793493	45934.5	CDKN1B
13	B1	54	74.9995	781775	45734.4	CDKN1B
13	B1	55	75.2825	767050	45579.6	CDKN1B
13	B1	56	75.5655	754474	45508.3	CDKN1B
13	B1	57	75.8485	742269	45571.1	CDKN1B
13	B1	58	76.1315	728116	45824.4	CDKN1B
13	B1	59	76.4145	715252	46329.5	CDKN1B
13	B1	60	76.6975	701502	47165.2	CDKN1B
13	B1	61	76.9805	688244	48458.7	CDKN1B
13	B1	62	77.2635	672975	50419.3	CDKN1B
13	B1	63	77.5464	659332	53341.7	CDKN1B
13	B1	64	77.8294	645675	57661.4	CDKN1B
13	B1	65	78.1124	628878	63949.5	CDKN1B
13	B1	66	78.3954	612129	72875.4	CDKN1B
13	B1	67	78.6784	592216	85084.9	CDKN1B
13	B1	68	78.9614	570921	100950	CDKN1B
13	B1	69	79.2444	542151	120202	CDKN1B
13	B1	70	79.5274	509912	141542	CDKN1B
13	B1	71	79.8104	464335	162455	CDKN1B
13	B1	72	80.0934	398284	179456	CDKN1B
13	B1	73	80.3764	317292	188856	CDKN1B
13	B1	74	80.6593	224810	187892	CDKN1B
13	B1	75	80.9423	148342	175744	CDKN1B
13	B1	76	81.2253	99213.8	153970	CDKN1B
13	B1	77	81.5083	79040.3	126081	CDKN1B
13	B1	78	81.7913	69633.3	96438.1	CDKN1B
13	B1	79	82.0743	65596.9	68981.9	CDKN1B
13	B1	80	82.3573	65058.3	46327.2	CDKN1B
13	B1	81	82.6403	61211.6	29605.8	CDKN1B
13	B1	82	82.9233	61516.7	18220.5	CDKN1B
13	B1	83	83.2063	59965.4	11082	CDKN1B
13	B1	84	83.4893	59133.5	6914.55	CDKN1B
13	B1	85	83.7723	58713.1	4615.95	CDKN1B
13	B1	86	84.0552	55922.3	3397.25	CDKN1B
13	B1	87	84.3382	57431.6	2768.09	CDKN1B
13	B1	88	84.6212	56780.8	2450.94	CDKN1B
13	B1	89	84.9042	55633.3	2289.9	CDKN1B
13	B1	90	85.1872	54570.2	2188.52	CDKN1B
13	B1	91	85.4702	53147.7	2083.71	CDKN1B
13	B1	92	85.7532	52904.8	1942.78	CDKN1B
13	B1	93	86.0362	52328.6	1764.6	CDKN1B
13	B1	94	86.3192	51882.2	1572.2	CDKN1B
13	B1	95	86.6022	51849.4	1397.09	CDKN1B
13	B1	96	86.8852	50056.7	1263.44	CDKN1B
13	B1	97	87.1682	51247.4	1179.38	CDKN1B
13	B1	98	87.4511	50564.6	1136.29	CDKN1B
13	B1	99	87.7341	49593.8	1114.7	CDKN1B
13	B1	100	88.0171	48845.5	1094.28	CDKN1B
13	B1	101	88.3001	48620.7	1065	CDKN1B
13	B1	102	88.5831	47841.8	1032.65	CDKN1B
13	B1	103	88.8661	49980.9	1013.57	CDKN1B
13	B1	104	89.1491	47641.8	1020.75	CDKN1B
13	B1	105	89.4321	46465.6	1053.07	CDKN1B
13	B1	106	89.7151	47554.1	1098.39	CDKN1B
13	B1	107	89.9981	45303.5	1149.32	CDKN1B
13	B1	108	90.2811	46661.6	1217.97	CDKN1B
13	B1	109	90.564	45440.8	1334.8	CDKN1B
13	B1	110	90.847	45894.7	1529.32	CDKN1B
13	B1	111	91.13	44884	1804.83	CDKN1B
13	B1	112	91.413	43365.4	2125.02	CDKN1B
13	B1	113	91.696	41522.5	2422.98	CDKN1B
13	B1	114	91.979	41144.3	2628.86	CDKN1B
13	B1	115	92.262	39504.3	2700.23	CDKN1B
13	B1	116	92.545	39207.7	2638.19	CDKN1B
13	B1	117	92.828	38727.4	2481.69	CDKN1B
13	B1	118	93.111	38272.5	2286.06	CDKN1B
13	B1	119	93.394	37068.9	2099.78	CDKN1B
13	B1	120	93.6769	36629.3	1951.95	CDKN1B
13	B1	121	93.9599	35945.5	1853.27	CDKN1B
13	B1	122	94.2429	35747.6	1804.01	CDKN1B
13	B1	123	94.5259	35931.4	1800.05	CDKN1B
13	B1	124	94.8089	35458.6	1833.3	CDKN1B
14	B2	1	60.001	1.65624e+06	59667.3	CDKN1B
14	B2	2	60.284	1.64987e+06	59907.8	CDKN1B
14	B2	3	60.567	1.63708e+06	60308.3	CDKN1B
14	B2	4	60.85	1.6245e+06	60781.1	CDKN1B
14	B2	5	61.133	1.60669e+06	61232.1	CDKN1B
14	B2	6	61.416	1.58985e+06	61590.4	CDKN1B
14	B2	7	61.6989	1.57254e+06	61814.3	CDKN1B
14	B2	8	61.9819	1.55372e+06	61887.3	CDKN1B
14	B2	9	62.2649	1.53549e+06	61811.9	CDKN1B
14	B2	10	62.5479	1.51476e+06	61610.5	CDKN1B
14	B2	11	62.8309	1.49455e+06	61323.9	CDKN1B
14	B2	12	63.1139	1.47675e+06	60999.6	CDKN1B
14	B2	13	63.3969	1457639	60676.3	CDKN1B
14	B2	14	63.6799	1.43767e+06	60371.9	CDKN1B
14	B2	15	63.9629	1.42186e+06	60085.8	CDKN1B
14	B2	16	64.2459	1.40201e+06	59806.5	CDKN1B
14	B2	17	64.5289	1.38261e+06	59524.6	CDKN1B
14	B2	18	64.8119	1.36521e+06	59234.2	CDKN1B
14	B2	19	65.0948	1.34731e+06	58930.8	CDKN1B
14	B2	20	65.3778	1.32905e+06	58608.7	CDKN1B
14	B2	21	65.6608	1.31041e+06	58260.2	CDKN1B
14	B2	22	65.9438	1.29287e+06	57881.8	CDKN1B
14	B2	23	66.2268	1.27515e+06	57477	CDKN1B
14	B2	24	66.5098	1.25798e+06	57054.3	CDKN1B
14	B2	25	66.7928	1.24027e+06	56625.2	CDKN1B
14	B2	26	67.0758	1.22405e+06	56200.4	CDKN1B
14	B2	27	67.3588	1206190	55788.8	CDKN1B
14	B2	28	67.6418	1.18916e+06	55398.2	CDKN1B
14	B2	29	67.9248	1.1742e+06	55035.6	CDKN1B
14	B2	30	68.2077	1.15591e+06	54703.3	CDKN1B
14	B2	31	68.4907	1.14118e+06	54396.9	CDKN1B
14	B2	32	68.7737	1.12382e+06	54102.9	CDKN1B
14	B2	33	69.0567	1.10924e+06	53801.5	CDKN1B
14	B2	34	69.3397	1.09212e+06	53475.2	CDKN1B
14	B2	35	69.6227	1.07563e+06	53117	CDKN1B
14	B2	36	69.9057	1.06025e+06	52733.3	CDKN1B
14	B2	37	70.1887	1.04429e+06	52338.7	CDKN1B
14	B2	38	70.4717	1.0297e+06	51946.2	CDKN1B
14	B2	39	70.7547	1.01486e+06	51561.6	CDKN1B
14	B2	40	71.0377	998525	51187.3	CDKN1B
14	B2	41	71.3206	983382	50830.1	CDKN1B
14	B2	42	71.6036	967539	50504.1	CDKN1B
14	B2	43	71.8866	956164	50222.3	CDKN1B
14	B2	44	72.1696	940358	49983.5	CDKN1B
14	B2	45	72.4526	925311	49745.1	CDKN1B
14	B2	46	72.7356	912031	49511.4	CDKN1B
14	B2	47	73.0186	896692	49257.6	CDKN1B
14	B2	48	73.3016	882194	48973.7	CDKN1B
14	B2	49	73.5846	868870	48664.1	CDKN1B
14	B2	50	73.8676	854425	48340.5	CDKN1B
14	B2	51	74.1506	840014	48019.1	CDKN1B
14	B2	52	74.4335	826237	47722.5	CDKN1B
14	B2	53	74.7165	812254	47481.6	CDKN1B
14	B2	54	74.9995	798377	47332.3	CDKN1B
14	B2	55	75.2825	786689	47306.2	CDKN1B
14	B2	56	75.5655	772410	47422.2	CDKN1B
14	B2	57	75.8485	758124	47690.5	CDKN1B
14	B2	58	76.1315	743262	48127.9	CDKN1B
14	B2	59	76.4145	730643	48779.3	CDKN1B
14	B2	60	76.6975	716271	49740.3	CDKN1B
14	B2	61	76.9805	701432	51024.4	CDKN1B
14	B2	62	77.2635	686126	52915.3	CDKN1B
14	B2	63	77.5464	671541	55770.5	CDKN1B
14	B2	64	77.8294	657259	60020.6	CDKN1B
14	B2	65	78.1124	640584	66193.3	CDKN1B
14	B2	66	78.3954	621847	74864.9	CDKN1B
14	B2	67	78.6784	599659	86533	CDKN1B
14	B2	68	78.9614	576633	101383	CDKN1B
14	B2	69	79.2444	545164	118962	CDKN1B
14	B2	70	79.5274	508429	137863	CDKN1B
14	B2	71	79.8104	458041	155635	CDKN1B
14	B2	72	80.0934	385925	169095	CDKN1B
14	B2	73	80.3764	297725	175112	CDKN1B
14	B2	74	80.6593	202876	171614	CDKN1B
14	B2	75	80.9423	131735	158408	CDKN1B
14	B2	76	81.2253	90519.5	137380	CDKN1B
14	B2	77	81.5083	73177.1	111935	CDKN1B
14	B2	78	81.7913	66403.9	85928.3	CDKN1B
14	B2	79	82.0743	61660.5	62577.4	CDKN1B
14	B2	80	82.3573	60271.1	42859.5	CDKN1B
14	B2	81	82.6403	58521.3	27095.1	CDKN1B
14	B2	82	82.9233	57302.6	16570.1	CDKN1B
14	B2	83	83.2063	57002.9	10087.8	CDKN1B
14	B2	84	83.4893	55795.6	6371.45	CDKN1B
14	B2	85	83.7723	55640.2	4360.13	CDKN1B
14	B2	86	84.0552	53985.2	3304.33	CDKN1B
14	B2	87	84.3382	52841.9	2738.29	CDKN1B
14	B2	88	84.6212	52949.5	2405.12	CDKN1B
14	B2	89	84.9042	52453.8	2179.71	CDKN1B
14	B2	90	85.1872	51578.6	2008.08	CDKN1B
14	B2	91	85.4702	51654.3	1868.99	CDKN1B
14	B2	92	85.7532	49173.4	1754.79	CDKN1B
14	B2	93	86.0362	50517.7	1664.51	CDKN1B
14	B2	94	86.3192	49556	1599.84	CDKN1B
14	B2	95	86.6022	48572.3	1559.78	CDKN1B
14	B2	96	86.8852	48353.4	1535.59	CDKN1B
14	B2	97	87.1682	47233.5	1510.35	CDKN1B
14	B2	98	87.4511	48260.2	1464.84	CDKN1B
14	B2	99	87.7341	46000.1	1387.64	CDKN1B
14	B2	100	88.0171	45432.7	1284.12	CDKN1B
14	B2	101	88.3001	46638.2	1178.29	CDKN1B
14	B2	102	88.5831	46340.9	1103.62	CDKN1B
14	B2	103	88.8661	46147.2	1085.89	CDKN1B
14	B2	104	89.1491	44866.4	1128.79	CDKN1B
14	B2	105	89.4321	44169.6	1213.38	CDKN1B
14	B2	106	89.7151	44589.3	1313.66	CDKN1B
14	B2	107	89.9981	43031.9	1417.53	CDKN1B
14	B2	108	90.2811	43367	1538.2	CDKN1B
14	B2	109	90.564	42731.4	1707.43	CDKN1B
14	B2	110	90.847	42834.8	1954.02	CDKN1B
14	B2	111	91.13	41777.6	2279.67	CDKN1B
14	B2	112	91.413	39977.3	2646.93	CDKN1B
14	B2	113	91.696	38809.1	2987.66	CDKN1B
14	B2	114	91.979	36685.6	3228.98	CDKN1B
14	B2	115	92.262	36389.5	3323.33	CDKN1B
14	B2	116	92.545	35401.7	3266.68	CDKN1B
14	B2	117	92.828	34377.8	3096.57	CDKN1B
14	B2	118	93.111	33899.4	2873.83	CDKN1B
14	B2	119	93.394	33307.8	2659.38	CDKN1B
14	B2	120	93.6769	32693.8	2496.93	CDKN1B
14	B2	121	93.9599	31714.1	2406.22	CDKN1B
14	B2	122	94.2429	30884.7	2385.5	CDKN1B
14	B2	123	94.5259	31098.9	2418.65	CDKN1B
14	B2	124	94.8089	30882.6	2483.18	CDKN1B
15	B3	1	60.0003	1613184	61163.4	CDKN1B
15	B3	2	60.2831	1.60501e+06	61419.2	CDKN1B
15	B3	3	60.566	1.59597e+06	61833.6	CDKN1B
15	B3	4	60.8488	1.5824e+06	62282.4	CDKN1B
15	B3	5	61.1316	1.56553e+06	62643.1	CDKN1B
15	B3	6	61.4145	1547125	62842	CDKN1B
15	B3	7	61.6973	1.53004e+06	62865.2	CDKN1B
15	B3	8	61.9801	1512361	62735.4	CDKN1B
15	B3	9	62.263	1.49279e+06	62486.5	CDKN1B
15	B3	10	62.5458	1.47488e+06	62151.2	CDKN1B
15	B3	11	62.8287	1.45462e+06	61763.1	CDKN1B
15	B3	12	63.1115	1.43645e+06	61361.6	CDKN1B
15	B3	13	63.3943	1.41717e+06	60982.4	CDKN1B
15	B3	14	63.6772	1.39791e+06	60644.8	CDKN1B
15	B3	15	63.96	1383194	60343.1	CDKN1B
15	B3	16	64.2428	1.36397e+06	60050.1	CDKN1B
15	B3	17	64.5257	1.34411e+06	59733.2	CDKN1B
15	B3	18	64.8085	1327581	59366.5	CDKN1B
15	B3	19	65.0913	1.30947e+06	58938.9	CDKN1B
15	B3	20	65.3742	1.29141e+06	58452.8	CDKN1B
15	B3	21	65.657	1.27402e+06	57922.9	CDKN1B
15	B3	22	65.9398	1.25595e+06	57373.7	CDKN1B
15	B3	23	66.2227	1.23929e+06	56835.9	CDKN1B
15	B3	24	66.5055	1.22257e+06	56338.8	CDKN1B
15	B3	25	66.7884	1.20606e+06	55901.5	CDKN1B
15	B3	26	67.0712	1.18923e+06	55527.7	CDKN1B
15	B3	27	67.354	1.17334e+06	55204.2	CDKN1B
15	B3	28	67.6369	1.15534e+06	54903.5	CDKN1B
15	B3	29	67.9197	1.14108e+06	54590.7	CDKN1B
15	B3	30	68.2025	1.12355e+06	54233	CDKN1B
15	B3	31	68.4854	1.10817e+06	53810.9	CDKN1B
15	B3	32	68.7682	1.09063e+06	53326.2	CDKN1B
15	B3	33	69.051	1.07634e+06	52800.8	CDKN1B
15	B3	34	69.3339	1.05949e+06	52266.5	CDKN1B
15	B3	35	69.6167	1.04618e+06	51752.6	CDKN1B
15	B3	36	69.8995	1.02934e+06	51276.5	CDKN1B
15	B3	37	70.1824	1.01473e+06	50842.3	CDKN1B
15	B3	38	70.4652	999609	50444.2	CDKN1B
15	B3	39	70.7481	984666	50069.6	CDKN1B
15	B3	40	71.0309	971653	49704.4	CDKN1B
15	B3	41	71.3137	954655	49336.6	CDKN1B
15	B3	42	71.5966	940736	48962.1	CDKN1B
15	B3	43	71.8794	926742	48585.1	CDKN1B
15	B3	44	72.1622	913710	48213.9	CDKN1B
15	B3	45	72.4451	898371	47860.4	CDKN1B
15	B3	46	72.7279	885113	47522.7	CDKN1B
15	B3	47	73.0107	872037	47197.1	CDKN1B
15	B3	48	73.2936	857102	46886.3	CDKN1B
15	B3	49	73.5764	843809	46599.3	CDKN1B
15	B3	50	73.8592	829960	46350.6	CDKN1B
15	B3	51	74.1421	816653	46150.7	CDKN1B
15	B3	52	74.4249	804023	46000.3	CDKN1B
15	B3	53	74.7077	790271	45887.6	CDKN1B
15	B3	54	74.9906	776226	45794	CDKN1B
15	B3	55	75.2734	763552	45708.1	CDKN1B
15	B3	56	75.5563	749728	45635.8	CDKN1B
15	B3	57	75.8391	736872	45608.2	CDKN1B
15	B3	58	76.1219	723093	45682.8	CDKN1B
15	B3	59	76.4048	709522	45942.4	CDKN1B
15	B3	60	76.6876	697148	46493.1	CDKN1B
15	B3	61	76.9704	683713	47467.5	CDKN1B
15	B3	62	77.2533	670034	49060.8	CDKN1B
15	B3	63	77.5361	655810	51525.4	CDKN1B
15	B3	64	77.8189	641456	55197.8	CDKN1B
15	B3	65	78.1018	626972	60564.9	CDKN1B
15	B3	66	78.3846	610262	68247.3	CDKN1B
15	B3	67	78.6674	592882	78922.8	CDKN1B
15	B3	68	78.9503	572905	93137.4	CDKN1B
15	B3	69	79.2331	549028	110985	CDKN1B
15	B3	70	79.516	518979	131711	CDKN1B
15	B3	71	79.7988	481742	153398	CDKN1B
15	B3	72	80.0816	431438	172966	CDKN1B
15	B3	73	80.3645	362591	186683	CDKN1B
15	B3	74	80.6473	273729	191149	CDKN1B
15	B3	75	80.9301	183414	184450	CDKN1B
15	B3	76	81.213	114546	166949	CDKN1B
15	B3	77	81.4958	76563.7	141305	CDKN1B
15	B3	78	81.7786	60037.6	111658	CDKN1B
15	B3	79	82.0615	54631.1	82354.1	CDKN1B
15	B3	80	82.3443	50776.9	56773.3	CDKN1B
15	B3	81	82.6271	48713.5	36982	CDKN1B
15	B3	82	82.91	48655.4	23033.9	CDKN1B
15	B3	83	83.1928	46417.7	13933.5	CDKN1B
15	B3	84	83.4757	46494.4	8440.87	CDKN1B
15	B3	85	83.7585	45095.2	5335.36	CDKN1B
15	B3	86	84.0413	43649.9	3661.11	CDKN1B
15	B3	87	84.3242	43850.8	2780.98	CDKN1B
15	B3	88	84.607	43535.3	2319.55	CDKN1B
15	B3	89	84.8898	43146.3	2073.28	CDKN1B
15	B3	90	85.1727	41375.1	1934.88	CDKN1B
15	B3	91	85.4555	41272.9	1847.19	CDKN1B
15	B3	92	85.7383	40404.6	1779.85	CDKN1B
15	B3	93	86.0212	40563.4	1717.16	CDKN1B
15	B3	94	86.304	39558.3	1650.86	CDKN1B
15	B3	95	86.5868	38075	1577.26	CDKN1B
15	B3	96	86.8697	37655.9	1497.93	CDKN1B
15	B3	97	87.1525	38520.1	1419.01	CDKN1B
15	B3	98	87.4353	38204	1345.62	CDKN1B
15	B3	99	87.7182	36471.9	1274.77	CDKN1B
15	B3	100	88.001	35880.2	1194.68	CDKN1B
15	B3	101	88.2839	36256.7	1093.24	CDKN1B
15	B3	102	88.5667	35676.5	969.613	CDKN1B
15	B3	103	88.8495	35537.5	839.328	CDKN1B
15	B3	104	89.1324	35103.8	728.895	CDKN1B
15	B3	105	89.4152	35235.2	664.062	CDKN1B
15	B3	106	89.698	35322.9	658.977	CDKN1B
15	B3	107	89.9809	34537.9	712.129	CDKN1B
15	B3	108	90.2637	34439.7	811.168	CDKN1B
15	B3	109	90.5465	33225.7	943.535	CDKN1B
15	B3	110	90.8294	33163.8	1105.44	CDKN1B
15	B3	111	91.1122	33660	1300.95	CDKN1B
15	B3	112	91.3951	33150.5	1530.08	CDKN1B
15	B3	113	91.6779	31309.6	1775.05	CDKN1B
15	B3	114	91.9607	30788.1	1997.94	CDKN1B
15	B3	115	92.2436	29246.1	2154.61	CDKN1B
15	B3	116	92.5264	28605.5	2216.34	CDKN1B
15	B3	117	92.8092	28739.8	2184.21	CDKN1B
15	B3	118	93.0921	27496.2	2086.79	CDKN1B
15	B3	119	93.3749	27147.8	1965.17	CDKN1B
15	B3	120	93.6577	26913.5	1856.51	CDKN1B
15	B3	121	93.9406	25374.9	1784.8	CDKN1B
15	B3	122	94.2234	26119	1759.75	CDKN1B
15	B3	123	94.5062	24857.2	1779.56	CDKN1B
15	B3	124	94.7891	25316.9	1833.67	CDKN1B
16	B4	1	60.0003	1.74174e+06	65546.1	CDKN1B
16	B4	2	60.2831	1.73565e+06	65764.6	CDKN1B
16	B4	3	60.566	1.72171e+06	66143.7	CDKN1B
16	B4	4	60.8488	1.70799e+06	66585.6	CDKN1B
16	B4	5	61.1316	1.69045e+06	66984.7	CDKN1B
16	B4	6	61.4145	1.67265e+06	67265.9	CDKN1B
16	B4	7	61.6973	1.65377e+06	67398.8	CDKN1B
16	B4	8	61.9801	1.6332e+06	67386.7	CDKN1B
16	B4	9	62.263	1.61309e+06	67248.6	CDKN1B
16	B4	10	62.5458	1.59403e+06	67006.2	CDKN1B
16	B4	11	62.8287	1.57181e+06	66682.1	CDKN1B
16	B4	12	63.1115	1.5514e+06	66302.6	CDKN1B
16	B4	13	63.3943	1.53239e+06	65897.2	CDKN1B
16	B4	14	63.6772	1.51087e+06	65493.7	CDKN1B
16	B4	15	63.96	1.49309e+06	65110	CDKN1B
16	B4	16	64.2428	1.47127e+06	64746.1	CDKN1B
16	B4	17	64.5257	1.45455e+06	64382.1	CDKN1B
16	B4	18	64.8085	1.43546e+06	63986.2	CDKN1B
16	B4	19	65.0913	1.41304e+06	63529.3	CDKN1B
16	B4	20	65.3742	1.39663e+06	62997.4	CDKN1B
16	B4	21	65.657	1.37581e+06	62398.4	CDKN1B
16	B4	22	65.9398	1.35741e+06	61756.3	CDKN1B
16	B4	23	66.2227	1.33993e+06	61100.1	CDKN1B
16	B4	24	66.5055	1.32107e+06	60452.2	CDKN1B
16	B4	25	66.7884	1.30327e+06	59820.2	CDKN1B
16	B4	26	67.0712	1.28644e+06	59197	CDKN1B
16	B4	27	67.354	1268595	58570.2	CDKN1B
16	B4	28	67.6369	1.25045e+06	57930.7	CDKN1B
16	B4	29	67.9197	1.23317e+06	57272.2	CDKN1B
16	B4	30	68.2025	1.21685e+06	56570.7	CDKN1B
16	B4	31	68.4854	1.20091e+06	55754.8	CDKN1B
16	B4	32	68.7682	1.18392e+06	54684.6	CDKN1B
16	B4	33	69.051	1169548	53173.7	CDKN1B
16	B4	34	69.3339	1.15209e+06	51068.6	CDKN1B
16	B4	35	69.6167	1.1344e+06	48349.4	CDKN1B
16	B4	36	69.8995	1.1192e+06	45081.8	CDKN1B
16	B4	37	70.1824	1.10402e+06	41946.9	CDKN1B
16	B4	38	70.4652	1.09085e+06	39565.7	CDKN1B
16	B4	39	70.7481	1.09238e+06	38424	CDKN1B
16	B4	40	71.0309	1.08873e+06	38663.7	CDKN1B
16	B4	41	71.3137	1.07335e+06	40030	CDKN1B
16	B4	42	71.5966	1.05902e+06	42002.9	CDKN1B
16	B4	43	71.8794	1.04524e+06	44029.4	CDKN1B
16	B4	44	72.1622	1.03224e+06	45720.1	CDKN1B
16	B4	45	72.4451	1.01679e+06	46921.7	CDKN1B
16	B4	46	72.7279	1.00399e+06	47671.5	CDKN1B
16	B4	47	73.0107	991183	48094.7	CDKN1B
16	B4	48	73.2936	976939	48318.5	CDKN1B
16	B4	49	73.5764	962169	48433.5	CDKN1B
16	B4	50	73.8592	948194	48496.8	CDKN1B
16	B4	51	74.1421	934116	48551.3	CDKN1B
16	B4	52	74.4249	921374	48637.2	CDKN1B
16	B4	53	74.7077	906934	48792.8	CDKN1B
16	B4	54	74.9906	892621	49058.4	CDKN1B
16	B4	55	75.2734	879152	49458.6	CDKN1B
16	B4	56	75.5563	866676	50001.5	CDKN1B
16	B4	57	75.8391	851362	50688.4	CDKN1B
16	B4	58	76.1219	835542	51533.3	CDKN1B
16	B4	59	76.4048	820675	52585.5	CDKN1B
16	B4	60	76.6876	806168	53945.2	CDKN1B
16	B4	61	76.9704	791074	55768.3	CDKN1B
16	B4	62	77.2533	774585	58265.7	CDKN1B
16	B4	63	77.5361	758852	61714.1	CDKN1B
16	B4	64	77.8189	741241	66481	CDKN1B
16	B4	65	78.1018	722734	73055.1	CDKN1B
16	B4	66	78.3846	703005	82041.9	CDKN1B
16	B4	67	78.6674	679995	94074.7	CDKN1B
16	B4	68	78.9503	656035	109588	CDKN1B
16	B4	69	79.2331	625618	128449	CDKN1B
16	B4	70	79.516	590963	149547	CDKN1B
16	B4	71	79.7988	545692	170545	CDKN1B
16	B4	72	80.0816	480881	188046	CDKN1B
16	B4	73	80.3645	398076	198313	CDKN1B
16	B4	74	80.6473	297743	198378	CDKN1B
16	B4	75	80.9301	205923	187135	CDKN1B
16	B4	76	81.213	143766	165875	CDKN1B
16	B4	77	81.4958	112625	137960	CDKN1B
16	B4	78	81.7786	99105.5	107767	CDKN1B
16	B4	79	82.0615	92982.8	79384.5	CDKN1B
16	B4	80	82.3443	89886.4	55623.5	CDKN1B
16	B4	81	82.6271	86673	36912.3	CDKN1B
16	B4	82	82.91	85206.2	23676.9	CDKN1B
16	B4	83	83.1928	84097.4	15269.9	CDKN1B
16	B4	84	83.4757	82189.9	10289.2	CDKN1B
16	B4	85	83.7585	80408	7475.24	CDKN1B
16	B4	86	84.0413	78288.8	5898.36	CDKN1B
16	B4	87	84.3242	77493.6	4972.23	CDKN1B
16	B4	88	84.607	76854.3	4377.55	CDKN1B
16	B4	89	84.8898	75815.4	3962.73	CDKN1B
16	B4	90	85.1727	74134.4	3659.95	CDKN1B
16	B4	91	85.4555	74720.7	3432.34	CDKN1B
16	B4	92	85.7383	72452.7	3251.66	CDKN1B
16	B4	93	86.0212	71591.4	3096.19	CDKN1B
16	B4	94	86.304	70423.7	2954.69	CDKN1B
16	B4	95	86.5868	70139	2825.88	CDKN1B
16	B4	96	86.8697	69147.7	2711.19	CDKN1B
16	B4	97	87.1525	68127.3	2606.39	CDKN1B
[truncated: 9,203 more rows]

## Sheet: Melt Curve Result
Block Type	96-Well 0.1-mL Block
Calibration Background is expired	No
Calibration Background performed on	01-14-2022
Calibration Pure Dye ABY is expired	No
Calibration Pure Dye ABY performed on	01-14-2022
Calibration Pure Dye FAM is expired	No
Calibration Pure Dye FAM performed on	01-14-2022
Calibration Pure Dye JUN is expired	No
Calibration Pure Dye JUN performed on	01-14-2022
Calibration Pure Dye NED is expired	No
Calibration Pure Dye NED performed on	01-14-2022
Calibration Pure Dye ROX is expired	No
Calibration Pure Dye ROX performed on	01-14-2022
Calibration Pure Dye SYBR is expired	No
Calibration Pure Dye SYBR performed on	01-14-2022
Calibration Pure Dye TAMRA is expired	No
Calibration Pure Dye TAMRA performed on	01-14-2022
Calibration Pure Dye VIC is expired	No
Calibration Pure Dye VIC performed on	01-14-2022
Calibration ROI is expired	No
Calibration ROI performed on	01-14-2022
Calibration Uniformity is expired	No
Calibration Uniformity performed on	01-14-2022
Chemistry	SYBR_GREEN
Date Created	2023-02-24 12:04:52 PM KST
Experiment Barcode
Experiment Comment
Experiment File Name	D:\Users\GI-SSH\2023\230224\2023-02-24_091354.eds
Experiment Name	2023-02-24_091354
Experiment Run End Time	2023-02-24 11:49:57 AM KST
Experiment Type	Standard Curve
Instrument Name	272313269
Instrument Serial Number	272313269
Instrument Type	QuantStudio™ 3 System
Passive Reference	ROX
Post-read Stage/Step
Pre-read Stage/Step
Quantification Cycle Method	Ct
Signal Smoothing On	true
Stage where Melt Analysis is performed	Stage3
Stage/ Cycle where Ct Analysis is performed	Stage2, Step2
User Name
Well	Well Position	Sample	Target Name	Tm	Melt Peak Height
1	A1	Hep3B_Control	CDKN1B	80.5179	193198
2	A2	Hep3B_SOR	CDKN1B	80.5179	171475
3	A3	Hep3B_WAY	CDKN1B	80.6473	190199
4	A4	Hep3B_SOR,WAY	CDKN1B	80.6473	183485
5	A5	Primer only	CDKN1B	92.8118	5452.97
5	A5	Primer only	CDKN1B	88.5689	2628.89
6	A6	Hep3B_Control	MCM3	78.6687	358558
6	A6	Hep3B_Control	MCM3	92.3875	199531
7	A7	Hep3B_SOR	MCM3	78.3927	249742
8	A8	Hep3B_WAY	MCM3	78.5341	266091
9	A9	Hep3B_SOR,WAY	MCM3	78.4829	241992
10	A10	Primer only	MCM3	79.4705	1591.15
10	A10	Primer only	MCM3	83.8442	1171.61
10	A10	Primer only	MCM3	86.6659	868.989
10	A10	Primer only	MCM3	76.2255	1572.54
10	A10	Primer only	MCM3	92.8737	2772.11
11	A11	Hep3B_Control	Actin	83.5818	195944
12	A12	Hep3B_SOR	Actin	83.5818	203088
13	B1	Hep3B_Control	CDKN1B	80.5179	189775
14	B2	Hep3B_SOR	CDKN1B	80.3764	175112
15	B3	Hep3B_WAY	CDKN1B	80.6473	191149
16	B4	Hep3B_SOR,WAY	CDKN1B	80.5059	199743
17	B5	Primer only	CDKN1B	82.6288	1643.2
17	B5	Primer only	CDKN1B	77.113	1796.8
17	B5	Primer only	CDKN1B	93.0947	2487.83
17	B5	Primer only	CDKN1B	89.276	866.675
18	B6	Hep3B_Control	MCM3	78.3858	234897
19	B7	Hep3B_SOR	MCM3	78.5341	271150
20	B8	Hep3B_WAY	MCM3	78.5341	277095
21	B9	Hep3B_SOR,WAY	MCM3	78.4829	273527
22	B10	Primer only	MCM3	76.9309	1998
22	B10	Primer only	MCM3	82.5744	1129.53
22	B10	Primer only	MCM3	92.5915	2836.67
22	B10	Primer only	MCM3	86.6659	226.468
23	B11	Hep3B_Control	Actin	83.5818	176953
24	B12	Hep3B_SOR	Actin	83.4406	160238
25	C1	Hep3B_Control	GADD45	82.7818	187002
26	C2	Hep3B_SOR	GADD45	82.6403	179119
27	C3	Hep3B_WAY	GADD45	82.91	203655
28	C4	Hep3B_SOR,WAY	GADD45	82.7686	190776
29	C5	Primer only	GADD45	77.113	1747.99
29	C5	Primer only	GADD45	82.6288	1341.92
29	C5	Primer only	GADD45	92.6704	3002.1
29	C5	Primer only	GADD45	69.3343	1469.78
29	C5	Primer only	GADD45	62.2627	2220.5
30	C6	Hep3B_Control	MCM6	78.6687	334510
31	C7	Hep3B_SOR	MCM6	78.5341	328247
32	C8	Hep3B_WAY	MCM6	78.5341	312702
33	C9	Hep3B_SOR,WAY	MCM6	78.624	333460
34	C10	Primer only	MCM6	78.7651	1645.93
34	C10	Primer only	MCM6	92.8737	3052.4
34	C10	Primer only	MCM6	86.1016	1248.6
34	C10	Primer only	MCM6	75.6612	1408.97
34	C10	Primer only	MCM6	63.5278	3384.29
35	C11	Hep3B_WAY	Actin	83.4406	173783
36	C12	Hep3B_SOR,WAY	Actin	83.5818	166598
37	D1	Hep3B_Control	GADD45	82.7818	200419
38	D2	Hep3B_SOR	GADD45	82.6403	177293
39	D3	Hep3B_WAY	GADD45	82.91	196522
40	D4	Hep3B_SOR,WAY	GADD45	82.91	197702
41	D5	Primer only	GADD45	77.9616	1601.84
41	D5	Primer only	GADD45	92.8118	2522.88
41	D5	Primer only	GADD45	64.1013	1782.34
41	D5	Primer only	GADD45	88.0032	723.328
41	D5	Primer only	GADD45	60.9898	1723.38
42	D6	Hep3B_Control	MCM6	78.5273	329288
43	D7	Hep3B_SOR	MCM6	78.5341	337956
44	D8	Hep3B_WAY	MCM6	78.5341	340654
45	D9	Hep3B_SOR,WAY	MCM6	78.4829	298921
46	D10	Primer only	MCM6	92.4504	3365.69
46	D10	Primer only	MCM6	73.827	1677.85
46	D10	Primer only	MCM6	86.6659	636.982
46	D10	Primer only	MCM6	82.8566	1349.19
46	D10	Primer only	MCM6	69.3123	1905.75
47	D11	Hep3B_WAY	Actin	83.2994	176756
48	D12	Hep3B_SOR,WAY	Actin	83.4406	174066
49	E1	Hep3B_Control	SOD2	80.3764	259387
50	E2	Hep3B_SOR	SOD2	80.3764	271899
51	E3	Hep3B_WAY	SOD2	80.6473	281373
52	E4	Hep3B_SOR,WAY	SOD2	80.6473	251464
53	E5	Primer only	SOD2	78.3858	1895.83
53	E5	Primer only	SOD2	92.3875	3329.69
53	E5	Primer only	SOD2	68.7685	2549.09
53	E5	Primer only	SOD2	88.0032	985.54
53	E5	Primer only	SOD2	74.9915	1403.37
54	E6	Hep3B_Control	CDK1	76.8301	316141
55	E7	Hep3B_SOR	CDK1	76.8364	285576
56	E8	Hep3B_WAY	CDK1	76.8364	290072
57	E9	Hep3B_SOR,WAY	CDK1	76.7899	303122
58	E10	Primer only	CDK1	77.3542	1551.51
58	E10	Primer only	CDK1	82.1511	1387.48
58	E10	Primer only	CDK1	92.4504	3623.22
58	E10	Primer only	CDK1	86.807	562.819
58	E10	Primer only	CDK1	71.5697	1548.94
59	E11	Primer only	Actin	92.1955	21589.5
61	F1	Hep3B_Control	SOD2	80.3764	265479
62	F2	Hep3B_SOR	SOD2	80.3764	292975
63	F3	Hep3B_WAY	SOD2	80.5059	292484
64	F4	Hep3B_SOR,WAY	SOD2	80.5059	259393
65	F5	Primer only	SOD2	92.529	2733.34
65	F5	Primer only	SOD2	70.1828	1969.9
65	F5	Primer only	SOD2	78.9516	1505.62
65	F5	Primer only	SOD2	76.2644	1376.93
65	F5	Primer only	SOD2	83.7602	718.337
66	F6	Hep3B_Control	CDK1	76.8301	301748
67	F7	Hep3B_SOR	CDK1	76.9779	287370
68	F8	Hep3B_WAY	CDK1	76.8364	280370
69	F9	Hep3B_SOR,WAY	CDK1	76.7899	249284
70	F10	Primer only	CDK1	76.2255	1581.65
70	F10	Primer only	CDK1	92.3093	3125.49
70	F10	Primer only	CDK1	82.7155	1009.11
70	F10	Primer only	CDK1	86.5248	792.457
70	F10	Primer only	CDK1	70.0177	1694.43
71	F11	Primer only	Actin	73.1324	1551.34
71	F11	Primer only	Actin	92.3367	3388.76
71	F11	Primer only	Actin	76.8038	1384.81
71	F11	Primer only	Actin	88.8065	642.886
71	F11	Primer only	Actin	82.7345	1169.99
73	G1	Hep3B_Control	E2F1	82.2158	250008
74	G2	Hep3B_SOR	E2F1	82.2158	235605
75	G3	Hep3B_WAY	E2F1	82.3443	240574
76	G4	Hep3B_SOR,WAY	E2F1	82.4857	213719
77	G5	Primer only	E2F1	92.2461	2385.85
77	G5	Primer only	E2F1	77.8201	1648.53
77	G5	Primer only	E2F1	86.8717	618.415
78	G6	Hep3B_Control	PCNA	83.3359	215986
79	G7	Hep3B_SOR	PCNA	83.3444	203087
80	G8	Hep3B_WAY	PCNA	83.3444	184367
81	G9	Hep3B_SOR,WAY	PCNA	83.2798	177477
82	G10	Primer only	PCNA	76.7899	1599.87
82	G10	Primer only	PCNA	83.2798	1439.62
82	G10	Primer only	PCNA	92.1683	2287.67
82	G10	Primer only	PCNA	72.4162	1794.53
82	G10	Primer only	PCNA	80.8814	651.529
85	H1	Hep3B_Control	E2F1	82.0743	205318
86	H2	Hep3B_SOR	E2F1	82.0743	203336
87	H3	Hep3B_WAY	E2F1	82.2029	216395
88	H4	Hep3B_SOR,WAY	E2F1	82.2029	239129
89	H5	Primer only	E2F1	78.6687	1621.73
89	H5	Primer only	E2F1	75.2744	1614.25
89	H5	Primer only	E2F1	92.3875	2571.51
89	H5	Primer only	E2F1	84.326	734.734
89	H5	Primer only	E2F1	87.7203	212.411
90	H6	Hep3B_Control	PCNA	83.3359	200794
91	H7	Hep3B_SOR	PCNA	83.3444	170514
92	H8	Hep3B_WAY	PCNA	83.3444	179085
93	H9	Hep3B_SOR,WAY	PCNA	83.9853	1396.39
93	H9	Hep3B_SOR,WAY	PCNA	91.8861	1806.49
93	H9	Hep3B_SOR,WAY	PCNA	76.2255	1679.88
93	H9	Hep3B_SOR,WAY	PCNA	69.8766	1736.66
93	H9	Hep3B_SOR,WAY	PCNA	78.624	1285.31
94	H10	Primer only	PCNA	80.8814	1246.59
94	H10	Primer only	PCNA	92.3093	3108.01
94	H10	Primer only	PCNA	65.3619	2963.11
94	H10	Primer only	PCNA	87.2302	776.549
94	H10	Primer only	PCNA	73.9681	1580.15
