# Supplementary material for: Inhibition of Dickkopf-1 enhances the anti-tumor efficacy of sorafenib via inhibition of the PI3K/Akt and Wnt/β-catenin pathways in hepatocellular carcinoma
Source: Cell Commun Signal. 2023 Nov 27;21:339. doi: 10.1186/s12964-023-01355-2 (PMC10680194; doi:10.1186/s12964-023-01355-2)
Supplement: Supplementary file 3 — Additional file 2. [file 12964_2023_1355_MOESM2_ESM.zip › raw data/Figure 3/Figure 3F_Huh7.xls]

## Sheet: Sample Setup
Block Type	96-Well 0.1-mL Block
Calibration Background is expired	No
Calibration Background performed on	02-10-2023
Calibration Pure Dye ABY is expired	No
Calibration Pure Dye ABY performed on	02-10-2023
Calibration Pure Dye FAM is expired	No
Calibration Pure Dye FAM performed on	02-10-2023
Calibration Pure Dye JUN is expired	No
Calibration Pure Dye JUN performed on	02-10-2023
Calibration Pure Dye NED is expired	No
Calibration Pure Dye NED performed on	02-10-2023
Calibration Pure Dye ROX is expired	No
Calibration Pure Dye ROX performed on	02-10-2023
Calibration Pure Dye SYBR is expired	No
Calibration Pure Dye SYBR performed on	02-10-2023
Calibration Pure Dye TAMRA is expired	No
Calibration Pure Dye TAMRA performed on	02-10-2023
Calibration Pure Dye VIC is expired	No
Calibration Pure Dye VIC performed on	02-10-2023
Calibration ROI is expired	No
Calibration ROI performed on	02-10-2023
Calibration Uniformity is expired	No
Calibration Uniformity performed on	02-10-2023
Chemistry	SYBR_GREEN
Date Created	2023-02-24 17:09:56 PM KST
Experiment Barcode
Experiment Comment
Experiment File Name	D:\DATA\GI-SSH\2023\230224\2023-02-24_151053.eds
Experiment Name	2023-02-24_151053
Experiment Run End Time	2023-02-24 16:51:41 PM KST
Experiment Type	Standard Curve
Instrument Name	272312914
Instrument Serial Number	272312914
Instrument Type	QuantStudio™ 3 System
Passive Reference	ROX
Post-read Stage/Step
Pre-read Stage/Step
Quantification Cycle Method	Ct
Signal Smoothing On	true
Stage where Melt Analysis is performed	Stage3
Stage/ Cycle where Ct Analysis is performed	Stage2, Step2
User Name
Well	Well Position	Sample Name	Sample Color	Biogroup Name	Biogroup Color	Target Name	Target Color	Task	Reporter	Quencher	Quantity	Comments
1	A1	Huh7_Control	RGB(176,23,31)			CDKN1B	RGB(176,23,31)	UNKNOWN	SYBR	None
2	A2	Huh7_SOR	RGB(0,0,255)			CDKN1B	RGB(176,23,31)	UNKNOWN	SYBR	None
3	A3	Huh7_WAY	RGB(0,139,69)			CDKN1B	RGB(176,23,31)	UNKNOWN	SYBR	None
4	A4	Huh7_SOR,WAY	RGB(255,127,0)			CDKN1B	RGB(176,23,31)	UNKNOWN	SYBR	None
5	A5	Primary only	RGB(139,137,112)			CDKN1B	RGB(176,23,31)	UNKNOWN	SYBR	None
6	A6	Huh7_Control	RGB(176,23,31)			MCM3	RGB(139,137,112)	UNKNOWN	SYBR	None
7	A7	Huh7_SOR	RGB(0,0,255)			MCM3	RGB(139,137,112)	UNKNOWN	SYBR	None
8	A8	Huh7_WAY	RGB(0,139,69)			MCM3	RGB(139,137,112)	UNKNOWN	SYBR	None
9	A9	Huh7_SOR,WAY	RGB(255,127,0)			MCM3	RGB(139,137,112)	UNKNOWN	SYBR	None
10	A10	Primary only	RGB(139,137,112)			MCM3	RGB(139,137,112)	UNKNOWN	SYBR	None
11	A11	Huh7_Control	RGB(176,23,31)			Actin	RGB(0,245,255)	UNKNOWN	SYBR	None
12	A12	Huh7_SOR	RGB(0,0,255)			Actin	RGB(0,245,255)	UNKNOWN	SYBR	None
13	B1	Huh7_Control	RGB(176,23,31)			CDKN1B	RGB(176,23,31)	UNKNOWN	SYBR	None
14	B2	Huh7_SOR	RGB(0,0,255)			CDKN1B	RGB(176,23,31)	UNKNOWN	SYBR	None
15	B3	Huh7_WAY	RGB(0,139,69)			CDKN1B	RGB(176,23,31)	UNKNOWN	SYBR	None
16	B4	Huh7_SOR,WAY	RGB(255,127,0)			CDKN1B	RGB(176,23,31)	UNKNOWN	SYBR	None
17	B5	Primary only	RGB(139,137,112)			CDKN1B	RGB(176,23,31)	UNKNOWN	SYBR	None
18	B6	Huh7_Control	RGB(176,23,31)			MCM3	RGB(139,137,112)	UNKNOWN	SYBR	None
19	B7	Huh7_SOR	RGB(0,0,255)			MCM3	RGB(139,137,112)	UNKNOWN	SYBR	None
20	B8	Huh7_WAY	RGB(0,139,69)			MCM3	RGB(139,137,112)	UNKNOWN	SYBR	None
21	B9	Huh7_SOR,WAY	RGB(255,127,0)			MCM3	RGB(139,137,112)	UNKNOWN	SYBR	None
22	B10	Primary only	RGB(139,137,112)			MCM3	RGB(139,137,112)	UNKNOWN	SYBR	None
23	B11	Huh7_Control	RGB(176,23,31)			Actin	RGB(0,245,255)	UNKNOWN	SYBR	None
24	B12	Huh7_SOR	RGB(0,0,255)			Actin	RGB(0,245,255)	UNKNOWN	SYBR	None
25	C1	Huh7_Control	RGB(176,23,31)			GADD45	RGB(0,0,255)	UNKNOWN	SYBR	None
26	C2	Huh7_SOR	RGB(0,0,255)			GADD45	RGB(0,0,255)	UNKNOWN	SYBR	None
27	C3	Huh7_WAY	RGB(0,139,69)			GADD45	RGB(0,0,255)	UNKNOWN	SYBR	None
28	C4	Huh7_SOR,WAY	RGB(255,127,0)			GADD45	RGB(0,0,255)	UNKNOWN	SYBR	None
29	C5	Primary only	RGB(139,137,112)			GADD45	RGB(0,0,255)	UNKNOWN	SYBR	None
30	C6	Huh7_Control	RGB(176,23,31)			MCM6	RGB(238,121,66)	UNKNOWN	SYBR	None
31	C7	Huh7_SOR	RGB(0,0,255)			MCM6	RGB(238,121,66)	UNKNOWN	SYBR	None
32	C8	Huh7_WAY	RGB(0,139,69)			MCM6	RGB(238,121,66)	UNKNOWN	SYBR	None
33	C9	Huh7_SOR,WAY	RGB(255,127,0)			MCM6	RGB(238,121,66)	UNKNOWN	SYBR	None
34	C10	Primary only	RGB(139,137,112)			MCM6	RGB(238,121,66)	UNKNOWN	SYBR	None
35	C11	Huh7_WAY	RGB(0,139,69)			Actin	RGB(0,245,255)	UNKNOWN	SYBR	None
36	C12	Huh7_SOR,WAY	RGB(255,127,0)			Actin	RGB(0,245,255)	UNKNOWN	SYBR	None
37	D1	Huh7_Control	RGB(176,23,31)			GADD45	RGB(0,0,255)	UNKNOWN	SYBR	None
38	D2	Huh7_SOR	RGB(0,0,255)			GADD45	RGB(0,0,255)	UNKNOWN	SYBR	None
39	D3	Huh7_WAY	RGB(0,139,69)			GADD45	RGB(0,0,255)	UNKNOWN	SYBR	None
40	D4	Huh7_SOR,WAY	RGB(255,127,0)			GADD45	RGB(0,0,255)	UNKNOWN	SYBR	None
41	D5	Primary only	RGB(139,137,112)			GADD45	RGB(0,0,255)	UNKNOWN	SYBR	None
42	D6	Huh7_Control	RGB(176,23,31)			MCM6	RGB(238,121,66)	UNKNOWN	SYBR	None
43	D7	Huh7_SOR	RGB(0,0,255)			MCM6	RGB(238,121,66)	UNKNOWN	SYBR	None
44	D8	Huh7_WAY	RGB(0,139,69)			MCM6	RGB(238,121,66)	UNKNOWN	SYBR	None
45	D9	Huh7_SOR,WAY	RGB(255,127,0)			MCM6	RGB(238,121,66)	UNKNOWN	SYBR	None
46	D10	Primary only	RGB(139,137,112)			MCM6	RGB(238,121,66)	UNKNOWN	SYBR	None
47	D11	Huh7_WAY	RGB(0,139,69)			Actin	RGB(0,245,255)	UNKNOWN	SYBR	None
48	D12	Huh7_SOR,WAY	RGB(255,127,0)			Actin	RGB(0,245,255)	UNKNOWN	SYBR	None
49	E1	Huh7_Control	RGB(176,23,31)			SOD2	RGB(0,139,69)	UNKNOWN	SYBR	None
50	E2	Huh7_SOR	RGB(0,0,255)			SOD2	RGB(0,139,69)	UNKNOWN	SYBR	None
51	E3	Huh7_WAY	RGB(0,139,69)			SOD2	RGB(0,139,69)	UNKNOWN	SYBR	None
52	E4	Huh7_SOR,WAY	RGB(255,127,0)			SOD2	RGB(0,139,69)	UNKNOWN	SYBR	None
53	E5	Primary only	RGB(139,137,112)			SOD2	RGB(0,139,69)	UNKNOWN	SYBR	None
54	E6	Huh7_Control	RGB(176,23,31)			CDK1	RGB(142,56,142)	UNKNOWN	SYBR	None
55	E7	Huh7_SOR	RGB(0,0,255)			CDK1	RGB(142,56,142)	UNKNOWN	SYBR	None
56	E8	Huh7_WAY	RGB(0,139,69)			CDK1	RGB(142,56,142)	UNKNOWN	SYBR	None
57	E9	Huh7_SOR,WAY	RGB(255,127,0)			CDK1	RGB(142,56,142)	UNKNOWN	SYBR	None
58	E10	Primary only	RGB(139,137,112)			CDK1	RGB(142,56,142)	UNKNOWN	SYBR	None
59	E11	Primary only	RGB(139,137,112)			Actin	RGB(0,245,255)	UNKNOWN	SYBR	None
60	E12
61	F1	Huh7_Control	RGB(176,23,31)			SOD2	RGB(0,139,69)	UNKNOWN	SYBR	None
62	F2	Huh7_SOR	RGB(0,0,255)			SOD2	RGB(0,139,69)	UNKNOWN	SYBR	None
63	F3	Huh7_WAY	RGB(0,139,69)			SOD2	RGB(0,139,69)	UNKNOWN	SYBR	None
64	F4	Huh7_SOR,WAY	RGB(255,127,0)			SOD2	RGB(0,139,69)	UNKNOWN	SYBR	None
65	F5	Primary only	RGB(139,137,112)			SOD2	RGB(0,139,69)	UNKNOWN	SYBR	None
66	F6	Huh7_Control	RGB(176,23,31)			CDK1	RGB(142,56,142)	UNKNOWN	SYBR	None
67	F7	Huh7_SOR	RGB(0,0,255)			CDK1	RGB(142,56,142)	UNKNOWN	SYBR	None
68	F8	Huh7_WAY	RGB(0,139,69)			CDK1	RGB(142,56,142)	UNKNOWN	SYBR	None
69	F9	Huh7_SOR,WAY	RGB(255,127,0)			CDK1	RGB(142,56,142)	UNKNOWN	SYBR	None
70	F10	Primary only	RGB(139,137,112)			CDK1	RGB(142,56,142)	UNKNOWN	SYBR	None
71	F11	Primary only	RGB(139,137,112)			Actin	RGB(0,245,255)	UNKNOWN	SYBR	None
72	F12
73	G1	Huh7_Control	RGB(176,23,31)			E2F1	RGB(238,238,0)	UNKNOWN	SYBR	None
74	G2	Huh7_SOR	RGB(0,0,255)			E2F1	RGB(238,238,0)	UNKNOWN	SYBR	None
75	G3	Huh7_WAY	RGB(0,139,69)			E2F1	RGB(238,238,0)	UNKNOWN	SYBR	None
76	G4	Huh7_SOR,WAY	RGB(255,127,0)			E2F1	RGB(238,238,0)	UNKNOWN	SYBR	None
77	G5	Primary only	RGB(139,137,112)			E2F1	RGB(238,238,0)	UNKNOWN	SYBR	None
78	G6	Huh7_Control	RGB(176,23,31)			PCNA	RGB(198,113,113)	UNKNOWN	SYBR	None
79	G7	Huh7_SOR	RGB(0,0,255)			PCNA	RGB(198,113,113)	UNKNOWN	SYBR	None
80	G8	Huh7_WAY	RGB(0,139,69)			PCNA	RGB(198,113,113)	UNKNOWN	SYBR	None
81	G9	Huh7_SOR,WAY	RGB(255,127,0)			PCNA	RGB(198,113,113)	UNKNOWN	SYBR	None
82	G10	Primary only	RGB(139,137,112)			PCNA	RGB(198,113,113)	UNKNOWN	SYBR	None
83	G11
84	G12
85	H1	Huh7_Control	RGB(176,23,31)			E2F1	RGB(238,238,0)	UNKNOWN	SYBR	None
86	H2	Huh7_SOR	RGB(0,0,255)			E2F1	RGB(238,238,0)	UNKNOWN	SYBR	None
87	H3	Huh7_WAY	RGB(0,139,69)			E2F1	RGB(238,238,0)	UNKNOWN	SYBR	None
88	H4	Huh7_SOR,WAY	RGB(255,127,0)			E2F1	RGB(238,238,0)	UNKNOWN	SYBR	None
89	H5	Primary only	RGB(139,137,112)			E2F1	RGB(238,238,0)	UNKNOWN	SYBR	None
90	H6	Huh7_Control	RGB(176,23,31)			PCNA	RGB(198,113,113)	UNKNOWN	SYBR	None
91	H7	Huh7_SOR	RGB(0,0,255)			PCNA	RGB(198,113,113)	UNKNOWN	SYBR	None
92	H8	Huh7_WAY	RGB(0,139,69)			PCNA	RGB(198,113,113)	UNKNOWN	SYBR	None
93	H9	Huh7_SOR,WAY	RGB(255,127,0)			PCNA	RGB(198,113,113)	UNKNOWN	SYBR	None
94	H10	Primary only	RGB(139,137,112)			PCNA	RGB(198,113,113)	UNKNOWN	SYBR	None
95	H11
96	H12

## Sheet: Amplification Data
Block Type	96-Well 0.1-mL Block
Calibration Background is expired	No
Calibration Background performed on	02-10-2023
Calibration Pure Dye ABY is expired	No
Calibration Pure Dye ABY performed on	02-10-2023
Calibration Pure Dye FAM is expired	No
Calibration Pure Dye FAM performed on	02-10-2023
Calibration Pure Dye JUN is expired	No
Calibration Pure Dye JUN performed on	02-10-2023
Calibration Pure Dye NED is expired	No
Calibration Pure Dye NED performed on	02-10-2023
Calibration Pure Dye ROX is expired	No
Calibration Pure Dye ROX performed on	02-10-2023
Calibration Pure Dye SYBR is expired	No
Calibration Pure Dye SYBR performed on	02-10-2023
Calibration Pure Dye TAMRA is expired	No
Calibration Pure Dye TAMRA performed on	02-10-2023
Calibration Pure Dye VIC is expired	No
Calibration Pure Dye VIC performed on	02-10-2023
Calibration ROI is expired	No
Calibration ROI performed on	02-10-2023
Calibration Uniformity is expired	No
Calibration Uniformity performed on	02-10-2023
Chemistry	SYBR_GREEN
Date Created	2023-02-24 17:09:56 PM KST
Experiment Barcode
Experiment Comment
Experiment File Name	D:\DATA\GI-SSH\2023\230224\2023-02-24_151053.eds
Experiment Name	2023-02-24_151053
Experiment Run End Time	2023-02-24 16:51:41 PM KST
Experiment Type	Standard Curve
Instrument Name	272312914
Instrument Serial Number	272312914
Instrument Type	QuantStudio™ 3 System
Passive Reference	ROX
Post-read Stage/Step
Pre-read Stage/Step
Quantification Cycle Method	Ct
Signal Smoothing On	true
Stage where Melt Analysis is performed	Stage3
Stage/ Cycle where Ct Analysis is performed	Stage2, Step2
User Name
Well	Well Position	Cycle	Target Name	Rn	Delta Rn
1	A1	1	CDKN1B	0.468914	-0.0265547
1	A1	2	CDKN1B	0.481648	-0.0176136
1	A1	3	CDKN1B	0.495877	-0.00717708
1	A1	4	CDKN1B	0.504811	-0.00203537
1	A1	5	CDKN1B	0.51278	0.00214137
1	A1	6	CDKN1B	0.517895	0.00346347
1	A1	7	CDKN1B	0.518194	-3.01278e-05
1	A1	8	CDKN1B	0.522519	0.000503043
1	A1	9	CDKN1B	0.531997	0.00618838
1	A1	10	CDKN1B	0.533064	0.00346302
1	A1	11	CDKN1B	0.53425	0.000856819
1	A1	12	CDKN1B	0.535751	-0.00143467
1	A1	13	CDKN1B	0.543291	0.00231238
1	A1	14	CDKN1B	0.541916	-0.00285528
1	A1	15	CDKN1B	0.541954	-0.00660917
1	A1	16	CDKN1B	0.553109	0.000752726
1	A1	17	CDKN1B	0.555593	-0.000555172
1	A1	18	CDKN1B	0.560956	0.00101566
1	A1	19	CDKN1B	0.572252	0.00851876
1	A1	20	CDKN1B	0.585353	0.017827
1	A1	21	CDKN1B	0.613619	0.0423008
1	A1	22	CDKN1B	0.675705	0.100595
1	A1	23	CDKN1B	0.784685	0.205782
1	A1	24	CDKN1B	0.999158	0.416462
1	A1	25	CDKN1B	1.36118	0.774689
1	A1	26	CDKN1B	1.91814	1.32786
1	A1	27	CDKN1B	2.6308	2.03672
1	A1	28	CDKN1B	3.38289	2.78502
1	A1	29	CDKN1B	4.07049	3.46883
1	A1	30	CDKN1B	4.66167	4.05622
1	A1	31	CDKN1B	5.16626	4.55702
1	A1	32	CDKN1B	5.58667	4.97363
1	A1	33	CDKN1B	5.92372	5.30689
1	A1	34	CDKN1B	6.19583	5.57521
1	A1	35	CDKN1B	6.42732	5.80291
1	A1	36	CDKN1B	6.61896	5.99076
1	A1	37	CDKN1B	6.76187	6.12987
1	A1	38	CDKN1B	6.86267	6.22688
1	A1	39	CDKN1B	6.92674	6.28716
1	A1	40	CDKN1B	6.96413	6.32076
2	A2	1	CDKN1B	0.404648	-0.0216357
2	A2	2	CDKN1B	0.412812	-0.0163252
2	A2	3	CDKN1B	0.421389	-0.0106026
2	A2	4	CDKN1B	0.432084	-0.00276055
2	A2	5	CDKN1B	0.439886	0.00218798
2	A2	6	CDKN1B	0.44072	0.000168388
2	A2	7	CDKN1B	0.446312	0.00290647
2	A2	8	CDKN1B	0.454684	0.0084241
2	A2	9	CDKN1B	0.455474	0.00636097
2	A2	10	CDKN1B	0.454832	0.00286542
2	A2	11	CDKN1B	0.452791	-0.00202923
2	A2	12	CDKN1B	0.453475	-0.00419932
2	A2	13	CDKN1B	0.461929	0.00140134
2	A2	14	CDKN1B	0.463491	0.00010991
2	A2	15	CDKN1B	0.467901	0.00166565
2	A2	16	CDKN1B	0.469159	6.97278e-05
2	A2	17	CDKN1B	0.469598	-0.00234462
2	A2	18	CDKN1B	0.470572	-0.00422366
2	A2	19	CDKN1B	0.483049	0.00539905
2	A2	20	CDKN1B	0.496323	0.0158191
2	A2	21	CDKN1B	0.523107	0.0397499
2	A2	22	CDKN1B	0.5731	0.0868892
2	A2	23	CDKN1B	0.668851	0.179787
2	A2	24	CDKN1B	0.849293	0.357375
2	A2	25	CDKN1B	1.17348	0.678706
2	A2	26	CDKN1B	1.67941	1.18179
2	A2	27	CDKN1B	2.3588	1.85832
2	A2	28	CDKN1B	3.09905	2.59572
2	A2	29	CDKN1B	3.7987	3.29251
2	A2	30	CDKN1B	4.41204	3.903
2	A2	31	CDKN1B	4.93956	4.42767
2	A2	32	CDKN1B	5.38657	4.87182
2	A2	33	CDKN1B	5.75	5.2324
2	A2	34	CDKN1B	6.03954	5.51909
2	A2	35	CDKN1B	6.27928	5.75597
2	A2	36	CDKN1B	6.47728	5.95112
2	A2	37	CDKN1B	6.63471	6.10569
2	A2	38	CDKN1B	6.74947	6.2176
2	A2	39	CDKN1B	6.83566	6.30093
2	A2	40	CDKN1B	6.89121	6.35364
3	A3	1	CDKN1B	0.46479	-0.0149211
3	A3	2	CDKN1B	0.470689	-0.0124908
3	A3	3	CDKN1B	0.480281	-0.00636901
3	A3	4	CDKN1B	0.485832	-0.0042876
3	A3	5	CDKN1B	0.496022	0.00243314
3	A3	6	CDKN1B	0.50049	0.00343133
3	A3	7	CDKN1B	0.501432	0.00090363
3	A3	8	CDKN1B	0.507687	0.00368957
3	A3	9	CDKN1B	0.509433	0.00196624
3	A3	10	CDKN1B	0.513155	0.00221862
3	A3	11	CDKN1B	0.513595	-0.000811362
3	A3	12	CDKN1B	0.517082	-0.000793999
3	A3	13	CDKN1B	0.522079	0.000733686
3	A3	14	CDKN1B	0.52816	0.00334498
3	A3	15	CDKN1B	0.53018	0.001895
3	A3	16	CDKN1B	0.528293	-0.00346141
3	A3	17	CDKN1B	0.530331	-0.0048928
3	A3	18	CDKN1B	0.539157	0.000463768
3	A3	19	CDKN1B	0.551748	0.00958508
3	A3	20	CDKN1B	0.565575	0.0199422
3	A3	21	CDKN1B	0.594769	0.045667
3	A3	22	CDKN1B	0.651062	0.0984901
3	A3	23	CDKN1B	0.759423	0.203382
3	A3	24	CDKN1B	0.963393	0.403882
3	A3	25	CDKN1B	1.31807	0.755092
3	A3	26	CDKN1B	1.85983	1.29338
3	A3	27	CDKN1B	2.56277	1.99285
3	A3	28	CDKN1B	3.30055	2.72716
3	A3	29	CDKN1B	3.98551	3.40865
3	A3	30	CDKN1B	4.57788	3.99755
3	A3	31	CDKN1B	5.07154	4.48774
3	A3	32	CDKN1B	5.49163	4.90437
3	A3	33	CDKN1B	5.85075	5.26002
3	A3	34	CDKN1B	6.13074	5.53653
3	A3	35	CDKN1B	6.35561	5.75793
3	A3	36	CDKN1B	6.53969	5.93854
3	A3	37	CDKN1B	6.69192	6.08731
3	A3	38	CDKN1B	6.80419	6.1961
3	A3	39	CDKN1B	6.88967	6.27812
3	A3	40	CDKN1B	6.94039	6.32537
4	A4	1	CDKN1B	0.521144	-0.0324322
4	A4	2	CDKN1B	0.538482	-0.020774
4	A4	3	CDKN1B	0.556013	-0.00892368
4	A4	4	CDKN1B	0.566815	-0.00380138
4	A4	5	CDKN1B	0.574595	-0.00170199
4	A4	6	CDKN1B	0.58338	0.0014034
4	A4	7	CDKN1B	0.595806	0.00814957
4	A4	8	CDKN1B	0.601683	0.00834567
4	A4	9	CDKN1B	0.602605	0.00358838
4	A4	10	CDKN1B	0.604727	2.96156e-05
4	A4	11	CDKN1B	0.606377	-0.00400014
4	A4	12	CDKN1B	0.618296	0.00223849
4	A4	13	CDKN1B	0.624131	0.00239388
4	A4	14	CDKN1B	0.628977	0.00155971
4	A4	15	CDKN1B	0.631737	-0.00136051
4	A4	16	CDKN1B	0.633867	-0.00491027
4	A4	17	CDKN1B	0.641447	-0.00301073
4	A4	18	CDKN1B	0.656847	0.00670881
4	A4	19	CDKN1B	0.678413	0.0225954
4	A4	20	CDKN1B	0.706712	0.0452141
4	A4	21	CDKN1B	0.77281	0.105632
4	A4	22	CDKN1B	0.89575	0.222891
4	A4	23	CDKN1B	1.11461	0.436069
4	A4	24	CDKN1B	1.48658	0.802359
4	A4	25	CDKN1B	2.04896	1.35906
4	A4	26	CDKN1B	2.74655	2.05097
4	A4	27	CDKN1B	3.46818	2.76692
4	A4	28	CDKN1B	4.11783	3.41089
4	A4	29	CDKN1B	4.6957	3.98308
4	A4	30	CDKN1B	5.1915	4.4732
4	A4	31	CDKN1B	5.60423	4.88026
4	A4	32	CDKN1B	5.9273	5.19764
4	A4	33	CDKN1B	6.19841	5.46307
4	A4	34	CDKN1B	6.41637	5.67535
4	A4	35	CDKN1B	6.59411	5.84741
4	A4	36	CDKN1B	6.73546	5.98308
4	A4	37	CDKN1B	6.8322	6.07414
4	A4	38	CDKN1B	6.8891	6.12536
4	A4	39	CDKN1B	6.94314	6.17372
4	A4	40	CDKN1B	6.96401	6.18891
5	A5	1	CDKN1B	0.399354	-0.000593954
5	A5	2	CDKN1B	0.400937	0.00100102
5	A5	3	CDKN1B	0.402599	0.00267604
5	A5	4	CDKN1B	0.40325	0.00333969
5	A5	5	CDKN1B	0.40654	0.00664192
5	A5	6	CDKN1B	0.406225	0.00633902
5	A5	7	CDKN1B	0.404832	0.00495841
5	A5	8	CDKN1B	0.403217	0.0033561
5	A5	9	CDKN1B	0.400168	0.000319369
5	A5	10	CDKN1B	0.399134	-0.000701647
5	A5	11	CDKN1B	0.400985	0.00116187
5	A5	12	CDKN1B	0.400723	0.000911635
5	A5	13	CDKN1B	0.40022	0.000421398
5	A5	14	CDKN1B	0.39994	0.000154053
5	A5	15	CDKN1B	0.400364	0.000590638
5	A5	16	CDKN1B	0.397403	-0.0023585
5	A5	17	CDKN1B	0.392659	-0.00708907
5	A5	18	CDKN1B	0.391998	-0.00773797
5	A5	19	CDKN1B	0.39314	-0.00658396
5	A5	20	CDKN1B	0.392811	-0.00690057
5	A5	21	CDKN1B	0.392913	-0.00678617
5	A5	22	CDKN1B	0.394774	-0.00491174
5	A5	23	CDKN1B	0.394943	-0.00473119
5	A5	24	CDKN1B	0.395845	-0.00381673
5	A5	25	CDKN1B	0.395867	-0.00378214
5	A5	26	CDKN1B	0.397297	-0.0023397
5	A5	27	CDKN1B	0.39881	-0.000814107
5	A5	28	CDKN1B	0.395974	-0.00363778
5	A5	29	CDKN1B	0.396904	-0.00269497
5	A5	30	CDKN1B	0.404617	0.00503091
5	A5	31	CDKN1B	0.403993	0.00441917
5	A5	32	CDKN1B	0.402315	0.00275344
5	A5	33	CDKN1B	0.400414	0.000865441
5	A5	34	CDKN1B	0.400307	0.000770204
5	A5	35	CDKN1B	0.403027	0.00350264
5	A5	36	CDKN1B	0.403862	0.00435014
5	A5	37	CDKN1B	0.403429	0.0039297
5	A5	38	CDKN1B	0.403501	0.00401411
5	A5	39	CDKN1B	0.403855	0.00438036
5	A5	40	CDKN1B	0.405727	0.00626525
6	A6	1	MCM3	0.553522	-0.0382719
6	A6	2	MCM3	0.570063	-0.0273862
6	A6	3	MCM3	0.595277	-0.00782721
6	A6	4	MCM3	0.608922	0.000162594
6	A6	5	MCM3	0.617778	0.00336286
6	A6	6	MCM3	0.622096	0.00202609
6	A6	7	MCM3	0.62624	0.000515262
6	A6	8	MCM3	0.633368	0.00198783
6	A6	9	MCM3	0.639646	0.00261008
6	A6	10	MCM3	0.644653	0.00196203
6	A6	11	MCM3	0.647891	-0.000454958
6	A6	12	MCM3	0.6532	-0.000800749
6	A6	13	MCM3	0.6595	-0.000156148
6	A6	14	MCM3	0.663902	-0.001409
6	A6	15	MCM3	0.671718	0.000750868
6	A6	16	MCM3	0.673873	-0.00274872
6	A6	17	MCM3	0.682296	1.91728e-05
6	A6	18	MCM3	0.690519	0.00258686
6	A6	19	MCM3	0.708675	0.0150874
6	A6	20	MCM3	0.738767	0.0395242
6	A6	21	MCM3	0.791582	0.0866845
6	A6	22	MCM3	0.887226	0.176673
6	A6	23	MCM3	1.07235	0.356141
6	A6	24	MCM3	1.3918	0.669934
6	A6	25	MCM3	1.84499	1.11747
6	A6	26	MCM3	2.36752	1.63434
6	A6	27	MCM3	2.90437	2.16554
6	A6	28	MCM3	3.42415	2.67966
6	A6	29	MCM3	3.91719	3.16705
6	A6	30	MCM3	4.36519	3.6094
6	A6	31	MCM3	4.77475	4.0133
6	A6	32	MCM3	5.13894	4.37184
6	A6	33	MCM3	5.45886	4.6861
6	A6	34	MCM3	5.71967	4.94126
6	A6	35	MCM3	5.96533	5.18126
6	A6	36	MCM3	6.18431	5.39459
6	A6	37	MCM3	6.37655	5.58117
6	A6	38	MCM3	6.54157	5.74054
6	A6	39	MCM3	6.69448	5.88778
6	A6	40	MCM3	6.80369	5.99134
7	A7	1	MCM3	0.495581	-0.0362248
7	A7	2	MCM3	0.506514	-0.0299417
7	A7	3	MCM3	0.535501	-0.00560303
7	A7	4	MCM3	0.544651	-0.00110321
7	A7	5	MCM3	0.553616	0.00321315
7	A7	6	MCM3	0.560086	0.00503393
7	A7	7	MCM3	0.56309	0.00338803
7	A7	8	MCM3	0.565462	0.00111141
7	A7	9	MCM3	0.569893	0.000893283
7	A7	10	MCM3	0.573974	0.000324923
7	A7	11	MCM3	0.574384	-0.00391484
7	A7	12	MCM3	0.578306	-0.00464205
7	A7	13	MCM3	0.587226	-0.000370751
7	A7	14	MCM3	0.591126	-0.00112043
7	A7	15	MCM3	0.595789	-0.00110621
7	A7	16	MCM3	0.601662	0.000117383
7	A7	17	MCM3	0.60916	0.0029664
7	A7	18	MCM3	0.611655	0.000812016
7	A7	19	MCM3	0.626441	0.0109483
7	A7	20	MCM3	0.655875	0.0357333
7	A7	21	MCM3	0.705215	0.080424
7	A7	22	MCM3	0.788908	0.159468
7	A7	23	MCM3	0.949776	0.315687
7	A7	24	MCM3	1.23121	0.592474
7	A7	25	MCM3	1.64773	1.00434
7	A7	26	MCM3	2.16933	1.5213
7	A7	27	MCM3	2.71003	2.05735
7	A7	28	MCM3	3.23455	2.57721
7	A7	29	MCM3	3.73781	3.07583
7	A7	30	MCM3	4.2095	3.54286
7	A7	31	MCM3	4.63655	3.96526
7	A7	32	MCM3	5.01389	4.33795
7	A7	33	MCM3	5.34789	4.6673
7	A7	34	MCM3	5.64993	4.9647
7	A7	35	MCM3	5.91057	5.22069
7	A7	36	MCM3	6.14347	5.44894
7	A7	37	MCM3	6.3557	5.65652
7	A7	38	MCM3	6.53411	5.83028
7	A7	39	MCM3	6.69555	5.98707
7	A7	40	MCM3	6.81921	6.10608
8	A8	1	MCM3	0.439373	-0.0484481
8	A8	2	MCM3	0.461386	-0.0321267
8	A8	3	MCM3	0.489966	-0.00923938
8	A8	4	MCM3	0.50093	-0.00396747
8	A8	5	MCM3	0.511888	0.00129776
8	A8	6	MCM3	0.51799	0.00170807
8	A8	7	MCM3	0.523163	0.00118831
8	A8	8	MCM3	0.534966	0.00729903
8	A8	9	MCM3	0.5399	0.00654097
8	A8	10	MCM3	0.544581	0.00552894
8	A8	11	MCM3	0.545253	0.000509447
8	A8	12	MCM3	0.547993	-0.00244272
8	A8	13	MCM3	0.555938	-0.00019098
8	A8	14	MCM3	0.560552	-0.00126888
8	A8	15	MCM3	0.565054	-0.00245877
8	A8	16	MCM3	0.569812	-0.00339302
8	A8	17	MCM3	0.577786	-0.0011113
8	A8	18	MCM3	0.581759	-0.0028315
8	A8	19	MCM3	0.603904	0.0136212
8	A8	20	MCM3	0.630456	0.0344812
8	A8	21	MCM3	0.680377	0.0787098
8	A8	22	MCM3	0.779536	0.172177
8	A8	23	MCM3	0.954137	0.341085
8	A8	24	MCM3	1.24905	0.630306
8	A8	25	MCM3	1.68506	1.06063
8	A8	26	MCM3	2.21294	1.58281
8	A8	27	MCM3	2.75177	2.11595
8	A8	28	MCM3	3.27414	2.63263
8	A8	29	MCM3	3.78324	3.13604
8	A8	30	MCM3	4.24489	3.592
8	A8	31	MCM3	4.65226	3.99367
8	A8	32	MCM3	5.01999	4.3557
8	A8	33	MCM3	5.35002	4.68005
8	A8	34	MCM3	5.63444	4.95878
8	A8	35	MCM3	5.88833	5.20697
8	A8	36	MCM3	6.10312	5.41607
8	A8	37	MCM3	6.29613	5.60339
8	A8	38	MCM3	6.47505	5.77661
8	A8	39	MCM3	6.63144	5.92731
8	A8	40	MCM3	6.73307	6.02325
9	A9	1	MCM3	0.453448	-0.00864762
9	A9	2	MCM3	0.456994	-0.00920413
9	A9	3	MCM3	0.466347	-0.00395425
9	A9	4	MCM3	0.471351	-0.00305372
9	A9	5	MCM3	0.479772	0.00126454
9	A9	6	MCM3	0.484442	0.00183155
9	A9	7	MCM3	0.486207	-0.000505801
9	A9	8	MCM3	0.494365	0.00354936
9	A9	9	MCM3	0.500636	0.00571697
9	A9	10	MCM3	0.500215	0.00119258
9	A9	11	MCM3	0.499995	-0.0031294
9	A9	12	MCM3	0.503922	-0.00330557
9	A9	13	MCM3	0.515428	0.00409741
9	A9	14	MCM3	0.517849	0.00241515
9	A9	15	MCM3	0.519787	0.00025003
9	A9	16	MCM3	0.519843	-0.00379687
9	A9	17	MCM3	0.522301	-0.0054417
9	A9	18	MCM3	0.531317	-0.000528167
9	A9	19	MCM3	0.539346	0.00339789
9	A9	20	MCM3	0.551049	0.0109974
9	A9	21	MCM3	0.573879	0.0297245
9	A9	22	MCM3	0.62256	0.0743026
9	A9	23	MCM3	0.707314	0.154954
9	A9	24	MCM3	0.869419	0.312956
9	A9	25	MCM3	1.15099	0.590421
9	A9	26	MCM3	1.5752	1.01053
9	A9	27	MCM3	2.10112	1.53235
9	A9	28	MCM3	2.64677	2.0739
9	A9	29	MCM3	3.17765	2.60068
9	A9	30	MCM3	3.67975	3.09867
9	A9	31	MCM3	4.14397	3.55878
9	A9	32	MCM3	4.55706	3.96778
9	A9	33	MCM3	4.93436	4.34097
9	A9	34	MCM3	5.25712	4.65963
9	A9	35	MCM3	5.54331	4.94171
9	A9	36	MCM3	5.79409	5.18839
9	A9	37	MCM3	6.01801	5.40821
9	A9	38	MCM3	6.21502	5.60112
9	A9	39	MCM3	6.38762	5.76961
9	A9	40	MCM3	6.5103	5.88819
10	A10	1	MCM3	0.333769	0.00335617
10	A10	2	MCM3	0.334526	0.00363551
10	A10	3	MCM3	0.334922	0.00355428
10	A10	4	MCM3	0.336505	0.00465953
10	A10	5	MCM3	0.334854	0.00253075
10	A10	6	MCM3	0.328308	-0.00449305
10	A10	7	MCM3	0.328133	-0.00514536
10	A10	8	MCM3	0.334692	0.0009364
10	A10	9	MCM3	0.335544	0.00131072
10	A10	10	MCM3	0.334989	0.000278104
10	A10	11	MCM3	0.33664	0.00145181
10	A10	12	MCM3	0.337903	0.00223732
10	A10	13	MCM3	0.337559	0.00141588
10	A10	14	MCM3	0.337224	0.000603144
10	A10	15	MCM3	0.336329	-0.000769011
10	A10	16	MCM3	0.335304	-0.0022714
10	A10	17	MCM3	0.335384	-0.00266929
10	A10	18	MCM3	0.338357	-0.00017343
10	A10	19	MCM3	0.338499	-0.000509089
10	A10	20	MCM3	0.337587	-0.00189916
10	A10	21	MCM3	0.337442	-0.00252166
10	A10	22	MCM3	0.337539	-0.00290194
10	A10	23	MCM3	0.340322	-0.000596037
10	A10	24	MCM3	0.340974	-0.00042169
10	A10	25	MCM3	0.34053	-0.00134374
10	A10	26	MCM3	0.340882	-0.00146885
10	A10	27	MCM3	0.341446	-0.00138212
10	A10	28	MCM3	0.341596	-0.00171018
10	A10	29	MCM3	0.344683	0.000899168
10	A10	30	MCM3	0.346828	0.00256706
10	A10	31	MCM3	0.344843	0.000104408
10	A10	32	MCM3	0.344512	-0.000704066
10	A10	33	MCM3	0.348077	0.00238388
10	A10	34	MCM3	0.347908	0.00173723
10	A10	35	MCM3	0.348764	0.00211528
10	A10	36	MCM3	0.351211	0.00408438
10	A10	37	MCM3	0.347679	7.49562e-05
10	A10	38	MCM3	0.34592	-0.00216102
10	A10	39	MCM3	0.348755	0.000196796
10	A10	40	MCM3	0.350223	0.00118677
11	A11	1	Actin	0.447395	-0.0408396
11	A11	2	Actin	0.468531	-0.029962
11	A11	3	Actin	0.503566	-0.0051866
11	A11	4	Actin	0.522191	0.00317904
11	A11	5	Actin	0.533566	0.00429539
11	A11	6	Actin	0.540233	0.000702727
11	A11	7	Actin	0.548045	-0.00174439
11	A11	8	Actin	0.559231	-0.000817769
11	A11	9	Actin	0.570121	-0.000187203
11	A11	10	Actin	0.580326	-0.000241195
11	A11	11	Actin	0.600242	0.0094156
11	A11	12	Actin	0.634525	0.0334394
11	A11	13	Actin	0.692901	0.0815567
11	A11	14	Actin	0.80355	0.181946
11	A11	15	Actin	0.986372	0.354509
11	A11	16	Actin	1.28108	0.638958
11	A11	17	Actin	1.70513	1.05274
11	A11	18	Actin	2.20411	1.54147
11	A11	19	Actin	2.71738	2.04448
11	A11	20	Actin	3.22438	2.54122
11	A11	21	Actin	3.73137	3.03795
11	A11	22	Actin	4.24647	3.54279
11	A11	23	Actin	4.72526	4.01133
11	A11	24	Actin	5.15483	4.43063
11	A11	25	Actin	5.53313	4.79867
11	A11	26	Actin	5.87747	5.13276
11	A11	27	Actin	6.18736	5.43238
11	A11	28	Actin	6.45317	5.68794
11	A11	29	Actin	6.71148	5.93598
11	A11	30	Actin	6.9247	6.13895
11	A11	31	Actin	7.11626	6.32025
11	A11	32	Actin	7.31172	6.50545
11	A11	33	Actin	7.47276	6.65623
11	A11	34	Actin	7.59637	6.76958
11	A11	35	Actin	7.7338	6.89675
11	A11	36	Actin	7.85475	7.00744
11	A11	37	Actin	7.97449	7.11693
11	A11	38	Actin	8.07347	7.20565
11	A11	39	Actin	8.16918	7.2911
11	A11	40	Actin	8.24782	7.35947
12	A12	1	Actin	0.390299	-0.0276239
12	A12	2	Actin	0.403764	-0.0216292
12	A12	3	Actin	0.428347	-0.00451639
12	A12	4	Actin	0.442821	0.00248698
12	A12	5	Actin	0.451295	0.00349143
12	A12	6	Actin	0.454577	-0.000696896
12	A12	7	Actin	0.46146	-0.00128389
12	A12	8	Actin	0.472959	0.00274416
12	A12	9	Actin	0.478071	0.000386561
12	A12	10	Actin	0.482543	-0.00261197
12	A12	11	Actin	0.492579	-4.56071e-05
12	A12	12	Actin	0.515181	0.0150857
12	A12	13	Actin	0.559229	0.0516636
12	A12	14	Actin	0.63201	0.116974
12	A12	15	Actin	0.765024	0.242518
12	A12	16	Actin	0.96959	0.439614
12	A12	17	Actin	1.23446	0.697016
12	A12	18	Actin	1.54155	0.996636
12	A12	19	Actin	1.86016	1.30778
12	A12	20	Actin	2.1846	1.62474
12	A12	21	Actin	2.52514	1.95781
12	A12	22	Actin	2.86726	2.29247
12	A12	23	Actin	3.19582	2.61355
12	A12	24	Actin	3.5082	2.91846
12	A12	25	Actin	3.79458	3.19738
12	A12	26	Actin	4.04208	3.4374
12	A12	27	Actin	4.26698	3.65484
12	A12	28	Actin	4.47606	3.85645
12	A12	29	Actin	4.67477	4.04768
12	A12	30	Actin	4.84429	4.20973
12	A12	31	Actin	4.99615	4.35412
12	A12	32	Actin	5.13196	4.48246
12	A12	33	Actin	5.25347	4.5965
12	A12	34	Actin	5.36105	4.69661
12	A12	35	Actin	5.46817	4.79627
12	A12	36	Actin	5.55567	4.8763
12	A12	37	Actin	5.63508	4.94824
12	A12	38	Actin	5.72045	5.02613
12	A12	39	Actin	5.81332	5.11153
12	A12	40	Actin	5.87183	5.16257
13	B1	1	CDKN1B	0.414917	-0.0231278
13	B1	2	CDKN1B	0.426868	-0.0148594
13	B1	3	CDKN1B	0.440577	-0.00483372
13	B1	4	CDKN1B	0.446918	-0.00217529
13	B1	5	CDKN1B	0.453375	0.000598802
13	B1	6	CDKN1B	0.457167	0.000707911
13	B1	7	CDKN1B	0.461221	0.00107898
13	B1	8	CDKN1B	0.469004	0.00517877
13	B1	9	CDKN1B	0.46992	0.00241142
13	B1	10	CDKN1B	0.471509	0.00031763
13	B1	11	CDKN1B	0.476424	0.00154903
13	B1	12	CDKN1B	0.480806	0.00224829
13	B1	13	CDKN1B	0.481436	-0.000804599
13	B1	14	CDKN1B	0.483716	-0.00220709
13	B1	15	CDKN1B	0.486647	-0.0029596
13	B1	16	CDKN1B	0.491114	-0.00217544
13	B1	17	CDKN1B	0.497501	0.000528201
13	B1	18	CDKN1B	0.501192	0.000536697
13	B1	19	CDKN1B	0.510925	0.00658642
13	B1	20	CDKN1B	0.525059	0.0170378
13	B1	21	CDKN1B	0.555737	0.0440324
13	B1	22	CDKN1B	0.612842	0.0974542
13	B1	23	CDKN1B	0.721776	0.202705
13	B1	24	CDKN1B	0.916193	0.393439
13	B1	25	CDKN1B	1.26162	0.735182
13	B1	26	CDKN1B	1.81082	1.2807
13	B1	27	CDKN1B	2.51459	1.98079
13	B1	28	CDKN1B	3.26071	2.72323
13	B1	29	CDKN1B	3.95023	3.40907
13	B1	30	CDKN1B	4.54715	4.0023
13	B1	31	CDKN1B	5.06021	4.51168
13	B1	32	CDKN1B	5.49037	4.93815
13	B1	33	CDKN1B	5.84446	5.28856
13	B1	34	CDKN1B	6.12392	5.56434
13	B1	35	CDKN1B	6.35739	5.79412
13	B1	36	CDKN1B	6.54834	5.98139
13	B1	37	CDKN1B	6.69457	6.12393
13	B1	38	CDKN1B	6.80092	6.2266
13	B1	39	CDKN1B	6.88079	6.30279
13	B1	40	CDKN1B	6.9115	6.32982
14	B2	1	CDKN1B	0.458042	-0.0169816
14	B2	2	CDKN1B	0.466714	-0.0119258
14	B2	3	CDKN1B	0.479486	-0.00277076
14	B2	4	CDKN1B	0.485245	-0.000627784
14	B2	5	CDKN1B	0.487406	-0.0020838
14	B2	6	CDKN1B	0.493099	-7.28965e-06
14	B2	7	CDKN1B	0.497522	0.000798839
14	B2	8	CDKN1B	0.500533	0.000193082
14	B2	9	CDKN1B	0.504395	0.000438688
14	B2	10	CDKN1B	0.509897	0.00232455
14	B2	11	CDKN1B	0.515332	0.00414289
14	B2	12	CDKN1B	0.518599	0.00379346
14	B2	13	CDKN1B	0.519978	0.00155534
14	B2	14	CDKN1B	0.521535	-0.00050444
14	B2	15	CDKN1B	0.522142	-0.00351396
14	B2	16	CDKN1B	0.528675	-0.000597592
14	B2	17	CDKN1B	0.531371	-0.00151833
14	B2	18	CDKN1B	0.534883	-0.0016229
14	B2	19	CDKN1B	0.545949	0.00582718
14	B2	20	CDKN1B	0.559546	0.0158078
14	B2	21	CDKN1B	0.587818	0.0404623
14	B2	22	CDKN1B	0.640527	0.0895553
14	B2	23	CDKN1B	0.740945	0.186357
14	B2	24	CDKN1B	0.931093	0.372888
14	B2	25	CDKN1B	1.26636	0.704541
14	B2	26	CDKN1B	1.79248	1.22705
14	B2	27	CDKN1B	2.48052	1.91147
14	B2	28	CDKN1B	3.21608	2.64341
14	B2	29	CDKN1B	3.8989	3.32261
14	B2	30	CDKN1B	4.50322	3.92332
14	B2	31	CDKN1B	5.02356	4.44004
14	B2	32	CDKN1B	5.46744	4.8803
14	B2	33	CDKN1B	5.83852	5.24776
14	B2	34	CDKN1B	6.1462	5.55183
14	B2	35	CDKN1B	6.39332	5.79533
14	B2	36	CDKN1B	6.58832	5.98671
14	B2	37	CDKN1B	6.76108	6.15585
14	B2	38	CDKN1B	6.89203	6.28319
14	B2	39	CDKN1B	6.97967	6.36721
14	B2	40	CDKN1B	7.03731	6.42124
15	B3	1	CDKN1B	0.424758	-0.0183583
15	B3	2	CDKN1B	0.430852	-0.0159811
15	B3	3	CDKN1B	0.445868	-0.00468131
15	B3	4	CDKN1B	0.453883	-0.000383336
15	B3	5	CDKN1B	0.46008	0.00209744
15	B3	6	CDKN1B	0.462189	0.000489247
15	B3	7	CDKN1B	0.468338	0.00292162
15	B3	8	CDKN1B	0.473424	0.00429167
15	B3	9	CDKN1B	0.47257	-0.000278757
15	B3	10	CDKN1B	0.472968	-0.00359754
15	B3	11	CDKN1B	0.480327	4.50763e-05
15	B3	12	CDKN1B	0.484851	0.000852332
15	B3	13	CDKN1B	0.487992	0.000276791
15	B3	14	CDKN1B	0.49102	-0.000411821
15	B3	15	CDKN1B	0.492521	-0.00262771
15	B3	16	CDKN1B	0.498276	-0.000589084
15	B3	17	CDKN1B	0.50516	0.0025784
15	B3	18	CDKN1B	0.505315	-0.00098301
15	B3	19	CDKN1B	0.514143	0.00412848
15	B3	20	CDKN1B	0.539061	0.0253302
15	B3	21	CDKN1B	0.569945	0.0524974
15	B3	22	CDKN1B	0.627608	0.106443
15	B3	23	CDKN1B	0.738947	0.214066
15	B3	24	CDKN1B	0.951034	0.422437
15	B3	25	CDKN1B	1.3214	0.789087
15	B3	26	CDKN1B	1.88376	1.34773
15	B3	27	CDKN1B	2.58988	2.05014
15	B3	28	CDKN1B	3.32775	2.78429
15	B3	29	CDKN1B	3.99945	3.45227
15	B3	30	CDKN1B	4.58953	4.03864
15	B3	31	CDKN1B	5.101	4.54638
15	B3	32	CDKN1B	5.5303	4.97197
15	B3	33	CDKN1B	5.88969	5.32764
15	B3	34	CDKN1B	6.17659	5.61082
15	B3	35	CDKN1B	6.41415	5.84467
15	B3	36	CDKN1B	6.61047	6.03727
15	B3	37	CDKN1B	6.76685	6.18993
15	B3	38	CDKN1B	6.87888	6.29825
15	B3	39	CDKN1B	6.97083	6.38649
15	B3	40	CDKN1B	7.02628	6.43822
16	B4	1	CDKN1B	0.530374	-0.0318761
16	B4	2	CDKN1B	0.543896	-0.0240795
16	B4	3	CDKN1B	0.563929	-0.00977239
16	B4	4	CDKN1B	0.575017	-0.00440938
16	B4	5	CDKN1B	0.594045	0.00889339
16	B4	6	CDKN1B	0.597625	0.006748
16	B4	7	CDKN1B	0.600058	0.00345594
16	B4	8	CDKN1B	0.604042	0.00171402
16	B4	9	CDKN1B	0.609482	0.00142853
16	B4	10	CDKN1B	0.612924	-0.000854123
16	B4	11	CDKN1B	0.616021	-0.00348243
16	B4	12	CDKN1B	0.623566	-0.00166279
16	B4	13	CDKN1B	0.629547	-0.00140737
16	B4	14	CDKN1B	0.635293	-0.00138684
16	B4	15	CDKN1B	0.641204	-0.00120121
16	B4	16	CDKN1B	0.647283	-0.000847492
16	B4	17	CDKN1B	0.65664	0.00278412
16	B4	18	CDKN1B	0.666623	0.00704165
16	B4	19	CDKN1B	0.685737	0.0204303
16	B4	20	CDKN1B	0.720683	0.0496504
16	B4	21	CDKN1B	0.786163	0.109405
16	B4	22	CDKN1B	0.904113	0.22163
16	B4	23	CDKN1B	1.12444	0.436235
16	B4	24	CDKN1B	1.50807	0.814134
16	B4	25	CDKN1B	2.07451	1.37485
16	B4	26	CDKN1B	2.77085	2.06547
16	B4	27	CDKN1B	3.48965	2.77854
16	B4	28	CDKN1B	4.14524	3.4284
16	B4	29	CDKN1B	4.70956	3.987
16	B4	30	CDKN1B	5.1983	4.47002
16	B4	31	CDKN1B	5.60866	4.87464
16	B4	32	CDKN1B	5.94843	5.20869
16	B4	33	CDKN1B	6.22497	5.47951
16	B4	34	CDKN1B	6.43988	5.68869
16	B4	35	CDKN1B	6.60518	5.84826
16	B4	36	CDKN1B	6.74345	5.98081
16	B4	37	CDKN1B	6.84724	6.07888
16	B4	38	CDKN1B	6.91095	6.13686
16	B4	39	CDKN1B	6.94435	6.16454
16	B4	40	CDKN1B	6.97157	6.18603
17	B5	1	CDKN1B	0.326088	0.0130825
17	B5	2	CDKN1B	0.326148	0.012517
17	B5	3	CDKN1B	0.323701	0.00944498
17	B5	4	CDKN1B	0.320018	0.00513623
17	B5	5	CDKN1B	0.319387	0.00387932
17	B5	6	CDKN1B	0.320265	0.00413223
17	B5	7	CDKN1B	0.322872	0.00611373
17	B5	8	CDKN1B	0.318223	0.000838841
17	B5	9	CDKN1B	0.31711	-0.000899612
17	B5	10	CDKN1B	0.31802	-0.000614369
17	B5	11	CDKN1B	0.317876	-0.0013841
17	B5	12	CDKN1B	0.317151	-0.00273462
17	B5	13	CDKN1B	0.317414	-0.00309713
17	B5	14	CDKN1B	0.318726	-0.00241071
17	B5	15	CDKN1B	0.318562	-0.0032002
17	B5	16	CDKN1B	0.318516	-0.00387179
17	B5	17	CDKN1B	0.3198	-0.00321336
17	B5	18	CDKN1B	0.320399	-0.0032403
17	B5	19	CDKN1B	0.322859	-0.00140578
17	B5	20	CDKN1B	0.325216	0.000325677
17	B5	21	CDKN1B	0.321658	-0.00385707
17	B5	22	CDKN1B	0.318513	-0.00762793
17	B5	23	CDKN1B	0.31971	-0.00705652
17	B5	24	CDKN1B	0.3261	-0.00129161
17	B5	25	CDKN1B	0.327992	-2.57262e-05
17	B5	26	CDKN1B	0.326289	-0.00235391
17	B5	27	CDKN1B	0.325857	-0.00341195
17	B5	28	CDKN1B	0.3277	-0.00219368
17	B5	29	CDKN1B	0.328305	-0.00221469
17	B5	30	CDKN1B	0.330724	-0.000421386
17	B5	31	CDKN1B	0.33148	-0.000291085
17	B5	32	CDKN1B	0.334317	0.0019207
17	B5	33	CDKN1B	0.334652	0.00163067
17	B5	34	CDKN1B	0.335462	0.00181491
17	B5	35	CDKN1B	0.337199	0.00292616
17	B5	36	CDKN1B	0.338443	0.00354465
17	B5	37	CDKN1B	0.340866	0.00534188
17	B5	38	CDKN1B	0.341528	0.00537854
17	B5	39	CDKN1B	0.341164	0.00438902
17	B5	40	CDKN1B	0.343476	0.00607593
18	B6	1	MCM3	0.565293	-0.0436261
18	B6	2	MCM3	0.591797	-0.0238175
18	B6	3	MCM3	0.615358	-0.00695074
18	B6	4	MCM3	0.625285	-0.00371848
18	B6	5	MCM3	0.634022	-0.0016766
18	B6	6	MCM3	0.643363	0.000970041
18	B6	7	MCM3	0.655508	0.00641988
18	B6	8	MCM3	0.66023	0.00444758
18	B6	9	MCM3	0.665345	0.00286717
18	B6	10	MCM3	0.670055	0.000882408
18	B6	11	MCM3	0.678388	0.00252119
18	B6	12	MCM3	0.685962	0.00339959
18	B6	13	MCM3	0.691398	0.00214105
18	B6	14	MCM3	0.692543	-0.00340831
18	B6	15	MCM3	0.699985	-0.00266115
18	B6	16	MCM3	0.705117	-0.00422439
18	B6	17	MCM3	0.715867	-0.000168939
18	B6	18	MCM3	0.72189	-0.000840315
18	B6	19	MCM3	0.739285	0.00985992
18	B6	20	MCM3	0.773271	0.0371511
18	B6	21	MCM3	0.82545	0.0826351
18	B6	22	MCM3	0.925667	0.176158
18	B6	23	MCM3	1.11047	0.35427
18	B6	24	MCM3	1.42609	0.663191
18	B6	25	MCM3	1.8734	1.10381
18	B6	26	MCM3	2.40284	1.62655
18	B6	27	MCM3	2.94754	2.16456
18	B6	28	MCM3	3.48183	2.69215
18	B6	29	MCM3	3.98787	3.19149
18	B6	30	MCM3	4.45792	3.65485
18	B6	31	MCM3	4.8787	4.06894
18	B6	32	MCM3	5.25736	4.4409
18	B6	33	MCM3	5.59073	4.76758
18	B6	34	MCM3	5.87584	5.04599
18	B6	35	MCM3	6.12779	5.29125
18	B6	36	MCM3	6.35266	5.50942
18	B6	37	MCM3	6.54885	5.69892
18	B6	38	MCM3	6.72436	5.86774
18	B6	39	MCM3	6.88525	6.02193
18	B6	40	MCM3	6.99098	6.12096
19	B7	1	MCM3	0.388568	-0.0377661
19	B7	2	MCM3	0.403775	-0.0282043
19	B7	3	MCM3	0.423929	-0.0136959
19	B7	4	MCM3	0.438543	-0.00472654
19	B7	5	MCM3	0.448405	-0.000510394
19	B7	6	MCM3	0.458898	0.00433729
19	B7	7	MCM3	0.465482	0.0052768
19	B7	8	MCM3	0.473115	0.00726444
19	B7	9	MCM3	0.478103	0.00660693
19	B7	10	MCM3	0.480698	0.00355646
19	B7	11	MCM3	0.483922	0.00113569
19	B7	12	MCM3	0.489487	0.00105572
19	B7	13	MCM3	0.497767	0.00369061
19	B7	14	MCM3	0.499954	0.000232541
19	B7	15	MCM3	0.500012	-0.00535497
19	B7	16	MCM3	0.50766	-0.00335179
19	B7	17	MCM3	0.513354	-0.00330371
19	B7	18	MCM3	0.520089	-0.00221314
19	B7	19	MCM3	0.533003	0.00505492
19	B7	20	MCM3	0.559885	0.0262921
19	B7	21	MCM3	0.601985	0.0627466
19	B7	22	MCM3	0.683639	0.138756
19	B7	23	MCM3	0.840166	0.289637
19	B7	24	MCM3	1.1095	0.553328
19	B7	25	MCM3	1.5244	0.962582
19	B7	26	MCM3	2.03806	1.4706
19	B7	27	MCM3	2.57402	2.00091
19	B7	28	MCM3	3.10976	2.531
19	B7	29	MCM3	3.6247	3.0403
19	B7	30	MCM3	4.10871	3.51866
19	B7	31	MCM3	4.5453	3.94961
19	B7	32	MCM3	4.94218	4.34084
19	B7	33	MCM3	5.28537	4.67839
19	B7	34	MCM3	5.5983	4.98567
19	B7	35	MCM3	5.87239	5.25412
19	B7	36	MCM3	6.11392	5.49
19	B7	37	MCM3	6.32833	5.69877
19	B7	38	MCM3	6.51632	5.88111
19	B7	39	MCM3	6.68854	6.04769
19	B7	40	MCM3	6.81928	6.17279
20	B8	1	MCM3	0.582176	-0.0418614
20	B8	2	MCM3	0.601769	-0.0279433
20	B8	3	MCM3	0.627802	-0.00758524
20	B8	4	MCM3	0.639029	-0.00203338
20	B8	5	MCM3	0.645819	-0.000918071
20	B8	6	MCM3	0.654623	0.00221086
20	B8	7	MCM3	0.661762	0.00367557
20	B8	8	MCM3	0.668607	0.00484554
20	B8	9	MCM3	0.674932	0.00549522
20	B8	10	MCM3	0.676704	0.00159235
20	B8	11	MCM3	0.681798	0.00101185
20	B8	12	MCM3	0.686228	-0.00023354
20	B8	13	MCM3	0.690379	-0.00175758
20	B8	14	MCM3	0.696304	-0.00150738
20	B8	15	MCM3	0.69997	-0.00351618
20	B8	16	MCM3	0.706693	-0.00246769
20	B8	17	MCM3	0.716024	0.00118767
20	B8	18	MCM3	0.728344	0.00783346
20	B8	19	MCM3	0.744862	0.0186764
20	B8	20	MCM3	0.774361	0.0425006
20	B8	21	MCM3	0.828476	0.0909404
20	B8	22	MCM3	0.93345	0.19024
20	B8	23	MCM3	1.11543	0.36655
20	B8	24	MCM3	1.42867	0.674111
20	B8	25	MCM3	1.87953	1.11929
20	B8	26	MCM3	2.4073	1.64139
20	B8	27	MCM3	2.94403	2.17244
20	B8	28	MCM3	3.4724	2.69514
20	B8	29	MCM3	3.98117	3.19824
20	B8	30	MCM3	4.43776	3.64915
20	B8	31	MCM3	4.85842	4.06413
20	B8	32	MCM3	5.24218	4.44222
20	B8	33	MCM3	5.57943	4.7738
20	B8	34	MCM3	5.88409	5.07278
20	B8	35	MCM3	6.14329	5.3263
20	B8	36	MCM3	6.36926	5.5466
20	B8	37	MCM3	6.57814	5.74981
20	B8	38	MCM3	6.76173	5.92772
20	B8	39	MCM3	6.92691	6.08723
20	B8	40	MCM3	7.04938	6.20402
21	B9	1	MCM3	0.425755	-0.00782895
21	B9	2	MCM3	0.428785	-0.008074
21	B9	3	MCM3	0.439045	-0.00108958
21	B9	4	MCM3	0.441581	-0.00182888
21	B9	5	MCM3	0.444703	-0.00198178
21	B9	6	MCM3	0.45015	0.000190012
21	B9	7	MCM3	0.454098	0.000863167
21	B9	8	MCM3	0.460822	0.00431199
21	B9	9	MCM3	0.462341	0.00255521
21	B9	10	MCM3	0.46562	0.00255922
21	B9	11	MCM3	0.467825	0.00148932
21	B9	12	MCM3	0.468458	-0.0011533
21	B9	13	MCM3	0.47021	-0.00267645
21	B9	14	MCM3	0.47357	-0.00259121
21	B9	15	MCM3	0.477416	-0.00201986
21	B9	16	MCM3	0.480459	-0.00225249
21	B9	17	MCM3	0.486138	0.000151826
21	B9	18	MCM3	0.492735	0.0034728
21	B9	19	MCM3	0.498835	0.00629795
21	B9	20	MCM3	0.513802	0.0179902
21	B9	21	MCM3	0.540239	0.0411515
21	B9	22	MCM3	0.588216	0.0858536
21	B9	23	MCM3	0.677702	0.172065
21	B9	24	MCM3	0.849043	0.340131
21	B9	25	MCM3	1.1422	0.630017
21	B9	26	MCM3	1.58043	1.06496
21	B9	27	MCM3	2.12023	1.60149
21	B9	28	MCM3	2.6833	2.16129
21	B9	29	MCM3	3.232	2.70671
21	B9	30	MCM3	3.75363	3.22507
21	B9	31	MCM3	4.24385	3.71201
21	B9	32	MCM3	4.69012	4.155
21	B9	33	MCM3	5.08503	4.54664
21	B9	34	MCM3	5.43414	4.89248
21	B9	35	MCM3	5.74199	5.19705
21	B9	36	MCM3	6.01698	5.46876
21	B9	37	MCM3	6.25478	5.70329
21	B9	38	MCM3	6.46494	5.91018
21	B9	39	MCM3	6.65592	6.09788
21	B9	40	MCM3	6.80006	6.23874
22	B10	1	MCM3	0.387391	0.00426278
22	B10	2	MCM3	0.384953	0.00190081
22	B10	3	MCM3	0.38346	0.000483474
22	B10	4	MCM3	0.383388	0.000486401
22	B10	5	MCM3	0.382787	-3.87691e-05
22	B10	6	MCM3	0.38359	0.000839303
22	B10	7	MCM3	0.385908	0.00323282
22	B10	8	MCM3	0.385142	0.00254276
22	B10	9	MCM3	0.380474	-0.0020498
22	B10	10	MCM3	0.380682	-0.0017662
22	B10	11	MCM3	0.386505	0.0041319
22	B10	12	MCM3	0.386872	0.00457414
22	B10	13	MCM3	0.384406	0.00218451
22	B10	14	MCM3	0.381853	-0.000293789
22	B10	15	MCM3	0.381555	-0.000515929
22	B10	16	MCM3	0.383808	0.00181229
22	B10	17	MCM3	0.382399	0.000478648
22	B10	18	MCM3	0.380014	-0.00183058
22	B10	19	MCM3	0.378079	-0.00368973
22	B10	20	MCM3	0.377249	-0.00444494
22	B10	21	MCM3	0.376808	-0.0048096
22	B10	22	MCM3	0.376726	-0.00481651
22	B10	23	MCM3	0.376994	-0.00447288
22	B10	24	MCM3	0.379224	-0.00216737
22	B10	25	MCM3	0.384948	0.00363232
22	B10	26	MCM3	0.383487	0.00224691
22	B10	27	MCM3	0.381452	0.000287024
22	B10	28	MCM3	0.37801	-0.00307905
22	B10	29	MCM3	0.377393	-0.00362052
22	B10	30	MCM3	0.378004	-0.0029345
22	B10	31	MCM3	0.378586	-0.00227735
22	B10	32	MCM3	0.382233	0.00144523
22	B10	33	MCM3	0.381475	0.000762947
22	B10	34	MCM3	0.380682	4.57306e-05
22	B10	35	MCM3	0.382105	0.00154372
22	B10	36	MCM3	0.384072	0.00358611
22	B10	37	MCM3	0.384163	0.00375268
22	B10	38	MCM3	0.382543	0.00220866
22	B10	39	MCM3	0.382789	0.00252994
22	B10	40	MCM3	0.386378	0.00619417
23	B11	1	Actin	0.434062	-0.0286715
23	B11	2	Actin	0.453991	-0.0190353
23	B11	3	Actin	0.483743	0.000424964
23	B11	4	Actin	0.492559	-0.0010512
23	B11	5	Actin	0.50313	-0.000772565
23	B11	6	Actin	0.516966	0.00277213
23	B11	7	Actin	0.526243	0.00175648
23	B11	8	Actin	0.531282	-0.00349653
23	B11	9	Actin	0.542901	-0.00216966
23	B11	10	Actin	0.557899	0.00253637
23	B11	11	Actin	0.575688	0.0100332
23	B11	12	Actin	0.609879	0.0339321
23	B11	13	Actin	0.668849	0.0826105
23	B11	14	Actin	0.767506	0.170975
23	B11	15	Actin	0.945311	0.338489
23	B11	16	Actin	1.23957	0.622459
23	B11	17	Actin	1.65094	1.02353
23	B11	18	Actin	2.13627	1.49857
23	B11	19	Actin	2.62965	1.98166
23	B11	20	Actin	3.12098	2.4627
23	B11	21	Actin	3.62393	2.95535
23	B11	22	Actin	4.13014	3.45127
23	B11	23	Actin	4.60001	3.91086
23	B11	24	Actin	5.02299	4.32354
23	B11	25	Actin	5.42111	4.71137
23	B11	26	Actin	5.78001	5.05997
23	B11	27	Actin	6.08871	5.35838
23	B11	28	Actin	6.35769	5.61707
23	B11	29	Actin	6.6082	5.85729
23	B11	30	Actin	6.8292	6.068
23	B11	31	Actin	7.02765	6.25615
23	B11	32	Actin	7.22293	6.44115
23	B11	33	Actin	7.38931	6.59723
23	B11	34	Actin	7.53463	6.73226
23	B11	35	Actin	7.66174	6.84907
23	B11	36	Actin	7.78148	6.95852
23	B11	37	Actin	7.90548	7.07223
23	B11	38	Actin	8.01442	7.17088
23	B11	39	Actin	8.11244	7.2586
23	B11	40	Actin	8.17353	7.3094
24	B12	1	Actin	0.233115	-0.0389584
24	B12	2	Actin	0.257779	-0.0241928
24	B12	3	Actin	0.289489	-0.0023818
24	B12	4	Actin	0.30222	0.000451566
24	B12	5	Actin	0.311391	-0.000276474
24	B12	6	Actin	0.326403	0.00483814
24	B12	7	Actin	0.333788	0.00232453
24	B12	8	Actin	0.337147	-0.00421467
24	B12	9	Actin	0.348709	-0.00255122
24	B12	10	Actin	0.362969	0.00180993
24	B12	11	Actin	0.375309	0.00425238
24	B12	12	Actin	0.408401	0.0274461
24	B12	13	Actin	0.46062	0.0697659
24	B12	14	Actin	0.551997	0.151245
24	B12	15	Actin	0.712295	0.301645
24	B12	16	Actin	0.986258	0.565709
24	B12	17	Actin	1.38753	0.957085
24	B12	18	Actin	1.87547	1.43512
24	B12	19	Actin	2.38525	1.93501
24	B12	20	Actin	2.88753	2.42739
24	B12	21	Actin	3.40183	2.93179
24	B12	22	Actin	3.91951	3.43957
24	B12	23	Actin	4.39522	3.90538
24	B12	24	Actin	4.84945	4.34971
24	B12	25	Actin	5.25381	4.74418
24	B12	26	Actin	5.6118	5.09227
24	B12	27	Actin	5.92579	5.39636
24	B12	28	Actin	6.20519	5.66587
24	B12	29	Actin	6.46095	5.91172
24	B12	30	Actin	6.68048	6.12135
24	B12	31	Actin	6.89223	6.32321
24	B12	32	Actin	7.0839	6.50498
24	B12	33	Actin	7.25564	6.66682
24	B12	34	Actin	7.40687	6.80815
24	B12	35	Actin	7.5383	6.92969
24	B12	36	Actin	7.66288	7.04436
24	B12	37	Actin	7.78372	7.1553
24	B12	38	Actin	7.89541	7.25709
24	B12	39	Actin	7.99366	7.34545
24	B12	40	Actin	8.0701	7.41199
25	C1	1	GADD45	0.319334	-0.0222415
25	C1	2	GADD45	0.329746	-0.0156765
25	C1	3	GADD45	0.343863	-0.00540719
25	C1	4	GADD45	0.348387	-0.00472984
25	C1	5	GADD45	0.35874	0.00177571
25	C1	6	GADD45	0.363106	0.00229505
25	C1	7	GADD45	0.366901	0.00224346
25	C1	8	GADD45	0.371345	0.00284047
25	C1	9	GADD45	0.377646	0.00529392
25	C1	10	GADD45	0.379543	0.0033441
25	C1	11	GADD45	0.382038	0.00199191
25	C1	12	GADD45	0.382549	-0.00134377
25	C1	13	GADD45	0.385393	-0.00234733
25	C1	14	GADD45	0.388409	-0.00317768
25	C1	15	GADD45	0.392936	-0.00249825
25	C1	16	GADD45	0.397098	-0.00218294
25	C1	17	GADD45	0.402775	-0.000352892
25	C1	18	GADD45	0.40923	0.00225526
25	C1	19	GADD45	0.413826	0.00300426
25	C1	20	GADD45	0.43068	0.0160103
25	C1	21	GADD45	0.462814	0.0442981
25	C1	22	GADD45	0.511256	0.0888925
25	C1	23	GADD45	0.606292	0.180082
25	C1	24	GADD45	0.786614	0.356557
25	C1	25	GADD45	1.09991	0.666002
25	C1	26	GADD45	1.57877	1.14102
25	C1	27	GADD45	2.15963	1.71803
25	C1	28	GADD45	2.74681	2.30137
25	C1	29	GADD45	3.32212	2.87282
25	C1	30	GADD45	3.87534	3.4222
25	C1	31	GADD45	4.38124	3.92425
25	C1	32	GADD45	4.83586	4.37503
25	C1	33	GADD45	5.2371	4.77242
25	C1	34	GADD45	5.58475	5.11622
25	C1	35	GADD45	5.88634	5.41396
25	C1	36	GADD45	6.14732	5.6711
25	C1	37	GADD45	6.37411	5.89404
25	C1	38	GADD45	6.58592	6.10201
25	C1	39	GADD45	6.77174	6.28398
25	C1	40	GADD45	6.90684	6.41523
26	C2	1	GADD45	0.319655	-0.0143682
26	C2	2	GADD45	0.326062	-0.011507
26	C2	3	GADD45	0.333317	-0.00779904
26	C2	4	GADD45	0.341874	-0.00278863
26	C2	5	GADD45	0.3501	0.00189151
26	C2	6	GADD45	0.353974	0.00221938
26	C2	7	GADD45	0.355065	-0.000236022
26	C2	8	GADD45	0.363004	0.00415602
26	C2	9	GADD45	0.366202	0.00380809
26	C2	10	GADD45	0.369979	0.00403907
26	C2	11	GADD45	0.372877	0.00339053
26	C2	12	GADD45	0.373392	0.000358868
26	C2	13	GADD45	0.375052	-0.00152695
26	C2	14	GADD45	0.379242	-0.000883296
26	C2	15	GADD45	0.380716	-0.00295618
26	C2	16	GADD45	0.384296	-0.00292211
26	C2	17	GADD45	0.390013	-0.000751232
26	C2	18	GADD45	0.399694	0.00538329
26	C2	19	GADD45	0.409727	0.01187
26	C2	20	GADD45	0.424175	0.022771
26	C2	21	GADD45	0.455286	0.0503358
26	C2	22	GADD45	0.513366	0.10487
26	C2	23	GADD45	0.621706	0.209663
26	C2	24	GADD45	0.823058	0.407469
26	C2	25	GADD45	1.16539	0.746258
26	C2	26	GADD45	1.66078	1.2381
26	C2	27	GADD45	2.2309	1.80467
26	C2	28	GADD45	2.80979	2.38002
26	C2	29	GADD45	3.37344	2.94012
26	C2	30	GADD45	3.92215	3.48528
26	C2	31	GADD45	4.42763	3.98721
26	C2	32	GADD45	4.87375	4.42979
26	C2	33	GADD45	5.27185	4.82435
26	C2	34	GADD45	5.61449	5.16343
26	C2	35	GADD45	5.91073	5.45613
26	C2	36	GADD45	6.17462	5.71647
26	C2	37	GADD45	6.41019	5.9485
26	C2	38	GADD45	6.61613	6.15089
26	C2	39	GADD45	6.79718	6.3284
26	C2	40	GADD45	6.9333	6.46097
27	C3	1	GADD45	0.303844	-0.0249902
27	C3	2	GADD45	0.315108	-0.0170409
27	C3	3	GADD45	0.332161	-0.00330354
27	C3	4	GADD45	0.338453	-0.000325828
27	C3	5	GADD45	0.342709	0.000615519
27	C3	6	GADD45	0.346471	0.00106227
27	C3	7	GADD45	0.348512	-0.00021076
27	C3	8	GADD45	0.354193	0.00215517
27	C3	9	GADD45	0.357243	0.00189018
27	C3	10	GADD45	0.360428	0.0017604
27	C3	11	GADD45	0.362709	0.000726595
27	C3	12	GADD45	0.364998	-0.000299041
27	C3	13	GADD45	0.367477	-0.0011343
27	C3	14	GADD45	0.369677	-0.00224925
27	C3	15	GADD45	0.373506	-0.00173468
27	C3	16	GADD45	0.378285	-0.000271283
27	C3	17	GADD45	0.382031	0.000160831
27	C3	18	GADD45	0.386343	0.00115773
27	C3	19	GADD45	0.398514	0.0100136
27	C3	20	GADD45	0.413047	0.0212326
27	C3	21	GADD45	0.43484	0.0397106
27	C3	22	GADD45	0.479573	0.081129
27	C3	23	GADD45	0.561671	0.159912
27	C3	24	GADD45	0.719243	0.314169
27	C3	25	GADD45	0.997042	0.588654
27	C3	26	GADD45	1.4373	1.02559
27	C3	27	GADD45	1.99669	1.58168
27	C3	28	GADD45	2.59344	2.1751
27	C3	29	GADD45	3.17415	2.7525
27	C3	30	GADD45	3.73951	3.31455
27	C3	31	GADD45	4.26524	3.83697
27	C3	32	GADD45	4.74372	4.31213
27	C3	33	GADD45	5.17071	4.73581
27	C3	34	GADD45	5.53199	5.09377
27	C3	35	GADD45	5.84274	5.4012
27	C3	36	GADD45	6.11895	5.6741
27	C3	37	GADD45	6.3695	5.92133
27	C3	38	GADD45	6.58763	6.13615
27	C3	39	GADD45	6.77899	6.32419
27	C3	40	GADD45	6.9267	6.46859
28	C4	1	GADD45	0.427472	-0.0380872
28	C4	2	GADD45	0.446239	-0.024896
28	C4	3	GADD45	0.465724	-0.010988
28	C4	4	GADD45	0.479037	-0.00325131
28	C4	5	GADD45	0.489456	0.0015909
28	C4	6	GADD45	0.498209	0.00476763
28	C4	7	GADD45	0.501037	0.00201835
28	C4	8	GADD45	0.506853	0.0022577
28	C4	9	GADD45	0.516748	0.00657646
28	C4	10	GADD45	0.522938	0.0071899
28	C4	11	GADD45	0.524198	0.00287397
28	C4	12	GADD45	0.525675	-0.0012259
28	C4	13	GADD45	0.528791	-0.00368711
28	C4	14	GADD45	0.534558	-0.00349585
28	C4	15	GADD45	0.54236	-0.00127077
28	C4	16	GADD45	0.546991	-0.00221611
28	C4	17	GADD45	0.553644	-0.00113985
28	C4	18	GADD45	0.565758	0.00539799
28	C4	19	GADD45	0.58415	0.0182129
28	C4	20	GADD45	0.614315	0.0428014
28	C4	21	GADD45	0.671978	0.0948879
28	C4	22	GADD45	0.778748	0.196081
28	C4	23	GADD45	0.97397	0.385727
28	C4	24	GADD45	1.30162	0.707804
28	C4	25	GADD45	1.78362	1.18423
28	C4	26	GADD45	2.35754	1.75257
28	C4	27	GADD45	2.92992	2.31937
28	C4	28	GADD45	3.49911	2.88298
28	C4	29	GADD45	4.04934	3.42763
28	C4	30	GADD45	4.55139	3.92411
28	C4	31	GADD45	5.0001	4.36724
28	C4	32	GADD45	5.39594	4.75751
28	C4	33	GADD45	5.74955	5.10555
28	C4	34	GADD45	6.05638	5.40679
28	C4	35	GADD45	6.32213	5.66696
28	C4	36	GADD45	6.55612	5.89538
28	C4	37	GADD45	6.7596	6.09329
28	C4	38	GADD45	6.94811	6.27622
28	C4	39	GADD45	7.11394	6.43647
28	C4	40	GADD45	7.2362	6.55315
29	C5	1	GADD45	0.211325	0.00925158
29	C5	2	GADD45	0.210311	0.00760287
29	C5	3	GADD45	0.210026	0.00668291
29	C5	4	GADD45	0.209734	0.00575611
29	C5	5	GADD45	0.208241	0.00362805
29	C5	6	GADD45	0.207275	0.00202724
29	C5	7	GADD45	0.206847	0.000963695
29	C5	8	GADD45	0.206279	-0.000238939
29	C5	9	GADD45	0.206082	-0.00107042
29	C5	10	GADD45	0.206626	-0.00116211
29	C5	11	GADD45	0.207066	-0.00135701
29	C5	12	GADD45	0.206717	-0.00234021
29	C5	13	GADD45	0.206116	-0.00357683
29	C5	14	GADD45	0.205866	-0.00446174
29	C5	15	GADD45	0.20735	-0.00361228
29	C5	16	GADD45	0.212738	0.00114065
29	C5	17	GADD45	0.213334	0.00110235
29	C5	18	GADD45	0.212793	-7.39578e-05
29	C5	19	GADD45	0.212218	-0.00128379
29	C5	20	GADD45	0.210377	-0.00375974
29	C5	21	GADD45	0.210054	-0.0047178
29	C5	22	GADD45	0.211634	-0.00377276
29	C5	23	GADD45	0.211717	-0.00432435
29	C5	24	GADD45	0.213916	-0.0027603
29	C5	25	GADD45	0.216519	-0.000792105
29	C5	26	GADD45	0.218002	5.58695e-05
29	C5	27	GADD45	0.219373	0.000792085
29	C5	28	GADD45	0.221118	0.00190171
29	C5	29	GADD45	0.221476	0.00162487
29	C5	30	GADD45	0.223754	0.00326803
29	C5	31	GADD45	0.22272	0.00159954
29	C5	32	GADD45	0.22207	0.000314649
29	C5	33	GADD45	0.223518	0.00112729
29	C5	34	GADD45	0.223832	0.000806509
29	C5	35	GADD45	0.226402	0.00274146
29	C5	36	GADD45	0.226226	0.0019303
29	C5	37	GADD45	0.2254	0.000469634
29	C5	38	GADD45	0.226681	0.00111547
29	C5	39	GADD45	0.226456	0.000255939
29	C5	40	GADD45	0.22752	0.000685115
30	C6	1	MCM6	0.462821	-0.0452799
30	C6	2	MCM6	0.488135	-0.0265527
30	C6	3	MCM6	0.514414	-0.006861
30	C6	4	MCM6	0.527232	-0.000629518
30	C6	5	MCM6	0.540422	0.0059733
30	C6	6	MCM6	0.54532	0.00428505
30	C6	7	MCM6	0.545628	-0.00199388
30	C6	8	MCM6	0.554395	0.000185618
30	C6	9	MCM6	0.563225	0.00242872
30	C6	10	MCM6	0.567217	-0.000166118
30	C6	11	MCM6	0.570832	-0.00313718
30	C6	12	MCM6	0.579894	-0.000662156
30	C6	13	MCM6	0.589318	0.00217472
30	C6	14	MCM6	0.595784	0.00205396
30	C6	15	MCM6	0.596665	-0.00365152
30	C6	16	MCM6	0.608266	0.0013617
30	C6	17	MCM6	0.628472	0.0149811
30	C6	18	MCM6	0.667379	0.0473019
30	C6	19	MCM6	0.732361	0.105697
30	C6	20	MCM6	0.854819	0.221568
30	C6	21	MCM6	1.07511	0.435272
30	C6	22	MCM6	1.44738	0.800959
30	C6	23	MCM6	2.04125	1.38824
30	C6	24	MCM6	2.80739	2.14779
30	C6	25	MCM6	3.60033	2.93414
30	C6	26	MCM6	4.33954	3.66677
30	C6	27	MCM6	5.01935	4.33999
30	C6	28	MCM6	5.63284	4.9469
30	C6	29	MCM6	6.16975	5.47722
30	C6	30	MCM6	6.63133	5.93221
30	C6	31	MCM6	7.02286	6.31716
30	C6	32	MCM6	7.36775	6.65546
30	C6	33	MCM6	7.6833	6.96442
30	C6	34	MCM6	7.94629	7.22083
30	C6	35	MCM6	8.16386	7.43181
30	C6	36	MCM6	8.3481	7.60946
30	C6	37	MCM6	8.50249	7.75727
30	C6	38	MCM6	8.64265	7.89084
30	C6	39	MCM6	8.76632	8.00792
30	C6	40	MCM6	8.85168	8.08669
31	C7	1	MCM6	0.435864	-0.0388653
31	C7	2	MCM6	0.455551	-0.0257278
31	C7	3	MCM6	0.477792	-0.0100368
31	C7	4	MCM6	0.491815	-0.00256385
31	C7	5	MCM6	0.504316	0.00338676
31	C7	6	MCM6	0.512026	0.004547
31	C7	7	MCM6	0.520281	0.00625179
31	C7	8	MCM6	0.523645	0.00306567
31	C7	9	MCM6	0.528772	0.00164306
31	C7	10	MCM6	0.533814	0.000134563
31	C7	11	MCM6	0.539305	-0.000924157
31	C7	12	MCM6	0.546896	0.00011628
31	C7	13	MCM6	0.552659	-0.000670225
31	C7	14	MCM6	0.556416	-0.00346314
31	C7	15	MCM6	0.564943	-0.00148691
31	C7	16	MCM6	0.578396	0.00541695
31	C7	17	MCM6	0.592969	0.0134396
31	C7	18	MCM6	0.621414	0.0353346
31	C7	19	MCM6	0.673773	0.0811436
31	C7	20	MCM6	0.772364	0.173184
31	C7	21	MCM6	0.951766	0.346037
31	C7	22	MCM6	1.26828	0.655998
31	C7	23	MCM6	1.78506	1.16623
31	C7	24	MCM6	2.48478	1.8594
31	C7	25	MCM6	3.23935	2.60742
31	C7	26	MCM6	3.95896	3.32048
31	C7	27	MCM6	4.64093	3.9959
31	C7	28	MCM6	5.26961	4.61803
31	C7	29	MCM6	5.81873	5.1606
31	C7	30	MCM6	6.28834	5.62366
31	C7	31	MCM6	6.69774	6.02651
31	C7	32	MCM6	7.0556	6.37782
31	C7	33	MCM6	7.37635	6.69202
31	C7	34	MCM6	7.64569	6.95481
31	C7	35	MCM6	7.87181	7.17438
31	C7	36	MCM6	8.06823	7.36425
31	C7	37	MCM6	8.23874	7.52821
31	C7	38	MCM6	8.40275	7.68567
31	C7	39	MCM6	8.54249	7.81885
31	C7	40	MCM6	8.63777	7.90759
32	C8	1	MCM6	0.472646	-0.0349069
32	C8	2	MCM6	0.494083	-0.0200038
32	C8	3	MCM6	0.515934	-0.00468749
32	C8	4	MCM6	0.526856	-0.000299253
32	C8	5	MCM6	0.536866	0.00317751
32	C8	6	MCM6	0.542025	0.00180275
32	C8	7	MCM6	0.547398	0.000640966
32	C8	8	MCM6	0.556332	0.00304145
32	C8	9	MCM6	0.560191	0.000366238
32	C8	10	MCM6	0.563933	-0.0024249
32	C8	11	MCM6	0.57181	-0.00108264
32	C8	12	MCM6	0.579762	0.000335557
32	C8	13	MCM6	0.585214	-0.000746183
32	C8	14	MCM6	0.592361	-0.000132766
32	C8	15	MCM6	0.599037	8.75992e-06
32	C8	16	MCM6	0.610784	0.00522193
32	C8	17	MCM6	0.625939	0.0138439
32	C8	18	MCM6	0.657236	0.0386066
32	C8	19	MCM6	0.711079	0.085916
32	C8	20	MCM6	0.814487	0.18279
32	C8	21	MCM6	1.00621	0.367982
32	C8	22	MCM6	1.3377	0.692936
32	C8	23	MCM6	1.87127	1.21997
32	C8	24	MCM6	2.5947	1.93687
32	C8	25	MCM6	3.37428	2.70992
32	C8	26	MCM6	4.11416	3.44326
32	C8	27	MCM6	4.80129	4.12386
32	C8	28	MCM6	5.42873	4.74476
32	C8	29	MCM6	5.97608	5.28557
32	C8	30	MCM6	6.44877	5.75173
32	C8	31	MCM6	6.86002	6.15645
32	C8	32	MCM6	7.22152	6.51141
32	C8	33	MCM6	7.53673	6.82009
32	C8	34	MCM6	7.8054	7.08223
32	C8	35	MCM6	8.03829	7.30859
32	C8	36	MCM6	8.23625	7.50002
32	C8	37	MCM6	8.41266	7.66989
32	C8	38	MCM6	8.55989	7.81058
32	C8	39	MCM6	8.67615	7.92031
32	C8	40	MCM6	8.76484	8.00246
33	C9	1	MCM6	0.365843	-0.010377
33	C9	2	MCM6	0.372966	-0.00725413
33	C9	3	MCM6	0.381754	-0.00246616
33	C9	4	MCM6	0.385874	-0.00234577
33	C9	5	MCM6	0.391708	-0.0005118
33	C9	6	MCM6	0.399145	0.00292541
33	C9	7	MCM6	0.40385	0.00363109
33	C9	8	MCM6	0.405046	0.000827131
33	C9	9	MCM6	0.408533	0.000313895
33	C9	10	MCM6	0.41161	-0.000608615
33	C9	11	MCM6	0.417206	0.000987231
33	C9	12	MCM6	0.419501	-0.00071777
33	C9	13	MCM6	0.422402	-0.00181707
33	C9	14	MCM6	0.429006	0.000787616
33	C9	15	MCM6	0.432772	0.000553391
33	C9	16	MCM6	0.43466	-0.00155859
33	C9	17	MCM6	0.444148	0.00392998
33	C9	18	MCM6	0.456228	0.0120097
33	C9	19	MCM6	0.478872	0.0306541
33	C9	20	MCM6	0.519552	0.0673342
33	C9	21	MCM6	0.597861	0.141643
33	C9	22	MCM6	0.738503	0.278285
33	C9	23	MCM6	0.992998	0.528781
33	C9	24	MCM6	1.42962	0.961402
33	C9	25	MCM6	2.07833	1.60611
33	C9	26	MCM6	2.85716	2.38094
33	C9	27	MCM6	3.62308	3.14287
33	C9	28	MCM6	4.33117	3.84695
33	C9	29	MCM6	4.97944	4.49123
33	C9	30	MCM6	5.55277	5.06055
33	C9	31	MCM6	6.05882	5.5626
33	C9	32	MCM6	6.49218	5.99196
33	C9	33	MCM6	6.86421	6.36
33	C9	34	MCM6	7.19228	6.68406
33	C9	35	MCM6	7.4787	6.96648
33	C9	36	MCM6	7.7272	7.21098
33	C9	37	MCM6	7.94299	7.42278
33	C9	38	MCM6	8.11249	7.58827
33	C9	39	MCM6	8.27264	7.74442
33	C9	40	MCM6	8.39421	7.86199
34	C10	1	MCM6	0.266894	0.00741626
34	C10	2	MCM6	0.266245	0.00630922
34	C10	3	MCM6	0.265668	0.00527263
34	C10	4	MCM6	0.266386	0.00553196
34	C10	5	MCM6	0.266348	0.00503527
34	C10	6	MCM6	0.263233	0.00146095
34	C10	7	MCM6	0.260686	-0.0015445
34	C10	8	MCM6	0.260547	-0.00214303
34	C10	9	MCM6	0.262166	-0.000983192
34	C10	10	MCM6	0.262822	-0.000785371
34	C10	11	MCM6	0.265396	0.00132934
34	C10	12	MCM6	0.265669	0.00114324
34	C10	13	MCM6	0.265134	0.000149596
34	C10	14	MCM6	0.264543	-0.000900168
34	C10	15	MCM6	0.262192	-0.00371012
34	C10	16	MCM6	0.261894	-0.00446743
34	C10	17	MCM6	0.264314	-0.00250638
34	C10	18	MCM6	0.2664	-0.000879572
34	C10	19	MCM6	0.26561	-0.00212842
34	C10	20	MCM6	0.265667	-0.00253052
34	C10	21	MCM6	0.268238	-0.000418313
34	C10	22	MCM6	0.267729	-0.00138639
34	C10	23	MCM6	0.266397	-0.0031768
34	C10	24	MCM6	0.266303	-0.00373009
34	C10	25	MCM6	0.269089	-0.00140247
34	C10	26	MCM6	0.271965	0.00101482
34	C10	27	MCM6	0.271685	0.000275205
34	C10	28	MCM6	0.270899	-0.000969734
34	C10	29	MCM6	0.271013	-0.00131446
34	C10	30	MCM6	0.273962	0.00117596
34	C10	31	MCM6	0.273817	0.000571591
34	C10	32	MCM6	0.273968	0.000263846
34	C10	33	MCM6	0.274913	0.000749468
34	C10	34	MCM6	0.274851	0.000228576
34	C10	35	MCM6	0.276735	0.00165369
34	C10	36	MCM6	0.276406	0.000865735
34	C10	37	MCM6	0.277211	0.00121179
34	C10	38	MCM6	0.278874	0.0024164
34	C10	39	MCM6	0.281544	0.00462692
34	C10	40	MCM6	0.281037	0.00366164
35	C11	1	Actin	0.45418	-0.0356012
35	C11	2	Actin	0.476193	-0.0226611
35	C11	3	Actin	0.504107	-0.0038197
35	C11	4	Actin	0.517973	0.000973459
35	C11	5	Actin	0.529451	0.00337903
35	C11	6	Actin	0.536919	0.00177387
35	C11	7	Actin	0.54348	-0.000738359
35	C11	8	Actin	0.553981	0.000689877
35	C11	9	Actin	0.560105	-0.00225818
35	C11	10	Actin	0.574832	0.0033962
35	C11	11	Actin	0.591938	0.0114288
35	C11	12	Actin	0.623596	0.034014
35	C11	13	Actin	0.679855	0.0812
35	C11	14	Actin	0.774197	0.16647
35	C11	15	Actin	0.945282	0.328482
35	C11	16	Actin	1.22632	0.600446
35	C11	17	Actin	1.62138	0.986435
35	C11	18	Actin	2.08011	1.43609
35	C11	19	Actin	2.54637	1.89328
35	C11	20	Actin	3.01227	2.35011
35	C11	21	Actin	3.49231	2.82107
35	C11	22	Actin	3.96954	3.28923
35	C11	23	Actin	4.42413	3.73475
35	C11	24	Actin	4.84983	4.15138
35	C11	25	Actin	5.23876	4.53123
35	C11	26	Actin	5.58963	4.87303
35	C11	27	Actin	5.90268	5.177
35	C11	28	Actin	6.17558	5.44084
35	C11	29	Actin	6.42157	5.67775
35	C11	30	Actin	6.64684	5.89395
35	C11	31	Actin	6.85521	6.09324
35	C11	32	Actin	7.04251	6.27147
35	C11	33	Actin	7.21546	6.43535
35	C11	34	Actin	7.37107	6.58188
35	C11	35	Actin	7.49894	6.70068
35	C11	36	Actin	7.61982	6.8125
35	C11	37	Actin	7.7481	6.9317
35	C11	38	Actin	7.86136	7.03588
35	C11	39	Actin	7.95894	7.12439
35	C11	40	Actin	8.03401	7.19039
36	C12	1	Actin	0.409796	-0.0292909
36	C12	2	Actin	0.424909	-0.0230334
36	C12	3	Actin	0.45245	-0.00434823
36	C12	4	Actin	0.466341	0.000686286
36	C12	5	Actin	0.479899	0.0053889
36	C12	6	Actin	0.485191	0.00182461
36	C12	7	Actin	0.489973	-0.0022484
36	C12	8	Actin	0.501203	0.000125363
36	C12	9	Actin	0.508505	-0.00142852
36	C12	10	Actin	0.52053	0.00174097
36	C12	11	Actin	0.538338	0.0106927
36	C12	12	Actin	0.572157	0.0356561
36	C12	13	Actin	0.62817	0.0828136
36	C12	14	Actin	0.722292	0.168079
36	C12	15	Actin	0.890037	0.326968
36	C12	16	Actin	1.16783	0.595906
36	C12	17	Actin	1.56737	0.98659
36	C12	18	Actin	2.03372	1.44409
36	C12	19	Actin	2.51057	1.91208
36	C12	20	Actin	2.99168	2.38433
36	C12	21	Actin	3.47432	2.85812
36	C12	22	Actin	3.9686	3.34354
36	C12	23	Actin	4.44594	3.81202
36	C12	24	Actin	4.87299	4.23022
36	C12	25	Actin	5.27194	4.62032
36	C12	26	Actin	5.63836	4.97788
36	C12	27	Actin	5.94575	5.27641
36	C12	28	Actin	6.22193	5.54374
36	C12	29	Actin	6.48315	5.7961
36	C12	30	Actin	6.75688	6.06097
36	C12	31	Actin	6.92721	6.22245
36	C12	32	Actin	7.08646	6.37284
36	C12	33	Actin	7.26183	6.53935
36	C12	34	Actin	7.41305	6.68172
36	C12	35	Actin	7.55359	6.81341
36	C12	36	Actin	7.68237	6.93333
36	C12	37	Actin	7.80516	7.04726
36	C12	38	Actin	7.91642	7.14967
36	C12	39	Actin	8.01594	7.24033
36	C12	40	Actin	8.08033	7.29586
37	D1	1	GADD45	0.321512	-0.0225378
37	D1	2	GADD45	0.331622	-0.0163062
37	D1	3	GADD45	0.347349	-0.00445816
37	D1	4	GADD45	0.354393	-0.00129235
37	D1	5	GADD45	0.360462	0.000898501
37	D1	6	GADD45	0.366327	0.00288518
37	D1	7	GADD45	0.370729	0.00340904
37	D1	8	GADD45	0.373672	0.00247343
37	D1	9	GADD45	0.373623	-0.0014542
37	D1	10	GADD45	0.377946	-0.00100907
37	D1	11	GADD45	0.384995	0.00216103
37	D1	12	GADD45	0.388771	0.00205922
37	D1	13	GADD45	0.389891	-0.000699226
37	D1	14	GADD45	0.390981	-0.00348745
37	D1	15	GADD45	0.394652	-0.00369505
37	D1	16	GADD45	0.400679	-0.00154613
37	D1	17	GADD45	0.407834	0.0017301
37	D1	18	GADD45	0.412007	0.00202514
37	D1	19	GADD45	0.419487	0.00562657
37	D1	20	GADD45	0.434827	0.0170885
37	D1	21	GADD45	0.468615	0.0469975
37	D1	22	GADD45	0.519144	0.0936484
37	D1	23	GADD45	0.619527	0.190154
37	D1	24	GADD45	0.79689	0.363637
37	D1	25	GADD45	1.11438	0.677245
37	D1	26	GADD45	1.5953	1.15429
37	D1	27	GADD45	2.18216	1.73728
37	D1	28	GADD45	2.77605	2.32729
37	D1	29	GADD45	3.36248	2.90983
37	D1	30	GADD45	3.92914	3.47261
37	D1	31	GADD45	4.4477	3.98729
37	D1	32	GADD45	4.9127	4.44842
37	D1	33	GADD45	5.3149	4.84674
37	D1	34	GADD45	5.66271	5.19068
37	D1	35	GADD45	5.96588	5.48996
37	D1	36	GADD45	6.24078	5.76099
37	D1	37	GADD45	6.48904	6.00537
37	D1	38	GADD45	6.69512	6.20757
37	D1	39	GADD45	6.86757	6.37614
37	D1	40	GADD45	7.00409	6.50878
38	D2	1	GADD45	0.322628	-0.0211549
38	D2	2	GADD45	0.331486	-0.0160746
38	D2	3	GADD45	0.34623	-0.00510818
38	D2	4	GADD45	0.351137	-0.00397995
38	D2	5	GADD45	0.359142	0.00024791
38	D2	6	GADD45	0.366897	0.0042245
38	D2	7	GADD45	0.369605	0.00315545
38	D2	8	GADD45	0.370472	0.000244604
38	D2	9	GADD45	0.375183	0.00117737
38	D2	10	GADD45	0.382281	0.00449724
38	D2	11	GADD45	0.38455	0.00298874
38	D2	12	GADD45	0.384637	-0.000702531
38	D2	13	GADD45	0.385479	-0.00363766
38	D2	14	GADD45	0.39226	-0.000635425
38	D2	15	GADD45	0.396667	-5.42306e-06
38	D2	16	GADD45	0.400086	-0.00036453
38	D2	17	GADD45	0.403693	-0.000535704
38	D2	18	GADD45	0.40644	-0.00156641
38	D2	19	GADD45	0.417117	0.00533251
38	D2	20	GADD45	0.437767	0.0222045
38	D2	21	GADD45	0.470651	0.0513114
38	D2	22	GADD45	0.528614	0.105496
38	D2	23	GADD45	0.640996	0.2141
38	D2	24	GADD45	0.846502	0.415829
38	D2	25	GADD45	1.1986	0.764149
38	D2	26	GADD45	1.68165	1.24342
38	D2	27	GADD45	2.23862	1.79662
38	D2	28	GADD45	2.79529	2.34951
38	D2	29	GADD45	3.35042	2.90085
38	D2	30	GADD45	3.89011	3.43676
38	D2	31	GADD45	4.38071	3.92359
38	D2	32	GADD45	4.81526	4.35436
38	D2	33	GADD45	5.20262	4.73795
38	D2	34	GADD45	5.54271	5.07426
38	D2	35	GADD45	5.83712	5.36489
38	D2	36	GADD45	6.10116	5.62515
38	D2	37	GADD45	6.34088	5.8611
38	D2	38	GADD45	6.54989	6.06633
38	D2	39	GADD45	6.73233	6.24499
38	D2	40	GADD45	6.8766	6.38548
39	D3	1	GADD45	0.295118	-0.0212095
39	D3	2	GADD45	0.302107	-0.0178109
39	D3	3	GADD45	0.316762	-0.00674637
39	D3	4	GADD45	0.327457	0.000358869
39	D3	5	GADD45	0.332312	0.00162288
39	D3	6	GADD45	0.337349	0.00307029
39	D3	7	GADD45	0.33851	0.000641169
39	D3	8	GADD45	0.341585	0.000125623
39	D3	9	GADD45	0.346736	0.00168611
39	D3	10	GADD45	0.350756	0.00211607
39	D3	11	GADD45	0.354923	0.00269218
39	D3	12	GADD45	0.355767	-5.36806e-05
39	D3	13	GADD45	0.357012	-0.0023987
39	D3	14	GADD45	0.362349	-0.000652103
39	D3	15	GADD45	0.365533	-0.00105854
39	D3	16	GADD45	0.368471	-0.00171061
39	D3	17	GADD45	0.374265	0.000493392
39	D3	18	GADD45	0.377176	-0.000186573
39	D3	19	GADD45	0.386187	0.00523423
39	D3	20	GADD45	0.399779	0.0152365
39	D3	21	GADD45	0.424378	0.036245
39	D3	22	GADD45	0.470532	0.0788089
39	D3	23	GADD45	0.551938	0.156625
39	D3	24	GADD45	0.705007	0.306104
39	D3	25	GADD45	0.98221	0.579716
39	D3	26	GADD45	1.41496	1.00888
39	D3	27	GADD45	1.97821	1.56853
39	D3	28	GADD45	2.57693	2.16366
39	D3	29	GADD45	3.16357	2.74672
39	D3	30	GADD45	3.73959	3.31915
39	D3	31	GADD45	4.27829	3.85425
39	D3	32	GADD45	4.76153	4.33391
39	D3	33	GADD45	5.18748	4.75627
39	D3	34	GADD45	5.55753	5.12272
39	D3	35	GADD45	5.87945	5.44105
39	D3	36	GADD45	6.15813	5.71615
39	D3	37	GADD45	6.41692	5.97134
39	D3	38	GADD45	6.6462	6.19703
39	D3	39	GADD45	6.84439	6.39164
39	D3	40	GADD45	6.99204	6.53569
40	D4	1	GADD45	0.401928	-0.0379721
40	D4	2	GADD45	0.417345	-0.0284764
40	D4	3	GADD45	0.439895	-0.0118487
40	D4	4	GADD45	0.451422	-0.00624387
40	D4	5	GADD45	0.463891	0.000302265
40	D4	6	GADD45	0.476551	0.00704038
40	D4	7	GADD45	0.481657	0.00622439
40	D4	8	GADD45	0.487157	0.00580262
40	D4	9	GADD45	0.492802	0.00552497
40	D4	10	GADD45	0.495618	0.00241849
40	D4	11	GADD45	0.501033	0.00191175
40	D4	12	GADD45	0.505747	0.000703531
40	D4	13	GADD45	0.507977	-0.00298901
40	D4	14	GADD45	0.515786	-0.00110215
40	D4	15	GADD45	0.519297	-0.00351272
40	D4	16	GADD45	0.526416	-0.00231673
40	D4	17	GADD45	0.532739	-0.00191527
40	D4	18	GADD45	0.543857	0.00328073
40	D4	19	GADD45	0.560591	0.0140923
40	D4	20	GADD45	0.594448	0.0420273
40	D4	21	GADD45	0.647497	0.0891534
40	D4	22	GADD45	0.749871	0.185606
40	D4	23	GADD45	0.939403	0.369216
40	D4	24	GADD45	1.26486	0.688746
40	D4	25	GADD45	1.74151	1.15948
40	D4	26	GADD45	2.3008	1.71284
40	D4	27	GADD45	2.86378	2.2699
40	D4	28	GADD45	3.42284	2.82305
40	D4	29	GADD45	3.97032	3.3646
40	D4	30	GADD45	4.4773	3.86566
40	D4	31	GADD45	4.92738	4.30981
40	D4	32	GADD45	5.32361	4.70013
40	D4	33	GADD45	5.66703	5.03762
40	D4	34	GADD45	5.95974	5.32441
40	D4	35	GADD45	6.22315	5.58189
40	D4	36	GADD45	6.45353	5.80635
40	D4	37	GADD45	6.66525	6.01215
40	D4	38	GADD45	6.8544	6.19538
40	D4	39	GADD45	7.01504	6.3501
40	D4	40	GADD45	7.13214	6.46127
41	D5	1	GADD45	0.213111	0.00443371
41	D5	2	GADD45	0.213415	0.00399408
41	D5	3	GADD45	0.216345	0.00617971
41	D5	4	GADD45	0.218033	0.00712399
41	D5	5	GADD45	0.219032	0.00737968
41	D5	6	GADD45	0.217192	0.0047961
41	D5	7	GADD45	0.21665	0.00351083
41	D5	8	GADD45	0.217321	0.00343783
41	D5	9	GADD45	0.216013	0.00138571
41	D5	10	GADD45	0.213746	-0.00162404
41	D5	11	GADD45	0.213779	-0.00233527
41	D5	12	GADD45	0.215892	-0.000965457
41	D5	13	GADD45	0.217577	-2.41369e-05
41	D5	14	GADD45	0.21616	-0.00218512
41	D5	15	GADD45	0.215097	-0.00399156
41	D5	16	GADD45	0.215265	-0.00456719
41	D5	17	GADD45	0.217549	-0.00302714
41	D5	18	GADD45	0.217837	-0.00348303
41	D5	19	GADD45	0.217565	-0.00449864
41	D5	20	GADD45	0.217271	-0.00553582
41	D5	21	GADD45	0.217496	-0.00605478
41	D5	22	GADD45	0.216267	-0.00802712
41	D5	23	GADD45	0.216957	-0.0080806
41	D5	24	GADD45	0.221805	-0.00397651
41	D5	25	GADD45	0.224101	-0.00242417
41	D5	26	GADD45	0.224864	-0.00240465
41	D5	27	GADD45	0.227471	-0.00054169
41	D5	28	GADD45	0.22751	-0.00124564
41	D5	29	GADD45	0.228139	-0.00136114
41	D5	30	GADD45	0.230932	0.000688531
41	D5	31	GADD45	0.232899	0.00191221
41	D5	32	GADD45	0.235153	0.00342221
41	D5	33	GADD45	0.234918	0.00244344
41	D5	34	GADD45	0.236242	0.00302409
41	D5	35	GADD45	0.237623	0.00366148
41	D5	36	GADD45	0.240583	0.00587742
41	D5	37	GADD45	0.240375	0.00492593
41	D5	38	GADD45	0.240293	0.00409998
41	D5	39	GADD45	0.239421	0.00248455
41	D5	40	GADD45	0.238201	0.000521235
42	D6	1	MCM6	0.464061	-0.0478112
42	D6	2	MCM6	0.486154	-0.0330558
42	D6	3	MCM6	0.51722	-0.00932851
42	D6	4	MCM6	0.533856	-3.08474e-05
42	D6	5	MCM6	0.542595	0.00137075
42	D6	6	MCM6	0.552556	0.00399346
42	D6	7	MCM6	0.55986	0.00395918
42	D6	8	MCM6	0.567242	0.00400298
42	D6	9	MCM6	0.574877	0.0042995
42	D6	10	MCM6	0.577372	-0.000543449
42	D6	11	MCM6	0.583696	-0.00155817
42	D6	12	MCM6	0.590992	-0.00159972
42	D6	13	MCM6	0.596202	-0.00372756
42	D6	14	MCM6	0.605614	-0.00165422
42	D6	15	MCM6	0.615423	0.000816619
42	D6	16	MCM6	0.628107	0.00616285
42	D6	17	MCM6	0.646538	0.0172554
42	D6	18	MCM6	0.682281	0.0456604
42	D6	19	MCM6	0.750195	0.106236
42	D6	20	MCM6	0.872385	0.221088
42	D6	21	MCM6	1.09026	0.431627
42	D6	22	MCM6	1.46969	0.803718
42	D6	23	MCM6	2.06028	1.38697
42	D6	24	MCM6	2.81891	2.13826
42	D6	25	MCM6	3.60094	2.91295
42	D6	26	MCM6	4.32901	3.63369
42	D6	27	MCM6	5.00854	4.30587
42	D6	28	MCM6	5.61582	4.90581
42	D6	29	MCM6	6.14655	5.42921
42	D6	30	MCM6	6.61281	5.88813
42	D6	31	MCM6	7.00875	6.27674
42	D6	32	MCM6	7.34115	6.60179
42	D6	33	MCM6	7.63869	6.892
42	D6	34	MCM6	7.89707	7.14304
42	D6	35	MCM6	8.11088	7.34951
42	D6	36	MCM6	8.29332	7.52461
42	D6	37	MCM6	8.45901	7.68296
42	D6	38	MCM6	8.60105	7.81766
42	D6	39	MCM6	8.71345	7.92273
42	D6	40	MCM6	8.79883	8.00077
43	D7	1	MCM6	0.447595	-0.0430057
43	D7	2	MCM6	0.467592	-0.029405
43	D7	3	MCM6	0.496013	-0.00738013
43	D7	4	MCM6	0.509224	-0.000564572
43	D7	5	MCM6	0.517414	0.00122906
43	D7	6	MCM6	0.524754	0.00217327
43	D7	7	MCM6	0.532707	0.00373056
43	D7	8	MCM6	0.538774	0.0034009
43	D7	9	MCM6	0.54412	0.00235163
43	D7	10	MCM6	0.549522	0.00135689
43	D7	11	MCM6	0.554478	-8.2728e-05
43	D7	12	MCM6	0.560283	-0.000673401
43	D7	13	MCM6	0.563703	-0.00364975
43	D7	14	MCM6	0.571776	-0.00197253
43	D7	15	MCM6	0.580226	8.08016e-05
43	D7	16	MCM6	0.590237	0.00369625
43	D7	17	MCM6	0.607158	0.0142211
43	D7	18	MCM6	0.637535	0.0382028
43	D7	19	MCM6	0.69014	0.0844109
43	D7	20	MCM6	0.790703	0.178578
43	D7	21	MCM6	0.97599	0.35747
43	D7	22	MCM6	1.3032	0.678287
43	D7	23	MCM6	1.83233	1.20102
43	D7	24	MCM6	2.5542	1.91649
43	D7	25	MCM6	3.3379	2.6938
43	D7	26	MCM6	4.07505	3.42455
43	D7	27	MCM6	4.76642	4.10953
43	D7	28	MCM6	5.39993	4.73663
43	D7	29	MCM6	5.97067	5.30098
43	D7	30	MCM6	6.46341	5.78733
43	D7	31	MCM6	6.88519	6.20271
43	D7	32	MCM6	7.25016	6.56128
43	D7	33	MCM6	7.56724	6.87197
43	D7	34	MCM6	7.84101	7.13934
43	D7	35	MCM6	8.08405	7.37599
43	D7	36	MCM6	8.29378	7.57932
43	D7	37	MCM6	8.47449	7.75363
43	D7	38	MCM6	8.63202	7.90477
43	D7	39	MCM6	8.76835	8.0347
43	D7	40	MCM6	8.86251	8.12247
44	D8	1	MCM6	0.48357	-0.0300653
44	D8	2	MCM6	0.497456	-0.0211012
44	D8	3	MCM6	0.518051	-0.00542955
44	D8	4	MCM6	0.526629	-0.00177372
44	D8	5	MCM6	0.534449	0.00112406
44	D8	6	MCM6	0.542689	0.00444128
44	D8	7	MCM6	0.547695	0.0045247
44	D8	8	MCM6	0.549893	0.00180069
44	D8	9	MCM6	0.554756	0.00174077
44	D8	10	MCM6	0.556344	-0.00159348
44	D8	11	MCM6	0.562733	-0.00012764
44	D8	12	MCM6	0.566577	-0.00120603
44	D8	13	MCM6	0.569796	-0.00290937
44	D8	14	MCM6	0.57387	-0.00375798
44	D8	15	MCM6	0.581596	-0.000954737
44	D8	16	MCM6	0.591594	0.004121
44	D8	17	MCM6	0.602486	0.0100904
44	D8	18	MCM6	0.626904	0.0295854
44	D8	19	MCM6	0.675711	0.0734702
44	D8	20	MCM6	0.763782	0.156619
44	D8	21	MCM6	0.925782	0.313696
44	D8	22	MCM6	1.21054	0.593532
44	D8	23	MCM6	1.6624	1.04047
44	D8	24	MCM6	2.2583	1.63144
44	D8	25	MCM6	2.88159	2.24982
44	D8	26	MCM6	3.46839	2.83169
44	D8	27	MCM6	4.01217	3.37055
44	D8	28	MCM6	4.49978	3.85323
44	D8	29	MCM6	4.93382	4.28235
44	D8	30	MCM6	5.3156	4.65921
44	D8	31	MCM6	5.65174	4.99043
44	D8	32	MCM6	5.94781	5.28158
44	D8	33	MCM6	6.20595	5.5348
44	D8	34	MCM6	6.41991	5.74383
44	D8	35	MCM6	6.62307	5.94207
44	D8	36	MCM6	6.79749	6.11157
44	D8	37	MCM6	6.93241	6.24156
44	D8	38	MCM6	7.06562	6.36985
44	D8	39	MCM6	7.18136	6.48067
44	D8	40	MCM6	7.25422	6.54861
45	D9	1	MCM6	0.355302	-0.0102384
45	D9	2	MCM6	0.360214	-0.00921714
45	D9	3	MCM6	0.369609	-0.00371221
45	D9	4	MCM6	0.377865	0.000653032
45	D9	5	MCM6	0.381404	0.00030247
45	D9	6	MCM6	0.389171	0.00417901
45	D9	7	MCM6	0.390397	0.00151477
45	D9	8	MCM6	0.39348	0.000707878
45	D9	9	MCM6	0.398193	0.00153033
45	D9	10	MCM6	0.39948	-0.0010726
45	D9	11	MCM6	0.404909	0.000465771
45	D9	12	MCM6	0.406088	-0.00224508
45	D9	13	MCM6	0.407255	-0.00496895
45	D9	14	MCM6	0.414604	-0.00150973
45	D9	15	MCM6	0.418945	-0.00105906
45	D9	16	MCM6	0.426478	0.00258342
45	D9	17	MCM6	0.430416	0.00263092
45	D9	18	MCM6	0.445371	0.0136961
45	D9	19	MCM6	0.469768	0.034203
45	D9	20	MCM6	0.506711	0.0672559
45	D9	21	MCM6	0.578559	0.135214
45	D9	22	MCM6	0.719749	0.272513
45	D9	23	MCM6	0.97117	0.520043
45	D9	24	MCM6	1.397	0.941985
45	D9	25	MCM6	2.02764	1.56873
45	D9	26	MCM6	2.78107	2.31827
45	D9	27	MCM6	3.51124	3.04456
45	D9	28	MCM6	4.20102	3.73044
45	D9	29	MCM6	4.84255	4.36808
45	D9	30	MCM6	5.41463	4.93627
45	D9	31	MCM6	5.92023	5.43798
45	D9	32	MCM6	6.37128	5.88514
45	D9	33	MCM6	6.75896	6.26893
45	D9	34	MCM6	7.07914	6.58522
45	D9	35	MCM6	7.37182	6.87401
45	D9	36	MCM6	7.62396	7.12226
45	D9	37	MCM6	7.84479	7.3392
45	D9	38	MCM6	8.04229	7.53281
45	D9	39	MCM6	8.2154	7.70203
45	D9	40	MCM6	8.34299	7.82573
46	D10	1	MCM6	0.290023	0.00563904
46	D10	2	MCM6	0.291543	0.00636326
46	D10	3	MCM6	0.291819	0.00584401
46	D10	4	MCM6	0.291519	0.00474868
46	D10	5	MCM6	0.291311	0.00374514
46	D10	6	MCM6	0.29163	0.00326833
46	D10	7	MCM6	0.292449	0.00329121
46	D10	8	MCM6	0.291872	0.00191892
46	D10	9	MCM6	0.291235	0.000486677
46	D10	10	MCM6	0.291872	0.000328003
46	D10	11	MCM6	0.291897	-0.000442989
46	D10	12	MCM6	0.291846	-0.00128908
46	D10	13	MCM6	0.290192	-0.00373869
46	D10	14	MCM6	0.290398	-0.00432852
46	D10	15	MCM6	0.292747	-0.00277472
46	D10	16	MCM6	0.293153	-0.00316454
46	D10	17	MCM6	0.292808	-0.00430535
46	D10	18	MCM6	0.293356	-0.0045526
46	D10	19	MCM6	0.293534	-0.00517058
46	D10	20	MCM6	0.295579	-0.00392107
46	D10	21	MCM6	0.300064	-0.00023125
46	D10	22	MCM6	0.300408	-0.000683507
46	D10	23	MCM6	0.29977	-0.00211647
46	D10	24	MCM6	0.300833	-0.00184948
46	D10	25	MCM6	0.300295	-0.00318308
46	D10	26	MCM6	0.300245	-0.00402861
46	D10	27	MCM6	0.303814	-0.00125479
46	D10	28	MCM6	0.308126	0.00226119
46	D10	29	MCM6	0.308243	0.00158265
46	D10	30	MCM6	0.309903	0.002447
46	D10	31	MCM6	0.310771	0.00251962
46	D10	32	MCM6	0.311133	0.00208611
46	D10	33	MCM6	0.312929	0.00308606
46	D10	34	MCM6	0.312258	0.00162025
46	D10	35	MCM6	0.312945	0.00151111
46	D10	36	MCM6	0.315936	0.00370694
46	D10	37	MCM6	0.31632	0.00329492
46	D10	38	MCM6	0.31489	0.00106957
46	D10	39	MCM6	0.312835	-0.00178106
46	D10	40	MCM6	0.311242	-0.00416978
47	D11	1	Actin	0.418805	-0.0294149
47	D11	2	Actin	0.434829	-0.0228189
47	D11	3	Actin	0.463172	-0.00390407
47	D11	4	Actin	0.477585	0.00108019
47	D11	5	Actin	0.488456	0.00252371
47	D11	6	Actin	0.498775	0.0034143
47	D11	7	Actin	0.504359	-0.000429809
47	D11	8	Actin	0.512506	-0.00171079
47	D11	9	Actin	0.522927	-0.000717327
47	D11	10	Actin	0.532817	-0.000256188
47	D11	11	Actin	0.551302	0.00880089
47	D11	12	Actin	0.582632	0.0307032
47	D11	13	Actin	0.631087	0.0697303
47	D11	14	Actin	0.723136	0.152352
47	D11	15	Actin	0.883307	0.303094
47	D11	16	Actin	1.14507	0.555433
47	D11	17	Actin	1.51646	0.917396
47	D11	18	Actin	1.96007	1.35157
47	D11	19	Actin	2.41793	1.80001
47	D11	20	Actin	2.87351	2.24615
47	D11	21	Actin	3.34142	2.70464
47	D11	22	Actin	3.81524	3.16903
47	D11	23	Actin	4.26144	3.6058
47	D11	24	Actin	4.685	4.01993
47	D11	25	Actin	5.08518	4.41069
47	D11	26	Actin	5.43668	4.75276
47	D11	27	Actin	5.7555	5.06215
47	D11	28	Actin	6.04192	5.33914
47	D11	29	Actin	6.29659	5.58439
47	D11	30	Actin	6.53021	5.80858
47	D11	31	Actin	6.7391	6.00804
47	D11	32	Actin	6.91795	6.17746
47	D11	33	Actin	7.0944	6.34448
47	D11	34	Actin	7.25229	6.49294
47	D11	35	Actin	7.39828	6.6295
47	D11	36	Actin	7.52466	6.74645
47	D11	37	Actin	7.6464	6.85877
47	D11	38	Actin	7.75823	6.96117
47	D11	39	Actin	7.86615	7.05966
47	D11	40	Actin	7.94732	7.13141
48	D12	1	Actin	0.381472	-0.0227497
48	D12	2	Actin	0.396521	-0.0173852
48	D12	3	Actin	0.420497	-0.00309382
48	D12	4	Actin	0.434598	0.0013232
48	D12	5	Actin	0.442614	-0.000345649
48	D12	6	Actin	0.455602	0.00295742
48	D12	7	Actin	0.464998	0.00266967
48	D12	8	Actin	0.470782	-0.00123099
48	D12	9	Actin	0.479767	-0.00193094
48	D12	10	Actin	0.491033	-0.000348893
48	D12	11	Actin	0.507917	0.00685041
48	D12	12	Actin	0.534918	0.0241664
48	D12	13	Actin	0.5827	0.0622641
48	D12	14	Actin	0.671503	0.141382
48	D12	15	Actin	0.828944	0.289139
48	D12	16	Actin	1.09465	0.545163
48	D12	17	Actin	1.46626	0.907084
48	D12	18	Actin	1.91754	1.34868
48	D12	19	Actin	2.37885	1.8003
48	D12	20	Actin	2.83906	2.25083
48	D12	21	Actin	3.31353	2.71562
48	D12	22	Actin	3.79416	3.18657
48	D12	23	Actin	4.25576	3.63848
48	D12	24	Actin	4.68558	4.05861
48	D12	25	Actin	5.08648	4.44983
48	D12	26	Actin	5.44391	4.79758
48	D12	27	Actin	5.75674	5.10073
48	D12	28	Actin	6.03903	5.37333
48	D12	29	Actin	6.29703	5.62165
48	D12	30	Actin	6.52421	5.83914
48	D12	31	Actin	6.73579	6.04103
48	D12	32	Actin	6.94432	6.23988
48	D12	33	Actin	7.11849	6.40436
48	D12	34	Actin	7.26501	6.5412
48	D12	35	Actin	7.41123	6.67774
48	D12	36	Actin	7.53168	6.7885
48	D12	37	Actin	7.65834	6.90547
48	D12	38	Actin	7.77605	7.0135
48	D12	39	Actin	7.87393	7.1017
48	D12	40	Actin	7.9568	7.17488
49	E1	1	SOD2	0.346011	-0.022893
49	E1	2	SOD2	0.358775	-0.014525
49	E1	3	SOD2	0.371558	-0.00613801
49	E1	4	SOD2	0.382428	0.00033498
49	E1	5	SOD2	0.389511	0.00302242
49	E1	6	SOD2	0.391644	0.000758657
49	E1	7	SOD2	0.393895	-0.00138667
49	E1	8	SOD2	0.400208	0.00053026
49	E1	9	SOD2	0.406507	0.00243375
49	E1	10	SOD2	0.411609	0.00313952
49	E1	11	SOD2	0.416911	0.00404458
49	E1	12	SOD2	0.417571	0.000308784
49	E1	13	SOD2	0.420884	-0.000774661
49	E1	14	SOD2	0.421458	-0.00459625
49	E1	15	SOD2	0.427815	-0.00263572
49	E1	16	SOD2	0.435805	0.00095837
49	E1	17	SOD2	0.447132	0.00788859
49	E1	18	SOD2	0.46073	0.0170902
49	E1	19	SOD2	0.49463	0.0465942
49	E1	20	SOD2	0.55419	0.101758
49	E1	21	SOD2	0.665129	0.208301
49	E1	22	SOD2	0.873151	0.411926
49	E1	23	SOD2	1.23694	0.771323
49	E1	24	SOD2	1.80278	1.33277
49	E1	25	SOD2	2.53788	2.06346
49	E1	26	SOD2	3.29547	2.81666
49	E1	27	SOD2	4.00411	3.5209
49	E1	28	SOD2	4.66059	4.17299
49	E1	29	SOD2	5.23794	4.74595
49	E1	30	SOD2	5.73853	5.24214
49	E1	31	SOD2	6.1644	5.66361
49	E1	32	SOD2	6.52692	6.02173
49	E1	33	SOD2	6.85045	6.34087
49	E1	34	SOD2	7.13089	6.61691
49	E1	35	SOD2	7.37815	6.85977
49	E1	36	SOD2	7.58434	7.06157
49	E1	37	SOD2	7.76142	7.23425
[truncated: 1,883 more rows]

## Sheet: Results
Block Type	96-Well 0.1-mL Block
Calibration Background is expired	No
Calibration Background performed on	02-10-2023
Calibration Pure Dye ABY is expired	No
Calibration Pure Dye ABY performed on	02-10-2023
Calibration Pure Dye FAM is expired	No
Calibration Pure Dye FAM performed on	02-10-2023
Calibration Pure Dye JUN is expired	No
Calibration Pure Dye JUN performed on	02-10-2023
Calibration Pure Dye NED is expired	No
Calibration Pure Dye NED performed on	02-10-2023
Calibration Pure Dye ROX is expired	No
Calibration Pure Dye ROX performed on	02-10-2023
Calibration Pure Dye SYBR is expired	No
Calibration Pure Dye SYBR performed on	02-10-2023
Calibration Pure Dye TAMRA is expired	No
Calibration Pure Dye TAMRA performed on	02-10-2023
Calibration Pure Dye VIC is expired	No
Calibration Pure Dye VIC performed on	02-10-2023
Calibration ROI is expired	No
Calibration ROI performed on	02-10-2023
Calibration Uniformity is expired	No
Calibration Uniformity performed on	02-10-2023
Chemistry	SYBR_GREEN
Date Created	2023-02-24 17:09:56 PM KST
Experiment Barcode
Experiment Comment
Experiment File Name	D:\DATA\GI-SSH\2023\230224\2023-02-24_151053.eds
Experiment Name	2023-02-24_151053
Experiment Run End Time	2023-02-24 16:51:41 PM KST
Experiment Type	Standard Curve
Instrument Name	272312914
Instrument Serial Number	272312914
Instrument Type	QuantStudio™ 3 System
Passive Reference	ROX
Post-read Stage/Step
Pre-read Stage/Step
Quantification Cycle Method	Ct
Signal Smoothing On	true
Stage where Melt Analysis is performed	Stage3
Stage/ Cycle where Ct Analysis is performed	Stage2, Step2
User Name
Well	Well Position	Omit	Sample Name	Target Name	Task	Reporter	Quencher	CT	Ct Mean	Ct SD	Quantity	Quantity Mean	Quantity SD	Y-Intercept	R(superscript 2)	Slope	Efficiency	Automatic Ct Threshold	Ct Threshold	Automatic Baseline	Baseline Start	Baseline End	Amp Status	Comments	Cq Conf	HIGHSD	CQCONF	MTP	EXPFAIL	NOAMP	Tm1	Tm2	Tm3	Tm4
1	A1	FALSE	Huh7_Control	CDKN1B	UNKNOWN	SYBR	None	24.2392	24.2806	0.0585524								TRUE	0.496771	TRUE	3	18	Amp		0.960545	N	N	N	N	N	80.4979
2	A2	FALSE	Huh7_SOR	CDKN1B	UNKNOWN	SYBR	None	24.4721	24.4382	0.0478977								TRUE	0.496771	TRUE	3	18	Amp		0.967999	N	N	N	N	N	80.4979
3	A3	FALSE	Huh7_WAY	CDKN1B	UNKNOWN	SYBR	None	24.284	24.2443	0.0561302								TRUE	0.496771	TRUE	3	17	Amp		0.965986	N	N	N	N	N	80.4903
4	A4	FALSE	Huh7_SOR,WAY	CDKN1B	UNKNOWN	SYBR	None	23.1616	23.1538	0.0109514								TRUE	0.496771	TRUE	3	17	Amp		0.944119	N	N	N	N	N	80.6316
5	A5	FALSE	Primary only	CDKN1B	UNKNOWN	SYBR	None	Undetermined										TRUE	0.496771	TRUE	3	39	No Amp		0	N	Y	Y	Y	Y	82.7286	78.6348	92.8925
6	A6	FALSE	Huh7_Control	MCM3	UNKNOWN	SYBR	None	22.8493	22.854	0.00665988								TRUE	0.326786	TRUE	3	17	Amp		0.94156	N	N	N	N	N	78.6348
7	A7	FALSE	Huh7_SOR	MCM3	UNKNOWN	SYBR	None	23.0002	23.0665	0.09374								TRUE	0.326786	TRUE	3	18	Amp		0.949087	N	N	N	N	N	78.366
8	A8	FALSE	Huh7_WAY	MCM3	UNKNOWN	SYBR	None	22.9247	22.8637	0.0861832								TRUE	0.326786	TRUE	3	17	Amp		0.936775	N	N	N	N	N	78.5073
9	A9	FALSE	Huh7_SOR,WAY	MCM3	UNKNOWN	SYBR	None	24.0151	23.9723	0.0605134								TRUE	0.326786	TRUE	3	19	Amp		0.966172	N	N	N	N	N	78.3661
10	A10	FALSE	Primary only	MCM3	UNKNOWN	SYBR	None	Undetermined										TRUE	0.326786	TRUE	3	39	No Amp		0	N	Y	Y	Y	Y	92.3517	82.8867	77.801	89.385
11	A11	FALSE	Huh7_Control	Actin	UNKNOWN	SYBR	None	14.403	14.4336	0.0432116								TRUE	0.240267	TRUE	3	10	Amp		0.856752	N	N	N	N	N	83.6002
12	A12	FALSE	Huh7_SOR	Actin	UNKNOWN	SYBR	None	14.9674	14.8087	0.224459								TRUE	0.240267	TRUE	3	10	Amp		0.81194	N	N	N	N	N	83.4588
13	B1	FALSE	Huh7_Control	CDKN1B	UNKNOWN	SYBR	None	24.3221	24.2806	0.0585524								TRUE	0.496771	TRUE	3	18	Amp		0.963025	N	N	N	N	N	80.4979
14	B2	FALSE	Huh7_SOR	CDKN1B	UNKNOWN	SYBR	None	24.4043	24.4382	0.0478977								TRUE	0.496771	TRUE	3	18	Amp		0.966637	N	N	N	N	N	80.4979
15	B3	FALSE	Huh7_WAY	CDKN1B	UNKNOWN	SYBR	None	24.2046	24.2443	0.0561302								TRUE	0.496771	TRUE	3	18	Amp		0.964064	N	N	N	N	N	80.6316
16	B4	FALSE	Huh7_SOR,WAY	CDKN1B	UNKNOWN	SYBR	None	23.1461	23.1538	0.0109514								TRUE	0.496771	TRUE	3	17	Amp		0.944349	N	N	N	N	N	80.6316
17	B5	FALSE	Primary only	CDKN1B	UNKNOWN	SYBR	None	Undetermined										TRUE	0.496771	TRUE	3	39	No Amp		0	N	Y	Y	Y	Y	87.5282	78.2113	83.2933	92.7513
18	B6	FALSE	Huh7_Control	MCM3	UNKNOWN	SYBR	None	22.8587	22.854	0.00665988								TRUE	0.326786	TRUE	3	18	Amp		0.935568	N	N	N	N	N	78.6348
19	B7	FALSE	Huh7_SOR	MCM3	UNKNOWN	SYBR	None	23.1327	23.0665	0.09374								TRUE	0.326786	TRUE	3	18	Amp		0.945241	N	N	N	N	N	78.5073
20	B8	FALSE	Huh7_WAY	MCM3	UNKNOWN	SYBR	None	22.8028	22.8637	0.0861832								TRUE	0.326786	TRUE	3	17	Amp		0.941707	N	N	N	N	N	78.5073
21	B9	FALSE	Huh7_SOR,WAY	MCM3	UNKNOWN	SYBR	None	23.9295	23.9723	0.0605134								TRUE	0.326786	TRUE	3	18	Amp		0.974693	N	N	N	N	N	78.5073
22	B10	FALSE	Primary only	MCM3	UNKNOWN	SYBR	None	Undetermined										TRUE	0.326786	TRUE	3	39	No Amp		0	N	Y	N	Y	Y	60.0011
23	B11	FALSE	Huh7_Control	Actin	UNKNOWN	SYBR	None	14.4642	14.4336	0.0432116								TRUE	0.240267	TRUE	3	10	Amp		0.851766	N	N	N	N	N	83.4588
24	B12	FALSE	Huh7_SOR	Actin	UNKNOWN	SYBR	None	14.6499	14.8087	0.224459								TRUE	0.240267	TRUE	3	10	Amp		0.860205	N	N	N	N	N	83.4588
25	C1	FALSE	Huh7_Control	GADD45	UNKNOWN	SYBR	None	24.2231	24.2061	0.0239893								TRUE	0.426118	TRUE	3	18	Amp		0.9631	N	N	N	N	N	82.7597
26	C2	FALSE	Huh7_SOR	GADD45	UNKNOWN	SYBR	None	24.0073	23.9878	0.0275404								TRUE	0.426118	TRUE	3	17	Amp		0.967003	N	N	N	N	N	82.7597
27	C3	FALSE	Huh7_WAY	GADD45	UNKNOWN	SYBR	None	24.433	24.4505	0.0246718								TRUE	0.426118	TRUE	3	18	Amp		0.965262	N	N	N	N	N	82.7512
28	C4	FALSE	Huh7_SOR,WAY	GADD45	UNKNOWN	SYBR	None	23.1043	23.1318	0.0389221								TRUE	0.426118	TRUE	3	17	Amp		0.946461	N	N	N	N	N	82.8925
29	C5	FALSE	Primary only	GADD45	UNKNOWN	SYBR	None	Undetermined										TRUE	0.426118	TRUE	3	39	No Amp		0	N	Y	Y	Y	Y	81.0346	77.082	88.0929	92.469
30	C6	FALSE	Huh7_Control	MCM6	UNKNOWN	SYBR	None	20.9847	20.9853	0.000954879								TRUE	0.429614	TRUE	3	15	Amp		0.946563	N	N	N	N	N	78.6348
31	C7	FALSE	Huh7_SOR	MCM6	UNKNOWN	SYBR	None	21.3046	21.2804	0.0341963								TRUE	0.429614	TRUE	3	15	Amp		0.948534	N	N	N	N	N	78.5073
32	C8	FALSE	Huh7_WAY	MCM6	UNKNOWN	SYBR	None	21.2173	21.3331	0.163768								TRUE	0.429614	TRUE	3	15	Amp		0.95083	N	N	N	N	N	78.5073
33	C9	FALSE	Huh7_SOR,WAY	MCM6	UNKNOWN	SYBR	None	22.6626	22.6768	0.0201064								TRUE	0.429614	TRUE	3	16	Amp		0.973255	N	N	N	N	N	78.5073
34	C10	FALSE	Primary only	MCM6	UNKNOWN	SYBR	None	Undetermined										TRUE	0.429614	TRUE	3	39	No Amp		0	N	Y	Y	Y	Y	84.2993	87.8311	74.6931	78.2248
35	C11	FALSE	Huh7_WAY	Actin	UNKNOWN	SYBR	None	14.5071	14.5714	0.0908929								TRUE	0.240267	TRUE	3	9	Amp		0.829018	N	N	N	N	N	83.4588
36	C12	FALSE	Huh7_SOR,WAY	Actin	UNKNOWN	SYBR	None	14.5135	14.6106	0.137328								TRUE	0.240267	TRUE	3	9	Amp		0.840336	N	N	N	N	N	83.4588
37	D1	FALSE	Huh7_Control	GADD45	UNKNOWN	SYBR	None	24.1891	24.2061	0.0239893								TRUE	0.426118	TRUE	3	18	Amp		0.962916	N	N	N	N	N	82.7597
38	D2	FALSE	Huh7_SOR	GADD45	UNKNOWN	SYBR	None	23.9684	23.9878	0.0275404								TRUE	0.426118	TRUE	3	18	Amp		0.964924	N	N	N	N	N	82.6184
39	D3	FALSE	Huh7_WAY	GADD45	UNKNOWN	SYBR	None	24.4679	24.4505	0.0246718								TRUE	0.426118	TRUE	3	18	Amp		0.965891	N	N	N	N	N	82.7512
40	D4	FALSE	Huh7_SOR,WAY	GADD45	UNKNOWN	SYBR	None	23.1594	23.1318	0.0389221								TRUE	0.426118	TRUE	3	17	Amp		0.943659	N	N	N	N	N	82.7512
41	D5	FALSE	Primary only	GADD45	UNKNOWN	SYBR	None	Undetermined										TRUE	0.426118	TRUE	3	39	No Amp		0	N	Y	Y	Y	Y	83.5756	68.8944	77.2232	87.2459
42	D6	FALSE	Huh7_Control	MCM6	UNKNOWN	SYBR	None	20.986	20.9853	0.000954879								TRUE	0.429614	TRUE	3	15	Amp		0.942251	N	N	N	N	N	78.6348
43	D7	FALSE	Huh7_SOR	MCM6	UNKNOWN	SYBR	None	21.2563	21.2804	0.0341963								TRUE	0.429614	TRUE	3	15	Amp		0.949222	N	N	N	N	N	78.5073
44	D8	FALSE	Huh7_WAY	MCM6	UNKNOWN	SYBR	None	21.4489	21.3331	0.163768								TRUE	0.429614	TRUE	3	16	Amp		0.952859	N	N	N	N	N	78.5073
45	D9	FALSE	Huh7_SOR,WAY	MCM6	UNKNOWN	SYBR	None	22.691	22.6768	0.0201064								TRUE	0.429614	TRUE	3	17	Amp		0.973627	N	N	N	N	N	78.5073
46	D10	FALSE	Primary only	MCM6	UNKNOWN	SYBR	None	Undetermined										TRUE	0.429614	TRUE	3	39	No Amp		0	N	Y	Y	Y	Y	87.266	92.2104	82.8867	79.6375
47	D11	FALSE	Huh7_WAY	Actin	UNKNOWN	SYBR	None	14.6356	14.5714	0.0908929								TRUE	0.240267	TRUE	3	10	Amp		0.819176	N	N	N	N	N	83.4588
48	D12	FALSE	Huh7_SOR,WAY	Actin	UNKNOWN	SYBR	None	14.7077	14.6106	0.137328								TRUE	0.240267	TRUE	3	10	Amp		0.831488	N	N	N	N	N	83.3175
49	E1	FALSE	Huh7_Control	SOD2	UNKNOWN	SYBR	None	22.0493	22.0528	0.0048769								TRUE	0.435201	TRUE	3	16	Amp		0.963711	N	N	N	N	N	80.3566
50	E2	FALSE	Huh7_SOR	SOD2	UNKNOWN	SYBR	None	22.075	22.0228	0.0738291								TRUE	0.435201	TRUE	3	16	Amp		0.969039	N	N	N	N	N	80.3566
51	E3	FALSE	Huh7_WAY	SOD2	UNKNOWN	SYBR	None	21.7347	21.7754	0.0575787								TRUE	0.435201	TRUE	3	15	Amp		0.967454	N	N	N	N	N	80.6316
52	E4	FALSE	Huh7_SOR,WAY	SOD2	UNKNOWN	SYBR	None	20.6571	20.6734	0.0229427								TRUE	0.435201	TRUE	3	15	Amp		0.945862	N	N	N	N	N	80.6316
53	E5	FALSE	Primary only	SOD2	UNKNOWN	SYBR	None	Undetermined										TRUE	0.435201	TRUE	3	35	No Amp		0	N	Y	Y	N	N	68.8944	81.4581
54	E6	FALSE	Huh7_Control	CDK1	UNKNOWN	SYBR	None	20.7421	20.728	0.0199877								TRUE	0.239214	TRUE	3	15	Amp		0.91036	N	N	N	N	N	76.9408
55	E7	FALSE	Huh7_SOR	CDK1	UNKNOWN	SYBR	None	20.8884	20.823	0.0924857								TRUE	0.239214	TRUE	3	16	Amp		0.925344	N	N	N	N	N	76.812
56	E8	FALSE	Huh7_WAY	CDK1	UNKNOWN	SYBR	None	20.9123	20.9226	0.0146293								TRUE	0.239214	TRUE	3	15	Amp		0.917088	N	N	N	N	N	76.9533
57	E9	FALSE	Huh7_SOR,WAY	CDK1	UNKNOWN	SYBR	None	22.2595	22.1886	0.10027								TRUE	0.239214	TRUE	3	17	Amp		0.96884	N	N	N	N	N	76.6708
58	E10	FALSE	Primary only	CDK1	UNKNOWN	SYBR	None	Undetermined										TRUE	0.239214	TRUE	3	39	No Amp		0	N	Y	Y	Y	Y	82.8867	88.9612	70.455	92.4929
59	E11	FALSE	Primary only	Actin	UNKNOWN	SYBR	None	37.3768	36.5072	1.22979								TRUE	0.240267	TRUE	3	31	Amp		0.963927	Y	N	Y	N	N	83.4588	64.2403
61	F1	FALSE	Huh7_Control	SOD2	UNKNOWN	SYBR	None	22.0562	22.0528	0.0048769								TRUE	0.435201	TRUE	3	15	Amp		0.964709	N	N	N	N	N	80.3566
62	F2	FALSE	Huh7_SOR	SOD2	UNKNOWN	SYBR	None	21.9706	22.0228	0.0738291								TRUE	0.435201	TRUE	3	16	Amp		0.969085	N	N	N	N	N	80.4979
63	F3	FALSE	Huh7_WAY	SOD2	UNKNOWN	SYBR	None	21.8161	21.7754	0.0575787								TRUE	0.435201	TRUE	3	16	Amp		0.966399	N	N	N	N	N	80.6316
64	F4	FALSE	Huh7_SOR,WAY	SOD2	UNKNOWN	SYBR	None	20.6896	20.6734	0.0229427								TRUE	0.435201	TRUE	3	15	Amp		0.938922	N	N	N	N	N	80.6316
65	F5	FALSE	Primary only	SOD2	UNKNOWN	SYBR	None	Undetermined										TRUE	0.435201	TRUE	3	39	No Amp		0	N	Y	Y	Y	Y	84.4226	88.0929	74.8233	72.2824
66	F6	FALSE	Huh7_Control	CDK1	UNKNOWN	SYBR	None	20.7139	20.728	0.0199877								TRUE	0.239214	TRUE	3	15	Amp		0.919647	N	N	N	N	N	77.082
67	F7	FALSE	Huh7_SOR	CDK1	UNKNOWN	SYBR	None	20.7576	20.823	0.0924857								TRUE	0.239214	TRUE	3	15	Amp		0.917339	N	N	N	N	N	76.9533
68	F8	FALSE	Huh7_WAY	CDK1	UNKNOWN	SYBR	None	20.9329	20.9226	0.0146293								TRUE	0.239214	TRUE	3	15	Amp		0.92064	N	N	N	N	N	76.9533
69	F9	FALSE	Huh7_SOR,WAY	CDK1	UNKNOWN	SYBR	None	22.1177	22.1886	0.10027								TRUE	0.239214	TRUE	3	16	Amp		0.964113	N	N	N	N	N	76.8121
70	F10	FALSE	Primary only	CDK1	UNKNOWN	SYBR	None	Undetermined										TRUE	0.239214	TRUE	3	39	No Amp		0	N	Y	Y	Y	Y	88.2549	92.0691	78.5073	74.5518
71	F11	FALSE	Primary only	Actin	UNKNOWN	SYBR	None	35.6376	36.5072	1.22979								TRUE	0.240267	TRUE	3	30	Amp		0.982882	Y	N	Y	N	N	83.4588	69.8928
73	G1	FALSE	Huh7_Control	E2F1	UNKNOWN	SYBR	None	22.9868	22.9832	0.00515068								TRUE	0.610263	TRUE	3	16	Amp		0.943417	N	N	N	N	N	82.1943
74	G2	FALSE	Huh7_SOR	E2F1	UNKNOWN	SYBR	None	23.2967	23.3016	0.00698222								TRUE	0.610263	TRUE	3	16	Amp		0.953332	N	N	N	N	N	82.1943
75	G3	FALSE	Huh7_WAY	E2F1	UNKNOWN	SYBR	None	23.2777	23.2459	0.0449548								TRUE	0.610263	TRUE	3	16	Amp		0.951974	N	N	N	N	N	82.4686
76	G4	FALSE	Huh7_SOR,WAY	E2F1	UNKNOWN	SYBR	None	24.5186	24.4826	0.0509552								TRUE	0.610263	TRUE	3	17	Amp		0.973757	N	N	N	N	N	82.4686
77	G5	FALSE	Primary only	E2F1	UNKNOWN	SYBR	None	Undetermined										TRUE	0.610263	TRUE	3	39	No Amp		0	N	Y	Y	Y	Y	83.7168	78.2113	92.469	89.3634
78	G6	FALSE	Huh7_Control	PCNA	UNKNOWN	SYBR	None	21.1808	21.1561	0.0349569								TRUE	0.526171	TRUE	3	15	Amp		0.931713	N	N	N	N	N	83.4344
79	G7	FALSE	Huh7_SOR	PCNA	UNKNOWN	SYBR	None	21.8239	21.7624	0.0869412								TRUE	0.526171	TRUE	3	15	Amp		0.94468	N	N	N	N	N	83.3105
80	G8	FALSE	Huh7_WAY	PCNA	UNKNOWN	SYBR	None	21.5335	21.4842	0.0696778								TRUE	0.526171	TRUE	3	15	Amp		0.940676	N	N	N	N	N	83.4518
81	G9	FALSE	Huh7_SOR,WAY	PCNA	UNKNOWN	SYBR	None	23.6411	23.6411									TRUE	0.526171	TRUE	3	17	Amp		0.973853	N	N	N	N	N	83.3105
82	G10	FALSE	Primary only	PCNA	UNKNOWN	SYBR	None	Undetermined										TRUE	0.526171	TRUE	3	39	No Amp		0	N	Y	Y	Y	Y	84.0168	92.2104	88.1136	80.3438
85	H1	FALSE	Huh7_Control	E2F1	UNKNOWN	SYBR	None	22.9795	22.9832	0.00515068								TRUE	0.610263	TRUE	3	17	Amp		0.939549	N	N	N	N	N	82.3356
86	H2	FALSE	Huh7_SOR	E2F1	UNKNOWN	SYBR	None	23.3065	23.3016	0.00698222								TRUE	0.610263	TRUE	3	18	Amp		0.954189	N	N	N	N	N	82.1943
87	H3	FALSE	Huh7_WAY	E2F1	UNKNOWN	SYBR	None	23.2141	23.2459	0.0449548								TRUE	0.610263	TRUE	3	17	Amp		0.94818	N	N	N	N	N	82.4686
88	H4	FALSE	Huh7_SOR,WAY	E2F1	UNKNOWN	SYBR	None	24.4465	24.4826	0.0509552								TRUE	0.610263	TRUE	3	18	Amp		0.970723	N	N	N	N	N	82.3273
89	H5	FALSE	Primary only	E2F1	UNKNOWN	SYBR	None	Undetermined										TRUE	0.610263	TRUE	3	39	No Amp		0	N	Y	Y	Y	N	92.3278	85.1284	73.9763	81.5993
90	H6	FALSE	Huh7_Control	PCNA	UNKNOWN	SYBR	None	21.1314	21.1561	0.0349569								TRUE	0.526171	TRUE	3	15	Amp		0.92796	N	N	N	N	N	83.4344
91	H7	FALSE	Huh7_SOR	PCNA	UNKNOWN	SYBR	None	21.7009	21.7624	0.0869412								TRUE	0.526171	TRUE	3	15	Amp		0.944705	N	N	N	N	N	83.5931
92	H8	FALSE	Huh7_WAY	PCNA	UNKNOWN	SYBR	None	21.435	21.4842	0.0696778								TRUE	0.526171	TRUE	3	15	Amp		0.931874	N	N	N	N	N	83.4518
93	H9	FALSE	Huh7_SOR,WAY	PCNA	UNKNOWN	SYBR	None	Undetermined	23.6411									TRUE	0.526171	TRUE	3	39	No Amp		0	N	Y	Y	Y	Y	82.039	69.8899	73.2804	92.2104
94	H10	FALSE	Primary only	PCNA	UNKNOWN	SYBR	None	Undetermined										TRUE	0.526171	TRUE	3	39	No Amp		0	N	Y	N	Y	Y	60.0011

## Sheet: Sheet1
			CDKN1B	Actin	Actin CT-CDKN1B CT	2^(Actin CT-CDKN1B CT)	각 그룹 평균	sample/control 평균	Mean	SD
	Huh7	Control	24.2392	14.403	-9.8362	0.00109398	0.00108582	1.00752	1	0.0106332
			24.3221	14.4642	-9.85789	0.00107765		0.992481
		SOR	24.4721	14.9674	-9.5047	0.00137657		1.26778	1.16704	0.14247
			24.4043	14.6499	-9.7544	0.0011578		1.06629
		WAY	24.284	14.5071	-9.77687	0.00113991		1.04981	1.13119	0.115079
			24.2046	14.6356	-9.56895	0.00131662		1.21256
		SOR/WAY	23.1616	14.5135	-8.64812	0.00249262		2.29562	2.47519	0.253952
			23.1461	14.7077	-8.43842	0.00288258		2.65476
			GADD45	Actin	Actin CT-GADD45 CT	2^(Actin CT-GADD45 CT)	각 그룹 평균	sample/control 평균	Mean	SD
	Huh7	Control	24.2231	14.403	-9.82003	0.00110631	0.00114398	0.967075	1	0.0465633
			24.1891	14.4642	-9.72499	0.00118164		1.03293
		SOR	24.0073	14.9674	-9.03994	0.00189979		1.66069	1.51493	0.206139
			23.9684	14.6499	-9.31843	0.0015663		1.36917
		WAY	24.433	14.5071	-9.92593	0.00102801		0.898628	0.928763	0.0426162
			24.4679	14.6356	-9.83228	0.00109696		0.958897
		SOR/WAY	23.1043	14.5135	-8.59087	0.00259352		2.2671	2.3819	0.162343
			23.1594	14.7077	-8.45171	0.00285616		2.49669
			SOD2	Actin	Actin CT-SOD2 CT	2^(Actin CT-SOD2 CT)	각 그룹 평균	sample/control 평균	Mean	SD
	Huh7	Control	22.0493	14.403	-7.64628	0.00499161	0.00508718	0.981213	1	0.0265685
			22.0562	14.4642	-7.59207	0.00518275		1.01879
		SOR	22.075	14.9674	-7.10764	0.00725083		1.42531	1.32749	0.13835
			21.9706	14.6499	-7.32066	0.00625549		1.22966
		WAY	21.7347	14.5071	-7.22757	0.00667243		1.31162	1.33339	0.0307874
			21.8161	14.6356	-7.18046	0.00689393		1.35516
		SOR/WAY	20.6571	14.5135	-6.14369	0.0141438		2.78028	2.94522	0.23327
			20.6896	14.7077	-5.98192	0.015822		3.11017
			E2F1	Actin	Actin CT-E2F1 CT	2^(Actin CT-E2F1 CT)	각 그룹 평균	sample/control 평균	Mean	SD
	Huh7	Control	22.9868	14.403	-8.58377	0.00260632	0.00266959	0.976301	1	0.0335159
			22.9795	14.4642	-8.51537	0.00273286		1.0237
		SOR	23.2967	14.9674	-8.3293	0.00310908		1.16463	1.04643	0.167155
			23.3065	14.6499	-8.6566	0.00247801		0.928235
		WAY	23.2777	14.5071	-8.7706	0.00228974		0.85771	0.918796	0.0863885
			23.2141	14.6356	-8.57849	0.00261588		0.979882
		SOR/WAY	24.5186	14.5135	-10.0051	0.000973095		0.364511	0.401453	0.0522446
			24.4465	14.7077	-9.73886	0.00117034		0.438396
			MCM3	Actin	Actin CT-MCM3 CT	2^(Actin CT-MCM3 CT)	각 그룹 평균	sample/control 평균	Mean	SD
	Huh7	Control	22.8493	14.403	-8.44626	0.00286696	0.00291926	0.982087	1	0.025333
			22.8587	14.4642	-8.39457	0.00297155		1.01791
		SOR	23.0002	14.9674	-8.03281	0.00381841		1.30801	1.13276	0.247835
			23.1327	14.6499	-8.48281	0.00279524		0.957517
		WAY	22.9247	14.5071	-8.41758	0.00292452		1.0018	1.09675	0.134278
			22.8028	14.6356	-8.16716	0.00347888		1.1917
		SOR/WAY	24.0151	14.5135	-9.50161	0.00137953		0.472561	0.523129	0.0715143
			23.9295	14.7077	-9.22182	0.00167477		0.573697
			MCM6	Actin	Actin CT-MCM6 CT	2^(Actin CT-MCM6 CT)	각 그룹 평균	sample/control 평균	Mean	SD
	Huh7	Control	20.9847	14.403	-6.5816	0.0104409	0.0106617	0.979292	1	0.029286
			20.986	14.4642	-6.52184	0.0108825		1.02071
		SOR	21.3046	14.9674	-6.33726	0.0123679		1.16003	1.06134	0.139566
			21.2563	14.6499	-6.60633	0.0102635		0.962653
		WAY	21.2173	14.5071	-6.71017	0.00955078		0.895801	0.864921	0.0436716
			21.4489	14.6356	-6.81323	0.00889231		0.83404
		SOR/WAY	22.6626	14.5135	-8.14911	0.00352268		0.330404	0.350521	0.0284491
			22.691	14.7077	-7.98334	0.00395163		0.370637
			CDK1	Actin	Actin CT-CDK1 CT	2^(Actin CT-CDK1 CT)	각 그룹 평균	sample/control 평균	Mean	SD
	Huh7	Control	20.7421	14.403	-6.3391	0.0123521	0.0127469	0.969034	1	0.0437925
			20.7139	14.4642	-6.24972	0.0131416		1.03097
		SOR	20.8884	14.9674	-5.92098	0.0165046		1.2948	1.21624	0.111103
			20.7576	14.6499	-6.10762	0.0145018		1.13768
		WAY	20.9123	14.5071	-6.40516	0.0117993		0.925663	0.96159	0.0508078
			20.9329	14.6356	-6.2973	0.0127152		0.997516
		SOR/WAY	22.2595	14.5135	-7.74604	0.00465812		0.365433	0.413353	0.0677692
			22.1177	14.7077	-7.41002	0.00587978		0.461273

## Sheet: Melt Curve Raw Data
Block Type	96-Well 0.1-mL Block
Calibration Background is expired	No
Calibration Background performed on	02-10-2023
Calibration Pure Dye ABY is expired	No
Calibration Pure Dye ABY performed on	02-10-2023
Calibration Pure Dye FAM is expired	No
Calibration Pure Dye FAM performed on	02-10-2023
Calibration Pure Dye JUN is expired	No
Calibration Pure Dye JUN performed on	02-10-2023
Calibration Pure Dye NED is expired	No
Calibration Pure Dye NED performed on	02-10-2023
Calibration Pure Dye ROX is expired	No
Calibration Pure Dye ROX performed on	02-10-2023
Calibration Pure Dye SYBR is expired	No
Calibration Pure Dye SYBR performed on	02-10-2023
Calibration Pure Dye TAMRA is expired	No
Calibration Pure Dye TAMRA performed on	02-10-2023
Calibration Pure Dye VIC is expired	No
Calibration Pure Dye VIC performed on	02-10-2023
Calibration ROI is expired	No
Calibration ROI performed on	02-10-2023
Calibration Uniformity is expired	No
Calibration Uniformity performed on	02-10-2023
Chemistry	SYBR_GREEN
Date Created	2023-02-24 17:09:56 PM KST
Experiment Barcode
Experiment Comment
Experiment File Name	D:\DATA\GI-SSH\2023\230224\2023-02-24_151053.eds
Experiment Name	2023-02-24_151053
Experiment Run End Time	2023-02-24 16:51:41 PM KST
Experiment Type	Standard Curve
Instrument Name	272312914
Instrument Serial Number	272312914
Instrument Type	QuantStudio™ 3 System
Passive Reference	ROX
Post-read Stage/Step
Pre-read Stage/Step
Quantification Cycle Method	Ct
Signal Smoothing On	true
Stage where Melt Analysis is performed	Stage3
Stage/ Cycle where Ct Analysis is performed	Stage2, Step2
User Name
Well	Well Position	Reading	Temperature	Fluorescence	Derivative	Target Name
1	A1	1	60.0004	1.03164e+06	38600.9	CDKN1B
1	A1	2	60.2831	1.02626e+06	38722.2	CDKN1B
1	A1	3	60.5658	1.01871e+06	38866.1	CDKN1B
1	A1	4	60.8486	1009043	38967	CDKN1B
1	A1	5	61.1313	997895	38990.3	CDKN1B
1	A1	6	61.414	987082	38945	CDKN1B
1	A1	7	61.6967	976779	38867	CDKN1B
1	A1	8	61.9795	965551	38789.8	CDKN1B
1	A1	9	62.2622	954192	38724.9	CDKN1B
1	A1	10	62.5449	942208	38660.7	CDKN1B
1	A1	11	62.8276	931260	38575.9	CDKN1B
1	A1	12	63.1104	920411	38454.1	CDKN1B
1	A1	13	63.3931	906901	38291.5	CDKN1B
1	A1	14	63.6758	896260	38095.1	CDKN1B
1	A1	15	63.9585	884936	37876.7	CDKN1B
1	A1	16	64.2413	873642	37644.4	CDKN1B
1	A1	17	64.524	861626	37399.6	CDKN1B
1	A1	18	64.8067	850037	37136.1	CDKN1B
1	A1	19	65.0894	839775	36846.7	CDKN1B
1	A1	20	65.3722	828953	36529.3	CDKN1B
1	A1	21	65.6549	817098	36193.9	CDKN1B
1	A1	22	65.9376	804940	35858.3	CDKN1B
1	A1	23	66.2203	796182	35539.3	CDKN1B
1	A1	24	66.5031	786561	35243	CDKN1B
1	A1	25	66.7858	775458	34967.6	CDKN1B
1	A1	26	67.0685	765378	34713.1	CDKN1B
1	A1	27	67.3512	753194	34488.1	CDKN1B
1	A1	28	67.634	744519	34304.2	CDKN1B
1	A1	29	67.9167	735425	34162.5	CDKN1B
1	A1	30	68.1994	724728	34046.2	CDKN1B
1	A1	31	68.4821	715082	33926	CDKN1B
1	A1	32	68.7649	703977	33775.4	CDKN1B
1	A1	33	69.0476	693538	33582.6	CDKN1B
1	A1	34	69.3303	685366	33350.4	CDKN1B
1	A1	35	69.613	673445	33087.2	CDKN1B
1	A1	36	69.8958	666140	32798.3	CDKN1B
1	A1	37	70.1785	655239	32483.6	CDKN1B
1	A1	38	70.4612	644403	32140.4	CDKN1B
1	A1	39	70.7439	636984	31770	CDKN1B
1	A1	40	71.0267	627317	31381.4	CDKN1B
1	A1	41	71.3094	617118	30995	CDKN1B
1	A1	42	71.5921	608143	30641.3	CDKN1B
1	A1	43	71.8748	599951	30355.3	CDKN1B
1	A1	44	72.1576	591773	30164.3	CDKN1B
1	A1	45	72.4403	581838	30071.7	CDKN1B
1	A1	46	72.723	574802	30069.5	CDKN1B
1	A1	47	73.0057	565297	30112.1	CDKN1B
1	A1	48	73.2885	557135	30138.7	CDKN1B
1	A1	49	73.5712	546993	30094.7	CDKN1B
1	A1	50	73.8539	537629	29951.2	CDKN1B
1	A1	51	74.1366	529448	29715	CDKN1B
1	A1	52	74.4194	519761	29424	CDKN1B
1	A1	53	74.7021	511268	29130.6	CDKN1B
1	A1	54	74.9848	504205	28882.7	CDKN1B
1	A1	55	75.2675	494975	28712.3	CDKN1B
1	A1	56	75.5503	487826	28637.4	CDKN1B
1	A1	57	75.833	477144	28672.4	CDKN1B
1	A1	58	76.1157	470598	28840.3	CDKN1B
1	A1	59	76.3984	462687	29178.2	CDKN1B
1	A1	60	76.6812	454122	29739.6	CDKN1B
1	A1	61	76.9639	443979	30569.9	CDKN1B
1	A1	62	77.2466	438008	31760	CDKN1B
1	A1	63	77.5293	427616	33504.9	CDKN1B
1	A1	64	77.8121	417120	36050.1	CDKN1B
1	A1	65	78.0948	409421	39728.5	CDKN1B
1	A1	66	78.3775	398426	44938.5	CDKN1B
1	A1	67	78.6602	386752	52072.4	CDKN1B
1	A1	68	78.943	373128	61375.3	CDKN1B
1	A1	69	79.2257	356714	72735.8	CDKN1B
1	A1	70	79.5084	336618	85460	CDKN1B
1	A1	71	79.7911	311011	98139.7	CDKN1B
1	A1	72	80.0739	274895	108754	CDKN1B
1	A1	73	80.3566	226991	115081	CDKN1B
1	A1	74	80.6393	168926	115347	CDKN1B
1	A1	75	80.922	115018	108864	CDKN1B
1	A1	76	81.2048	75422.6	96369.7	CDKN1B
1	A1	77	81.4875	55574.4	79849.4	CDKN1B
1	A1	78	81.7702	47197.7	61926.2	CDKN1B
1	A1	79	82.0529	43578.6	45076.5	CDKN1B
1	A1	80	82.3356	43802.7	31016.2	CDKN1B
1	A1	81	82.6184	42322.7	19728.5	CDKN1B
1	A1	82	82.9011	40831.2	11992.6	CDKN1B
1	A1	83	83.1838	40545.5	7166.81	CDKN1B
1	A1	84	83.4666	40110.5	4380.19	CDKN1B
1	A1	85	83.7493	38446.2	2865.36	CDKN1B
1	A1	86	84.032	38614.9	2068.63	CDKN1B
1	A1	87	84.3147	38741.3	1645.74	CDKN1B
1	A1	88	84.5975	37082.7	1405.65	CDKN1B
1	A1	89	84.8802	36908.8	1250.12	CDKN1B
1	A1	90	85.1629	36694.2	1130.72	CDKN1B
1	A1	91	85.4456	37109.9	1026.28	CDKN1B
1	A1	92	85.7283	35154.8	933.385	CDKN1B
1	A1	93	86.0111	34750.2	860.273	CDKN1B
1	A1	94	86.2938	35412.5	817.113	CDKN1B
1	A1	95	86.5765	35554.5	803.977	CDKN1B
1	A1	96	86.8592	34323.9	804.768	CDKN1B
1	A1	97	87.142	32738.3	793.711	CDKN1B
1	A1	98	87.4247	33597.1	750.828	CDKN1B
1	A1	99	87.7074	33084	674.162	CDKN1B
1	A1	100	87.9901	33058.8	579.568	CDKN1B
1	A1	101	88.2729	33205.4	490.082	CDKN1B
1	A1	102	88.5556	31555.6	424.191	CDKN1B
1	A1	103	88.8383	32459.6	389.803	CDKN1B
1	A1	104	89.121	32565	384.143	CDKN1B
1	A1	105	89.4038	32063.4	397.602	CDKN1B
1	A1	106	89.6865	31260.7	421.084	CDKN1B
1	A1	107	89.9692	30641.3	455.271	CDKN1B
1	A1	108	90.2519	30838.5	515.344	CDKN1B
1	A1	109	90.5347	31474.8	624.129	CDKN1B
1	A1	110	90.8174	31350.4	794.891	CDKN1B
1	A1	111	91.1001	29240.2	1015.63	CDKN1B
1	A1	112	91.3828	30345.7	1248.33	CDKN1B
1	A1	113	91.6656	27802.1	1445.6	CDKN1B
1	A1	114	91.9483	27705.4	1573.72	CDKN1B
1	A1	115	92.231	27056.2	1625.65	CDKN1B
1	A1	116	92.5137	27230	1616.68	CDKN1B
1	A1	117	92.7965	26028	1568.64	CDKN1B
1	A1	118	93.0792	25553.6	1496.91	CDKN1B
1	A1	119	93.3619	24304.2	1409.73	CDKN1B
1	A1	120	93.6446	24083.2	1317.29	CDKN1B
1	A1	121	93.9274	24890.1	1238.63	CDKN1B
1	A1	122	94.2101	23653.9	1197.39	CDKN1B
1	A1	123	94.4928	23881.3	1209	CDKN1B
1	A1	124	94.7755	23081.7	1270.51	CDKN1B
2	A2	1	60.0004	1.01414e+06	37203.3	CDKN1B
2	A2	2	60.2831	1.00967e+06	37397.4	CDKN1B
2	A2	3	60.5658	1.00296e+06	37699.9	CDKN1B
2	A2	4	60.8486	994487	38031.2	CDKN1B
2	A2	5	61.1313	984195	38308	CDKN1B
2	A2	6	61.414	973933	38480.7	CDKN1B
2	A2	7	61.6967	962674	38545.4	CDKN1B
2	A2	8	61.9795	949123	38530.2	CDKN1B
2	A2	9	62.2622	939080	38466.5	CDKN1B
2	A2	10	62.5449	928418	38368.8	CDKN1B
2	A2	11	62.8276	917379	38234.5	CDKN1B
2	A2	12	63.1104	904444	38059.6	CDKN1B
2	A2	13	63.3931	892465	37852.3	CDKN1B
2	A2	14	63.6758	882735	37634.9	CDKN1B
2	A2	15	63.9585	868959	37432.9	CDKN1B
2	A2	16	64.2413	859352	37261.8	CDKN1B
2	A2	17	64.524	848874	37120	CDKN1B
2	A2	18	64.8067	835895	36992.3	CDKN1B
2	A2	19	65.0894	825441	36859	CDKN1B
2	A2	20	65.3722	814230	36705.9	CDKN1B
2	A2	21	65.6549	803702	36527.6	CDKN1B
2	A2	22	65.9376	791617	36326.5	CDKN1B
2	A2	23	66.2203	781209	36108.3	CDKN1B
2	A2	24	66.5031	770839	35875.9	CDKN1B
2	A2	25	66.7858	761131	35628.3	CDKN1B
2	A2	26	67.0685	748895	35362.2	CDKN1B
2	A2	27	67.3512	738939	35075.1	CDKN1B
2	A2	28	67.634	728321	34766.8	CDKN1B
2	A2	29	67.9167	718650	34440.1	CDKN1B
2	A2	30	68.1994	708221	34101.3	CDKN1B
2	A2	31	68.4821	697504	33764.4	CDKN1B
2	A2	32	68.7649	687069	33449.9	CDKN1B
2	A2	33	69.0476	678759	33181.3	CDKN1B
2	A2	34	69.3303	667921	32975	CDKN1B
2	A2	35	69.613	658600	32831.3	CDKN1B
2	A2	36	69.8958	649948	32731	CDKN1B
2	A2	37	70.1785	638998	32639.9	CDKN1B
2	A2	38	70.4612	630607	32521.8	CDKN1B
2	A2	39	70.7439	619687	32351.2	CDKN1B
2	A2	40	71.0267	610507	32123.5	CDKN1B
2	A2	41	71.3094	600448	31853.7	CDKN1B
2	A2	42	71.5921	591317	31567.8	CDKN1B
2	A2	43	71.8748	582502	31289.8	CDKN1B
2	A2	44	72.1576	574203	31034.4	CDKN1B
2	A2	45	72.4403	563316	30800.5	CDKN1B
2	A2	46	72.723	555272	30582.1	CDKN1B
2	A2	47	73.0057	546508	30384.2	CDKN1B
2	A2	48	73.2885	537570	30196.3	CDKN1B
2	A2	49	73.5712	528300	30006.4	CDKN1B
2	A2	50	73.8539	519918	29807.2	CDKN1B
2	A2	51	74.1366	509779	29602.7	CDKN1B
2	A2	52	74.4194	501473	29408.6	CDKN1B
2	A2	53	74.7021	493322	29245	CDKN1B
2	A2	54	74.9848	484608	29126.4	CDKN1B
2	A2	55	75.2675	477245	29058.6	CDKN1B
2	A2	56	75.5503	467289	29045	CDKN1B
2	A2	57	75.833	457899	29097.5	CDKN1B
2	A2	58	76.1157	451037	29241.2	CDKN1B
2	A2	59	76.3984	443186	29513.2	CDKN1B
2	A2	60	76.6812	433467	29961.7	CDKN1B
2	A2	61	76.9639	425351	30656.1	CDKN1B
2	A2	62	77.2466	415589	31648.9	CDKN1B
2	A2	63	77.5293	407346	33120.1	CDKN1B
2	A2	64	77.8121	397921	35322.2	CDKN1B
2	A2	65	78.0948	389564	38566.6	CDKN1B
2	A2	66	78.3775	378418	43223.9	CDKN1B
2	A2	67	78.6602	367252	49672	CDKN1B
2	A2	68	78.943	353063	58184.1	CDKN1B
2	A2	69	79.2257	339463	68741.3	CDKN1B
2	A2	70	79.5084	319801	80807.9	CDKN1B
2	A2	71	79.7911	295524	93169.4	CDKN1B
2	A2	72	80.0739	262743	103973	CDKN1B
2	A2	73	80.3566	217929	111067	CDKN1B
2	A2	74	80.6393	164111	112593	CDKN1B
2	A2	75	80.922	107702	107642	CDKN1B
2	A2	76	81.2048	65878.3	96645.8	CDKN1B
2	A2	77	81.4875	41903.7	81319.5	CDKN1B
2	A2	78	81.7702	34213.5	64126.2	CDKN1B
2	A2	79	82.0529	29735.7	47524.3	CDKN1B
2	A2	80	82.3356	26965.3	33322	CDKN1B
2	A2	81	82.6184	26453.6	21728.4	CDKN1B
2	A2	82	82.9011	24653.3	13453.1	CDKN1B
2	A2	83	83.1838	24500.4	8085.32	CDKN1B
2	A2	84	83.4666	23124.7	4818.51	CDKN1B
2	A2	85	83.7493	23056.8	2915	CDKN1B
2	A2	86	84.032	21960.5	1832.71	CDKN1B
2	A2	87	84.3147	22243.4	1231.92	CDKN1B
2	A2	88	84.5975	22813	921.539	CDKN1B
2	A2	89	84.8802	21931	795.711	CDKN1B
2	A2	90	85.1629	21441.3	788.01	CDKN1B
2	A2	91	85.4456	21782.3	848.666	CDKN1B
2	A2	92	85.7283	21010.9	937.492	CDKN1B
2	A2	93	86.0111	19895.4	1022.79	CDKN1B
2	A2	94	86.2938	20502.6	1080.82	CDKN1B
2	A2	95	86.5765	18667.2	1095.02	CDKN1B
2	A2	96	86.8592	18617.9	1055.81	CDKN1B
2	A2	97	87.142	18622.6	960.811	CDKN1B
2	A2	98	87.4247	18123.8	814.977	CDKN1B
2	A2	99	87.7074	17510.1	630.93	CDKN1B
2	A2	100	87.9901	17530.4	429.988	CDKN1B
2	A2	101	88.2729	17253.5	242.133	CDKN1B
2	A2	102	88.5556	17328.8	101.543	CDKN1B
2	A2	103	88.8383	18177.2	36.2676	CDKN1B
2	A2	104	89.121	17815.5	56.2383	CDKN1B
2	A2	105	89.4038	17236.3	147.336	CDKN1B
2	A2	106	89.6865	17071.4	276.764	CDKN1B
2	A2	107	89.9692	16927.2	407.561	CDKN1B
2	A2	108	90.2519	16089.2	514.359	CDKN1B
2	A2	109	90.5347	16236.1	591.945	CDKN1B
2	A2	110	90.8174	15836.6	652.586	CDKN1B
2	A2	111	91.1001	14932.9	713.969	CDKN1B
2	A2	112	91.3828	16727.7	784.855	CDKN1B
2	A2	113	91.6656	14849.5	857.641	CDKN1B
2	A2	114	91.9483	13316.3	913.215	CDKN1B
2	A2	115	92.231	13435.4	934.35	CDKN1B
2	A2	116	92.5137	14667.4	916.539	CDKN1B
2	A2	117	92.7965	12771.3	867.787	CDKN1B
2	A2	118	93.0792	12704.1	799.547	CDKN1B
2	A2	119	93.3619	12589.6	718.926	CDKN1B
2	A2	120	93.6446	11970.6	629.16	CDKN1B
2	A2	121	93.9274	12090.5	535.764	CDKN1B
2	A2	122	94.2101	11742.2	450.184	CDKN1B
2	A2	123	94.4928	11980	386.324	CDKN1B
2	A2	124	94.7755	12197.5	352.721	CDKN1B
3	A3	1	60.0009	1096727	41192.1	CDKN1B
3	A3	2	60.2835	1.09026e+06	41277.4	CDKN1B
3	A3	3	60.5661	1.0814e+06	41413.2	CDKN1B
3	A3	4	60.8487	1.07147e+06	41542.3	CDKN1B
3	A3	5	61.1314	1.06151e+06	41623.9	CDKN1B
3	A3	6	61.414	1.04994e+06	41647.1	CDKN1B
3	A3	7	61.6966	1.03783e+06	41620.2	CDKN1B
3	A3	8	61.9792	1.02635e+06	41553.3	CDKN1B
3	A3	9	62.2618	1.01359e+06	41448.2	CDKN1B
3	A3	10	62.5444	1002218	41301.4	CDKN1B
3	A3	11	62.827	988957	41113.1	CDKN1B
3	A3	12	63.1096	976633	40894.5	CDKN1B
3	A3	13	63.3923	964452	40664.1	CDKN1B
3	A3	14	63.6749	951989	40437.5	CDKN1B
3	A3	15	63.9575	940949	40220	CDKN1B
3	A3	16	64.2401	927857	40003.9	CDKN1B
3	A3	17	64.5227	916122	39776.5	CDKN1B
3	A3	18	64.8053	904429	39526.5	CDKN1B
3	A3	19	65.0879	891323	39251.6	CDKN1B
3	A3	20	65.3705	880423	38958.7	CDKN1B
3	A3	21	65.6532	869879	38659.8	CDKN1B
3	A3	22	65.9358	855043	38366	CDKN1B
3	A3	23	66.2184	846908	38081.6	CDKN1B
3	A3	24	66.501	835872	37804.5	CDKN1B
3	A3	25	66.7836	823512	37529.4	CDKN1B
3	A3	26	67.0662	811817	37251.2	CDKN1B
3	A3	27	67.3488	802244	36965.1	CDKN1B
3	A3	28	67.6314	790858	36665.1	CDKN1B
3	A3	29	67.9141	780293	36346.1	CDKN1B
3	A3	30	68.1967	770111	36010.5	CDKN1B
3	A3	31	68.4793	757678	35674.3	CDKN1B
3	A3	32	68.7619	747915	35363.2	CDKN1B
3	A3	33	69.0445	738217	35100.9	CDKN1B
3	A3	34	69.3271	728531	34894.8	CDKN1B
3	A3	35	69.6097	718411	34731.6	CDKN1B
3	A3	36	69.8923	707748	34583.7	CDKN1B
3	A3	37	70.175	697317	34422	CDKN1B
3	A3	38	70.4576	688116	34227.3	CDKN1B
3	A3	39	70.7402	677982	33996.1	CDKN1B
3	A3	40	71.0228	666788	33739.6	CDKN1B
3	A3	41	71.3054	658033	33477.2	CDKN1B
3	A3	42	71.588	647776	33225.2	CDKN1B
3	A3	43	71.8706	639169	32986.2	CDKN1B
3	A3	44	72.1533	629320	32745.7	CDKN1B
3	A3	45	72.4359	619740	32452.1	CDKN1B
3	A3	46	72.7185	610251	32099.6	CDKN1B
3	A3	47	73.0011	600126	31668	CDKN1B
3	A3	48	73.2837	591290	31145.2	CDKN1B
3	A3	49	73.5663	582866	30521.3	CDKN1B
3	A3	50	73.8489	572655	29785.2	CDKN1B
3	A3	51	74.1315	564512	28928.3	CDKN1B
3	A3	52	74.4142	555613	27960.5	CDKN1B
3	A3	53	74.6968	546788	26932.1	CDKN1B
3	A3	54	74.9794	540556	25952.5	CDKN1B
3	A3	55	75.262	531853	25190.9	CDKN1B
3	A3	56	75.5446	524942	24847.4	CDKN1B
3	A3	57	75.8272	517942	25092.2	CDKN1B
3	A3	58	76.1098	518056	26000.9	CDKN1B
3	A3	59	76.3924	507964	27522.8	CDKN1B
3	A3	60	76.6751	499261	29509.6	CDKN1B
3	A3	61	76.9577	490340	31800.5	CDKN1B
3	A3	62	77.2403	478806	34178.2	CDKN1B
3	A3	63	77.5229	469759	36759.9	CDKN1B
3	A3	64	77.8055	459453	39881.7	CDKN1B
3	A3	65	78.0881	448272	43948.4	CDKN1B
3	A3	66	78.3707	435770	49466	CDKN1B
3	A3	67	78.6534	424289	56941.1	CDKN1B
3	A3	68	78.936	409412	66714.6	CDKN1B
3	A3	69	79.2186	391897	78727.4	CDKN1B
3	A3	70	79.5012	372507	92277.9	CDKN1B
3	A3	71	79.7838	343298	105884	CDKN1B
3	A3	72	80.0664	305063	117397	CDKN1B
3	A3	73	80.349	257007	124434	CDKN1B
3	A3	74	80.6316	195717	125066	CDKN1B
3	A3	75	80.9143	132125	118498	CDKN1B
3	A3	76	81.1969	86764.4	105444	CDKN1B
3	A3	77	81.4795	60664.2	87960.5	CDKN1B
3	A3	78	81.7621	50880.7	68816.3	CDKN1B
3	A3	79	82.0447	46364.7	50658.7	CDKN1B
3	A3	80	82.3273	43890.1	35353.6	CDKN1B
3	A3	81	82.6099	43000.1	22816.8	CDKN1B
3	A3	82	82.8925	41061.8	13954.2	CDKN1B
3	A3	83	83.1752	40776.6	8312.99	CDKN1B
3	A3	84	83.4578	41048.5	4981.18	CDKN1B
3	A3	85	83.7404	39251.2	3133.39	CDKN1B
3	A3	86	84.023	39061.5	2154.5	CDKN1B
3	A3	87	84.3056	39238.1	1645.94	CDKN1B
3	A3	88	84.5882	38581.4	1377.31	CDKN1B
3	A3	89	84.8708	37429.8	1229.18	CDKN1B
3	A3	90	85.1535	37295.5	1146.58	CDKN1B
3	A3	91	85.4361	37615.9	1105.88	CDKN1B
3	A3	92	85.7187	36830.7	1092.72	CDKN1B
3	A3	93	86.0013	36068.7	1089.71	CDKN1B
3	A3	94	86.2839	36225.2	1075.03	CDKN1B
3	A3	95	86.5665	34958.7	1029.98	CDKN1B
3	A3	96	86.8491	33946.4	948.916	CDKN1B
3	A3	97	87.1317	35005.1	843.156	CDKN1B
3	A3	98	87.4144	33773	734.773	CDKN1B
3	A3	99	87.697	35064.4	644.912	CDKN1B
3	A3	100	87.9796	33495.6	585.25	CDKN1B
3	A3	101	88.2622	32743.9	557.383	CDKN1B
3	A3	102	88.5448	33775.7	556.996	CDKN1B
3	A3	103	88.8274	33549.6	576.883	CDKN1B
3	A3	104	89.11	32572.4	607.441	CDKN1B
3	A3	105	89.3926	32151.4	637.936	CDKN1B
3	A3	106	89.6753	32435.9	661.209	CDKN1B
3	A3	107	89.9579	31416	679.633	CDKN1B
3	A3	108	90.2405	31915.6	707.209	CDKN1B
3	A3	109	90.5231	30760.5	764.691	CDKN1B
3	A3	110	90.8057	31378.3	868.883	CDKN1B
3	A3	111	91.0883	30654.7	1021.45	CDKN1B
3	A3	112	91.3709	30845.7	1204.17	CDKN1B
3	A3	113	91.6535	29488.1	1384.91	CDKN1B
3	A3	114	91.9362	27330.4	1531.67	CDKN1B
3	A3	115	92.2188	28912.4	1625.41	CDKN1B
3	A3	116	92.5014	27658.8	1662.71	CDKN1B
3	A3	117	92.784	27220.2	1649.1	CDKN1B
3	A3	118	93.0666	25850	1592.28	CDKN1B
3	A3	119	93.3492	25521.6	1502.99	CDKN1B
3	A3	120	93.6318	24935.4	1400.66	CDKN1B
3	A3	121	93.9145	25389.8	1314.15	CDKN1B
3	A3	122	94.1971	24986.1	1272.13	CDKN1B
3	A3	123	94.4797	23737.7	1288.77	CDKN1B
3	A3	124	94.7623	24556.4	1356.31	CDKN1B
4	A4	1	60.0009	1.03183e+06	39139.3	CDKN1B
4	A4	2	60.2835	1.02814e+06	39241.5	CDKN1B
4	A4	3	60.5661	1.01988e+06	39426.6	CDKN1B
4	A4	4	60.8487	1.01097e+06	39618.1	CDKN1B
4	A4	5	61.1314	1.00036e+06	39751.5	CDKN1B
4	A4	6	61.414	989694	39800.6	CDKN1B
4	A4	7	61.6966	977979	39776.6	CDKN1B
4	A4	8	61.9792	966010	39705.5	CDKN1B
4	A4	9	62.2618	955380	39603.1	CDKN1B
4	A4	10	62.5444	943313	39464.7	CDKN1B
4	A4	11	62.827	931869	39272.3	CDKN1B
4	A4	12	63.1096	919624	39012.5	CDKN1B
4	A4	13	63.3923	908724	38691.7	CDKN1B
4	A4	14	63.6749	895260	38337.7	CDKN1B
4	A4	15	63.9575	884753	37987.1	CDKN1B
4	A4	16	64.2401	872684	37667.2	CDKN1B
4	A4	17	64.5227	862124	37382.7	CDKN1B
4	A4	18	64.8053	851453	37118.9	CDKN1B
4	A4	19	65.0879	839704	36855.9	CDKN1B
4	A4	20	65.3705	827558	36583.5	CDKN1B
4	A4	21	65.6532	817441	36306	CDKN1B
4	A4	22	65.9358	806635	36035.4	CDKN1B
4	A4	23	66.2184	796157	35781.2	CDKN1B
4	A4	24	66.501	785303	35543.9	CDKN1B
4	A4	25	66.7836	775551	35318.1	CDKN1B
4	A4	26	67.0662	764607	35096.3	CDKN1B
4	A4	27	67.3488	753241	34872.5	CDKN1B
4	A4	28	67.6314	744078	34640.8	CDKN1B
4	A4	29	67.9141	733678	34392.9	CDKN1B
4	A4	30	68.1967	723962	34121.5	CDKN1B
4	A4	31	68.4793	711891	33824.4	CDKN1B
4	A4	32	68.7619	703182	33509.3	CDKN1B
4	A4	33	69.0445	692850	33191.4	CDKN1B
4	A4	34	69.3271	683846	32887.1	CDKN1B
4	A4	35	69.6097	672353	32608.1	CDKN1B
4	A4	36	69.8923	664977	32357.4	CDKN1B
4	A4	37	70.175	654204	32131.7	CDKN1B
4	A4	38	70.4576	644658	31926	CDKN1B
4	A4	39	70.7402	635986	31736.7	CDKN1B
4	A4	40	71.0228	625220	31560	CDKN1B
4	A4	41	71.3054	616348	31386.1	CDKN1B
4	A4	42	71.588	608484	31198.6	CDKN1B
4	A4	43	71.8706	598060	30980.1	CDKN1B
4	A4	44	72.1533	589097	30724.8	CDKN1B
4	A4	45	72.4359	578133	30448	CDKN1B
4	A4	46	72.7185	570680	30187.8	CDKN1B
4	A4	47	73.0011	562479	29963.4	CDKN1B
4	A4	48	73.2837	552940	29787.3	CDKN1B
4	A4	49	73.5663	544636	29652.9	CDKN1B
4	A4	50	73.8489	534399	29543.8	CDKN1B
4	A4	51	74.1315	526476	29445.7	CDKN1B
4	A4	52	74.4142	517291	29353.1	CDKN1B
4	A4	53	74.6968	508637	29266.3	CDKN1B
4	A4	54	74.9794	500000	29185.9	CDKN1B
4	A4	55	75.262	491400	29110.4	CDKN1B
4	A4	56	75.5446	483359	29040.9	CDKN1B
4	A4	57	75.8272	472981	28988.7	CDKN1B
4	A4	58	76.1098	466273	28984.4	CDKN1B
4	A4	59	76.3924	456189	29080.2	CDKN1B
4	A4	60	76.6751	449138	29350.4	CDKN1B
4	A4	61	76.9577	440454	29890.3	CDKN1B
4	A4	62	77.2403	430962	30834.1	CDKN1B
4	A4	63	77.5229	423674	32366.8	CDKN1B
4	A4	64	77.8055	414126	34691.2	CDKN1B
4	A4	65	78.0881	404924	38104.7	CDKN1B
4	A4	66	78.3707	394912	42983	CDKN1B
4	A4	67	78.6534	383598	49744.1	CDKN1B
4	A4	68	78.936	370900	58736.4	CDKN1B
4	A4	69	79.2186	356444	70036.1	CDKN1B
4	A4	70	79.5012	338502	83185.6	CDKN1B
4	A4	71	79.7838	317257	96982	CDKN1B
4	A4	72	80.0664	286860	109471	CDKN1B
4	A4	73	80.349	244861	118272	CDKN1B
4	A4	74	80.6316	192024	121214	CDKN1B
4	A4	75	80.9143	133554	117073	CDKN1B
4	A4	76	81.1969	86401.1	106079	CDKN1B
4	A4	77	81.4795	57857.9	89914.9	CDKN1B
4	A4	78	81.7621	45698.2	71203.2	CDKN1B
4	A4	79	82.0447	40411.1	52690.1	CDKN1B
4	A4	80	82.3273	35947.9	36510	CDKN1B
4	A4	81	82.6099	34925.3	24018.3	CDKN1B
4	A4	82	82.8925	34102.4	15238.2	CDKN1B
4	A4	83	83.1752	33605	9479.51	CDKN1B
4	A4	84	83.4578	32392.6	5970.93	CDKN1B
4	A4	85	83.7404	31820	3950.27	CDKN1B
4	A4	86	84.023	30227.5	2819.32	CDKN1B
4	A4	87	84.3056	30964.8	2180.04	CDKN1B
4	A4	88	84.5882	29993.4	1801.26	CDKN1B
4	A4	89	84.8708	29842.4	1563.18	CDKN1B
4	A4	90	85.1535	29007.3	1408.86	CDKN1B
4	A4	91	85.4361	28798.5	1312.16	CDKN1B
4	A4	92	85.7187	28983.2	1259.5	CDKN1B
4	A4	93	86.0013	27930.6	1239.59	CDKN1B
4	A4	94	86.2839	27895.4	1238.25	CDKN1B
4	A4	95	86.5665	27468.9	1238.2	CDKN1B
4	A4	96	86.8491	26640.2	1223.31	CDKN1B
4	A4	97	87.1317	26097.6	1184.51	CDKN1B
4	A4	98	87.4144	26402.4	1123.24	CDKN1B
4	A4	99	87.697	25801.8	1049.87	CDKN1B
4	A4	100	87.9796	25543.7	978.076	CDKN1B
4	A4	101	88.2622	25067	918.326	CDKN1B
4	A4	102	88.5448	25560.5	873.873	CDKN1B
4	A4	103	88.8274	24853.5	840.842	CDKN1B
4	A4	104	89.11	24135.4	812.209	CDKN1B
4	A4	105	89.3926	24422.3	783.912	CDKN1B
4	A4	106	89.6753	24392.4	760.033	CDKN1B
4	A4	107	89.9579	23416	754.066	CDKN1B
4	A4	108	90.2405	23534.4	784.492	CDKN1B
4	A4	109	90.5231	24360.2	865.779	CDKN1B
4	A4	110	90.8057	22973.5	999.195	CDKN1B
4	A4	111	91.0883	23229.6	1169.19	CDKN1B
4	A4	112	91.3709	22249.5	1348.18	CDKN1B
4	A4	113	91.6535	21392.8	1507.14	CDKN1B
4	A4	114	91.9362	21320.5	1625.26	CDKN1B
4	A4	115	92.2188	20749.4	1693.58	CDKN1B
4	A4	116	92.5014	19957.6	1712.81	CDKN1B
4	A4	117	92.784	19392.1	1689.61	CDKN1B
4	A4	118	93.0666	18783.1	1635.03	CDKN1B
4	A4	119	93.3492	18624.3	1564.6	CDKN1B
4	A4	120	93.6318	18186.8	1497.38	CDKN1B
4	A4	121	93.9145	17753	1452.05	CDKN1B
4	A4	122	94.1971	17415.8	1441.29	CDKN1B
4	A4	123	94.4797	17238	1467.47	CDKN1B
4	A4	124	94.7623	16898.3	1522.21	CDKN1B
5	A5	1	60.001	71078.2	3807.48	CDKN1B
5	A5	2	60.2833	72473.3	3719.22	CDKN1B
5	A5	3	60.5657	70540.2	3653.2	CDKN1B
5	A5	4	60.848	70028.2	3611.85	CDKN1B
5	A5	5	61.1303	69160.7	3590.61	CDKN1B
5	A5	6	61.4127	67738.8	3575.57	CDKN1B
5	A5	7	61.695	68241.2	3545.71	CDKN1B
5	A5	8	61.9773	66820.8	3480.02	CDKN1B
5	A5	9	62.2596	65246.1	3366.48	CDKN1B
5	A5	10	62.542	64274.3	3207.78	CDKN1B
5	A5	11	62.8243	63000.1	3021.49	CDKN1B
5	A5	12	63.1066	63347.4	2835.76	CDKN1B
5	A5	13	63.389	61412.4	2681.55	CDKN1B
5	A5	14	63.6713	60761.6	2582.29	CDKN1B
5	A5	15	63.9536	60318	2543.18	CDKN1B
5	A5	16	64.236	59980.4	2545.53	CDKN1B
5	A5	17	64.5183	59808.2	2551.95	CDKN1B
5	A5	18	64.8006	58555.8	2522.72	CDKN1B
5	A5	19	65.0829	57815	2435.43	CDKN1B
5	A5	20	65.3653	56522.5	2296.37	CDKN1B
5	A5	21	65.6476	56077.7	2136.24	CDKN1B
5	A5	22	65.9299	55126.4	1992.58	CDKN1B
5	A5	23	66.2123	54883	1889.7	CDKN1B
5	A5	24	66.4946	55264.2	1828.8	CDKN1B
5	A5	25	66.7769	54875.6	1793.09	CDKN1B
5	A5	26	67.0593	53533	1762.77	CDKN1B
5	A5	27	67.3416	52510	1728.1	CDKN1B
5	A5	28	67.6239	53474	1692.26	CDKN1B
5	A5	29	67.9062	51875.1	1663.99	CDKN1B
5	A5	30	68.1886	51932.1	1647.52	CDKN1B
5	A5	31	68.4709	51497	1637.81	CDKN1B
5	A5	32	68.7532	51448.8	1624.49	CDKN1B
5	A5	33	69.0356	50745.3	1600.67	CDKN1B
5	A5	34	69.3179	49718.3	1568.74	CDKN1B
5	A5	35	69.6002	48924.3	1537.62	CDKN1B
5	A5	36	69.8826	50074.8	1513.41	CDKN1B
5	A5	37	70.1649	48749.7	1491.68	CDKN1B
5	A5	38	70.4472	48922.9	1458.66	CDKN1B
5	A5	39	70.7296	48172	1401.06	CDKN1B
5	A5	40	71.0119	47058.4	1316.71	CDKN1B
5	A5	41	71.2942	47184.4	1218.02	CDKN1B
5	A5	42	71.5765	47183.5	1126.12	CDKN1B
5	A5	43	71.8589	46177.9	1060.43	CDKN1B
5	A5	44	72.1412	46938.2	1028.81	CDKN1B
5	A5	45	72.4235	46271.7	1032.25	CDKN1B
5	A5	46	72.7059	45999.9	1054.03	CDKN1B
5	A5	47	72.9882	45451.6	1078.87	CDKN1B
5	A5	48	73.2705	45858	1092.73	CDKN1B
5	A5	49	73.5529	44947.8	1088.15	CDKN1B
5	A5	50	73.8352	44618.6	1066.13	CDKN1B
5	A5	51	74.1175	43940.4	1034.58	CDKN1B
5	A5	52	74.3998	44827	985.911	CDKN1B
5	A5	53	74.6822	43721.3	950.349	CDKN1B
5	A5	54	74.9645	43350.7	932.261	CDKN1B
5	A5	55	75.2468	43806.8	924.695	CDKN1B
5	A5	56	75.5292	43338.2	915.311	CDKN1B
5	A5	57	75.8115	42620.9	892.926	CDKN1B
5	A5	58	76.0938	42591.7	852.655	CDKN1B
5	A5	59	76.3762	42288.9	797.701	CDKN1B
5	A5	60	76.6585	42257.5	738.348	CDKN1B
5	A5	61	76.9408	42037.8	690.106	CDKN1B
5	A5	62	77.2232	41591.4	670.881	CDKN1B
5	A5	63	77.5055	40982	695.168	CDKN1B
5	A5	64	77.7878	42067.9	765.034	CDKN1B
5	A5	65	78.0701	40935	863.183	CDKN1B
5	A5	66	78.3525	41570.2	954.98	CDKN1B
5	A5	67	78.6348	40554.2	1001.56	CDKN1B
5	A5	68	78.9171	39625.1	976.211	CDKN1B
5	A5	69	79.1995	39584.7	873.455	CDKN1B
5	A5	70	79.4818	40430.7	707.091	CDKN1B
5	A5	71	79.7641	39011.8	502.96	CDKN1B
5	A5	72	80.0465	39472.8	294.418	CDKN1B
5	A5	73	80.3288	38795.3	120.719	CDKN1B
5	A5	74	80.6111	38704.4	22.2587	CDKN1B
5	A5	75	80.8934	39614.3	28.4329	CDKN1B
5	A5	76	81.1758	39425.5	142.958	CDKN1B
5	A5	77	81.4581	38930.8	337.44	CDKN1B
5	A5	78	81.7404	39023.2	560.03	CDKN1B
5	A5	79	82.0228	39107.6	756.241	CDKN1B
5	A5	80	82.3051	37604.8	890.265	CDKN1B
5	A5	81	82.5874	37903	954.562	CDKN1B
5	A5	82	82.8698	37365.7	963.322	CDKN1B
5	A5	83	83.1521	37694.8	936.08	CDKN1B
5	A5	84	83.4344	37626	883.486	CDKN1B
5	A5	85	83.7168	36574.3	803.657	CDKN1B
5	A5	86	83.9991	36006.1	689.376	CDKN1B
5	A5	87	84.2814	37313.3	539.049	CDKN1B
5	A5	88	84.5637	35709.2	364.505	CDKN1B
5	A5	89	84.8461	35890.7	191.527	CDKN1B
5	A5	90	85.1284	35933.4	52.0124	CDKN1B
5	A5	91	85.4107	35619.8	-30.5486	CDKN1B
5	A5	92	85.6931	36692.9	-55.9979	CDKN1B
5	A5	93	85.9754	35680.3	-53.5347	CDKN1B
5	A5	94	86.2577	35777.1	-71.2584	CDKN1B
5	A5	95	86.5401	35420.8	-151.212	CDKN1B
5	A5	96	86.8224	34930.5	-302.735	CDKN1B
5	A5	97	87.1047	35039	-491.205	CDKN1B
5	A5	98	87.387	35033.4	-651.325	CDKN1B
5	A5	99	87.6694	36748.5	-718.583	CDKN1B
5	A5	100	87.9517	35460.4	-659.464	CDKN1B
5	A5	101	88.234	35902.3	-482.514	CDKN1B
5	A5	102	88.5164	35451	-227.251	CDKN1B
5	A5	103	88.7987	35709.9	56.4398	CDKN1B
5	A5	104	89.081	34959.1	323.416	CDKN1B
5	A5	105	89.3634	35595.7	538.531	CDKN1B
5	A5	106	89.6457	34727.2	679.454	CDKN1B
5	A5	107	89.928	34235.8	744.79	CDKN1B
5	A5	108	90.2103	33788.4	765.282	CDKN1B
5	A5	109	90.4927	33940.7	806.214	CDKN1B
5	A5	110	90.775	34252.7	950.792	CDKN1B
5	A5	111	91.0573	33539.8	1175.93	CDKN1B
5	A5	112	91.3397	34091.8	1484.48	CDKN1B
5	A5	113	91.622	33655.6	1876.92	CDKN1B
5	A5	114	91.9043	31961	2289	CDKN1B
5	A5	115	92.1867	31045.8	2647.04	CDKN1B
5	A5	116	92.469	29500.2	2895.48	CDKN1B
5	A5	117	92.7513	29513.1	3015.46	CDKN1B
5	A5	118	93.0336	28036.8	3027.81	CDKN1B
5	A5	119	93.316	27168	2982.05	CDKN1B
5	A5	120	93.5983	27068.1	2938.05	CDKN1B
5	A5	121	93.8806	26145.2	2947.07	CDKN1B
5	A5	122	94.163	26197.4	3037.15	CDKN1B
5	A5	123	94.4453	24145.2	3207.46	CDKN1B
5	A5	124	94.7276	24438.1	3433.41	CDKN1B
6	A6	1	60.001	968675	31428	MCM3
6	A6	2	60.2833	967280	31623.6	MCM3
6	A6	3	60.5657	960863	31902.7	MCM3
6	A6	4	60.848	954051	32188.9	MCM3
6	A6	5	61.1303	944240	32409.1	MCM3
6	A6	6	61.4127	936772	32526.4	MCM3
6	A6	7	61.695	927064	32549.4	MCM3
6	A6	8	61.9773	916178	32517.7	MCM3
6	A6	9	62.2596	906766	32471.2	MCM3
6	A6	10	62.542	898538	32428.1	MCM3
6	A6	11	62.8243	889310	32378.8	MCM3
6	A6	12	63.1066	878357	32298.9	MCM3
6	A6	13	63.389	869996	32168.1	MCM3
6	A6	14	63.6713	858841	31982.4	MCM3
6	A6	15	63.9536	849320	31755.1	MCM3
6	A6	16	64.236	839400	31507.3	MCM3
6	A6	17	64.5183	831256	31258.8	MCM3
6	A6	18	64.8006	820547	31022.9	MCM3
6	A6	19	65.0829	811340	30807.1	MCM3
6	A6	20	65.3653	802337	30615.6	MCM3
6	A6	21	65.6476	794210	30450.5	MCM3
6	A6	22	65.9299	783491	30311.7	MCM3
6	A6	23	66.2123	775885	30195.6	MCM3
6	A6	24	66.4946	766522	30094.8	MCM3
6	A6	25	66.7769	758438	29999.5	MCM3
6	A6	26	67.0593	749152	29899.6	MCM3
6	A6	27	67.3416	739672	29788.4	MCM3
6	A6	28	67.6239	731321	29663.3	MCM3
6	A6	29	67.9062	723507	29526.5	MCM3
6	A6	30	68.1886	713529	29385.9	MCM3
6	A6	31	68.4709	705176	29254.8	MCM3
6	A6	32	68.7532	696344	29148.5	MCM3
6	A6	33	69.0356	688220	29076.7	MCM3
6	A6	34	69.3179	680107	29037.6	MCM3
6	A6	35	69.6002	670883	29015.2	MCM3
6	A6	36	69.8826	663602	28985.1	MCM3
6	A6	37	70.1649	653931	28923.9	MCM3
6	A6	38	70.4472	645209	28819.7	MCM3
6	A6	39	70.7296	637717	28677.1	MCM3
6	A6	40	71.0119	628468	28515.4	MCM3
6	A6	41	71.2942	619738	28361.3	MCM3
6	A6	42	71.5765	612535	28237	MCM3
6	A6	43	71.8589	603403	28151.1	MCM3
6	A6	44	72.1412	596939	28096.8	MCM3
6	A6	45	72.4235	587497	28054.6	MCM3
6	A6	46	72.7059	579203	28008.7	MCM3
6	A6	47	72.9882	570612	27946.3	MCM3
6	A6	48	73.2705	563827	27859.5	MCM3
6	A6	49	73.5529	554496	27745.2	MCM3
6	A6	50	73.8352	546719	27607.9	MCM3
6	A6	51	74.1175	537572	27466.5	MCM3
6	A6	52	74.3998	530354	27362.2	MCM3
6	A6	53	74.6822	521228	27363	MCM3
6	A6	54	74.9645	515090	27570	MCM3
6	A6	55	75.2468	506243	28129.6	MCM3
6	A6	56	75.5292	499465	29187.3	MCM3
6	A6	57	75.8115	489983	31119.2	MCM3
6	A6	58	76.0938	483049	34416.2	MCM3
6	A6	59	76.3762	474349	39728.6	MCM3
6	A6	60	76.6585	465197	47789.5	MCM3
6	A6	61	76.9408	455966	59219.3	MCM3
6	A6	62	77.2232	442348	74202.9	MCM3
6	A6	63	77.5055	426053	92104.5	MCM3
6	A6	64	77.7878	403429	111186	MCM3
6	A6	65	78.0701	369935	128647	MCM3
6	A6	66	78.3525	315929	141148	MCM3
6	A6	67	78.6348	241938	145742	MCM3
6	A6	68	78.9171	162129	140885	MCM3
6	A6	69	79.1995	96771.1	127068	MCM3
6	A6	70	79.4818	58483.3	106726	MCM3
6	A6	71	79.7641	43018.6	83438.7	MCM3
6	A6	72	80.0465	38468.2	60807.7	MCM3
6	A6	73	80.3288	36979.7	41494.4	MCM3
6	A6	74	80.6111	36481.7	26658.7	MCM3
6	A6	75	80.8934	35630.4	15633.1	MCM3
6	A6	76	81.1758	35216.2	8754.25	MCM3
6	A6	77	81.4581	34636.6	4831.9	MCM3
6	A6	78	81.7404	34753.7	2772.57	MCM3
6	A6	79	82.0228	33562.8	1772.2	MCM3
6	A6	80	82.3051	32980.6	1331.97	MCM3
6	A6	81	82.5874	33124	1181.82	MCM3
6	A6	82	82.8698	33623.9	1183.97	MCM3
6	A6	83	83.1521	32574.2	1258.98	MCM3
6	A6	84	83.4344	32597.2	1349.02	MCM3
6	A6	85	83.7168	31100.1	1411.34	MCM3
6	A6	86	83.9991	30480.4	1425.57	MCM3
6	A6	87	84.2814	30507.9	1397.57	MCM3
6	A6	88	84.5637	29235.2	1351.64	MCM3
6	A6	89	84.8461	29703.1	1313.64	MCM3
6	A6	90	85.1284	28911.8	1294.74	MCM3
6	A6	91	85.4107	29296.1	1285.85	MCM3
6	A6	92	85.6931	28280.1	1265.73	MCM3
6	A6	93	85.9754	27193.6	1216.68	MCM3
6	A6	94	86.2577	26186.2	1136.53	MCM3
6	A6	95	86.5401	27057.7	1038.8	MCM3
6	A6	96	86.8224	26531.7	943.09	MCM3
6	A6	97	87.1047	25308.2	864.006	MCM3
6	A6	98	87.387	25706.7	806.146	MCM3
6	A6	99	87.6694	25328.9	765.676	MCM3
6	A6	100	87.9517	25152.7	734.744	MCM3
6	A6	101	88.234	24849.9	705.596	MCM3
6	A6	102	88.5164	23968.2	673.727	MCM3
6	A6	103	88.7987	24128.7	639.645	MCM3
6	A6	104	89.081	24196.9	607.852	MCM3
6	A6	105	89.3634	23321.7	582.994	MCM3
6	A6	106	89.6457	23584.1	565.777	MCM3
6	A6	107	89.928	23633.5	552.807	MCM3
6	A6	108	90.2103	22313.8	541.795	MCM3
6	A6	109	90.4927	22773.4	538.557	MCM3
6	A6	110	90.775	22000.3	559.377	MCM3
6	A6	111	91.0573	22690	624.773	MCM3
6	A6	112	91.3397	22221.3	747.697	MCM3
6	A6	113	91.622	22212.4	924.219	MCM3
6	A6	114	91.9043	20929	1133.14	MCM3
6	A6	115	92.1867	20308.7	1343.46	MCM3
6	A6	116	92.469	20406.2	1523.5	MCM3
6	A6	117	92.7513	19442.9	1647.16	MCM3
6	A6	118	93.0336	18526	1698.42	MCM3
6	A6	119	93.316	17539.6	1677.02	MCM3
6	A6	120	93.5983	16793	1603.68	MCM3
6	A6	121	93.8806	17324.2	1518.26	MCM3
6	A6	122	94.163	16774.5	1466.73	MCM3
6	A6	123	94.4453	16377.7	1481.89	MCM3
6	A6	124	94.7276	16526.5	1569.45	MCM3
7	A7	1	60.0007	1.04909e+06	33937.3	MCM3
7	A7	2	60.2832	1.04582e+06	34066.7	MCM3
7	A7	3	60.5658	1.03932e+06	34317.2	MCM3
7	A7	4	60.8483	1.03239e+06	34643.1	MCM3
7	A7	5	61.1309	1.02319e+06	34976.7	MCM3
7	A7	6	61.4134	1.01358e+06	35253.5	MCM3
7	A7	7	61.696	1.00392e+06	35432.5	MCM3
7	A7	8	61.9785	992424	35499.7	MCM3
7	A7	9	62.261	981203	35463.2	MCM3
7	A7	10	62.5436	970601	35341.5	MCM3
7	A7	11	62.8261	960429	35156.4	MCM3
7	A7	12	63.1087	949887	34930.8	MCM3
7	A7	13	63.3912	937381	34688.6	MCM3
7	A7	14	63.6738	928525	34453.6	MCM3
7	A7	15	63.9563	916775	34245.4	MCM3
7	A7	16	64.2388	906442	34072.2	MCM3
7	A7	17	64.5214	896973	33930.3	MCM3
7	A7	18	64.8039	885607	33807	MCM3
7	A7	19	65.0865	876434	33687.9	MCM3
7	A7	20	65.369	864982	33561.5	MCM3
7	A7	21	65.6516	854260	33418.7	MCM3
7	A7	22	65.9341	846213	33250.2	MCM3
7	A7	23	66.2167	834960	33047.2	MCM3
7	A7	24	66.4992	825654	32807.5	MCM3
7	A7	25	66.7817	815074	32542.5	MCM3
7	A7	26	67.0643	804563	32278.7	MCM3
7	A7	27	67.3468	796476	32050.5	MCM3
7	A7	28	67.6294	786078	31887	MCM3
7	A7	29	67.9119	777450	31799.7	MCM3
7	A7	30	68.1945	767446	31776	MCM3
7	A7	31	68.477	759004	31781.9	MCM3
7	A7	32	68.7595	748741	31773.6	MCM3
7	A7	33	69.0421	739851	31714	MCM3
7	A7	34	69.3246	729906	31590.4	MCM3
7	A7	35	69.6072	719343	31419.6	MCM3
7	A7	36	69.8897	710806	31238.7	MCM3
7	A7	37	70.1723	700781	31082.9	MCM3
7	A7	38	70.4548	693800	30966	MCM3
7	A7	39	70.7373	684960	30875	MCM3
7	A7	40	71.0199	673453	30783.3	MCM3
7	A7	41	71.3024	665172	30669.8	MCM3
7	A7	42	71.585	655724	30530.6	MCM3
7	A7	43	71.8675	647636	30377.8	MCM3
7	A7	44	72.1501	637716	30205.1	MCM3
7	A7	45	72.4326	629366	30052.4	MCM3
7	A7	46	72.7151	621341	29929.7	MCM3
7	A7	47	72.9977	611446	29838.6	MCM3
7	A7	48	73.2802	602611	29776.8	MCM3
7	A7	49	73.5628	594736	29743	MCM3
7	A7	50	73.8453	585330	29740.2	MCM3
7	A7	51	74.1279	576225	29782.5	MCM3
7	A7	52	74.4104	567207	29903.8	MCM3
7	A7	53	74.6929	559175	30173.1	MCM3
7	A7	54	74.9755	550091	30662.8	MCM3
7	A7	55	75.258	540959	31540.7	MCM3
7	A7	56	75.5406	533254	33140.2	MCM3
7	A7	57	75.8231	522762	35925.7	MCM3
7	A7	58	76.1057	514575	40536.9	MCM3
7	A7	59	76.3882	504722	47735.5	MCM3
7	A7	60	76.6708	494138	58239.1	MCM3
7	A7	61	76.9533	482185	72418.2	MCM3
7	A7	62	77.2358	463647	89899.1	MCM3
7	A7	63	77.5184	441050	109220	MCM3
7	A7	64	77.8009	406293	127759	MCM3
7	A7	65	78.0835	353180	142143	MCM3
7	A7	66	78.366	272337	149119	MCM3
7	A7	67	78.6486	181299	146642	MCM3
7	A7	68	78.9311	106071	134671	MCM3
7	A7	69	79.2136	60121.6	115272	MCM3
7	A7	70	79.4962	40740.5	91949.5	MCM3
7	A7	71	79.7787	35527	68502.2	MCM3
7	A7	72	80.0613	34227.8	47949.8	MCM3
7	A7	73	80.3438	33390.7	31935.5	MCM3
7	A7	74	80.6264	32430.8	18998.2	MCM3
7	A7	75	80.9089	33073.2	10641.8	MCM3
7	A7	76	81.1915	31702.4	5859.3	MCM3
7	A7	77	81.474	31649.3	3384.84	MCM3
7	A7	78	81.7565	30763	2236.15	MCM3
7	A7	79	82.0391	31412.1	1766.25	MCM3
7	A7	80	82.3216	29566.2	1600.61	MCM3
7	A7	81	82.6042	29839.6	1544.65	MCM3
7	A7	82	82.8867	28866.2	1507.6	MCM3
7	A7	83	83.1693	28071.8	1453.93	MCM3
7	A7	84	83.4518	28371	1377.28	MCM3
7	A7	85	83.7343	27346.7	1286.82	MCM3
7	A7	86	84.0169	26355.7	1198.54	MCM3
7	A7	87	84.2994	27065.4	1127.02	MCM3
7	A7	88	84.582	26354	1077.38	MCM3
7	A7	89	84.8645	26069	1040.81	MCM3
7	A7	90	85.147	26062.7	997.646	MCM3
7	A7	91	85.4296	24569	928.232	MCM3
7	A7	92	85.7121	25313.8	825.896	MCM3
7	A7	93	85.9947	23192.1	703.152	MCM3
7	A7	94	86.2772	24413	585.795	MCM3
7	A7	95	86.5598	24712.7	498.004	MCM3
7	A7	96	86.8423	23559.3	448.57	MCM3
7	A7	97	87.1249	23881.2	427.9	MCM3
7	A7	98	87.4074	23256	417.742	MCM3
7	A7	99	87.6899	23227	406.066	MCM3
7	A7	100	87.9725	22514.9	396.162	MCM3
7	A7	101	88.255	23005	403.324	MCM3
7	A7	102	88.5376	23036.7	441.773	MCM3
7	A7	103	88.8201	23216.2	511.686	MCM3
7	A7	104	89.1027	21661.1	596.396	MCM3
7	A7	105	89.3852	22069.5	672.393	MCM3
7	A7	106	89.6677	21303.6	725.154	MCM3
7	A7	107	89.9503	21144.1	759.814	MCM3
7	A7	108	90.2328	20858.1	799.221	MCM3
7	A7	109	90.5154	21011.9	870.578	MCM3
7	A7	110	90.7979	20517.2	988.906	MCM3
7	A7	111	91.0805	20375.3	1147.23	MCM3
7	A7	112	91.363	19160.7	1319.3	MCM3
7	A7	113	91.6456	19050.8	1472.93	MCM3
7	A7	114	91.9281	17052.1	1584.88	MCM3
7	A7	115	92.2106	17986.8	1647.76	MCM3
7	A7	116	92.4932	17435.1	1665.38	MCM3
7	A7	117	92.7757	16027.1	1642.92	MCM3
7	A7	118	93.0583	15777.8	1582.26	MCM3
7	A7	119	93.3408	14791.5	1487.13	MCM3
7	A7	120	93.6234	14531.5	1372.19	MCM3
7	A7	121	93.9059	14446.4	1265.37	MCM3
7	A7	122	94.1884	14745.1	1198.13	MCM3
7	A7	123	94.471	13754.6	1189.66	MCM3
7	A7	124	94.7535	13812.3	1236.58	MCM3
8	A8	1	60.0007	1.09763e+06	37987.9	MCM3
8	A8	2	60.2832	1.09521e+06	38165.8	MCM3
8	A8	3	60.5658	1.08647e+06	38384.1	MCM3
8	A8	4	60.8483	1.078e+06	38567.3	MCM3
8	A8	5	61.1309	1.06692e+06	38661.8	MCM3
8	A8	6	61.4134	1.0576e+06	38661.4	MCM3
8	A8	7	61.696	1.04634e+06	38601.2	MCM3
8	A8	8	61.9785	1.0342e+06	38529.3	MCM3
8	A8	9	62.261	1.02324e+06	38474.5	MCM3
8	A8	10	62.5436	1.01359e+06	38432.1	MCM3
8	A8	11	62.8261	1.00189e+06	38372.8	MCM3
8	A8	12	63.1087	990209	38265.1	MCM3
8	A8	13	63.3912	978595	38096	MCM3
8	A8	14	63.6738	966196	37875	MCM3
8	A8	15	63.9563	955943	37625	MCM3
8	A8	16	64.2388	943474	37367	MCM3
8	A8	17	64.5214	933517	37113.7	MCM3
8	A8	18	64.8039	922630	36869	MCM3
8	A8	19	65.0865	909463	36634.2	MCM3
8	A8	20	65.369	899989	36409.4	MCM3
8	A8	21	65.6516	890093	36191.2	MCM3
8	A8	22	65.9341	877674	35971.2	MCM3
8	A8	23	66.2167	868371	35738.1	MCM3
8	A8	24	66.4992	857115	35486.1	MCM3
8	A8	25	66.7817	847960	35222.6	MCM3
8	A8	26	67.0643	836088	34970.6	MCM3
8	A8	27	67.3468	824991	34759.5	MCM3
8	A8	28	67.6294	816631	34608.9	MCM3
8	A8	29	67.9119	807395	34518.1	MCM3
8	A8	30	68.1945	795957	34466.9	MCM3
8	A8	31	68.477	786264	34426.2	MCM3
8	A8	32	68.7595	775062	34369.4	MCM3
8	A8	33	69.0421	765364	34278.1	MCM3
8	A8	34	69.3246	757368	34142.7	MCM3
8	A8	35	69.6072	744700	33964.2	MCM3
8	A8	36	69.8897	735523	33756	MCM3
8	A8	37	70.1723	724947	33539.2	MCM3
8	A8	38	70.4548	716352	33335.3	MCM3
8	A8	39	70.7373	706571	33156.4	MCM3
8	A8	40	71.0199	697116	33003.8	MCM3
8	A8	41	71.3024	685979	32871	MCM3
8	A8	42	71.585	677402	32749.8	MCM3
8	A8	43	71.8675	668202	32633.2	MCM3
8	A8	44	72.1501	658254	32517	MCM3
8	A8	45	72.4326	648907	32397	MCM3
8	A8	46	72.7151	638841	32281.1	MCM3
8	A8	47	72.9977	629925	32176.7	MCM3
8	A8	48	73.2802	620540	32084.6	MCM3
8	A8	49	73.5628	611485	31998	MCM3
8	A8	50	73.8453	601719	31908.8	MCM3
8	A8	51	74.1279	591734	31824.4	MCM3
8	A8	52	74.4104	582059	31788.2	MCM3
8	A8	53	74.6929	573320	31895.1	MCM3
8	A8	54	74.9755	564018	32307	MCM3
8	A8	55	75.258	555518	33242.4	MCM3
8	A8	56	75.5406	546781	35063.5	MCM3
8	A8	57	75.8231	536264	38303.8	MCM3
8	A8	58	76.1057	528006	43678.2	MCM3
8	A8	59	76.3882	516772	52047	MCM3
8	A8	60	76.6708	507327	64247.4	MCM3
8	A8	61	76.9533	493293	80765.2	MCM3
8	A8	62	77.2358	473975	101279	MCM3
8	A8	63	77.5184	450971	124231	MCM3
8	A8	64	77.8009	418126	146675	MCM3
8	A8	65	78.0835	363948	164673	MCM3
8	A8	66	78.366	283182	174265	MCM3
8	A8	67	78.6486	188468	172759	MCM3
8	A8	68	78.9311	105897	159761	MCM3
8	A8	69	79.2136	54277.1	137428	MCM3
8	A8	70	79.4962	30414.6	109788	MCM3
8	A8	71	79.7787	23541.7	81413.1	MCM3
8	A8	72	80.0613	21902	56096.9	MCM3
8	A8	73	80.3438	21027.4	36040.1	MCM3
8	A8	74	80.6264	21365.6	21301.2	MCM3
8	A8	75	80.9089	20198.7	11694.6	MCM3
8	A8	76	81.1915	20030.4	6038.82	MCM3
8	A8	77	81.474	19027.3	2982.34	MCM3
8	A8	78	81.7565	19073.8	1472.03	MCM3
8	A8	79	82.0391	19699.3	825.445	MCM3
8	A8	80	82.3216	18558.3	657.312	MCM3
8	A8	81	82.6042	20021.9	761.947	MCM3
8	A8	82	82.8867	18882.4	1016.61	MCM3
8	A8	83	83.1693	18520.7	1328.74	MCM3
8	A8	84	83.4518	17918	1621.24	MCM3
8	A8	85	83.7343	16493.6	1837.83	MCM3
8	A8	86	84.0169	15356.4	1951.12	MCM3
8	A8	87	84.2994	15673.4	1963.17	MCM3
8	A8	88	84.582	13499	1897.05	MCM3
8	A8	89	84.8645	14187.3	1784.29	MCM3
8	A8	90	85.147	12960.6	1654.12	MCM3
8	A8	91	85.4296	12269.4	1528.28	MCM3
8	A8	92	85.7121	12606.6	1420.92	MCM3
8	A8	93	85.9947	11096.9	1340.33	MCM3
8	A8	94	86.2772	10750.4	1289.1	MCM3
8	A8	95	86.5598	10661.7	1262.14	MCM3
8	A8	96	86.8423	10258.6	1245.61	MCM3
8	A8	97	87.1249	9210.4	1220.74	MCM3
8	A8	98	87.4074	8098.13	1172.55	MCM3
8	A8	99	87.6899	8897.89	1098.08	MCM3
8	A8	100	87.9725	7664.94	1007.86	MCM3
8	A8	101	88.255	7454.83	918.943	MCM3
8	A8	102	88.5376	8057.61	845.055	MCM3
8	A8	103	88.8201	6726.31	791.127	MCM3
8	A8	104	89.1027	6231.13	756.023	MCM3
8	A8	105	89.3852	6513.69	740.383	MCM3
8	A8	106	89.6677	5790.63	754.135	MCM3
8	A8	107	89.9503	6093.46	820.02	MCM3
8	A8	108	90.2328	5160.45	972.064	MCM3
8	A8	109	90.5154	4624.26	1247.76	MCM3
8	A8	110	90.7979	4966.21	1671.65	MCM3
8	A8	111	91.0805	4175.34	2233.06	MCM3
8	A8	112	91.363	4436.54	2869.82	MCM3
8	A8	113	91.6456	1014.36	3474.57	MCM3
8	A8	114	91.9281	-2256.04	3929.19	MCM3
8	A8	115	92.2106	-2702.4	4151.93	MCM3
8	A8	116	92.4932	-4160.78	4129.3	MCM3
8	A8	117	92.7757	-4863.56	3914.19	MCM3
8	A8	118	93.0583	-5942.64	3596.36	MCM3
8	A8	119	93.3408	-7203.48	3267.96	MCM3
8	A8	120	93.6234	-8390.7	3002.62	MCM3
8	A8	121	93.9059	-7984.77	2849.12	MCM3
8	A8	122	94.1884	-9162.92	2829.88	MCM3
8	A8	123	94.471	-9550.81	2938.23	MCM3
8	A8	124	94.7535	-10479.9	3138.76	MCM3
9	A9	1	60.0011	1.02613e+06	33517.8	MCM3
9	A9	2	60.2836	1.02466e+06	33675.3	MCM3
9	A9	3	60.5662	1.01734e+06	33919.9	MCM3
9	A9	4	60.8487	1.00995e+06	34191.5	MCM3
9	A9	5	61.1312	1.00029e+06	34428.9	MCM3
9	A9	6	61.4138	990649	34593.4	MCM3
9	A9	7	61.6963	980654	34676.4	MCM3
9	A9	8	61.9789	970715	34690.6	MCM3
9	A9	9	62.2614	959695	34655.5	MCM3
9	A9	10	62.5439	948173	34584.9	MCM3
9	A9	11	62.8265	939477	34483.1	MCM3
9	A9	12	63.109	929141	34349.4	MCM3
9	A9	13	63.3916	916986	34184.7	MCM3
9	A9	14	63.6741	907258	33996.7	MCM3
9	A9	15	63.9566	896242	33799.9	MCM3
9	A9	16	64.2392	886623	33611	MCM3
9	A9	17	64.5217	875769	33443	MCM3
9	A9	18	64.8042	865308	33301.1	MCM3
9	A9	19	65.0868	855844	33180.6	MCM3
9	A9	20	65.3693	845418	33068.2	MCM3
9	A9	21	65.6519	836017	32947.7	MCM3
9	A9	22	65.9344	825131	32805	MCM3
9	A9	23	66.2169	816052	32633.9	MCM3
9	A9	24	66.4995	805190	32436.3	MCM3
9	A9	25	66.782	796450	32222	MCM3
9	A9	26	67.0645	787059	32005.1	MCM3
9	A9	27	67.3471	776338	31802.1	MCM3
9	A9	28	67.6296	767466	31627.5	MCM3
9	A9	29	67.9122	758162	31489.6	MCM3
9	A9	30	68.1947	749494	31388.7	MCM3
9	A9	31	68.4772	739455	31317.6	MCM3
9	A9	32	68.7598	730253	31264.2	MCM3
9	A9	33	69.0423	720730	31214.6	MCM3
9	A9	34	69.3248	712489	31155	MCM3
9	A9	35	69.6074	702384	31075.2	MCM3
9	A9	36	69.8899	693948	30970.8	MCM3
9	A9	37	70.1725	682985	30845.9	MCM3
9	A9	38	70.455	675766	30709.3	MCM3
9	A9	39	70.7375	665422	30569.9	MCM3
9	A9	40	71.0201	657302	30432.1	MCM3
9	A9	41	71.3026	648160	30294.1	MCM3
9	A9	42	71.5851	639066	30152	MCM3
9	A9	43	71.8677	629688	30004.7	MCM3
9	A9	44	72.1502	622011	29856.5	MCM3
9	A9	45	72.4328	612323	29686.7	MCM3
9	A9	46	72.7153	603694	29540	MCM3
9	A9	47	72.9978	595857	29424.8	MCM3
9	A9	48	73.2804	586698	29340.4	MCM3
9	A9	49	73.5629	578219	29279.9	MCM3
9	A9	50	73.8454	569799	29241	MCM3
9	A9	51	74.128	560207	29239.6	MCM3
9	A9	52	74.4105	551630	29320.6	MCM3
9	A9	53	74.6931	543572	29568.2	MCM3
9	A9	54	74.9756	535045	30068.6	MCM3
9	A9	55	75.2581	526888	30935.8	MCM3
9	A9	56	75.5407	518090	32494.6	MCM3
9	A9	57	75.8232	508839	35160.4	MCM3
9	A9	58	76.1057	500071	39513.2	MCM3
9	A9	59	76.3883	490009	46255.4	MCM3
9	A9	60	76.6708	480456	56057.3	MCM3
9	A9	61	76.9534	467643	69270.7	MCM3
9	A9	62	77.2359	449981	85551.2	MCM3
9	A9	63	77.5184	428654	103530	MCM3
9	A9	64	77.801	394936	120748	MCM3
9	A9	65	78.0835	342159	134041	MCM3
9	A9	66	78.3661	265118	140371	MCM3
9	A9	67	78.6486	177170	137842	MCM3
9	A9	68	78.9311	104709	126448	MCM3
9	A9	69	79.2137	61418.1	108155	MCM3
9	A9	70	79.4962	43541.9	86264.8	MCM3
9	A9	71	79.7787	38551.5	64338.5	MCM3
9	A9	72	80.0613	37429.1	45189.2	MCM3
9	A9	73	80.3438	37688.8	30330.9	MCM3
9	A9	74	80.6264	36288.9	17781.2	MCM3
9	A9	75	80.9089	36467.5	9841.09	MCM3
9	A9	76	81.1914	36053.3	5345.41	MCM3
9	A9	77	81.474	35901.1	3050.44	MCM3
9	A9	78	81.7565	35288.3	1994.49	MCM3
9	A9	79	82.039	34617.2	1551.04	MCM3
9	A9	80	82.3216	33724.6	1370.3	MCM3
9	A9	81	82.6041	33531.9	1285.9	MCM3
9	A9	82	82.8867	33018.4	1230.49	MCM3
9	A9	83	83.1692	33514	1177.62	MCM3
9	A9	84	83.4517	32534.7	1112.89	MCM3
9	A9	85	83.7343	31538.5	1028.3	MCM3
9	A9	86	84.0168	31144.6	926.824	MCM3
9	A9	87	84.2993	31031.5	823.527	MCM3
9	A9	88	84.5819	30766.4	737.215	MCM3
9	A9	89	84.8644	31369.3	677.174	MCM3
9	A9	90	85.1469	30768.7	635.25	MCM3
9	A9	91	85.4295	29898.8	589.627	MCM3
9	A9	92	85.712	29677.7	517.578	MCM3
9	A9	93	85.9946	29485.6	408.713	MCM3
9	A9	94	86.2771	29205.4	271.557	MCM3
9	A9	95	86.5596	29014.4	131.51	MCM3
9	A9	96	86.8422	29377.7	22.3672	MCM3
9	A9	97	87.1247	28711.9	-25.7949	MCM3
9	A9	98	87.4073	29922.1	0.933594	MCM3
9	A9	99	87.6898	29408.2	92.4023	MCM3
9	A9	100	87.9723	29479.8	216.936	MCM3
9	A9	101	88.2549	28096.3	335.643	MCM3
9	A9	102	88.5374	28171.4	421.463	MCM3
9	A9	103	88.8199	27765.4	470.576	MCM3
9	A9	104	89.1025	28146.4	498.699	MCM3
9	A9	105	89.385	28298.8	526.684	MCM3
9	A9	106	89.6676	27602.4	567.998	MCM3
9	A9	107	89.9501	26431.9	627.078	MCM3
9	A9	108	90.2326	26930.9	705.789	MCM3
9	A9	109	90.5152	26913.2	808.211	MCM3
9	A9	110	90.7977	26452.4	937.607	MCM3
9	A9	111	91.0802	25582.6	1089.31	MCM3
9	A9	112	91.3628	25720.5	1248.01	MCM3
9	A9	113	91.6453	24672.7	1393.22	MCM3
9	A9	114	91.9279	22997.3	1508.54	MCM3
9	A9	115	92.2104	24542.8	1586.36	MCM3
9	A9	116	92.4929	22351.6	1624.8	MCM3
9	A9	117	92.7755	23066.4	1621.32	MCM3
9	A9	118	93.058	20764.5	1570.93	MCM3
9	A9	119	93.3405	21166.8	1472.29	MCM3
9	A9	120	93.6231	20215.7	1336.6	MCM3
9	A9	121	93.9056	20825	1190.3	MCM3
9	A9	122	94.1882	19576.7	1067.33	MCM3
9	A9	123	94.4707	20231.1	994.75	MCM3
9	A9	124	94.7532	20390.1	981.057	MCM3
10	A10	1	60.0011	58335	4092.05	MCM3
10	A10	2	60.2836	57398.3	3976.77	MCM3
10	A10	3	60.5662	56512.3	3885.7	MCM3
10	A10	4	60.8487	55976.3	3819.74	MCM3
10	A10	5	61.1312	54736.9	3771	MCM3
10	A10	6	61.4138	53875.1	3722.54	MCM3
10	A10	7	61.6963	53912.3	3653.26	MCM3
10	A10	8	61.9789	51540.5	3546.31	MCM3
10	A10	9	62.2614	50629.2	3396.62	MCM3
10	A10	10	62.5439	49623.8	3213.36	MCM3
10	A10	11	62.8265	48463.2	3015.78	MCM3
10	A10	12	63.109	47542.1	2825.37	MCM3
10	A10	13	63.3916	46557.3	2658.35	MCM3
10	A10	14	63.6741	46438.1	2521.82	MCM3
10	A10	15	63.9566	45339.8	2413.92	MCM3
10	A10	16	64.2392	44328.5	2326.73	MCM3
10	A10	17	64.5217	44126.6	2250.23	MCM3
10	A10	18	64.8042	43671.1	2176.09	MCM3
10	A10	19	65.0868	42257.6	2100.08	MCM3
10	A10	20	65.3693	41761.4	2022.7	MCM3
10	A10	21	65.6519	41925.6	1947.7	MCM3
10	A10	22	65.9344	40344.8	1879.35	MCM3
10	A10	23	66.2169	40393.5	1819.62	MCM3
10	A10	24	66.4995	39899.3	1766.88	MCM3
10	A10	25	66.782	39080.3	1716.74	MCM3
10	A10	26	67.0645	39113.5	1664.9	MCM3
10	A10	27	67.3471	38247.2	1610.43	MCM3
10	A10	28	67.6296	37500.8	1556.87	MCM3
10	A10	29	67.9122	37249.9	1510.01	MCM3
10	A10	30	68.1947	37339.1	1473.42	MCM3
10	A10	31	68.4772	36143.5	1444.73	MCM3
10	A10	32	68.7598	36411.6	1415.88	MCM3
10	A10	33	69.0423	35805.6	1377.71	MCM3
10	A10	34	69.3248	35470	1326.43	MCM3
10	A10	35	69.6074	34428.8	1267.32	MCM3
10	A10	36	69.8899	34402.4	1212.22	MCM3
10	A10	37	70.1725	34267.2	1172.18	MCM3
10	A10	38	70.455	33794.9	1150.15	MCM3
10	A10	39	70.7375	34349	1139.09	MCM3
10	A10	40	71.0201	32902.6	1126.79	MCM3
10	A10	41	71.3026	32918.8	1103.3	MCM3
10	A10	42	71.5851	32548.1	1066.04	MCM3
10	A10	43	71.8677	31994.4	1019.8	MCM3
10	A10	44	72.1502	32549.3	973.255	MCM3
10	A10	45	72.4328	31351.5	934.646	MCM3
10	A10	46	72.7153	31354.3	908.731	MCM3
10	A10	47	72.9978	31578.1	895.222	MCM3
10	A10	48	73.2804	31130.6	889.003	MCM3
10	A10	49	73.5629	30464	882.263	MCM3
10	A10	50	73.8454	31031.4	866.191	MCM3
10	A10	51	74.128	29875.6	806.935	MCM3
10	A10	52	74.4105	29742.6	727.587	MCM3
10	A10	53	74.6931	30166.5	641.276	MCM3
10	A10	54	74.9756	29298.6	562.675	MCM3
10	A10	55	75.2581	29736.6	503.677	MCM3
10	A10	56	75.5407	28698.4	472.957	MCM3
10	A10	57	75.8232	29406	477.526	MCM3
10	A10	58	76.1057	28733.3	522.887	MCM3
10	A10	59	76.3883	28684.6	610.612	MCM3
10	A10	60	76.6708	28476.7	734.362	MCM3
10	A10	61	76.9534	28373.2	872.555	MCM3
10	A10	62	77.2359	27944.5	928.682	MCM3
10	A10	63	77.5184	27962.1	968.643	MCM3
10	A10	64	77.801	27149	981.76	MCM3
10	A10	65	78.0835	27036.2	963.072	MCM3
10	A10	66	78.3661	26544.1	914.661	MCM3
10	A10	67	78.6486	26574	809.013	MCM3
10	A10	68	78.9311	26355.4	611.55	MCM3
10	A10	69	79.2137	25907.5	409.523	MCM3
10	A10	70	79.4962	26026.8	220.87	MCM3
10	A10	71	79.7787	25518.2	55.42	MCM3
10	A10	72	80.0613	26026.9	-84.2567	MCM3
10	A10	73	80.3438	25740.8	-197.87	MCM3
10	A10	74	80.6264	25324.1	-279.754	MCM3
10	A10	75	80.9089	25171.5	-314.554	MCM3
10	A10	76	81.1914	24988	-282.41	MCM3
10	A10	77	81.474	26199.8	-172.353	MCM3
10	A10	78	81.7565	25240	5.24451	MCM3
10	A10	79	82.039	24883.7	216.836	MCM3
10	A10	80	82.3216	24797.5	416.28	MCM3
10	A10	81	82.6041	25116	560.865	MCM3
10	A10	82	82.8867	24200.8	624.261	MCM3
10	A10	83	83.1692	23581.4	602.029	MCM3
10	A10	84	83.4517	24513.2	509.924	MCM3
10	A10	85	83.7343	23342.2	377.011	MCM3
10	A10	86	84.0168	23229.4	235.933	MCM3
10	A10	87	84.2993	24053	113.17	MCM3
10	A10	88	84.5819	22574.8	22.7399	MCM3
10	A10	89	84.8644	23941.9	-34.2711	MCM3
10	A10	90	85.1469	22855.3	-64.4412	MCM3
10	A10	91	85.4295	22575.6	-74.8884	MCM3
10	A10	92	85.712	23216.8	-69.5801	MCM3
10	A10	93	85.9946	22489.3	-51.6908	MCM3
10	A10	94	86.2771	22659.6	-29.1058	MCM3
10	A10	95	86.5596	22262.9	-16.7775	MCM3
10	A10	96	86.8422	22470.4	-30.8326	MCM3
10	A10	97	87.1247	21971.4	-76.7348	MCM3
10	A10	98	87.4073	21041.5	-140.371	MCM3
10	A10	99	87.6898	22577	-190.86	MCM3
10	A10	100	87.9723	22042.7	-195.583	MCM3
10	A10	101	88.2549	21479.7	-137.871	MCM3
10	A10	102	88.5374	21649.2	-26.4829	MCM3
10	A10	103	88.8199	21577.9	107.173	MCM3
10	A10	104	89.1025	21313.5	220.124	MCM3
10	A10	105	89.385	20862.5	272.747	MCM3
10	A10	106	89.6676	20922.3	245.761	MCM3
10	A10	107	89.9501	20580.2	155.977	MCM3
10	A10	108	90.2326	19775.2	61.3539	MCM3
10	A10	109	90.5152	20617.1	44.4001	MCM3
10	A10	110	90.7977	21454.5	174.4	MCM3
10	A10	111	91.0802	20152.2	466.755	MCM3
10	A10	112	91.3628	19993.6	866.434	MCM3
10	A10	113	91.6453	20049.5	1035.87	MCM3
10	A10	114	91.9279	18478.5	1161.1	MCM3
10	A10	115	92.2104	18084.9	1218.04	MCM3
10	A10	116	92.4929	18674.6	1205.49	MCM3
10	A10	117	92.7755	18256.5	1140.04	MCM3
10	A10	118	93.058	17383.7	1043.75	MCM3
10	A10	119	93.3405	17528.9	936.311	MCM3
10	A10	120	93.6231	16536.9	785.109	MCM3
10	A10	121	93.9056	18013.2	590.28	MCM3
10	A10	122	94.1882	16786.7	478.074	MCM3
10	A10	123	94.4707	16565.6	464.169	MCM3
10	A10	124	94.7532	17671.1	537.535	MCM3
11	A11	1	60.0009	1220730	38607.1	Actin
11	A11	2	60.2835	1.21583e+06	38681.4	Actin
11	A11	3	60.5662	1.20784e+06	38829.9	Actin
11	A11	4	60.8488	1.19803e+06	39011.1	Actin
11	A11	5	61.1314	1186716	39178.3	Actin
11	A11	6	61.414	1.17715e+06	39295.1	Actin
11	A11	7	61.6967	1.16556e+06	39341.8	Actin
11	A11	8	61.9793	1.15245e+06	39316.9	Actin
11	A11	9	62.2619	1.13864e+06	39231.8	Actin
11	A11	10	62.5445	1.12821e+06	39103.4	Actin
11	A11	11	62.8272	1.11584e+06	38948.9	Actin
11	A11	12	63.1098	1.1029e+06	38781	Actin
11	A11	13	63.3924	1.09139e+06	38607.9	Actin
11	A11	14	63.675	1078327	38433.6	Actin
11	A11	15	63.9577	1067615	38260.5	Actin
11	A11	16	64.2403	1.0542e+06	38090.3	Actin
11	A11	17	64.5229	1.0432e+06	37924.1	Actin
11	A11	18	64.8055	1.03044e+06	37761.6	Actin
11	A11	19	65.0882	1.01888e+06	37599.3	Actin
11	A11	20	65.3708	1008462	37431.4	Actin
11	A11	21	65.6534	996131	37252.3	Actin
11	A11	22	65.936	983453	37061.1	Actin
11	A11	23	66.2187	974137	36862.7	Actin
11	A11	24	66.5013	962035	36666.7	Actin
11	A11	25	66.7839	950297	36482	Actin
11	A11	26	67.0666	941565	36313.4	Actin
11	A11	27	67.3492	928331	36159.2	Actin
11	A11	28	67.6318	919223	36013	Actin
11	A11	29	67.9144	907122	35867.5	Actin
11	A11	30	68.1971	897972	35717	Actin
11	A11	31	68.4797	885205	35560.7	Actin
11	A11	32	68.7623	876061	35402.3	Actin
11	A11	33	69.0449	864533	35247.2	Actin
11	A11	34	69.3276	856036	35101.2	Actin
11	A11	35	69.6102	843794	34969.7	Actin
11	A11	36	69.8928	834429	34857.5	Actin
11	A11	37	70.1754	823814	34767.8	Actin
11	A11	38	70.4581	814359	34699	Actin
11	A11	39	70.7407	803909	34643	Actin
11	A11	40	71.0233	794098	34586.3	Actin
11	A11	41	71.3059	783249	34514.3	Actin
11	A11	42	71.5886	773528	34417.2	Actin
11	A11	43	71.8712	762868	34295.4	Actin
11	A11	44	72.1538	753967	34160.1	Actin
11	A11	45	72.4364	743062	34030.7	Actin
11	A11	46	72.7191	732831	33922.3	Actin
11	A11	47	73.0017	724554	33820.5	Actin
11	A11	48	73.2843	714872	33775.9	Actin
11	A11	49	73.5669	704667	33766.5	Actin
11	A11	50	73.8496	693933	33762.3	Actin
11	A11	51	74.1322	684103	33739.5	Actin
11	A11	52	74.4148	675082	33687.3	Actin
11	A11	53	74.6974	664189	33607.3	Actin
11	A11	54	74.9801	655074	33506.5	Actin
11	A11	55	75.2627	645191	33394.4	Actin
11	A11	56	75.5453	635776	33280.1	Actin
11	A11	57	75.8279	625100	33172.8	Actin
11	A11	58	76.1106	616804	33079.6	Actin
11	A11	59	76.3932	607078	33003.3	Actin
11	A11	60	76.6758	597578	32944	Actin
11	A11	61	76.9585	587412	32903	Actin
11	A11	62	77.2411	578190	32886.5	Actin
11	A11	63	77.5237	568792	32903.5	Actin
11	A11	64	77.8063	559925	32955.7	Actin
11	A11	65	78.089	550160	33028	Actin
11	A11	66	78.3716	542243	33089.9	Actin
11	A11	67	78.6542	530761	33110.5	Actin
11	A11	68	78.9368	520785	33082.3	Actin
11	A11	69	79.2195	511965	33035	Actin
11	A11	70	79.5021	503302	33036.9	Actin
11	A11	71	79.7847	493212	33183.8	Actin
11	A11	72	80.0673	484522	33591.1	Actin
11	A11	73	80.35	475517	34236.4	Actin
11	A11	74	80.6326	465984	35157	Actin
11	A11	75	80.9152	455999	36703.3	Actin
11	A11	76	81.1978	446237	39232.2	Actin
11	A11	77	81.4805	434883	43245.2	Actin
11	A11	78	81.7631	424174	49319.2	Actin
11	A11	79	82.0457	411865	57911.6	Actin
11	A11	80	82.3283	397469	69036.2	Actin
11	A11	81	82.611	379794	81908.6	Actin
11	A11	82	82.8936	350774	94763	Actin
11	A11	83	83.1762	309042	105063	Actin
11	A11	84	83.4588	236123	110187	Actin
11	A11	85	83.7415	132426	108376	Actin
11	A11	86	84.0241	56932	99502.4	Actin
11	A11	87	84.3067	38762.3	85212.9	Actin
11	A11	88	84.5894	36546.3	68333.5	Actin
11	A11	89	84.872	35378.2	51843	Actin
11	A11	90	85.1546	33761.8	37946.5	Actin
11	A11	91	85.4372	32632	24109.9	Actin
11	A11	92	85.7199	33330.7	13501.9	Actin
11	A11	93	86.0025	33195	7242.22	Actin
11	A11	94	86.2851	31865.2	3922.61	Actin
11	A11	95	86.5677	31812.3	2328.57	Actin
11	A11	96	86.8504	31501.4	1613.18	Actin
11	A11	97	87.133	30754.1	1275.59	Actin
11	A11	98	87.4156	29918.6	1065.17	Actin
11	A11	99	87.6982	29933.5	885.195	Actin
11	A11	100	87.9809	30556	720.445	Actin
11	A11	101	88.2635	30231	589.18	Actin
11	A11	102	88.5461	29276.2	514.203	Actin
11	A11	103	88.8287	30390.7	509.336	Actin
11	A11	104	89.1114	29579.3	576.629	Actin
11	A11	105	89.394	29427.2	708.793	Actin
11	A11	106	89.6766	29226.9	892.762	Actin
11	A11	107	89.9592	29282.5	1112.91	Actin
11	A11	108	90.2419	27666.8	1353.89	Actin
11	A11	109	90.5245	27717.1	1601.7	Actin
11	A11	110	90.8071	27575.1	1841.82	Actin
11	A11	111	91.0898	26388.3	2055.62	Actin
11	A11	112	91.3724	25599	2219.79	Actin
11	A11	113	91.655	24479.8	2312.79	Actin
11	A11	114	91.9376	23250.4	2325.43	Actin
11	A11	115	92.2203	23203	2267.8	Actin
11	A11	116	92.5029	22992.4	2165.2	Actin
11	A11	117	92.7855	21943.6	2045.2	Actin
11	A11	118	93.0681	21464.2	1925.4	Actin
11	A11	119	93.3508	20402.4	1811.05	Actin
11	A11	120	93.6334	20532.3	1702.24	Actin
11	A11	121	93.916	19781.9	1602.6	Actin
11	A11	122	94.1986	19888.8	1521.12	Actin
11	A11	123	94.4813	19303.1	1466.25	Actin
11	A11	124	94.7639	19192.3	1438.62	Actin
12	A12	1	60.0009	806859	24504.8	Actin
12	A12	2	60.2835	803362	24639	Actin
12	A12	3	60.5662	798877	24803.1	Actin
12	A12	4	60.8488	794669	24960.5	Actin
12	A12	5	61.1314	784249	25083	Actin
12	A12	6	61.414	778281	25161.3	Actin
12	A12	7	61.6967	771053	25202.3	Actin
12	A12	8	61.9793	763742	25218.5	Actin
12	A12	9	62.2619	754828	25217.8	Actin
12	A12	10	62.5445	747408	25201.8	Actin
12	A12	11	62.8272	740608	25169.9	Actin
12	A12	12	63.1098	731503	25125.3	Actin
12	A12	13	63.3924	724134	25074.7	Actin
12	A12	14	63.675	714384	25023	Actin
12	A12	15	63.9577	708819	24966.8	Actin
12	A12	16	64.2403	700992	24894.5	Actin
12	A12	17	64.5229	692272	24794.6	Actin
12	A12	18	64.8055	684184	24666.2	Actin
12	A12	19	65.0882	675520	24522.4	Actin
12	A12	20	65.3708	668769	24384.3	Actin
12	A12	21	65.6534	661842	24268.9	Actin
12	A12	22	65.936	653906	24180	Actin
12	A12	23	66.2187	646988	24108.5	Actin
12	A12	24	66.5013	639579	24039.1	Actin
12	A12	25	66.7839	632551	23959	Actin
12	A12	26	67.0666	624726	23863.5	Actin
12	A12	27	67.3492	616538	23755.1	Actin
12	A12	28	67.6318	610756	23638.6	Actin
12	A12	29	67.9144	604298	23517.5	Actin
12	A12	30	68.1971	595549	23393.6	Actin
12	A12	31	68.4797	589016	23269.6	Actin
12	A12	32	68.7623	582040	23150.9	Actin
12	A12	33	69.0449	575602	23044.2	Actin
12	A12	34	69.3276	568961	22956.2	Actin
12	A12	35	69.6102	561648	22890.3	Actin
12	A12	36	69.8928	555243	22845.2	Actin
12	A12	37	70.1754	548363	22813.6	Actin
12	A12	38	70.4581	542442	22783.8	Actin
12	A12	39	70.7407	536216	22744.4	Actin
12	A12	40	71.0233	527180	22690.7	Actin
12	A12	41	71.3059	521287	22626.8	Actin
12	A12	42	71.5886	515551	22563.3	Actin
12	A12	43	71.8712	508819	22510.6	Actin
12	A12	44	72.1538	502433	22474.5	Actin
12	A12	45	72.4364	494897	22455.3	Actin
12	A12	46	72.7191	489806	22448.6	Actin
12	A12	47	73.0017	482159	22447	Actin
12	A12	48	73.2843	476557	22438	Actin
12	A12	49	73.5669	469328	22404.2	Actin
12	A12	50	73.8496	462519	22332.8	Actin
12	A12	51	74.1322	456203	22223.8	Actin
12	A12	52	74.4148	448939	22093.3	Actin
12	A12	53	74.6974	443006	21968.3	Actin
12	A12	54	74.9801	436253	21873.6	Actin
12	A12	55	75.2627	431130	21819.8	Actin
12	A12	56	75.5453	424628	21797.6	Actin
12	A12	57	75.8279	417175	21786.2	Actin
12	A12	58	76.1106	411371	21765.8	Actin
12	A12	59	76.3932	404812	21728.4	Actin
12	A12	60	76.6758	398885	21679.5	Actin
12	A12	61	76.9585	392000	21632.4	Actin
12	A12	62	77.2411	386270	21600	Actin
12	A12	63	77.5237	380329	21589	Actin
12	A12	64	77.8063	373310	21599.8	Actin
12	A12	65	78.089	367906	21628	Actin
12	A12	66	78.3716	361137	21667.4	Actin
12	A12	67	78.6542	355371	21710.5	Actin
12	A12	68	78.9368	348926	21751.2	Actin
12	A12	69	79.2195	343087	21788.4	Actin
12	A12	70	79.5021	335778	21834.6	Actin
12	A12	71	79.7847	329788	21924.7	Actin
12	A12	72	80.0673	324111	22125.4	Actin
12	A12	73	80.35	317398	22507.8	Actin
12	A12	74	80.6326	311884	22999.7	Actin
12	A12	75	80.9152	305130	23892.5	Actin
12	A12	76	81.1978	298818	25430.8	Actin
12	A12	77	81.4805	292280	27946.8	Actin
12	A12	78	81.7631	284618	31820	Actin
12	A12	79	82.0457	276821	37351.5	Actin
12	A12	80	82.3283	267517	44551	Actin
12	A12	81	82.611	255380	52898.3	Actin
12	A12	82	82.8936	238283	61218.7	Actin
12	A12	83	83.1762	210380	67828	Actin
12	A12	84	83.4588	159867	71001.7	Actin
12	A12	85	83.7415	84560.5	69619	Actin
12	A12	86	84.0241	36624.8	63664.8	Actin
12	A12	87	84.3067	30404.3	54295.4	Actin
12	A12	88	84.5894	28671.3	43404.6	Actin
12	A12	89	84.872	28169.1	32925.5	Actin
12	A12	90	85.1546	26948.2	24230.7	Actin
12	A12	91	85.4372	26523.8	14873.4	Actin
12	A12	92	85.7199	26697.5	8035.39	Actin
12	A12	93	86.0025	26216.9	4057.62	Actin
12	A12	94	86.2851	26123	1973.58	Actin
12	A12	95	86.5677	25717.7	986.992	Actin
12	A12	96	86.8504	25582.3	564.273	Actin
12	A12	97	87.133	25194.2	399.523	Actin
12	A12	98	87.4156	24874.1	337.682	Actin
12	A12	99	87.6982	25668.8	306.855	Actin
12	A12	100	87.9809	24311.2	276.965	Actin
12	A12	101	88.2635	23745.2	241.15	Actin
12	A12	102	88.5461	24365	207.869	Actin
12	A12	103	88.8287	24648.9	192.646	Actin
12	A12	104	89.1114	24047.7	206.596	Actin
12	A12	105	89.394	24016.6	247.49	Actin
12	A12	106	89.6766	23183.4	300.477	Actin
12	A12	107	89.9592	23409.9	349.127	Actin
12	A12	108	90.2419	22790.1	389.191	Actin
12	A12	109	90.5245	22544	434.975	Actin
12	A12	110	90.8071	22431.6	512.77	Actin
12	A12	111	91.0898	23164.6	644.279	Actin
12	A12	112	91.3724	21945.7	829.852	Actin
12	A12	113	91.655	21820.8	1042.63	Actin
12	A12	114	91.9376	20114	1238.23	Actin
12	A12	115	92.2203	19618.8	1374.02	Actin
12	A12	116	92.5029	19867.8	1425.63	Actin
12	A12	117	92.7855	18265.3	1391.97	Actin
12	A12	118	93.0681	18803.9	1289.72	Actin
12	A12	119	93.3508	17304	1145.62	Actin
12	A12	120	93.6334	17157.9	991.809	Actin
12	A12	121	93.916	17693.1	862.582	Actin
12	A12	122	94.1986	17545.3	787.639	Actin
12	A12	123	94.4813	16737.7	781.863	Actin
12	A12	124	94.7639	17105.4	838.266	Actin
13	B1	1	60.0004	1.04824e+06	40528	CDKN1B
13	B1	2	60.2831	1.04348e+06	40709.7	CDKN1B
13	B1	3	60.5658	1.03415e+06	40944.5	CDKN1B
13	B1	4	60.8486	1.02583e+06	41142.6	CDKN1B
13	B1	5	61.1313	1.01347e+06	41235.8	CDKN1B
13	B1	6	61.414	1.00306e+06	41202.8	CDKN1B
13	B1	7	61.6967	992126	41068.9	CDKN1B
13	B1	8	61.9795	978495	40883.5	CDKN1B
13	B1	9	62.2622	967354	40694.5	CDKN1B
13	B1	10	62.5449	956266	40530.7	CDKN1B
13	B1	11	62.8276	943142	40397	CDKN1B
13	B1	12	63.1104	932352	40278.1	CDKN1B
13	B1	13	63.3931	920706	40147.9	CDKN1B
13	B1	14	63.6758	907794	39981	CDKN1B
13	B1	15	63.9585	896228	39762.4	CDKN1B
13	B1	16	64.2413	884844	39493.9	CDKN1B
13	B1	17	64.524	871500	39193.2	CDKN1B
13	B1	18	64.8067	860193	38886.2	CDKN1B
13	B1	19	65.0894	849884	38596.1	CDKN1B
13	B1	20	65.3722	836708	38332.3	CDKN1B
13	B1	21	65.6549	826554	38088	CDKN1B
13	B1	22	65.9376	815951	37846.1	CDKN1B
13	B1	23	66.2203	804008	37591.2	CDKN1B
13	B1	24	66.5031	792507	37321.5	CDKN1B
13	B1	25	66.7858	782445	37050.4	CDKN1B
13	B1	26	67.0685	771291	36798.5	CDKN1B
13	B1	27	67.3512	759920	36576.8	CDKN1B
13	B1	28	67.634	750322	36375.4	CDKN1B
13	B1	29	67.9167	739942	36165.9	CDKN1B
13	B1	30	68.1994	729355	35916.6	CDKN1B
13	B1	31	68.4821	717273	35611.3	CDKN1B
13	B1	32	68.7649	705756	35255.4	CDKN1B
13	B1	33	69.0476	697567	34869.2	CDKN1B
13	B1	34	69.3303	687807	34474.7	CDKN1B
13	B1	35	69.613	676581	34089.6	CDKN1B
13	B1	36	69.8958	665833	33729.4	CDKN1B
13	B1	37	70.1785	656824	33408.2	CDKN1B
13	B1	38	70.4612	647284	33133.9	CDKN1B
13	B1	39	70.7439	637809	32899.7	CDKN1B
13	B1	40	71.0267	628580	32684.2	CDKN1B
13	B1	41	71.3094	618241	32461.8	CDKN1B
13	B1	42	71.5921	607792	32219.1	CDKN1B
13	B1	43	71.8748	600121	31962.9	CDKN1B
13	B1	44	72.1576	589260	31715.8	CDKN1B
13	B1	45	72.4403	580224	31499.8	CDKN1B
13	B1	46	72.723	572377	31319.4	CDKN1B
13	B1	47	73.0057	562769	31154.7	CDKN1B
13	B1	48	73.2885	553463	30975.5	CDKN1B
13	B1	49	73.5712	544127	30761.7	CDKN1B
13	B1	50	73.8539	533567	30522.2	CDKN1B
13	B1	51	74.1366	525186	30294.6	CDKN1B
13	B1	52	74.4194	516925	30125	CDKN1B
13	B1	53	74.7021	508537	30040.8	CDKN1B
13	B1	54	74.9848	500159	30035.1	CDKN1B
13	B1	55	75.2675	489989	30073.8	CDKN1B
13	B1	56	75.5503	481954	30120.9	CDKN1B
13	B1	57	75.833	472460	30166.9	CDKN1B
13	B1	58	76.1157	462719	30244.8	CDKN1B
13	B1	59	76.3984	455160	30428.8	CDKN1B
13	B1	60	76.6812	446888	30823.4	CDKN1B
13	B1	61	76.9639	437288	31554.2	CDKN1B
13	B1	62	77.2466	428945	32777.6	CDKN1B
13	B1	63	77.5293	419117	34680.1	CDKN1B
13	B1	64	77.8121	411093	37516.8	CDKN1B
13	B1	65	78.0948	400391	41627.2	CDKN1B
13	B1	66	78.3775	388276	47423.6	CDKN1B
13	B1	67	78.6602	377315	55318.5	CDKN1B
13	B1	68	78.943	363122	65559.9	CDKN1B
13	B1	69	79.2257	346984	77986	CDKN1B
13	B1	70	79.5084	326143	91773	CDKN1B
13	B1	71	79.7911	299889	105312	CDKN1B
13	B1	72	80.0739	260200	116367	CDKN1B
13	B1	73	80.3566	212451	122559	CDKN1B
13	B1	74	80.6393	155009	122086	CDKN1B
13	B1	75	80.922	101798	114376	CDKN1B
13	B1	76	81.2048	63993.7	100383	CDKN1B
13	B1	77	81.4875	45670.9	82334	CDKN1B
13	B1	78	81.7702	38405.7	63039.8	CDKN1B
13	B1	79	82.0529	35066.3	45072.3	CDKN1B
13	B1	80	82.3356	32394.8	30164.8	CDKN1B
13	B1	81	82.6184	31949.7	19046.6	CDKN1B
13	B1	82	82.9011	30986.4	11445.4	CDKN1B
13	B1	83	83.1838	30905.3	6672.47	CDKN1B
13	B1	84	83.4666	29376.1	3899.52	CDKN1B
13	B1	85	83.7493	29684.8	2393.76	CDKN1B
13	B1	86	84.032	29244	1613.15	CDKN1B
13	B1	87	84.3147	28292.8	1204.77	CDKN1B
13	B1	88	84.5975	27905.3	961.969	CDKN1B
13	B1	89	84.8802	27513.6	778.164	CDKN1B
13	B1	90	85.1629	27086.2	611.77	CDKN1B
13	B1	91	85.4456	26320.4	461.461	CDKN1B
13	B1	92	85.7283	26227.7	345.996	CDKN1B
13	B1	93	86.0111	27029.9	285.49	CDKN1B
13	B1	94	86.2938	25954.1	286.178	CDKN1B
13	B1	95	86.5765	25850.5	333.479	CDKN1B
13	B1	96	86.8592	25465.2	396.596	CDKN1B
13	B1	97	87.142	25109	442.412	CDKN1B
13	B1	98	87.4247	23721.7	450.703	CDKN1B
13	B1	99	87.7074	23558.6	420.84	CDKN1B
13	B1	100	87.9901	24964.8	365.467	CDKN1B
13	B1	101	88.2729	24157.8	296.633	CDKN1B
13	B1	102	88.5556	22432.2	216.398	CDKN1B
13	B1	103	88.8383	23252	120.127	CDKN1B
13	B1	104	89.121	22741.4	9.08008	CDKN1B
13	B1	105	89.4038	22367.3	-99.7227	CDKN1B
13	B1	106	89.6865	23066.1	-175.742	CDKN1B
13	B1	107	89.9692	22877.3	-188.119	CDKN1B
13	B1	108	90.2519	22953.1	-119.941	CDKN1B
13	B1	109	90.5347	22394.7	25.5781	CDKN1B
13	B1	110	90.8174	21740.9	228.316	CDKN1B
13	B1	111	91.1001	21932.7	457.953	CDKN1B
13	B1	112	91.3828	21504.1	678.178	CDKN1B
13	B1	113	91.6656	20624.8	848.773	CDKN1B
13	B1	114	91.9483	19888.2	931.291	CDKN1B
13	B1	115	92.231	18587	901.805	CDKN1B
13	B1	116	92.5137	18298.1	765.217	CDKN1B
13	B1	117	92.7965	18547.7	559.533	CDKN1B
13	B1	118	93.0792	19015.8	342.836	CDKN1B
13	B1	119	93.3619	18759	168.453	CDKN1B
13	B1	120	93.6446	17908.7	63.543	CDKN1B
13	B1	121	93.9274	18130.3	23.9746	CDKN1B
13	B1	122	94.2101	17110.5	25.8848	CDKN1B
13	B1	123	94.4928	18662.3	43.0508	CDKN1B
13	B1	124	94.7755	17064.1	58.1699	CDKN1B
14	B2	1	60.0004	1.0498e+06	38684.6	CDKN1B
14	B2	2	60.2831	1.04413e+06	38836.7	CDKN1B
14	B2	3	60.5658	1.03304e+06	39041.8	CDKN1B
14	B2	4	60.8486	1.02647e+06	39214.7	CDKN1B
14	B2	5	61.1313	1015967	39282.2	CDKN1B
14	B2	6	61.414	1.00412e+06	39214.7	CDKN1B
14	B2	7	61.6967	992426	39035.8	CDKN1B
14	B2	8	61.9795	979981	38804.9	CDKN1B
14	B2	9	62.2622	967996	38585.7	CDKN1B
14	B2	10	62.5449	956897	38418.2	CDKN1B
14	B2	11	62.8276	946432	38307	CDKN1B
14	B2	12	63.1104	934285	38228.3	CDKN1B
14	B2	13	63.3931	922928	38147.2	CDKN1B
14	B2	14	63.6758	909827	38033	CDKN1B
14	B2	15	63.9585	898335	37866.6	CDKN1B
14	B2	16	64.2413	888275	37645.5	CDKN1B
14	B2	17	64.524	874846	37381.7	CDKN1B
14	B2	18	64.8067	863236	37100.2	CDKN1B
14	B2	19	65.0894	851292	36828.3	CDKN1B
14	B2	20	65.3722	841021	36584.7	CDKN1B
14	B2	21	65.6549	831045	36373.1	CDKN1B
14	B2	22	65.9376	818450	36185.9	CDKN1B
14	B2	23	66.2203	808566	36014.2	CDKN1B
14	B2	24	66.5031	796274	35853.9	CDKN1B
14	B2	25	66.7858	786414	35702	CDKN1B
14	B2	26	67.0685	776269	35550.6	CDKN1B
14	B2	27	67.3512	765826	35384.2	CDKN1B
14	B2	28	67.634	754303	35186.6	CDKN1B
14	B2	29	67.9167	742637	34950.7	CDKN1B
14	B2	30	68.1994	733680	34681.6	CDKN1B
14	B2	31	68.4821	722351	34395.5	CDKN1B
14	B2	32	68.7649	712286	34111.9	CDKN1B
14	B2	33	69.0476	701955	33848	CDKN1B
14	B2	34	69.3303	692167	33614.9	CDKN1B
14	B2	35	69.613	681666	33415.5	CDKN1B
14	B2	36	69.8958	672462	33243.6	CDKN1B
14	B2	37	70.1785	662347	33085.4	CDKN1B
14	B2	38	70.4612	652691	32922.4	CDKN1B
14	B2	39	70.7439	641706	32735.7	CDKN1B
14	B2	40	71.0267	632960	32510.9	CDKN1B
14	B2	41	71.3094	623573	32242	CDKN1B
14	B2	42	71.5921	612712	31935.3	CDKN1B
14	B2	43	71.8748	603133	31609.4	CDKN1B
14	B2	44	72.1576	594673	31290.3	CDKN1B
14	B2	45	72.4403	585631	30986.3	CDKN1B
14	B2	46	72.723	575912	30719.3	CDKN1B
14	B2	47	73.0057	567571	30511.1	CDKN1B
14	B2	48	73.2885	558375	30350.9	CDKN1B
14	B2	49	73.5712	549559	30221	CDKN1B
14	B2	50	73.8539	539610	30105.4	CDKN1B
14	B2	51	74.1366	531539	29997.7	CDKN1B
14	B2	52	74.4194	521562	29900.8	CDKN1B
14	B2	53	74.7021	512900	29822.5	CDKN1B
14	B2	54	74.9848	505084	29765.1	CDKN1B
14	B2	55	75.2675	495721	29721.6	CDKN1B
14	B2	56	75.5503	486885	29681.5	CDKN1B
14	B2	57	75.833	477705	29646	CDKN1B
14	B2	58	76.1157	469017	29645.3	CDKN1B
14	B2	59	76.3984	460017	29746.9	CDKN1B
14	B2	60	76.6812	451686	30051.5	CDKN1B
14	B2	61	76.9639	443709	30681.4	CDKN1B
14	B2	62	77.2466	434856	31703.1	CDKN1B
14	B2	63	77.5293	426826	33228.1	CDKN1B
14	B2	64	77.8121	416250	35500.4	CDKN1B
14	B2	65	78.0948	406165	38789.9	CDKN1B
14	B2	66	78.3775	396180	43449.8	CDKN1B
14	B2	67	78.6602	384175	49864.8	CDKN1B
14	B2	68	78.943	370783	58318.4	CDKN1B
14	B2	69	79.2257	356147	68784.1	CDKN1B
14	B2	70	79.5084	336233	80693.6	CDKN1B
14	B2	71	79.7911	310312	92792.8	CDKN1B
14	B2	72	80.0739	275031	103212	CDKN1B
14	B2	73	80.3566	229599	109830	CDKN1B
14	B2	74	80.6393	172223	110875	CDKN1B
14	B2	75	80.922	114719	105549	CDKN1B
14	B2	76	81.2048	73166.7	94386	CDKN1B
14	B2	77	81.4875	51643.7	79147.8	CDKN1B
14	B2	78	81.7702	41604.4	62278.4	CDKN1B
14	B2	79	82.0529	38978.3	46161.3	CDKN1B
14	B2	80	82.3356	37228.6	32507.2	CDKN1B
14	B2	81	82.6184	35227.3	20953.7	CDKN1B
14	B2	82	82.9011	35435.6	12805	CDKN1B
14	B2	83	83.1838	33723.3	7587.84	CDKN1B
14	B2	84	83.4666	33208.5	4472.26	CDKN1B
14	B2	85	83.7493	32518.9	2716.15	CDKN1B
14	B2	86	84.032	32671.2	1778.84	CDKN1B
14	B2	87	84.3147	33087.7	1316.2	CDKN1B
14	B2	88	84.5975	32304.6	1123.41	CDKN1B
14	B2	89	84.8802	31620.7	1077.17	CDKN1B
14	B2	90	85.1629	31366.6	1098.64	CDKN1B
14	B2	91	85.4456	31049.8	1135.82	CDKN1B
14	B2	92	85.7283	30756.2	1156.2	CDKN1B
14	B2	93	86.0111	29431.2	1142.99	CDKN1B
14	B2	94	86.2938	29662.9	1092.11	CDKN1B
14	B2	95	86.5765	27966	1008.92	CDKN1B
14	B2	96	86.8592	29163.4	903.93	CDKN1B
14	B2	97	87.142	28636.7	788.289	CDKN1B
14	B2	98	87.4247	27579.6	670.945	CDKN1B
14	B2	99	87.7074	27431	558.619	CDKN1B
14	B2	100	87.9901	27817.5	457.322	CDKN1B
14	B2	101	88.2729	27946.1	373.127	CDKN1B
14	B2	102	88.5556	27131.3	311.795	CDKN1B
14	B2	103	88.8383	26798.7	278.506	CDKN1B
14	B2	104	89.121	27010.4	277.73	CDKN1B
14	B2	105	89.4038	27589.7	312.178	CDKN1B
14	B2	106	89.6865	26848.1	380.605	CDKN1B
14	B2	107	89.9692	25865.8	476.857	CDKN1B
14	B2	108	90.2519	26768.9	592.252	CDKN1B
14	B2	109	90.5347	25726.1	719.609	CDKN1B
14	B2	110	90.8174	25180.3	854.596	CDKN1B
14	B2	111	91.1001	25577.9	991.936	CDKN1B
14	B2	112	91.3828	25098.1	1119.53	CDKN1B
14	B2	113	91.6656	23447.7	1216.61	CDKN1B
14	B2	114	91.9483	23947.4	1260.19	CDKN1B
14	B2	115	92.231	22116.3	1237.09	CDKN1B
14	B2	116	92.5137	22723.9	1153.74	CDKN1B
14	B2	117	92.7965	21928.1	1035.88	CDKN1B
14	B2	118	93.0792	22392.4	917.09	CDKN1B
14	B2	119	93.3619	22106.9	823.459	CDKN1B
14	B2	120	93.6446	20742.5	764.021	CDKN1B
14	B2	121	93.9274	21296.8	732.066	CDKN1B
14	B2	122	94.2101	20735.7	714.164	CDKN1B
14	B2	123	94.4928	20414.5	699.225	CDKN1B
14	B2	124	94.7755	20591.8	682.09	CDKN1B
15	B3	1	60.0009	1.05928e+06	41033.8	CDKN1B
15	B3	2	60.2835	1.05444e+06	41106.4	CDKN1B
15	B3	3	60.5661	1.04682e+06	41259.4	CDKN1B
15	B3	4	60.8487	1.03668e+06	41410.3	CDKN1B
15	B3	5	61.1314	1.02527e+06	41487.5	CDKN1B
15	B3	6	61.414	1.01452e+06	41457.9	CDKN1B
15	B3	7	61.6966	1.00336e+06	41332.8	CDKN1B
15	B3	8	61.9792	990081	41149.6	CDKN1B
15	B3	9	62.2618	977700	40945	CDKN1B
15	B3	10	62.5444	965416	40735	CDKN1B
15	B3	11	62.827	955648	40511.5	CDKN1B
15	B3	12	63.1096	942456	40255.7	CDKN1B
15	B3	13	63.3923	929930	39958.9	CDKN1B
15	B3	14	63.6749	917934	39632.5	CDKN1B
15	B3	15	63.9575	904148	39303.6	CDKN1B
15	B3	16	64.2401	895412	38998.6	CDKN1B
15	B3	17	64.5227	882336	38732.2	CDKN1B
15	B3	18	64.8053	870351	38503.2	CDKN1B
15	B3	19	65.0879	859714	38300.3	CDKN1B
15	B3	20	65.3705	846976	38105.4	CDKN1B
15	B3	21	65.6532	836722	37897.8	CDKN1B
15	B3	22	65.9358	825264	37658.9	CDKN1B
15	B3	23	66.2184	814383	37378.7	CDKN1B
15	B3	24	66.501	802408	37062.8	CDKN1B
15	B3	25	66.7836	791331	36729.8	CDKN1B
15	B3	26	67.0662	780672	36400.7	CDKN1B
15	B3	27	67.3488	770532	36087.4	CDKN1B
15	B3	28	67.6314	760071	35788.6	CDKN1B
15	B3	29	67.9141	749339	35496.9	CDKN1B
15	B3	30	68.1967	737863	35208.1	CDKN1B
15	B3	31	68.4793	727537	34924.9	CDKN1B
15	B3	32	68.7619	718097	34651.1	CDKN1B
15	B3	33	69.0445	707817	34385.2	CDKN1B
15	B3	34	69.3271	697849	34118.3	CDKN1B
15	B3	35	69.6097	686691	33841.9	CDKN1B
15	B3	36	69.8923	677929	33556.5	CDKN1B
15	B3	37	70.175	667372	33275	CDKN1B
15	B3	38	70.4576	656757	33014.8	CDKN1B
15	B3	39	70.7402	648492	32786.8	CDKN1B
15	B3	40	71.0228	639158	32586.3	CDKN1B
15	B3	41	71.3054	628470	32394.5	CDKN1B
15	B3	42	71.588	619485	32189.1	CDKN1B
15	B3	43	71.8706	609873	31959	CDKN1B
15	B3	44	72.1533	599747	31710.1	CDKN1B
15	B3	45	72.4359	590900	31462.7	CDKN1B
15	B3	46	72.7185	581899	31239.7	CDKN1B
15	B3	47	73.0011	572624	31060.9	CDKN1B
15	B3	48	73.2837	564015	30927.5	CDKN1B
15	B3	49	73.5663	554268	30825.8	CDKN1B
15	B3	50	73.8489	545027	30735.7	CDKN1B
15	B3	51	74.1315	536398	30638.8	CDKN1B
15	B3	52	74.4142	526096	30524.7	CDKN1B
15	B3	53	74.6968	517850	30393	CDKN1B
15	B3	54	74.9794	509085	30251.7	CDKN1B
15	B3	55	75.262	499442	30115	CDKN1B
15	B3	56	75.5446	491202	30002.3	CDKN1B
15	B3	57	75.8272	482015	29939.8	CDKN1B
15	B3	58	76.1098	473988	29962.1	CDKN1B
15	B3	59	76.3924	464546	30115.7	CDKN1B
15	B3	60	76.6751	456303	30463.7	CDKN1B
15	B3	61	76.9577	447377	31093	CDKN1B
15	B3	62	77.2403	438825	32115.9	CDKN1B
15	B3	63	77.5229	429724	33700.3	CDKN1B
15	B3	64	77.8055	420720	36094.2	CDKN1B
15	B3	65	78.0881	410414	39623.6	CDKN1B
15	B3	66	78.3707	400309	44691.3	CDKN1B
15	B3	67	78.6534	389751	51722.2	CDKN1B
15	B3	68	78.936	376281	61034.3	CDKN1B
15	B3	69	79.2186	359641	72629.3	CDKN1B
15	B3	70	79.5012	342456	85944.2	CDKN1B
15	B3	71	79.7838	318603	99669.5	CDKN1B
15	B3	72	80.0664	285176	111782	CDKN1B
15	B3	73	80.349	241163	119903	CDKN1B
15	B3	74	80.6316	187228	121945	CDKN1B
15	B3	75	80.9143	126991	116831	CDKN1B
15	B3	76	81.1969	79436.5	104966	CDKN1B
15	B3	77	81.4795	52093.4	88186.5	CDKN1B
15	B3	78	81.7621	41541.9	69205.6	CDKN1B
15	B3	79	82.0447	36758.6	50772.9	CDKN1B
15	B3	80	82.3273	35200.1	34946.3	CDKN1B
15	B3	81	82.6099	33939.6	22597	CDKN1B
15	B3	82	82.8925	31575.6	13906.4	CDKN1B
15	B3	83	83.1752	31747.9	8325.19	CDKN1B
15	B3	84	83.4578	31023.6	5006.81	CDKN1B
15	B3	85	83.7404	30823.8	3154.85	CDKN1B
15	B3	86	84.023	29758.4	2161.88	CDKN1B
15	B3	87	84.3056	29493.5	1629.14	CDKN1B
15	B3	88	84.5882	28555.1	1325.91	CDKN1B
15	B3	89	84.8708	28473.2	1133.77	CDKN1B
15	B3	90	85.1535	28542.2	999.016	CDKN1B
15	B3	91	85.4361	27903.4	900.068	CDKN1B
15	B3	92	85.7187	26813.9	828.291	CDKN1B
15	B3	93	86.0013	27327.2	777.744	CDKN1B
15	B3	94	86.2839	26967.5	739.926	CDKN1B
15	B3	95	86.5665	26038.8	702.713	CDKN1B
15	B3	96	86.8491	26035.3	654.121	CDKN1B
15	B3	97	87.1317	25562.8	589.463	CDKN1B
15	B3	98	87.4144	25329.9	517.039	CDKN1B
15	B3	99	87.697	24747.2	456.434	CDKN1B
15	B3	100	87.9796	25068.6	427.877	CDKN1B
15	B3	101	88.2622	26001.4	438.564	CDKN1B
15	B3	102	88.5448	24292.7	476.186	CDKN1B
15	B3	103	88.8274	24190.8	516.1	CDKN1B
15	B3	104	89.11	23643.2	537.586	CDKN1B
15	B3	105	89.3926	22918.4	536.604	CDKN1B
15	B3	106	89.6753	24117.6	525.639	CDKN1B
15	B3	107	89.9579	23651.5	523.426	CDKN1B
15	B3	108	90.2405	22907.4	545.906	CDKN1B
15	B3	109	90.5231	21403.5	605.615	CDKN1B
15	B3	110	90.8057	23219.3	714.922	CDKN1B
15	B3	111	91.0883	21918.5	883.232	CDKN1B
15	B3	112	91.3709	22144.7	1106.09	CDKN1B
15	B3	113	91.6535	21723.4	1356.06	CDKN1B
15	B3	114	91.9362	19832.9	1587.3	CDKN1B
15	B3	115	92.2188	18486.7	1754.54	CDKN1B
15	B3	116	92.5014	18978.9	1833.78	CDKN1B
15	B3	117	92.784	17876.5	1829.98	CDKN1B
15	B3	118	93.0666	17710.4	1768.78	CDKN1B
15	B3	119	93.3492	16709.4	1681.74	CDKN1B
15	B3	120	93.6318	15842.6	1596.85	CDKN1B
15	B3	121	93.9145	15688	1537.09	CDKN1B
15	B3	122	94.1971	15467.1	1520.81	CDKN1B
15	B3	123	94.4797	15295.6	1558.18	CDKN1B
15	B3	124	94.7623	14820.8	1645.65	CDKN1B
16	B4	1	60.0009	1.07577e+06	39335.2	CDKN1B
16	B4	2	60.2835	1.07049e+06	39068.7	CDKN1B
16	B4	3	60.5661	1.06225e+06	38906.3	CDKN1B
16	B4	4	60.8487	1.05374e+06	38762.4	CDKN1B
16	B4	5	61.1314	1.04277e+06	38549.1	CDKN1B
16	B4	6	61.414	1.03305e+06	38208.7	CDKN1B
16	B4	7	61.6966	1.02188e+06	37729.6	CDKN1B
16	B4	8	61.9792	1.0089e+06	37136.4	CDKN1B
16	B4	9	62.2618	997305	36468.3	CDKN1B
16	B4	10	62.5444	987403	35760.2	CDKN1B
16	B4	11	62.827	976492	35042.9	CDKN1B
16	B4	12	63.1096	966114	34362.1	CDKN1B
16	B4	13	63.3923	955281	33798.9	CDKN1B
16	B4	14	63.6749	944020	33464.8	CDKN1B
16	B4	15	63.9575	932702	33461	CDKN1B
16	B4	16	64.2401	924437	33821.7	CDKN1B
16	B4	17	64.5227	918489	34478.9	CDKN1B
16	B4	18	64.8053	906674	35278.1	CDKN1B
16	B4	19	65.0879	895472	36035.4	CDKN1B
16	B4	20	65.3705	882757	36603.7	CDKN1B
16	B4	21	65.6532	872658	36912.8	CDKN1B
16	B4	22	65.9358	859445	36972	CDKN1B
16	B4	23	66.2184	849442	36845	CDKN1B
16	B4	24	66.501	837339	36615.6	CDKN1B
16	B4	25	66.7836	826945	36359.8	CDKN1B
16	B4	26	67.0662	815813	36127.1	CDKN1B
16	B4	27	67.3488	805177	35936.1	CDKN1B
16	B4	28	67.6314	794823	35781.6	CDKN1B
16	B4	29	67.9141	784521	35649.6	CDKN1B
16	B4	30	68.1967	772282	35532.9	CDKN1B
16	B4	31	68.4793	761841	35433.9	CDKN1B
16	B4	32	68.7619	751182	35358.1	CDKN1B
16	B4	33	69.0445	741825	35300.2	CDKN1B
16	B4	34	69.3271	731132	35241.4	CDKN1B
16	B4	35	69.6097	719482	35156.6	CDKN1B
16	B4	36	69.8923	709350	35028.9	CDKN1B
16	B4	37	70.175	698393	34860	CDKN1B
16	B4	38	70.4576	688040	34666.4	CDKN1B
16	B4	39	70.7402	677227	34466.4	CDKN1B
16	B4	40	71.0228	667852	34267.5	CDKN1B
16	B4	41	71.3054	657389	34063.3	CDKN1B
16	B4	42	71.588	647046	33843.9	CDKN1B
16	B4	43	71.8706	636727	33609.2	CDKN1B
16	B4	44	72.1533	625618	33376.1	CDKN1B
16	B4	45	72.4359	616330	33168.6	CDKN1B
16	B4	46	72.7185	606981	32997.6	CDKN1B
16	B4	47	73.0011	598279	32850.2	CDKN1B
16	B4	48	73.2837	586732	32689.9	CDKN1B
16	B4	49	73.5663	577034	32479.1	CDKN1B
16	B4	50	73.8489	566776	32203.3	CDKN1B
16	B4	51	74.1315	556223	31882.7	CDKN1B
16	B4	52	74.4142	547184	31563.8	CDKN1B
16	B4	53	74.6968	538619	31296.5	CDKN1B
16	B4	54	74.9794	528589	31112.7	CDKN1B
16	B4	55	75.262	520297	31018.2	CDKN1B
16	B4	56	75.5446	510708	31000	CDKN1B
16	B4	57	75.8272	500804	31042.3	CDKN1B
16	B4	58	76.1098	491333	31142.7	CDKN1B
16	B4	59	76.3924	483484	31323.3	CDKN1B
16	B4	60	76.6751	473419	31638.3	CDKN1B
16	B4	61	76.9577	463033	32181.2	CDKN1B
16	B4	62	77.2403	454601	33093.1	CDKN1B
16	B4	63	77.5229	445476	34562.1	CDKN1B
16	B4	64	77.8055	436208	36858.1	CDKN1B
16	B4	65	78.0881	425342	40321.6	CDKN1B
16	B4	66	78.3707	415096	45361	CDKN1B
16	B4	67	78.6534	403476	52403.4	CDKN1B
16	B4	68	78.936	389576	61767.7	CDKN1B
16	B4	69	79.2186	374259	73452.8	CDKN1B
16	B4	70	79.5012	354774	86882.2	CDKN1B
16	B4	71	79.7838	330874	100719	CDKN1B
16	B4	72	80.0664	296577	112907	CDKN1B
16	B4	73	80.349	251845	121035	CDKN1B
16	B4	74	80.6316	195614	123008	CDKN1B
16	B4	75	80.9143	133301	117767	CDKN1B
16	B4	76	81.1969	86155.3	105750	CDKN1B
16	B4	77	81.4795	58922.4	88831.9	CDKN1B
16	B4	78	81.7621	47595.7	69742.7	CDKN1B
16	B4	79	82.0447	42579.6	51232.4	CDKN1B
16	B4	80	82.3273	40296.4	35347.2	CDKN1B
16	B4	81	82.6099	38352.9	23017	CDKN1B
16	B4	82	82.8925	37581.3	14363	CDKN1B
16	B4	83	83.1752	36582.7	8808.07	CDKN1B
16	B4	84	83.4578	35636	5516.88	CDKN1B
16	B4	85	83.7404	35739.1	3695.65	CDKN1B
16	B4	86	84.023	34618	2729.29	CDKN1B
16	B4	87	84.3056	33866.4	2205.22	CDKN1B
16	B4	88	84.5882	32711.4	1880.44	CDKN1B
16	B4	89	84.8708	32736.2	1633.49	CDKN1B
16	B4	90	85.1535	31682.6	1420.56	CDKN1B
16	B4	91	85.4361	31498	1240	CDKN1B
16	B4	92	85.7187	31414.6	1105.02	CDKN1B
16	B4	93	86.0013	30886.3	1024.72	CDKN1B
16	B4	94	86.2839	30754.1	994.629	CDKN1B
16	B4	95	86.5665	30042	996.965	CDKN1B
16	B4	96	86.8491	29684.8	1008.52	CDKN1B
16	B4	97	87.1317	28989.3	1010.58	CDKN1B
[truncated: 9,203 more rows]

## Sheet: Melt Curve Result
Block Type	96-Well 0.1-mL Block
Calibration Background is expired	No
Calibration Background performed on	02-10-2023
Calibration Pure Dye ABY is expired	No
Calibration Pure Dye ABY performed on	02-10-2023
Calibration Pure Dye FAM is expired	No
Calibration Pure Dye FAM performed on	02-10-2023
Calibration Pure Dye JUN is expired	No
Calibration Pure Dye JUN performed on	02-10-2023
Calibration Pure Dye NED is expired	No
Calibration Pure Dye NED performed on	02-10-2023
Calibration Pure Dye ROX is expired	No
Calibration Pure Dye ROX performed on	02-10-2023
Calibration Pure Dye SYBR is expired	No
Calibration Pure Dye SYBR performed on	02-10-2023
Calibration Pure Dye TAMRA is expired	No
Calibration Pure Dye TAMRA performed on	02-10-2023
Calibration Pure Dye VIC is expired	No
Calibration Pure Dye VIC performed on	02-10-2023
Calibration ROI is expired	No
Calibration ROI performed on	02-10-2023
Calibration Uniformity is expired	No
Calibration Uniformity performed on	02-10-2023
Chemistry	SYBR_GREEN
Date Created	2023-02-24 17:09:56 PM KST
Experiment Barcode
Experiment Comment
Experiment File Name	D:\DATA\GI-SSH\2023\230224\2023-02-24_151053.eds
Experiment Name	2023-02-24_151053
Experiment Run End Time	2023-02-24 16:51:41 PM KST
Experiment Type	Standard Curve
Instrument Name	272312914
Instrument Serial Number	272312914
Instrument Type	QuantStudio™ 3 System
Passive Reference	ROX
Post-read Stage/Step
Pre-read Stage/Step
Quantification Cycle Method	Ct
Signal Smoothing On	true
Stage where Melt Analysis is performed	Stage3
Stage/ Cycle where Ct Analysis is performed	Stage2, Step2
User Name
Well	Well Position	Sample	Target Name	Tm	Melt Peak Height
1	A1	Huh7_Control	CDKN1B	80.4979	116046
2	A2	Huh7_SOR	CDKN1B	80.4979	112612
3	A3	Huh7_WAY	CDKN1B	80.4903	125634
4	A4	Huh7_SOR,WAY	CDKN1B	80.6316	121214
5	A5	Primary only	CDKN1B	82.7286	964.576
5	A5	Primary only	CDKN1B	78.6348	1001.56
5	A5	Primary only	CDKN1B	92.8925	3032.47
6	A6	Huh7_Control	MCM3	78.6348	145742
7	A7	Huh7_SOR	MCM3	78.366	149119
8	A8	Huh7_WAY	MCM3	78.5073	174986
9	A9	Huh7_SOR,WAY	MCM3	78.3661	140371
10	A10	Primary only	MCM3	92.3517	1219.69
10	A10	Primary only	MCM3	82.8867	624.261
10	A10	Primary only	MCM3	77.801	981.76
10	A10	Primary only	MCM3	89.385	272.747
11	A11	Huh7_Control	Actin	83.6002	110200
12	A12	Huh7_SOR	Actin	83.4588	71001.7
13	B1	Huh7_Control	CDKN1B	80.4979	123226
14	B2	Huh7_SOR	CDKN1B	80.4979	111128
15	B3	Huh7_WAY	CDKN1B	80.6316	121945
16	B4	Huh7_SOR,WAY	CDKN1B	80.6316	123008
17	B5	Primary only	CDKN1B	87.5282	562.262
17	B5	Primary only	CDKN1B	78.2113	1073.06
17	B5	Primary only	CDKN1B	83.2933	752.302
17	B5	Primary only	CDKN1B	92.7513	1432.42
18	B6	Huh7_Control	MCM3	78.6348	162161
19	B7	Huh7_SOR	MCM3	78.5073	156359
20	B8	Huh7_WAY	MCM3	78.5073	155940
21	B9	Huh7_SOR,WAY	MCM3	78.5073	167962
22	B10	Primary only	MCM3	60.0011	4645.7
23	B11	Huh7_Control	Actin	83.4588	112146
24	B12	Huh7_SOR	Actin	83.4588	114549
25	C1	Huh7_Control	GADD45	82.7597	114459
26	C2	Huh7_SOR	GADD45	82.7597	118326
27	C3	Huh7_WAY	GADD45	82.7512	120535
28	C4	Huh7_SOR,WAY	GADD45	82.8925	140333
29	C5	Primary only	GADD45	81.0346	-277.446
29	C5	Primary only	GADD45	77.082	785.459
29	C5	Primary only	GADD45	88.0929	1340.88
29	C5	Primary only	GADD45	92.469	1994.15
29	C5	Primary only	GADD45	73.8352	847.003
30	C6	Huh7_Control	MCM6	78.6348	229644
31	C7	Huh7_SOR	MCM6	78.5073	217265
32	C8	Huh7_WAY	MCM6	78.5073	202603
33	C9	Huh7_SOR,WAY	MCM6	78.5073	228389
34	C10	Primary only	MCM6	84.2993	581.188
34	C10	Primary only	MCM6	87.8311	641.264
34	C10	Primary only	MCM6	74.6931	797.817
34	C10	Primary only	MCM6	78.2248	954.604
34	C10	Primary only	MCM6	69.6074	1062.29
35	C11	Huh7_WAY	Actin	83.4588	121418
36	C12	Huh7_SOR,WAY	Actin	83.4588	117108
37	D1	Huh7_Control	GADD45	82.7597	116448
38	D2	Huh7_SOR	GADD45	82.6184	116722
39	D3	Huh7_WAY	GADD45	82.7512	110404
40	D4	Huh7_SOR,WAY	GADD45	82.7512	125186
41	D5	Primary only	GADD45	83.5756	687.687
41	D5	Primary only	GADD45	68.8944	916.662
41	D5	Primary only	GADD45	77.2232	926.916
41	D5	Primary only	GADD45	87.2459	392.603
41	D5	Primary only	GADD45	92.8925	1804.75
42	D6	Huh7_Control	MCM6	78.6348	237716
43	D7	Huh7_SOR	MCM6	78.5073	218732
44	D8	Huh7_WAY	MCM6	78.5073	177522
45	D9	Huh7_SOR,WAY	MCM6	78.5073	216806
46	D10	Primary only	MCM6	87.266	603.423
46	D10	Primary only	MCM6	92.2104	1993.34
46	D10	Primary only	MCM6	82.8867	756.675
46	D10	Primary only	MCM6	79.6375	808.049
46	D10	Primary only	MCM6	68.7598	1282.59
47	D11	Huh7_WAY	Actin	83.4588	105858
48	D12	Huh7_SOR,WAY	Actin	83.3175	116452
49	E1	Huh7_Control	SOD2	80.3566	167222
50	E2	Huh7_SOR	SOD2	80.3566	168861
51	E3	Huh7_WAY	SOD2	80.6316	172744
52	E4	Huh7_SOR,WAY	SOD2	80.6316	160165
53	E5	Primary only	SOD2	68.8944	11954.3
53	E5	Primary only	SOD2	81.4581	1694.83
54	E6	Huh7_Control	CDK1	76.9408	203080
55	E7	Huh7_SOR	CDK1	76.812	187361
56	E8	Huh7_WAY	CDK1	76.9533	202168
57	E9	Huh7_SOR,WAY	CDK1	76.6708	177737
58	E10	Primary only	CDK1	82.8867	992.172
58	E10	Primary only	CDK1	88.9612	425.536
58	E10	Primary only	CDK1	70.455	1159.29
58	E10	Primary only	CDK1	92.4929	1833.65
58	E10	Primary only	CDK1	86.8422	112.662
59	E11	Primary only	Actin	83.4588	18402.6
59	E11	Primary only	Actin	64.2403	11550.6
61	F1	Huh7_Control	SOD2	80.3566	129497
62	F2	Huh7_SOR	SOD2	80.4979	174719
63	F3	Huh7_WAY	SOD2	80.6316	171082
64	F4	Huh7_SOR,WAY	SOD2	80.6316	161230
65	F5	Primary only	SOD2	84.4226	642.091
65	F5	Primary only	SOD2	88.0929	414.959
65	F5	Primary only	SOD2	74.8233	882.336
65	F5	Primary only	SOD2	72.2824	793.578
65	F5	Primary only	SOD2	92.8925	2307.78
66	F6	Huh7_Control	CDK1	77.082	189386
67	F7	Huh7_SOR	CDK1	76.9533	187637
68	F8	Huh7_WAY	CDK1	76.9533	185696
69	F9	Huh7_SOR,WAY	CDK1	76.8121	176879
70	F10	Primary only	CDK1	88.2549	300.738
70	F10	Primary only	CDK1	92.0691	1538.71
70	F10	Primary only	CDK1	78.5073	988.4
70	F10	Primary only	CDK1	74.5518	899.135
70	F10	Primary only	CDK1	83.0279	813.405
71	F11	Primary only	Actin	83.4588	35025.5
71	F11	Primary only	Actin	69.8928	15938.8
73	G1	Huh7_Control	E2F1	82.1943	131718
74	G2	Huh7_SOR	E2F1	82.1943	144781
75	G3	Huh7_WAY	E2F1	82.4686	137042
76	G4	Huh7_SOR,WAY	E2F1	82.4686	135150
77	G5	Primary only	E2F1	83.7168	1054.16
77	G5	Primary only	E2F1	78.2113	1076.78
77	G5	Primary only	E2F1	92.469	1807.71
77	G5	Primary only	E2F1	89.3634	475.828
77	G5	Primary only	E2F1	73.1294	1135.46
78	G6	Huh7_Control	PCNA	83.4344	119547
79	G7	Huh7_SOR	PCNA	83.3105	137127
80	G8	Huh7_WAY	PCNA	83.4518	115682
81	G9	Huh7_SOR,WAY	PCNA	83.3105	114051
82	G10	Primary only	PCNA	84.0168	561.054
82	G10	Primary only	PCNA	92.2104	1402.53
82	G10	Primary only	PCNA	88.1136	374.847
82	G10	Primary only	PCNA	80.3438	700.548
82	G10	Primary only	PCNA	74.128	1004.01
85	H1	Huh7_Control	E2F1	82.3356	135286
86	H2	Huh7_SOR	E2F1	82.1943	155020
87	H3	Huh7_WAY	E2F1	82.4686	151679
88	H4	Huh7_SOR,WAY	E2F1	82.3273	145269
89	H5	Primary only	E2F1	92.3278	1892.4
89	H5	Primary only	E2F1	85.1284	600.757
89	H5	Primary only	E2F1	73.9763	1169.51
89	H5	Primary only	E2F1	81.5993	1117.25
89	H5	Primary only	E2F1	76.6585	963.724
90	H6	Huh7_Control	PCNA	83.4344	120993
91	H7	Huh7_SOR	PCNA	83.5931	108943
92	H8	Huh7_WAY	PCNA	83.4518	115871
93	H9	Huh7_SOR,WAY	PCNA	82.039	955.359
93	H9	Huh7_SOR,WAY	PCNA	69.8899	1180.28
93	H9	Huh7_SOR,WAY	PCNA	73.2804	1134.47
93	H9	Huh7_SOR,WAY	PCNA	92.2104	1665.2
93	H9	Huh7_SOR,WAY	PCNA	78.7899	930.737
94	H10	Primary only	PCNA	60.0011	3300.14
