# Supplementary material for: Inhibition of Dickkopf-1 enhances the anti-tumor efficacy of sorafenib via inhibition of the PI3K/Akt and Wnt/β-catenin pathways in hepatocellular carcinoma
Source: Cell Commun Signal. 2023 Nov 27;21:339. doi: 10.1186/s12964-023-01355-2 (PMC10680194; doi:10.1186/s12964-023-01355-2)
Supplement: Supplementary file 3 — Additional file 2. [file 12964_2023_1355_MOESM2_ESM.zip › raw data/Figure 4/Figure 4A_Huh7_Sig_count_fc_raw.p.txt]

	|FC|>=2 & raw.p<0.05	UP	DOWN
Huh7_SOR/Huh7_control	72	48	24
Huh7_WAY/Huh7_control	88	63	25
Huh7_SOR_WAY/Huh7_control	81	46	35
Huh7_WAY/Huh7_SOR	120	62	58
Huh7_SOR_WAY/Huh7_SOR	59	24	35
