# Supplementary material for: Inhibition of Dickkopf-1 enhances the anti-tumor efficacy of sorafenib via inhibition of the PI3K/Akt and Wnt/β-catenin pathways in hepatocellular carcinoma
Source: Cell Commun Signal. 2023 Nov 27;21:339. doi: 10.1186/s12964-023-01355-2 (PMC10680194; doi:10.1186/s12964-023-01355-2)
Supplement: Supplementary file 3 — Additional file 2. [file 12964_2023_1355_MOESM2_ESM.zip › raw data/Figure 1/Figure 1A.xlsx]

## Sheet: Sheet1
Tumor
Hybridization REF	TCGA-2V-A95S-01	TCGA-2Y-A9GS-01	TCGA-2Y-A9GT-01	TCGA-2Y-A9GU-01	TCGA-2Y-A9GV-01	TCGA-2Y-A9GW-01	TCGA-2Y-A9GX-01	TCGA-2Y-A9GY-01	TCGA-2Y-A9GZ-01	TCGA-2Y-A9H0-01	TCGA-2Y-A9H1-01	TCGA-2Y-A9H2-01	TCGA-2Y-A9H3-01	TCGA-2Y-A9H4-01	TCGA-2Y-A9H5-01	TCGA-2Y-A9H6-01	TCGA-2Y-A9H7-01	TCGA-2Y-A9H8-01	TCGA-2Y-A9H9-01	TCGA-2Y-A9HA-01	TCGA-2Y-A9HB-01	TCGA-3K-AAZ8-01	TCGA-4R-AA8I-01	TCGA-5C-A9VG-01	TCGA-5C-A9VH-01	TCGA-5C-AAPD-01	TCGA-5R-AA1C-01	TCGA-5R-AA1D-01	TCGA-5R-AAAM-01	TCGA-BC-4072-01	TCGA-BC-4073-01	TCGA-BC-A10Q-01	TCGA-BC-A10R-01	TCGA-BC-A10S-01	TCGA-BC-A10T-01	TCGA-BC-A10U-01	TCGA-BC-A10W-01	TCGA-BC-A10X-01	TCGA-BC-A10Y-01	TCGA-BC-A10Z-01	TCGA-BC-A110-01	TCGA-BC-A112-01	TCGA-BC-A216-01	TCGA-BC-A217-01	TCGA-BC-A3KF-01	TCGA-BC-A3KG-01	TCGA-BC-A5W4-01	TCGA-BC-A69H-01	TCGA-BC-A69I-01
DKK1	2.382	0.979221	0	0	4.88805	1.61593	5.05889	8.72133	1.44911	1.64519	0.209641	0.598746	1.89612	2.74835	1.64205	3.02168	1.51541	1.42621	-0.811979	10.3783	1.25604	0.173255	6.32835	3.78309	4.46494	1.19761	4.66252	6.13936	2.60604	12.9652	9.24239	1.46733	3.65152	2.88733	0.497536	2.06426	3.21054	2.29986	2.3949	1.78697	6	0.683472	6.10376	1.58299	2.97003	11.4106	3.6364	12.0794	3.50772
non-Tumor
Hybridization REF	TCGA-BC-A10Q-11A-11R-A131-07	TCGA-BC-A10R-11A-11R-A131-07	TCGA-BC-A10T-11A-11R-A131-07	TCGA-BC-A10U-11A-11R-A131-07	TCGA-BC-A10W-11A-11R-A131-07	TCGA-BC-A10X-11A-11R-A131-07	TCGA-BC-A10Y-11A-11R-A131-07	TCGA-BC-A10Z-11A-11R-A131-07	TCGA-BC-A110-11A-11R-A131-07	TCGA-BC-A216-11A-11R-A155-07	TCGA-BD-A2L6-11A-21R-A213-07	TCGA-BD-A3EP-11A-12R-A22L-07	TCGA-DD-A113-11A-12R-A131-07	TCGA-DD-A114-11A-12R-A131-07	TCGA-DD-A116-11A-12R-A26B-07	TCGA-DD-A118-11A-11R-A131-07	TCGA-DD-A119-11A-11R-A131-07	TCGA-DD-A11A-11A-11R-A131-07	TCGA-DD-A11B-11A-11R-A131-07	TCGA-DD-A11C-11A-11R-A131-07	TCGA-DD-A11D-11A-12R-A131-07	TCGA-DD-A1EB-11A-11R-A131-07	TCGA-DD-A1EC-11A-11R-A131-07	TCGA-DD-A1EE-11A-11R-A131-07	TCGA-DD-A1EG-11A-11R-A213-07	TCGA-DD-A1EH-11A-11R-A131-07	TCGA-DD-A1EI-11A-11R-A131-07	TCGA-DD-A1EJ-11A-11R-A155-07	TCGA-DD-A1EL-11A-11R-A155-07	TCGA-DD-A39V-11A-11R-A213-07	TCGA-DD-A39W-11A-11R-A213-07	TCGA-DD-A39X-11A-11R-A213-07	TCGA-DD-A39Z-11A-21R-A213-07	TCGA-DD-A3A1-11A-11R-A213-07	TCGA-DD-A3A2-11A-11R-A213-07	TCGA-DD-A3A3-11A-11R-A22L-07	TCGA-DD-A3A4-11A-11R-A22L-07	TCGA-DD-A3A5-11A-11R-A22L-07	TCGA-DD-A3A6-11A-11R-A22L-07	TCGA-DD-A3A8-11A-11R-A22L-07	TCGA-EP-A12J-11A-11R-A131-07	TCGA-EP-A26S-11A-12R-A16W-07	TCGA-EP-A3RK-11A-11R-A22L-07	TCGA-ES-A2HT-11A-11R-A180-07	TCGA-FV-A23B-11A-11R-A16W-07	TCGA-FV-A2QR-11A-11R-A213-07	TCGA-FV-A3I0-11A-11R-A22L-07	TCGA-FV-A3I1-11A-11R-A22L-07	TCGA-FV-A3R2-11A-11R-A22L-07
DKK1|22943	0.977097	1.04872	2.76284	4.02357	3.58826	1.30755	1.19428	2.16273	0.750263	1.90373	3.75355	5.34129	0	5.12164	1.2828	0	-0.275088	0	0	0	4.29602	1.40092	2.03742	0.223052	3.71244	0.824971	0.410233	2.17463	1.47633	1.60677	1.57454	0	1.6141	0	1.99769	3.53192	2.24662	0	0	0.0877344	3.48519	0	2.12343	6.02444	1.69153	6.38675	2.17137	-0.111072	2.01771
[truncated: 324 more columns]
