# Supplementary material for: Inhibition of Dickkopf-1 enhances the anti-tumor efficacy of sorafenib via inhibition of the PI3K/Akt and Wnt/β-catenin pathways in hepatocellular carcinoma
Source: Cell Commun Signal. 2023 Nov 27;21:339. doi: 10.1186/s12964-023-01355-2 (PMC10680194; doi:10.1186/s12964-023-01355-2)
Supplement: Supplementary file 3 — Additional file 2. [file 12964_2023_1355_MOESM2_ESM.zip › raw data/Figure 1/Figure 1B.xlsx]

## Sheet: Sheet1
Sample	Wells	OD	R	Conc (pg/ml)	Average (pg/ml)	SD			Sample	Wells	OD	R	Conc (pg/ml)	Average (pg/ml)	SD		Sample	Wells	OD	R	Conc (pg/ml)	Average (pg/ml)	SD
Normal	E11	0.703		347.367	253.165	63.0826		Liver diseases without HCC	Fattly Liver	F10	0.339		98.851	183.352	175.922		HCC	A5	0.911		475.752	399.782	113.805
	F11	0.518		229.989						G10	0.299		61.549					G3	0.785		397.934
	G11	0.502		219.196						H10	0.385		135.603					H4	0.61		289.085
	H11	0.498		216.108						D11	0.291		104.734					F3	0.911		475.566
									HBV	G6	0.277		35.355					E6	0.866		448.255
										H6	0.258		8.93					A3	1.293		606.867
										A7	0.442		178.087					D3	0.541		351.812
										B7	0.413		156.742					D4	0.445		245.956
										E7	0.356		113.132					G6	0.394		306.811
										F7	0.279		78.088
										G7	0.975		515.851
									HCV	C8	0.39		139.439
										C6	0.341		124.582
										G6	0.28		20.28
									LC	C9	1.055		565.991
										D9	0.35		107.586
										G9	0.556		254.944
										H9	0.981		519.163
										C10	0.275		33.517
										D10	0.812		414.618
