# Supplementary material for: Inhibition of Dickkopf-1 enhances the anti-tumor efficacy of sorafenib via inhibition of the PI3K/Akt and Wnt/β-catenin pathways in hepatocellular carcinoma
Source: Cell Commun Signal. 2023 Nov 27;21:339. doi: 10.1186/s12964-023-01355-2 (PMC10680194; doi:10.1186/s12964-023-01355-2)
Supplement: Supplementary file 3 — Additional file 2. [file 12964_2023_1355_MOESM2_ESM.zip › raw data/Figure 4/Figure 4C/Figure 4C_Huh7_Wnt:╬▓-catenin signaling.xls]

## Sheet: Sample Setup
Block Type	96-Well 0.1-mL Block
Calibration Background is expired	No
Calibration Background performed on	02-10-2023
Calibration Pure Dye ABY is expired	No
Calibration Pure Dye ABY performed on	02-10-2023
Calibration Pure Dye FAM is expired	No
Calibration Pure Dye FAM performed on	02-10-2023
Calibration Pure Dye JUN is expired	No
Calibration Pure Dye JUN performed on	02-10-2023
Calibration Pure Dye NED is expired	No
Calibration Pure Dye NED performed on	02-10-2023
Calibration Pure Dye ROX is expired	No
Calibration Pure Dye ROX performed on	02-10-2023
Calibration Pure Dye SYBR is expired	No
Calibration Pure Dye SYBR performed on	02-10-2023
Calibration Pure Dye TAMRA is expired	No
Calibration Pure Dye TAMRA performed on	02-10-2023
Calibration Pure Dye VIC is expired	No
Calibration Pure Dye VIC performed on	02-10-2023
Calibration ROI is expired	No
Calibration ROI performed on	02-10-2023
Calibration Uniformity is expired	No
Calibration Uniformity performed on	02-10-2023
Chemistry	SYBR_GREEN
Date Created	2023-02-24 15:10:14 PM KST
Experiment Barcode
Experiment Comment
Experiment File Name	D:\DATA\GI-SSH\2023\230224\2023-02-24_121303.eds
Experiment Name	2023-02-24_121303
Experiment Run End Time	2023-02-24 14:50:43 PM KST
Experiment Type	Standard Curve
Instrument Name	272312914
Instrument Serial Number	272312914
Instrument Type	QuantStudio™ 3 System
Passive Reference	ROX
Post-read Stage/Step
Pre-read Stage/Step
Quantification Cycle Method	Ct
Signal Smoothing On	true
Stage where Melt Analysis is performed	Stage3
Stage/ Cycle where Ct Analysis is performed	Stage2, Step2
User Name
Well	Well Position	Sample Name	Sample Color	Biogroup Name	Biogroup Color	Target Name	Target Color	Task	Reporter	Quencher	Quantity	Comments
1	A1	Huh7_Control	RGB(176,23,31)			AXIN2	RGB(176,23,31)	UNKNOWN	SYBR	None
2	A2	Huh7_SOR	RGB(0,0,255)			AXIN2	RGB(176,23,31)	UNKNOWN	SYBR	None
3	A3	Huh7_WAY	RGB(0,139,69)			AXIN2	RGB(176,23,31)	UNKNOWN	SYBR	None
4	A4	Huh7_SOR,WAY	RGB(255,127,0)			AXIN2	RGB(176,23,31)	UNKNOWN	SYBR	None
5	A5	Primer only	RGB(139,137,112)			AXIN2	RGB(176,23,31)	UNKNOWN	SYBR	None
6	A6	Huh7_Control	RGB(176,23,31)			Cyclin D1	RGB(139,137,112)	UNKNOWN	SYBR	None
7	A7	Huh7_SOR	RGB(0,0,255)			Cyclin D1	RGB(139,137,112)	UNKNOWN	SYBR	None
8	A8	Huh7_WAY	RGB(0,139,69)			Cyclin D1	RGB(139,137,112)	UNKNOWN	SYBR	None
9	A9	Huh7_SOR,WAY	RGB(255,127,0)			Cyclin D1	RGB(139,137,112)	UNKNOWN	SYBR	None
10	A10	Primer only	RGB(139,137,112)			Cyclin D1	RGB(139,137,112)	UNKNOWN	SYBR	None
11	A11	Huh7_Control	RGB(176,23,31)			Actin	RGB(0,245,255)	UNKNOWN	SYBR	None
12	A12	Huh7_SOR	RGB(0,0,255)			Actin	RGB(0,245,255)	UNKNOWN	SYBR	None
13	B1	Huh7_Control	RGB(176,23,31)			AXIN2	RGB(176,23,31)	UNKNOWN	SYBR	None
14	B2	Huh7_SOR	RGB(0,0,255)			AXIN2	RGB(176,23,31)	UNKNOWN	SYBR	None
15	B3	Huh7_WAY	RGB(0,139,69)			AXIN2	RGB(176,23,31)	UNKNOWN	SYBR	None
16	B4	Huh7_SOR,WAY	RGB(255,127,0)			AXIN2	RGB(176,23,31)	UNKNOWN	SYBR	None
17	B5	Primer only	RGB(139,137,112)			AXIN2	RGB(176,23,31)	UNKNOWN	SYBR	None
18	B6	Huh7_Control	RGB(176,23,31)			Cyclin D1	RGB(139,137,112)	UNKNOWN	SYBR	None
19	B7	Huh7_SOR	RGB(0,0,255)			Cyclin D1	RGB(139,137,112)	UNKNOWN	SYBR	None
20	B8	Huh7_WAY	RGB(0,139,69)			Cyclin D1	RGB(139,137,112)	UNKNOWN	SYBR	None
21	B9	Huh7_SOR,WAY	RGB(255,127,0)			Cyclin D1	RGB(139,137,112)	UNKNOWN	SYBR	None
22	B10	Primer only	RGB(139,137,112)			Cyclin D1	RGB(139,137,112)	UNKNOWN	SYBR	None
23	B11	Huh7_Control	RGB(176,23,31)			Actin	RGB(0,245,255)	UNKNOWN	SYBR	None
24	B12	Huh7_SOR	RGB(0,0,255)			Actin	RGB(0,245,255)	UNKNOWN	SYBR	None
25	C1	Huh7_Control	RGB(176,23,31)			LEF1	RGB(0,0,255)	UNKNOWN	SYBR	None
26	C2	Huh7_SOR	RGB(0,0,255)			LEF1	RGB(0,0,255)	UNKNOWN	SYBR	None
27	C3	Huh7_WAY	RGB(0,139,69)			LEF1	RGB(0,0,255)	UNKNOWN	SYBR	None
28	C4	Huh7_SOR,WAY	RGB(255,127,0)			LEF1	RGB(0,0,255)	UNKNOWN	SYBR	None
29	C5	Primer only	RGB(139,137,112)			LEF1	RGB(0,0,255)	UNKNOWN	SYBR	None
30	C6	Huh7_Control	RGB(176,23,31)			GS	RGB(238,121,66)	UNKNOWN	SYBR	None
31	C7	Huh7_SOR	RGB(0,0,255)			GS	RGB(238,121,66)	UNKNOWN	SYBR	None
32	C8	Huh7_WAY	RGB(0,139,69)			GS	RGB(238,121,66)	UNKNOWN	SYBR	None
33	C9	Huh7_SOR,WAY	RGB(255,127,0)			GS	RGB(238,121,66)	UNKNOWN	SYBR	None
34	C10	Primer only	RGB(139,137,112)			GS	RGB(238,121,66)	UNKNOWN	SYBR	None
35	C11	Huh7_WAY	RGB(0,139,69)			Actin	RGB(0,245,255)	UNKNOWN	SYBR	None
36	C12	Huh7_SOR,WAY	RGB(255,127,0)			Actin	RGB(0,245,255)	UNKNOWN	SYBR	None
37	D1	Huh7_Control	RGB(176,23,31)			LEF1	RGB(0,0,255)	UNKNOWN	SYBR	None
38	D2	Huh7_SOR	RGB(0,0,255)			LEF1	RGB(0,0,255)	UNKNOWN	SYBR	None
39	D3	Huh7_WAY	RGB(0,139,69)			LEF1	RGB(0,0,255)	UNKNOWN	SYBR	None
40	D4	Huh7_SOR,WAY	RGB(255,127,0)			LEF1	RGB(0,0,255)	UNKNOWN	SYBR	None
41	D5	Primer only	RGB(139,137,112)			LEF1	RGB(0,0,255)	UNKNOWN	SYBR	None
42	D6	Huh7_Control	RGB(176,23,31)			GS	RGB(238,121,66)	UNKNOWN	SYBR	None
43	D7	Huh7_SOR	RGB(0,0,255)			GS	RGB(238,121,66)	UNKNOWN	SYBR	None
44	D8	Huh7_WAY	RGB(0,139,69)			GS	RGB(238,121,66)	UNKNOWN	SYBR	None
45	D9	Huh7_SOR,WAY	RGB(255,127,0)			GS	RGB(238,121,66)	UNKNOWN	SYBR	None
46	D10	Primer only	RGB(139,137,112)			GS	RGB(238,121,66)	UNKNOWN	SYBR	None
47	D11	Huh7_WAY	RGB(0,139,69)			Actin	RGB(0,245,255)	UNKNOWN	SYBR	None
48	D12	Huh7_SOR,WAY	RGB(255,127,0)			Actin	RGB(0,245,255)	UNKNOWN	SYBR	None
49	E1	Huh7_Control	RGB(176,23,31)			c-Myc	RGB(0,139,69)	UNKNOWN	SYBR	None
50	E2	Huh7_SOR	RGB(0,0,255)			c-Myc	RGB(0,139,69)	UNKNOWN	SYBR	None
51	E3	Huh7_WAY	RGB(0,139,69)			c-Myc	RGB(0,139,69)	UNKNOWN	SYBR	None
52	E4	Huh7_SOR,WAY	RGB(255,127,0)			c-Myc	RGB(0,139,69)	UNKNOWN	SYBR	None
53	E5	Primer only	RGB(139,137,112)			c-Myc	RGB(0,139,69)	UNKNOWN	SYBR	None
54	E6	Huh7_Control	RGB(176,23,31)			MMP2	RGB(142,56,142)	UNKNOWN	SYBR	None
55	E7	Huh7_SOR	RGB(0,0,255)			MMP2	RGB(142,56,142)	UNKNOWN	SYBR	None
56	E8	Huh7_WAY	RGB(0,139,69)			MMP2	RGB(142,56,142)	UNKNOWN	SYBR	None
57	E9	Huh7_SOR,WAY	RGB(255,127,0)			MMP2	RGB(142,56,142)	UNKNOWN	SYBR	None
58	E10	Primer only	RGB(139,137,112)			MMP2	RGB(142,56,142)	UNKNOWN	SYBR	None
59	E11	Primer only	RGB(139,137,112)			Actin	RGB(0,245,255)	UNKNOWN	SYBR	None
60	E12
61	F1	Huh7_Control	RGB(176,23,31)			c-Myc	RGB(0,139,69)	UNKNOWN	SYBR	None
62	F2	Huh7_SOR	RGB(0,0,255)			c-Myc	RGB(0,139,69)	UNKNOWN	SYBR	None
63	F3	Huh7_WAY	RGB(0,139,69)			c-Myc	RGB(0,139,69)	UNKNOWN	SYBR	None
64	F4	Huh7_SOR,WAY	RGB(255,127,0)			c-Myc	RGB(0,139,69)	UNKNOWN	SYBR	None
65	F5	Primer only	RGB(139,137,112)			c-Myc	RGB(0,139,69)	UNKNOWN	SYBR	None
66	F6	Huh7_Control	RGB(176,23,31)			MMP2	RGB(142,56,142)	UNKNOWN	SYBR	None
67	F7	Huh7_SOR	RGB(0,0,255)			MMP2	RGB(142,56,142)	UNKNOWN	SYBR	None
68	F8	Huh7_WAY	RGB(0,139,69)			MMP2	RGB(142,56,142)	UNKNOWN	SYBR	None
69	F9	Huh7_SOR,WAY	RGB(255,127,0)			MMP2	RGB(142,56,142)	UNKNOWN	SYBR	None
70	F10	Primer only	RGB(139,137,112)			MMP2	RGB(142,56,142)	UNKNOWN	SYBR	None
71	F11	Primer only	RGB(139,137,112)			Actin	RGB(0,245,255)	UNKNOWN	SYBR	None
72	F12
73	G1	Huh7_Control	RGB(176,23,31)			Twist	RGB(238,238,0)	UNKNOWN	SYBR	None
74	G2	Huh7_SOR	RGB(0,0,255)			Twist	RGB(238,238,0)	UNKNOWN	SYBR	None
75	G3	Huh7_WAY	RGB(0,139,69)			Twist	RGB(238,238,0)	UNKNOWN	SYBR	None
76	G4	Huh7_SOR,WAY	RGB(255,127,0)			Twist	RGB(238,238,0)	UNKNOWN	SYBR	None
77	G5	Primer only	RGB(139,137,112)			Twist	RGB(238,238,0)	UNKNOWN	SYBR	None
78	G6	Huh7_Control	RGB(176,23,31)			MMP9	RGB(198,113,113)	UNKNOWN	SYBR	None
79	G7	Huh7_SOR	RGB(0,0,255)			MMP9	RGB(198,113,113)	UNKNOWN	SYBR	None
80	G8	Huh7_WAY	RGB(0,139,69)			MMP9	RGB(198,113,113)	UNKNOWN	SYBR	None
81	G9	Huh7_SOR,WAY	RGB(255,127,0)			MMP9	RGB(198,113,113)	UNKNOWN	SYBR	None
82	G10	Primer only	RGB(139,137,112)			MMP9	RGB(198,113,113)	UNKNOWN	SYBR	None
83	G11
84	G12
85	H1	Huh7_Control	RGB(176,23,31)			Twist	RGB(238,238,0)	UNKNOWN	SYBR	None
86	H2	Huh7_SOR	RGB(0,0,255)			Twist	RGB(238,238,0)	UNKNOWN	SYBR	None
87	H3	Huh7_WAY	RGB(0,139,69)			Twist	RGB(238,238,0)	UNKNOWN	SYBR	None
88	H4	Huh7_SOR,WAY	RGB(255,127,0)			Twist	RGB(238,238,0)	UNKNOWN	SYBR	None
89	H5	Primer only	RGB(139,137,112)			Twist	RGB(238,238,0)	UNKNOWN	SYBR	None
90	H6	Huh7_Control	RGB(176,23,31)			MMP9	RGB(198,113,113)	UNKNOWN	SYBR	None
91	H7	Huh7_SOR	RGB(0,0,255)			MMP9	RGB(198,113,113)	UNKNOWN	SYBR	None
92	H8	Huh7_WAY	RGB(0,139,69)			MMP9	RGB(198,113,113)	UNKNOWN	SYBR	None
93	H9	Huh7_SOR,WAY	RGB(255,127,0)			MMP9	RGB(198,113,113)	UNKNOWN	SYBR	None
94	H10	Primer only	RGB(139,137,112)			MMP9	RGB(198,113,113)	UNKNOWN	SYBR	None
95	H11
96	H12

## Sheet: Amplification Data
Block Type	96-Well 0.1-mL Block
Calibration Background is expired	No
Calibration Background performed on	02-10-2023
Calibration Pure Dye ABY is expired	No
Calibration Pure Dye ABY performed on	02-10-2023
Calibration Pure Dye FAM is expired	No
Calibration Pure Dye FAM performed on	02-10-2023
Calibration Pure Dye JUN is expired	No
Calibration Pure Dye JUN performed on	02-10-2023
Calibration Pure Dye NED is expired	No
Calibration Pure Dye NED performed on	02-10-2023
Calibration Pure Dye ROX is expired	No
Calibration Pure Dye ROX performed on	02-10-2023
Calibration Pure Dye SYBR is expired	No
Calibration Pure Dye SYBR performed on	02-10-2023
Calibration Pure Dye TAMRA is expired	No
Calibration Pure Dye TAMRA performed on	02-10-2023
Calibration Pure Dye VIC is expired	No
Calibration Pure Dye VIC performed on	02-10-2023
Calibration ROI is expired	No
Calibration ROI performed on	02-10-2023
Calibration Uniformity is expired	No
Calibration Uniformity performed on	02-10-2023
Chemistry	SYBR_GREEN
Date Created	2023-02-24 15:10:14 PM KST
Experiment Barcode
Experiment Comment
Experiment File Name	D:\DATA\GI-SSH\2023\230224\2023-02-24_121303.eds
Experiment Name	2023-02-24_121303
Experiment Run End Time	2023-02-24 14:50:43 PM KST
Experiment Type	Standard Curve
Instrument Name	272312914
Instrument Serial Number	272312914
Instrument Type	QuantStudio™ 3 System
Passive Reference	ROX
Post-read Stage/Step
Pre-read Stage/Step
Quantification Cycle Method	Ct
Signal Smoothing On	true
Stage where Melt Analysis is performed	Stage3
Stage/ Cycle where Ct Analysis is performed	Stage2, Step2
User Name
Well	Well Position	Cycle	Target Name	Rn	Delta Rn
1	A1	1	AXIN2	0.479379	-0.0494855
1	A1	2	AXIN2	0.501635	-0.0333259
1	A1	3	AXIN2	0.534046	-0.00701209
1	A1	4	AXIN2	0.539112	-0.00804231
1	A1	5	AXIN2	0.544225	-0.00902551
1	A1	6	AXIN2	0.55778	-0.00156708
1	A1	7	AXIN2	0.570585	0.00514105
1	A1	8	AXIN2	0.576763	0.00522251
1	A1	9	AXIN2	0.579344	0.00170731
1	A1	10	AXIN2	0.586071	0.00233738
1	A1	11	AXIN2	0.596723	0.00689241
1	A1	12	AXIN2	0.599589	0.00366229
1	A1	13	AXIN2	0.609157	0.00713347
1	A1	14	AXIN2	0.619436	0.0113166
1	A1	15	AXIN2	0.621088	0.00687171
1	A1	16	AXIN2	0.625532	0.00521862
1	A1	17	AXIN2	0.622177	-0.00423296
1	A1	18	AXIN2	0.6221	-0.0104061
1	A1	19	AXIN2	0.634028	-0.00457412
1	A1	20	AXIN2	0.639585	-0.00511403
1	A1	21	AXIN2	0.646971	-0.00382438
1	A1	22	AXIN2	0.655187	-0.00170486
1	A1	23	AXIN2	0.664033	0.00104421
1	A1	24	AXIN2	0.686674	0.0175887
1	A1	25	AXIN2	0.720923	0.0457409
1	A1	26	AXIN2	0.767151	0.0858723
1	A1	27	AXIN2	0.854467	0.167092
1	A1	28	AXIN2	1.01066	0.317186
1	A1	29	AXIN2	1.28699	0.587417
1	A1	30	AXIN2	1.72579	1.02013
1	A1	31	AXIN2	2.34642	1.63466
1	A1	32	AXIN2	3.10681	2.38895
1	A1	33	AXIN2	3.87623	3.15228
1	A1	34	AXIN2	4.5805	3.85045
1	A1	35	AXIN2	5.20393	4.46778
1	A1	36	AXIN2	5.74276	5.00052
1	A1	37	AXIN2	6.19985	5.45151
1	A1	38	AXIN2	6.58846	5.83402
1	A1	39	AXIN2	6.90723	6.1467
1	A1	40	AXIN2	7.14049	6.37386
2	A2	1	AXIN2	0.422149	-0.0484597
2	A2	2	AXIN2	0.443257	-0.0328466
2	A2	3	AXIN2	0.47153	-0.0100691
2	A2	4	AXIN2	0.481921	-0.00517235
2	A2	5	AXIN2	0.489145	-0.00344313
2	A2	6	AXIN2	0.500371	0.00228741
2	A2	7	AXIN2	0.508232	0.00465369
2	A2	8	AXIN2	0.51406	0.00498727
2	A2	9	AXIN2	0.517823	0.0032552
2	A2	10	AXIN2	0.523338	0.00327615
2	A2	11	AXIN2	0.531372	0.00581445
2	A2	12	AXIN2	0.53591	0.00485848
2	A2	13	AXIN2	0.538903	0.00235595
2	A2	14	AXIN2	0.547553	0.00551187
2	A2	15	AXIN2	0.551189	0.00365224
2	A2	16	AXIN2	0.551105	-0.00192576
2	A2	17	AXIN2	0.549856	-0.00866982
2	A2	18	AXIN2	0.555363	-0.00865768
2	A2	19	AXIN2	0.563967	-0.00554903
2	A2	20	AXIN2	0.570825	-0.00418548
2	A2	21	AXIN2	0.580374	-0.000130961
2	A2	22	AXIN2	0.589518	0.00351759
2	A2	23	AXIN2	0.595128	0.00363302
2	A2	24	AXIN2	0.612074	0.0150846
2	A2	25	AXIN2	0.644622	0.0421376
2	A2	26	AXIN2	0.697274	0.0892949
2	A2	27	AXIN2	0.79682	0.183346
2	A2	28	AXIN2	0.973473	0.354504
2	A2	29	AXIN2	1.27245	0.647988
2	A2	30	AXIN2	1.74788	1.11792
2	A2	31	AXIN2	2.41353	1.77808
2	A2	32	AXIN2	3.20009	2.55914
2	A2	33	AXIN2	3.96632	3.31988
2	A2	34	AXIN2	4.66431	4.01237
2	A2	35	AXIN2	5.28467	4.62723
2	A2	36	AXIN2	5.83355	5.17062
2	A2	37	AXIN2	6.29762	5.6292
2	A2	38	AXIN2	6.68753	6.01361
2	A2	39	AXIN2	6.99675	6.31734
2	A2	40	AXIN2	7.22193	6.53703
3	A3	1	AXIN2	0.456274	-0.0497775
3	A3	2	AXIN2	0.472984	-0.0385777
3	A3	3	AXIN2	0.495937	-0.0211341
3	A3	4	AXIN2	0.516773	-0.00580767
3	A3	5	AXIN2	0.528715	0.000624969
3	A3	6	AXIN2	0.538645	0.00504493
3	A3	7	AXIN2	0.542522	0.00341217
3	A3	8	AXIN2	0.545617	0.0009981
3	A3	9	AXIN2	0.5586	0.00847137
3	A3	10	AXIN2	0.564657	0.009019
3	A3	11	AXIN2	0.566889	0.00574127
3	A3	12	AXIN2	0.571055	0.00439806
3	A3	13	AXIN2	0.574245	0.00207829
3	A3	14	AXIN2	0.579444	0.00176719
3	A3	15	AXIN2	0.586751	0.00356455
3	A3	16	AXIN2	0.592106	0.00341046
3	A3	17	AXIN2	0.593808	-0.000397285
3	A3	18	AXIN2	0.595858	-0.00385664
3	A3	19	AXIN2	0.597779	-0.00744491
3	A3	20	AXIN2	0.605879	-0.00485434
3	A3	21	AXIN2	0.611539	-0.00470427
3	A3	22	AXIN2	0.621422	-0.000331153
3	A3	23	AXIN2	0.632129	0.00486623
3	A3	24	AXIN2	0.648955	0.0161825
3	A3	25	AXIN2	0.672551	0.0342697
3	A3	26	AXIN2	0.717757	0.0739655
3	A3	27	AXIN2	0.796844	0.147543
3	A3	28	AXIN2	0.937704	0.282894
3	A3	29	AXIN2	1.1798	0.519481
3	A3	30	AXIN2	1.57428	0.908447
3	A3	31	AXIN2	2.15524	1.4839
3	A3	32	AXIN2	2.87901	2.20216
3	A3	33	AXIN2	3.63644	2.95408
3	A3	34	AXIN2	4.35172	3.66385
3	A3	35	AXIN2	4.9965	4.30312
3	A3	36	AXIN2	5.55644	4.85756
3	A3	37	AXIN2	6.04382	5.33943
3	A3	38	AXIN2	6.44658	5.73667
3	A3	39	AXIN2	6.76791	6.05249
3	A3	40	AXIN2	7.00966	6.28873
4	A4	1	AXIN2	0.344911	-0.0236254
4	A4	2	AXIN2	0.347358	-0.0252141
4	A4	3	AXIN2	0.359967	-0.0166412
4	A4	4	AXIN2	0.373896	-0.00674879
4	A4	5	AXIN2	0.384504	-0.000176733
4	A4	6	AXIN2	0.393296	0.00457909
4	A4	7	AXIN2	0.401543	0.00879015
4	A4	8	AXIN2	0.404003	0.00721351
4	A4	9	AXIN2	0.405295	0.00446972
4	A4	10	AXIN2	0.407312	0.00245025
4	A4	11	AXIN2	0.414554	0.00565682
4	A4	12	AXIN2	0.414857	0.0019239
4	A4	13	AXIN2	0.41543	-0.00153988
4	A4	14	AXIN2	0.420111	-0.000895029
4	A4	15	AXIN2	0.425468	0.000425863
4	A4	16	AXIN2	0.430695	0.00161688
4	A4	17	AXIN2	0.431909	-0.0012047
4	A4	18	AXIN2	0.43515	-0.00200016
4	A4	19	AXIN2	0.441091	-9.50488e-05
4	A4	20	AXIN2	0.441279	-0.00394337
4	A4	21	AXIN2	0.445377	-0.00388124
4	A4	22	AXIN2	0.454995	0.00170082
4	A4	23	AXIN2	0.467746	0.010415
4	A4	24	AXIN2	0.48144	0.0200728
4	A4	25	AXIN2	0.5031	0.0376972
4	A4	26	AXIN2	0.543587	0.074148
4	A4	27	AXIN2	0.616618	0.143143
4	A4	28	AXIN2	0.754337	0.276825
4	A4	29	AXIN2	0.986187	0.50464
4	A4	30	AXIN2	1.37501	0.889431
4	A4	31	AXIN2	1.96007	1.47045
4	A4	32	AXIN2	2.71695	2.22329
4	A4	33	AXIN2	3.52782	3.03013
4	A4	34	AXIN2	4.28959	3.78787
4	A4	35	AXIN2	4.9783	4.47253
4	A4	36	AXIN2	5.57537	5.06557
4	A4	37	AXIN2	6.07782	5.56398
4	A4	38	AXIN2	6.49145	5.97358
4	A4	39	AXIN2	6.8471	6.32519
4	A4	40	AXIN2	7.09299	6.56705
5	A5	1	AXIN2	0.187617	-0.00260483
5	A5	2	AXIN2	0.187432	-0.00310677
5	A5	3	AXIN2	0.190067	-0.000788631
5	A5	4	AXIN2	0.190868	-0.000304388
5	A5	5	AXIN2	0.192076	0.000587581
5	A5	6	AXIN2	0.192145	0.00033973
5	A5	7	AXIN2	0.192136	1.44967e-05
5	A5	8	AXIN2	0.193111	0.000672368
5	A5	9	AXIN2	0.193452	0.000697119
5	A5	10	AXIN2	0.194321	0.0012491
5	A5	11	AXIN2	0.194308	0.000919384
5	A5	12	AXIN2	0.195166	0.00146062
5	A5	13	AXIN2	0.19702	0.00299833
5	A5	14	AXIN2	0.195771	0.00143325
5	A5	15	AXIN2	0.194723	6.77673e-05
5	A5	16	AXIN2	0.194429	-0.000542704
5	A5	17	AXIN2	0.194837	-0.000451434
5	A5	18	AXIN2	0.19556	-4.47816e-05
5	A5	19	AXIN2	0.195563	-0.000358347
5	A5	20	AXIN2	0.19499	-0.00124818
5	A5	21	AXIN2	0.194383	-0.0021711
5	A5	22	AXIN2	0.194029	-0.00284185
5	A5	23	AXIN2	0.19561	-0.00157769
5	A5	24	AXIN2	0.198032	0.000527512
5	A5	25	AXIN2	0.198052	0.000230621
5	A5	26	AXIN2	0.196048	-0.00208912
5	A5	27	AXIN2	0.1953	-0.00315433
5	A5	28	AXIN2	0.197213	-0.00155756
5	A5	29	AXIN2	0.199	-8.75196e-05
5	A5	30	AXIN2	0.199802	0.000398407
5	A5	31	AXIN2	0.200052	0.000331054
5	A5	32	AXIN2	0.198898	-0.0011396
5	A5	33	AXIN2	0.197498	-0.00285552
5	A5	34	AXIN2	0.197569	-0.00310112
5	A5	35	AXIN2	0.201148	0.00016118
5	A5	36	AXIN2	0.204511	0.0032076
5	A5	37	AXIN2	0.205704	0.00408391
5	A5	38	AXIN2	0.205449	0.00351162
5	A5	39	AXIN2	0.203676	0.00142222
5	A5	40	AXIN2	0.202572	1.46864e-06
6	A6	1	Cyclin D1	0.439372	-0.0396907
6	A6	2	Cyclin D1	0.458374	-0.0266995
6	A6	3	Cyclin D1	0.480078	-0.0110049
6	A6	4	Cyclin D1	0.493943	-0.00314932
6	A6	5	Cyclin D1	0.50117	-0.00193295
6	A6	6	Cyclin D1	0.512814	0.00370167
6	A6	7	Cyclin D1	0.521887	0.00676471
6	A6	8	Cyclin D1	0.528472	0.00733992
6	A6	9	Cyclin D1	0.533491	0.00634913
6	A6	10	Cyclin D1	0.533791	0.000639081
6	A6	11	Cyclin D1	0.538857	-0.000305098
6	A6	12	Cyclin D1	0.547382	0.00221042
6	A6	13	Cyclin D1	0.55085	-0.000331108
6	A6	14	Cyclin D1	0.55429	-0.00290124
6	A6	15	Cyclin D1	0.560066	-0.00313559
6	A6	16	Cyclin D1	0.564803	-0.00440789
6	A6	17	Cyclin D1	0.575384	0.000163206
6	A6	18	Cyclin D1	0.587213	0.00598183
6	A6	19	Cyclin D1	0.603705	0.0164649
6	A6	20	Cyclin D1	0.629026	0.0357758
6	A6	21	Cyclin D1	0.673276	0.0740158
6	A6	22	Cyclin D1	0.741669	0.136398
6	A6	23	Cyclin D1	0.859499	0.248219
6	A6	24	Cyclin D1	1.05626	0.438975
6	A6	25	Cyclin D1	1.37711	0.753813
6	A6	26	Cyclin D1	1.85552	1.22621
6	A6	27	Cyclin D1	2.47379	1.83848
6	A6	28	Cyclin D1	3.1612	2.51987
6	A6	29	Cyclin D1	3.83178	3.18444
6	A6	30	Cyclin D1	4.44275	3.7894
6	A6	31	Cyclin D1	4.99805	4.33869
6	A6	32	Cyclin D1	5.48716	4.82179
6	A6	33	Cyclin D1	5.91265	5.24128
6	A6	34	Cyclin D1	6.27907	5.60168
6	A6	35	Cyclin D1	6.60484	5.92144
6	A6	36	Cyclin D1	6.86948	6.18007
6	A6	37	Cyclin D1	7.09939	6.40398
6	A6	38	Cyclin D1	7.29563	6.5942
6	A6	39	Cyclin D1	7.476	6.76857
6	A6	40	Cyclin D1	7.60325	6.8898
7	A7	1	Cyclin D1	0.39448	-0.0516339
7	A7	2	Cyclin D1	0.410669	-0.041895
7	A7	3	Cyclin D1	0.444575	-0.0144388
7	A7	4	Cyclin D1	0.463337	-0.00212571
7	A7	5	Cyclin D1	0.474473	0.00256023
7	A7	6	Cyclin D1	0.481476	0.00311344
7	A7	7	Cyclin D1	0.489033	0.00422155
7	A7	8	Cyclin D1	0.497361	0.00609981
7	A7	9	Cyclin D1	0.50278	0.00506868
7	A7	10	Cyclin D1	0.506164	0.00200312
7	A7	11	Cyclin D1	0.513797	0.0031863
7	A7	12	Cyclin D1	0.517072	1.25532e-05
7	A7	13	Cyclin D1	0.52287	-0.000639018
7	A7	14	Cyclin D1	0.529083	-0.000876158
7	A7	15	Cyclin D1	0.534315	-0.00209362
7	A7	16	Cyclin D1	0.542124	-0.000734484
7	A7	17	Cyclin D1	0.547998	-0.00130988
7	A7	18	Cyclin D1	0.55171	-0.00404797
7	A7	19	Cyclin D1	0.570923	0.00871543
7	A7	20	Cyclin D1	0.602774	0.0341168
7	A7	21	Cyclin D1	0.643171	0.0680647
7	A7	22	Cyclin D1	0.709938	0.128382
7	A7	23	Cyclin D1	0.830789	0.242784
7	A7	24	Cyclin D1	1.03346	0.439007
7	A7	25	Cyclin D1	1.35232	0.751412
7	A7	26	Cyclin D1	1.82893	1.22158
7	A7	27	Cyclin D1	2.45467	1.84087
7	A7	28	Cyclin D1	3.15004	2.52978
7	A7	29	Cyclin D1	3.82181	3.19511
7	A7	30	Cyclin D1	4.45276	3.8196
7	A7	31	Cyclin D1	5.02345	4.38385
7	A7	32	Cyclin D1	5.52652	4.88047
7	A7	33	Cyclin D1	5.96482	5.31232
7	A7	34	Cyclin D1	6.34113	5.68218
7	A7	35	Cyclin D1	6.66217	5.99677
7	A7	36	Cyclin D1	6.94358	6.27173
7	A7	37	Cyclin D1	7.19078	6.51248
7	A7	38	Cyclin D1	7.40742	6.72267
7	A7	39	Cyclin D1	7.59056	6.89936
7	A7	40	Cyclin D1	7.71941	7.02176
8	A8	1	Cyclin D1	0.311874	-0.0532866
8	A8	2	Cyclin D1	0.336399	-0.0347749
8	A8	3	Cyclin D1	0.368088	-0.00910012
8	A8	4	Cyclin D1	0.378662	-0.00453918
8	A8	5	Cyclin D1	0.388262	-0.000953392
8	A8	6	Cyclin D1	0.397674	0.00244461
8	A8	7	Cyclin D1	0.408983	0.00774072
8	A8	8	Cyclin D1	0.414614	0.00735782
8	A8	9	Cyclin D1	0.416577	0.00330664
8	A8	10	Cyclin D1	0.421013	0.00172956
8	A8	11	Cyclin D1	0.427569	0.00227172
8	A8	12	Cyclin D1	0.431359	4.802e-05
8	A8	13	Cyclin D1	0.436239	-0.0010856
8	A8	14	Cyclin D1	0.439656	-0.00368264
8	A8	15	Cyclin D1	0.445543	-0.00380924
8	A8	16	Cyclin D1	0.453278	-0.00208812
8	A8	17	Cyclin D1	0.461739	0.000359212
8	A8	18	Cyclin D1	0.471813	0.00441891
8	A8	19	Cyclin D1	0.489547	0.01614
8	A8	20	Cyclin D1	0.515669	0.0362481
8	A8	21	Cyclin D1	0.557683	0.0722481
8	A8	22	Cyclin D1	0.628492	0.137044
8	A8	23	Cyclin D1	0.750133	0.25267
8	A8	24	Cyclin D1	0.953683	0.450207
8	A8	25	Cyclin D1	1.28706	0.777568
8	A8	26	Cyclin D1	1.78813	1.27263
8	A8	27	Cyclin D1	2.42809	1.90657
8	A8	28	Cyclin D1	3.12361	2.59608
8	A8	29	Cyclin D1	3.81304	3.2795
8	A8	30	Cyclin D1	4.45139	3.91183
8	A8	31	Cyclin D1	5.02918	4.48361
8	A8	32	Cyclin D1	5.53302	4.98143
8	A8	33	Cyclin D1	5.97743	5.41983
8	A8	34	Cyclin D1	6.3542	5.79059
8	A8	35	Cyclin D1	6.68095	6.11132
8	A8	36	Cyclin D1	6.96776	6.39212
8	A8	37	Cyclin D1	7.2115	6.62985
8	A8	38	Cyclin D1	7.4157	6.82804
8	A8	39	Cyclin D1	7.59251	6.99882
8	A8	40	Cyclin D1	7.71637	7.11668
9	A9	1	Cyclin D1	0.32897	-0.0201272
9	A9	2	Cyclin D1	0.336749	-0.0166688
9	A9	3	Cyclin D1	0.350279	-0.0074593
9	A9	4	Cyclin D1	0.362186	0.000126974
9	A9	5	Cyclin D1	0.365314	-0.00106509
9	A9	6	Cyclin D1	0.369428	-0.00127138
9	A9	7	Cyclin D1	0.37633	0.0013107
9	A9	8	Cyclin D1	0.383404	0.00406348
9	A9	9	Cyclin D1	0.386762	0.00310134
9	A9	10	Cyclin D1	0.392323	0.00434201
9	A9	11	Cyclin D1	0.393591	0.00128939
9	A9	12	Cyclin D1	0.399586	0.00296408
9	A9	13	Cyclin D1	0.40289	0.00194839
9	A9	14	Cyclin D1	0.403405	-0.0018577
9	A9	15	Cyclin D1	0.409147	-0.000435678
9	A9	16	Cyclin D1	0.413077	-0.000826028
9	A9	17	Cyclin D1	0.414043	-0.00418075
9	A9	18	Cyclin D1	0.420026	-0.00251814
9	A9	19	Cyclin D1	0.427332	0.000467695
9	A9	20	Cyclin D1	0.43615	0.00496505
9	A9	21	Cyclin D1	0.451861	0.0163558
9	A9	22	Cyclin D1	0.479201	0.0393758
9	A9	23	Cyclin D1	0.519437	0.0752914
9	A9	24	Cyclin D1	0.586082	0.137616
9	A9	25	Cyclin D1	0.698534	0.245747
9	A9	26	Cyclin D1	0.888968	0.431861
9	A9	27	Cyclin D1	1.18885	0.727426
9	A9	28	Cyclin D1	1.651	1.18525
9	A9	29	Cyclin D1	2.28212	1.81205
9	A9	30	Cyclin D1	3.00334	2.52895
9	A9	31	Cyclin D1	3.71353	3.23482
9	A9	32	Cyclin D1	4.35632	3.87329
9	A9	33	Cyclin D1	4.955	4.46765
9	A9	34	Cyclin D1	5.48522	4.99355
9	A9	35	Cyclin D1	5.94918	5.45319
9	A9	36	Cyclin D1	6.34678	5.84647
9	A9	37	Cyclin D1	6.68991	6.18528
9	A9	38	Cyclin D1	6.97956	6.4706
9	A9	39	Cyclin D1	7.22783	6.71456
9	A9	40	Cyclin D1	7.40568	6.88809
10	A10	1	Cyclin D1	0.164297	-0.00261804
10	A10	2	Cyclin D1	0.164076	-0.00309651
10	A10	3	Cyclin D1	0.165627	-0.00180362
10	A10	4	Cyclin D1	0.167146	-0.000543464
10	A10	5	Cyclin D1	0.168792	0.000844332
10	A10	6	Cyclin D1	0.168779	0.000573822
10	A10	7	Cyclin D1	0.169373	0.000909119
10	A10	8	Cyclin D1	0.169169	0.000447129
10	A10	9	Cyclin D1	0.169161	0.000181552
10	A10	10	Cyclin D1	0.169155	-8.24911e-05
10	A10	11	Cyclin D1	0.171584	0.00208791
10	A10	12	Cyclin D1	0.171871	0.00211729
10	A10	13	Cyclin D1	0.171664	0.00165184
10	A10	14	Cyclin D1	0.169626	-0.000644047
10	A10	15	Cyclin D1	0.169076	-0.00145252
10	A10	16	Cyclin D1	0.171061	0.000274412
10	A10	17	Cyclin D1	0.171209	0.000164314
10	A10	18	Cyclin D1	0.171206	-9.67488e-05
10	A10	19	Cyclin D1	0.171246	-0.000314792
10	A10	20	Cyclin D1	0.171152	-0.000666662
10	A10	21	Cyclin D1	0.170496	-0.00158101
10	A10	22	Cyclin D1	0.170529	-0.00180662
10	A10	23	Cyclin D1	0.172572	-2.13939e-05
10	A10	24	Cyclin D1	0.174141	0.00128951
10	A10	25	Cyclin D1	0.173895	0.000785307
10	A10	26	Cyclin D1	0.173052	-0.000315659
10	A10	27	Cyclin D1	0.171118	-0.00250797
10	A10	28	Cyclin D1	0.170464	-0.00341981
10	A10	29	Cyclin D1	0.172825	-0.00131706
10	A10	30	Cyclin D1	0.173771	-0.000629394
10	A10	31	Cyclin D1	0.176507	0.00184929
10	A10	32	Cyclin D1	0.17621	0.00129366
10	A10	33	Cyclin D1	0.173418	-0.0017565
10	A10	34	Cyclin D1	0.17317	-0.00226272
10	A10	35	Cyclin D1	0.176128	0.000437424
10	A10	36	Cyclin D1	0.176381	0.000432587
10	A10	37	Cyclin D1	0.178415	0.00220795
10	A10	38	Cyclin D1	0.180587	0.00412161
10	A10	39	Cyclin D1	0.176276	-0.000446578
10	A10	40	Cyclin D1	0.174513	-0.00246768
11	A11	1	Actin	0.438003	-0.0165863
11	A11	2	Actin	0.458794	-0.00556478
11	A11	3	Actin	0.471518	-0.00261049
11	A11	4	Actin	0.486953	0.00305504
11	A11	5	Actin	0.495367	0.00169952
11	A11	6	Actin	0.500675	-0.00276211
11	A11	7	Actin	0.514458	0.00125225
11	A11	8	Actin	0.523186	0.000210828
11	A11	9	Actin	0.53106	-0.00168437
11	A11	10	Actin	0.543354	0.000839333
11	A11	11	Actin	0.563524	0.0112406
11	A11	12	Actin	0.59697	0.0349173
11	A11	13	Actin	0.651407	0.0795847
11	A11	14	Actin	0.7484	0.166808
11	A11	15	Actin	0.919125	0.327764
11	A11	16	Actin	1.19579	0.594656
11	A11	17	Actin	1.60748	0.996579
11	A11	18	Actin	2.08531	1.46464
11	A11	19	Actin	2.57443	1.94399
11	A11	20	Actin	3.06701	2.42681
11	A11	21	Actin	3.56942	2.91944
11	A11	22	Actin	4.07283	3.41309
11	A11	23	Actin	4.54121	3.8717
11	A11	24	Actin	4.97175	4.29247
11	A11	25	Actin	5.3547	4.66565
11	A11	26	Actin	5.69024	4.99142
11	A11	27	Actin	5.98887	5.28027
11	A11	28	Actin	6.25378	5.53541
11	A11	29	Actin	6.52215	5.79402
11	A11	30	Actin	6.74275	6.00485
11	A11	31	Actin	6.92493	6.17726
11	A11	32	Actin	7.10832	6.35088
11	A11	33	Actin	7.27342	6.50621
11	A11	34	Actin	7.40293	6.62595
11	A11	35	Actin	7.54014	6.75339
11	A11	36	Actin	7.66725	6.87073
11	A11	37	Actin	7.77938	6.97309
11	A11	38	Actin	7.89731	7.08125
11	A11	39	Actin	8.00374	7.17792
11	A11	40	Actin	8.07915	7.24355
12	A12	1	Actin	0.413883	-0.0361397
12	A12	2	Actin	0.434346	-0.0273161
12	A12	3	Actin	0.46897	-0.00433215
12	A12	4	Actin	0.489134	0.00419264
12	A12	5	Actin	0.499721	0.00313988
12	A12	6	Actin	0.50732	-0.000901222
12	A12	7	Actin	0.518545	-0.00131514
12	A12	8	Actin	0.529024	-0.00247602
12	A12	9	Actin	0.545112	0.00197219
12	A12	10	Actin	0.554499	-0.000280172
12	A12	11	Actin	0.573122	0.00670261
12	A12	12	Actin	0.615516	0.0374574
12	A12	13	Actin	0.677855	0.0881561
12	A12	14	Actin	0.784412	0.183074
12	A12	15	Actin	0.970625	0.357647
12	A12	16	Actin	1.28065	0.656035
12	A12	17	Actin	1.7168	1.08054
12	A12	18	Actin	2.21769	1.56979
12	A12	19	Actin	2.72845	2.06891
12	A12	20	Actin	3.23237	2.5612
12	A12	21	Actin	3.74425	3.06143
12	A12	22	Actin	4.25401	3.55955
12	A12	23	Actin	4.73046	4.02437
12	A12	24	Actin	5.16467	4.44693
12	A12	25	Actin	5.55096	4.82159
12	A12	26	Actin	5.88016	5.13915
12	A12	27	Actin	6.18988	5.43723
12	A12	28	Actin	6.46515	5.70086
12	A12	29	Actin	6.71061	5.93468
12	A12	30	Actin	6.9211	6.13353
12	A12	31	Actin	7.11551	6.3163
12	A12	32	Actin	7.28539	6.47454
12	A12	33	Actin	7.44684	6.62435
12	A12	34	Actin	7.60394	6.76981
12	A12	35	Actin	7.74392	6.89815
12	A12	36	Actin	7.86195	7.00454
12	A12	37	Actin	7.98342	7.11437
12	A12	38	Actin	8.09285	7.21216
12	A12	39	Actin	8.20333	7.311
12	A12	40	Actin	8.2801	7.37613
13	B1	1	AXIN2	0.436309	-0.0523285
13	B1	2	AXIN2	0.459016	-0.035443
13	B1	3	AXIN2	0.484385	-0.0158953
13	B1	4	AXIN2	0.496615	-0.00948684
13	B1	5	AXIN2	0.510743	-0.00118053
13	B1	6	AXIN2	0.522237	0.00449143
13	B1	7	AXIN2	0.531971	0.00840381
13	B1	8	AXIN2	0.535319	0.00593056
13	B1	9	AXIN2	0.539285	0.00407494
13	B1	10	AXIN2	0.546967	0.00593483
13	B1	11	AXIN2	0.550357	0.00350372
13	B1	12	AXIN2	0.554481	0.00180593
13	B1	13	AXIN2	0.563551	0.00505383
13	B1	14	AXIN2	0.56453	0.000211894
13	B1	15	AXIN2	0.571342	0.00120138
13	B1	16	AXIN2	0.573804	-0.00215748
13	B1	17	AXIN2	0.582573	0.000789305
13	B1	18	AXIN2	0.591055	0.00344998
13	B1	19	AXIN2	0.589821	-0.00360543
13	B1	20	AXIN2	0.592625	-0.00662335
13	B1	21	AXIN2	0.599844	-0.00522605
13	B1	22	AXIN2	0.610215	-0.000676676
13	B1	23	AXIN2	0.622163	0.00544977
13	B1	24	AXIN2	0.635824	0.0132892
13	B1	25	AXIN2	0.662517	0.0341605
13	B1	26	AXIN2	0.710533	0.0763542
13	B1	27	AXIN2	0.799088	0.159088
13	B1	28	AXIN2	0.954012	0.30819
13	B1	29	AXIN2	1.21439	0.562747
13	B1	30	AXIN2	1.64058	0.983116
13	B1	31	AXIN2	2.24496	1.58168
13	B1	32	AXIN2	2.99919	2.33008
13	B1	33	AXIN2	3.77312	3.09819
13	B1	34	AXIN2	4.49125	3.8105
13	B1	35	AXIN2	5.1193	4.43273
13	B1	36	AXIN2	5.67842	4.98603
13	B1	37	AXIN2	6.1614	5.46318
13	B1	38	AXIN2	6.55786	5.85382
13	B1	39	AXIN2	6.86928	6.15942
13	B1	40	AXIN2	7.09656	6.38088
14	B2	1	AXIN2	0.47549	-0.04337
14	B2	2	AXIN2	0.495276	-0.0293923
14	B2	3	AXIN2	0.516803	-0.0136724
14	B2	4	AXIN2	0.528756	-0.00752797
14	B2	5	AXIN2	0.538465	-0.00362653
14	B2	6	AXIN2	0.549165	0.00126601
14	B2	7	AXIN2	0.560666	0.00695899
14	B2	8	AXIN2	0.561634	0.00212012
14	B2	9	AXIN2	0.565986	0.00066436
14	B2	10	AXIN2	0.575086	0.00395646
14	B2	11	AXIN2	0.585271	0.00833349
14	B2	12	AXIN2	0.588938	0.00619334
14	B2	13	AXIN2	0.597094	0.00854167
14	B2	14	AXIN2	0.601962	0.00760196
14	B2	15	AXIN2	0.603986	0.00381797
14	B2	16	AXIN2	0.605834	-0.00014202
14	B2	17	AXIN2	0.609106	-0.00267693
14	B2	18	AXIN2	0.612596	-0.00499475
14	B2	19	AXIN2	0.614813	-0.00858574
14	B2	20	AXIN2	0.624557	-0.00464937
14	B2	21	AXIN2	0.632761	-0.00225336
14	B2	22	AXIN2	0.639496	-0.0013253
14	B2	23	AXIN2	0.651134	0.00450417
14	B2	24	AXIN2	0.669829	0.0173921
14	B2	25	AXIN2	0.699264	0.0410195
14	B2	26	AXIN2	0.751986	0.0879335
14	B2	27	AXIN2	0.846089	0.176228
14	B2	28	AXIN2	1.01227	0.336606
14	B2	29	AXIN2	1.29557	0.614096
14	B2	30	AXIN2	1.74659	1.05931
14	B2	31	AXIN2	2.38206	1.68897
14	B2	32	AXIN2	3.14068	2.44178
14	B2	33	AXIN2	3.90516	3.20045
14	B2	34	AXIN2	4.60377	3.89326
14	B2	35	AXIN2	5.22341	4.50709
14	B2	36	AXIN2	5.76015	5.03802
14	B2	37	AXIN2	6.21848	5.49054
14	B2	38	AXIN2	6.60418	5.87043
14	B2	39	AXIN2	6.92986	6.1903
14	B2	40	AXIN2	7.16082	6.41546
15	B3	1	AXIN2	0.415234	-0.0617227
15	B3	2	AXIN2	0.436075	-0.0463016
15	B3	3	AXIN2	0.47088	-0.0169157
15	B3	4	AXIN2	0.488985	-0.00422952
15	B3	5	AXIN2	0.498078	-0.000555835
15	B3	6	AXIN2	0.505858	0.00180524
15	B3	7	AXIN2	0.516134	0.00666217
15	B3	8	AXIN2	0.521504	0.00661226
15	B3	9	AXIN2	0.524751	0.00444055
15	B3	10	AXIN2	0.529634	0.00390445
15	B3	11	AXIN2	0.535415	0.00426582
15	B3	12	AXIN2	0.538349	0.00178059
15	B3	13	AXIN2	0.547198	0.0052107
15	B3	14	AXIN2	0.551185	0.00377839
15	B3	15	AXIN2	0.552855	2.94779e-05
15	B3	16	AXIN2	0.555257	-0.00298784
15	B3	17	AXIN2	0.56377	0.000105324
15	B3	18	AXIN2	0.567914	-0.00116981
15	B3	19	AXIN2	0.568486	-0.00601718
15	B3	20	AXIN2	0.573513	-0.00640885
15	B3	21	AXIN2	0.581082	-0.00425881
15	B3	22	AXIN2	0.590867	0.000106976
15	B3	23	AXIN2	0.600021	0.00384161
15	B3	24	AXIN2	0.612671	0.0110725
15	B3	25	AXIN2	0.638033	0.0310153
15	B3	26	AXIN2	0.679636	0.0671985
15	B3	27	AXIN2	0.752703	0.134847
15	B3	28	AXIN2	0.877025	0.253749
15	B3	29	AXIN2	1.09994	0.471249
15	B3	30	AXIN2	1.46267	0.82856
15	B3	31	AXIN2	2.01539	1.37586
15	B3	32	AXIN2	2.73529	2.09033
15	B3	33	AXIN2	3.49802	2.84765
15	B3	34	AXIN2	4.21674	3.56095
15	B3	35	AXIN2	4.87717	4.21596
15	B3	36	AXIN2	5.45572	4.78909
15	B3	37	AXIN2	5.95535	5.2833
15	B3	38	AXIN2	6.37324	5.69577
15	B3	39	AXIN2	6.70773	6.02484
15	B3	40	AXIN2	6.95189	6.26359
16	B4	1	AXIN2	0.338266	-0.0296067
16	B4	2	AXIN2	0.349007	-0.0228379
16	B4	3	AXIN2	0.368228	-0.00758953
16	B4	4	AXIN2	0.374955	-0.00483535
16	B4	5	AXIN2	0.38206	-0.0017026
16	B4	6	AXIN2	0.389279	0.00154423
16	B4	7	AXIN2	0.393625	0.00191821
16	B4	8	AXIN2	0.397972	0.0022924
16	B4	9	AXIN2	0.400835	0.00118241
16	B4	10	AXIN2	0.407091	0.0034666
16	B4	11	AXIN2	0.412943	0.00534569
16	B4	12	AXIN2	0.416755	0.00518582
16	B4	13	AXIN2	0.417758	0.00221571
16	B4	14	AXIN2	0.418155	-0.00135965
16	B4	15	AXIN2	0.423905	0.000418137
16	B4	16	AXIN2	0.42911	0.00165114
16	B4	17	AXIN2	0.431948	0.000516349
16	B4	18	AXIN2	0.435621	0.000217334
16	B4	19	AXIN2	0.436581	-0.00279503
16	B4	20	AXIN2	0.439392	-0.00395644
16	B4	21	AXIN2	0.445246	-0.00207523
16	B4	22	AXIN2	0.449653	-0.00164019
16	B4	23	AXIN2	0.455324	5.80585e-05
16	B4	24	AXIN2	0.47042	0.0111821
16	B4	25	AXIN2	0.493951	0.0307397
16	B4	26	AXIN2	0.531912	0.0647286
16	B4	27	AXIN2	0.599242	0.128086
16	B4	28	AXIN2	0.718225	0.243097
16	B4	29	AXIN2	0.927657	0.448556
16	B4	30	AXIN2	1.28637	0.803299
16	B4	31	AXIN2	1.83396	1.34691
16	B4	32	AXIN2	2.55822	2.06721
16	B4	33	AXIN2	3.3639	2.86891
16	B4	34	AXIN2	4.13032	3.63135
16	B4	35	AXIN2	4.81732	4.31438
16	B4	36	AXIN2	5.42955	4.92264
16	B4	37	AXIN2	5.95181	5.44093
16	B4	38	AXIN2	6.38365	5.8688
16	B4	39	AXIN2	6.74625	6.22743
16	B4	40	AXIN2	7.01655	6.49375
17	B5	1	AXIN2	0.157435	0.00160594
17	B5	2	AXIN2	0.157625	0.00146662
17	B5	3	AXIN2	0.158804	0.00231729
17	B5	4	AXIN2	0.158202	0.00138667
17	B5	5	AXIN2	0.15819	0.00104571
17	B5	6	AXIN2	0.159878	0.00240491
17	B5	7	AXIN2	0.159412	0.00161015
17	B5	8	AXIN2	0.158823	0.000693075
17	B5	9	AXIN2	0.15957	0.00111057
17	B5	10	AXIN2	0.162485	0.00369768
17	B5	11	AXIN2	0.160069	0.000952668
17	B5	12	AXIN2	0.15959	0.000144732
17	B5	13	AXIN2	0.161326	0.00155166
17	B5	14	AXIN2	0.160177	7.40957e-05
17	B5	15	AXIN2	0.159256	-0.00117524
17	B5	16	AXIN2	0.159204	-0.00155619
17	B5	17	AXIN2	0.160277	-0.000811733
17	B5	18	AXIN2	0.159973	-0.00144415
17	B5	19	AXIN2	0.159474	-0.00227186
17	B5	20	AXIN2	0.1594	-0.0026752
17	B5	21	AXIN2	0.160697	-0.00170635
17	B5	22	AXIN2	0.160404	-0.00232783
17	B5	23	AXIN2	0.158484	-0.00457712
17	B5	24	AXIN2	0.15844	-0.00494926
17	B5	25	AXIN2	0.161277	-0.00244085
17	B5	26	AXIN2	0.162541	-0.00150558
17	B5	27	AXIN2	0.162149	-0.00222638
17	B5	28	AXIN2	0.1619	-0.00280456
17	B5	29	AXIN2	0.163196	-0.00183711
17	B5	30	AXIN2	0.163649	-0.00171282
17	B5	31	AXIN2	0.164044	-0.00164689
17	B5	32	AXIN2	0.166838	0.000819125
17	B5	33	AXIN2	0.167156	0.000808401
17	B5	34	AXIN2	0.167913	0.0012362
17	B5	35	AXIN2	0.16972	0.00271437
17	B5	36	AXIN2	0.171004	0.00366996
17	B5	37	AXIN2	0.171898	0.00423552
17	B5	38	AXIN2	0.17216	0.00416849
17	B5	39	AXIN2	0.171348	0.00302783
17	B5	40	AXIN2	0.17107	0.00242159
18	B6	1	Cyclin D1	0.4122	-0.0502921
18	B6	2	Cyclin D1	0.43588	-0.0322751
18	B6	3	Cyclin D1	0.465514	-0.00830513
18	B6	4	Cyclin D1	0.47828	-0.00120259
18	B6	5	Cyclin D1	0.486116	0.000970558
18	B6	6	Cyclin D1	0.493561	0.00275181
18	B6	7	Cyclin D1	0.499224	0.00275126
18	B6	8	Cyclin D1	0.503687	0.00155052
18	B6	9	Cyclin D1	0.507612	-0.000188629
18	B6	10	Cyclin D1	0.51675	0.00328608
18	B6	11	Cyclin D1	0.523016	0.00388838
18	B6	12	Cyclin D1	0.526697	0.00190622
18	B6	13	Cyclin D1	0.53286	0.00240516
18	B6	14	Cyclin D1	0.534939	-0.00117947
18	B6	15	Cyclin D1	0.537393	-0.00438853
18	B6	16	Cyclin D1	0.544307	-0.00313839
18	B6	17	Cyclin D1	0.552002	-0.00110725
18	B6	18	Cyclin D1	0.564756	0.00598338
18	B6	19	Cyclin D1	0.580505	0.0160689
18	B6	20	Cyclin D1	0.604163	0.0340632
18	B6	21	Cyclin D1	0.643117	0.067354
18	B6	22	Cyclin D1	0.709103	0.127676
18	B6	23	Cyclin D1	0.824416	0.237325
18	B6	24	Cyclin D1	1.01799	0.425241
18	B6	25	Cyclin D1	1.32945	0.731037
18	B6	26	Cyclin D1	1.79528	1.1912
18	B6	27	Cyclin D1	2.40791	1.79817
18	B6	28	Cyclin D1	3.10015	2.48474
18	B6	29	Cyclin D1	3.77813	3.15706
18	B6	30	Cyclin D1	4.41592	3.78918
18	B6	31	Cyclin D1	5.00104	4.36864
18	B6	32	Cyclin D1	5.52141	4.88335
18	B6	33	Cyclin D1	5.97273	5.32901
18	B6	34	Cyclin D1	6.3533	5.70391
18	B6	35	Cyclin D1	6.68851	6.03345
18	B6	36	Cyclin D1	6.95987	6.29916
18	B6	37	Cyclin D1	7.20255	6.53617
18	B6	38	Cyclin D1	7.41892	6.74687
18	B6	39	Cyclin D1	7.59661	6.9189
18	B6	40	Cyclin D1	7.73109	7.04772
19	B7	1	Cyclin D1	0.285601	-0.0509643
19	B7	2	Cyclin D1	0.30781	-0.0350318
19	B7	3	Cyclin D1	0.335541	-0.0135774
19	B7	4	Cyclin D1	0.350794	-0.00460044
19	B7	5	Cyclin D1	0.363414	0.00174245
19	B7	6	Cyclin D1	0.372121	0.00417315
19	B7	7	Cyclin D1	0.378079	0.00385482
19	B7	8	Cyclin D1	0.38382	0.00331939
19	B7	9	Cyclin D1	0.390928	0.00415072
19	B7	10	Cyclin D1	0.397928	0.00487431
19	B7	11	Cyclin D1	0.405034	0.0057043
19	B7	12	Cyclin D1	0.409153	0.00354673
19	B7	13	Cyclin D1	0.415856	0.00397358
19	B7	14	Cyclin D1	0.41856	0.000400483
19	B7	15	Cyclin D1	0.417324	-0.00711188
19	B7	16	Cyclin D1	0.423208	-0.00750451
19	B7	17	Cyclin D1	0.434043	-0.00294568
19	B7	18	Cyclin D1	0.44626	0.00299517
19	B7	19	Cyclin D1	0.462367	0.0128261
19	B7	20	Cyclin D1	0.485698	0.0298807
19	B7	21	Cyclin D1	0.521752	0.0596582
19	B7	22	Cyclin D1	0.582241	0.11387
19	B7	23	Cyclin D1	0.68844	0.213792
19	B7	24	Cyclin D1	0.864494	0.383571
19	B7	25	Cyclin D1	1.15269	0.665488
19	B7	26	Cyclin D1	1.59387	1.1004
19	B7	27	Cyclin D1	2.19346	1.69371
19	B7	28	Cyclin D1	2.87892	2.37289
19	B7	29	Cyclin D1	3.5577	3.04539
19	B7	30	Cyclin D1	4.20412	3.68554
19	B7	31	Cyclin D1	4.79945	4.27459
19	B7	32	Cyclin D1	5.33118	4.80004
19	B7	33	Cyclin D1	5.79753	5.26012
19	B7	34	Cyclin D1	6.18995	5.64626
19	B7	35	Cyclin D1	6.54152	5.99156
19	B7	36	Cyclin D1	6.83828	6.28204
19	B7	37	Cyclin D1	7.09555	6.53303
19	B7	38	Cyclin D1	7.31595	6.74716
19	B7	39	Cyclin D1	7.51616	6.94109
19	B7	40	Cyclin D1	7.66097	7.07962
20	B8	1	Cyclin D1	0.437102	-0.040647
20	B8	2	Cyclin D1	0.45308	-0.0303807
20	B8	3	Cyclin D1	0.48085	-0.00832264
20	B8	4	Cyclin D1	0.494076	-0.000808257
20	B8	5	Cyclin D1	0.501815	0.00121994
20	B8	6	Cyclin D1	0.506687	0.000380108
20	B8	7	Cyclin D1	0.514825	0.00280703
20	B8	8	Cyclin D1	0.519341	0.00161142
20	B8	9	Cyclin D1	0.525303	0.00186175
20	B8	10	Cyclin D1	0.53243	0.00327724
20	B8	11	Cyclin D1	0.53708	0.00221646
20	B8	12	Cyclin D1	0.54246	0.001885
20	B8	13	Cyclin D1	0.550181	0.00389427
20	B8	14	Cyclin D1	0.551796	-0.000202065
20	B8	15	Cyclin D1	0.555415	-0.00229443
20	B8	16	Cyclin D1	0.558111	-0.00530965
20	B8	17	Cyclin D1	0.566916	-0.00221617
20	B8	18	Cyclin D1	0.580714	0.00587003
20	B8	19	Cyclin D1	0.593368	0.0128122
20	B8	20	Cyclin D1	0.617976	0.0317092
20	B8	21	Cyclin D1	0.659451	0.0674732
20	B8	22	Cyclin D1	0.727246	0.129556
20	B8	23	Cyclin D1	0.839272	0.235871
20	B8	24	Cyclin D1	1.03162	0.42251
20	B8	25	Cyclin D1	1.35002	0.735192
20	B8	26	Cyclin D1	1.82259	1.20205
20	B8	27	Cyclin D1	2.44306	1.81681
20	B8	28	Cyclin D1	3.1307	2.49874
20	B8	29	Cyclin D1	3.80474	3.16707
20	B8	30	Cyclin D1	4.43599	3.79261
20	B8	31	Cyclin D1	5.02338	4.37428
20	B8	32	Cyclin D1	5.54976	4.89495
20	B8	33	Cyclin D1	6.00582	5.34531
20	B8	34	Cyclin D1	6.39129	5.72506
20	B8	35	Cyclin D1	6.73304	6.0611
20	B8	36	Cyclin D1	7.01963	6.34198
20	B8	37	Cyclin D1	7.27598	6.59261
20	B8	38	Cyclin D1	7.49992	6.81084
20	B8	39	Cyclin D1	7.68118	6.9864
20	B8	40	Cyclin D1	7.81166	7.11116
21	B9	1	Cyclin D1	0.320795	-0.0135459
21	B9	2	Cyclin D1	0.326704	-0.01179
21	B9	3	Cyclin D1	0.336298	-0.00634975
21	B9	4	Cyclin D1	0.345048	-0.00175235
21	B9	5	Cyclin D1	0.351171	0.000216421
21	B9	6	Cyclin D1	0.358717	0.00360888
21	B9	7	Cyclin D1	0.363638	0.00437734
21	B9	8	Cyclin D1	0.365448	0.0020336
21	B9	9	Cyclin D1	0.370607	0.00303925
21	B9	10	Cyclin D1	0.372632	0.000910591
21	B9	11	Cyclin D1	0.376213	0.000337972
21	B9	12	Cyclin D1	0.379281	-0.000747306
21	B9	13	Cyclin D1	0.383603	-0.000579039
21	B9	14	Cyclin D1	0.385801	-0.00253377
21	B9	15	Cyclin D1	0.391576	-0.000912849
21	B9	16	Cyclin D1	0.393979	-0.00266284
21	B9	17	Cyclin D1	0.398276	-0.00251984
21	B9	18	Cyclin D1	0.404749	-0.000199403
21	B9	19	Cyclin D1	0.412835	0.00373311
21	B9	20	Cyclin D1	0.424344	0.0110884
21	B9	21	Cyclin D1	0.438653	0.021244
21	B9	22	Cyclin D1	0.466165	0.0446028
21	B9	23	Cyclin D1	0.514419	0.0887033
21	B9	24	Cyclin D1	0.594424	0.164555
21	B9	25	Cyclin D1	0.727281	0.293258
21	B9	26	Cyclin D1	0.942506	0.504329
21	B9	27	Cyclin D1	1.29445	0.852118
21	B9	28	Cyclin D1	1.8168	1.37032
21	B9	29	Cyclin D1	2.48676	2.03613
21	B9	30	Cyclin D1	3.21111	2.75632
21	B9	31	Cyclin D1	3.89895	3.44001
21	B9	32	Cyclin D1	4.53301	4.06991
21	B9	33	Cyclin D1	5.11722	4.64997
21	B9	34	Cyclin D1	5.63485	5.16345
21	B9	35	Cyclin D1	6.09542	5.61987
21	B9	36	Cyclin D1	6.48663	6.00692
21	B9	37	Cyclin D1	6.82676	6.34289
21	B9	38	Cyclin D1	7.11908	6.63106
21	B9	39	Cyclin D1	7.37419	6.88202
21	B9	40	Cyclin D1	7.56916	7.07284
22	B10	1	Cyclin D1	0.170961	0.000438516
22	B10	2	Cyclin D1	0.171654	0.000927075
22	B10	3	Cyclin D1	0.171274	0.000342856
22	B10	4	Cyclin D1	0.170286	-0.000850136
22	B10	5	Cyclin D1	0.170942	-0.00039795
22	B10	6	Cyclin D1	0.173446	0.00190086
22	B10	7	Cyclin D1	0.172923	0.0011735
22	B10	8	Cyclin D1	0.172629	0.000674919
22	B10	9	Cyclin D1	0.175021	0.00286226
22	B10	10	Cyclin D1	0.174569	0.00220545
22	B10	11	Cyclin D1	0.173755	0.00118765
22	B10	12	Cyclin D1	0.172841	6.87213e-05
22	B10	13	Cyclin D1	0.172101	-0.000876017
22	B10	14	Cyclin D1	0.172456	-0.000725371
22	B10	15	Cyclin D1	0.173841	0.000454498
22	B10	16	Cyclin D1	0.173569	-2.11813e-05
22	B10	17	Cyclin D1	0.173083	-0.000712302
22	B10	18	Cyclin D1	0.173201	-0.000798674
22	B10	19	Cyclin D1	0.17212	-0.0020846
22	B10	20	Cyclin D1	0.17186	-0.00254869
22	B10	21	Cyclin D1	0.173851	-0.000762672
22	B10	22	Cyclin D1	0.173989	-0.000828539
22	B10	23	Cyclin D1	0.173258	-0.00176413
22	B10	24	Cyclin D1	0.172768	-0.0024589
22	B10	25	Cyclin D1	0.173206	-0.00222592
22	B10	26	Cyclin D1	0.173248	-0.00238828
22	B10	27	Cyclin D1	0.175087	-0.000753849
22	B10	28	Cyclin D1	0.176145	0.000100058
22	B10	29	Cyclin D1	0.177274	0.00102407
22	B10	30	Cyclin D1	0.176477	2.24432e-05
22	B10	31	Cyclin D1	0.176262	-0.000396806
22	B10	32	Cyclin D1	0.178346	0.00148187
22	B10	33	Cyclin D1	0.178296	0.00122804
22	B10	34	Cyclin D1	0.17786	0.000586672
22	B10	35	Cyclin D1	0.178907	0.00142963
22	B10	36	Cyclin D1	0.179057	0.0013747
22	B10	37	Cyclin D1	0.178759	0.00087203
22	B10	38	Cyclin D1	0.179494	0.00140286
22	B10	39	Cyclin D1	0.178497	0.000200932
22	B10	40	Cyclin D1	0.177582	-0.000918567
23	B11	1	Actin	0.407269	-0.0281795
23	B11	2	Actin	0.42667	-0.0184718
23	B11	3	Actin	0.453537	-0.00129755
23	B11	4	Actin	0.464432	-9.48856e-05
23	B11	5	Actin	0.474799	0.000579201
23	B11	6	Actin	0.48545	0.00153695
23	B11	7	Actin	0.496309	0.00270378
23	B11	8	Actin	0.500459	-0.00283925
23	B11	9	Actin	0.511167	-0.0018245
23	B11	10	Actin	0.52392	0.00123625
23	B11	11	Actin	0.541851	0.00947461
23	B11	12	Actin	0.571671	0.029602
23	B11	13	Actin	0.630308	0.0785453
23	B11	14	Actin	0.728254	0.166799
23	B11	15	Actin	0.895745	0.324597
23	B11	16	Actin	1.17666	0.595818
23	B11	17	Actin	1.57397	0.983436
23	B11	18	Actin	2.0471	1.44688
23	B11	19	Actin	2.52216	1.91224
23	B11	20	Actin	2.99649	2.37688
23	B11	21	Actin	3.49055	2.86124
23	B11	22	Actin	3.98492	3.34592
23	B11	23	Actin	4.442	3.79331
23	B11	24	Actin	4.86627	4.20788
23	B11	25	Actin	5.25155	4.58348
23	B11	26	Actin	5.60197	4.9242
23	B11	27	Actin	5.91094	5.22348
23	B11	28	Actin	6.18235	5.48519
23	B11	29	Actin	6.43191	5.72507
23	B11	30	Actin	6.66331	5.94677
23	B11	31	Actin	6.85957	6.13334
23	B11	32	Actin	7.04098	6.30506
23	B11	33	Actin	7.21255	6.46694
23	B11	34	Actin	7.35989	6.60458
23	B11	35	Actin	7.49319	6.72819
23	B11	36	Actin	7.63317	6.85847
23	B11	37	Actin	7.76121	6.97682
23	B11	38	Actin	7.87275	7.07867
23	B11	39	Actin	7.96517	7.1614
23	B11	40	Actin	8.03743	7.22396
24	B12	1	Actin	0.310953	-0.0512284
24	B12	2	Actin	0.343043	-0.0323283
24	B12	3	Actin	0.38176	-0.00680047
24	B12	4	Actin	0.402518	0.000767958
24	B12	5	Actin	0.419864	0.00492426
24	B12	6	Actin	0.430708	0.00257894
24	B12	7	Actin	0.443675	0.00235638
24	B12	8	Actin	0.456196	0.00168816
24	B12	9	Actin	0.46531	-0.002387
24	B12	10	Actin	0.477758	-0.00312824
24	B12	11	Actin	0.499863	0.00578717
24	B12	12	Actin	0.534394	0.0271282
24	B12	13	Actin	0.589117	0.0686624
24	B12	14	Actin	0.686326	0.152681
24	B12	15	Actin	0.86006	0.313226
24	B12	16	Actin	1.15133	0.591307
24	B12	17	Actin	1.56623	0.993017
24	B12	18	Actin	2.04838	1.46198
24	B12	19	Actin	2.52974	1.93015
24	B12	20	Actin	3.01568	2.4029
24	B12	21	Actin	3.50715	2.88118
24	B12	22	Actin	4.00362	3.36446
24	B12	23	Actin	4.47293	3.82058
24	B12	24	Actin	4.9055	4.23996
24	B12	25	Actin	5.29927	4.62054
24	B12	26	Actin	5.64322	4.95131
24	B12	27	Actin	5.94486	5.23975
24	B12	28	Actin	6.2301	5.51181
24	B12	29	Actin	6.49232	5.76083
24	B12	30	Actin	6.72766	5.98299
24	B12	31	Actin	6.92239	6.16453
24	B12	32	Actin	7.09546	6.32441
24	B12	33	Actin	7.26873	6.48448
24	B12	34	Actin	7.42801	6.63058
24	B12	35	Actin	7.57089	6.76026
24	B12	36	Actin	7.71474	6.89093
24	B12	37	Actin	7.83774	7.00074
24	B12	38	Actin	7.9421	7.09191
24	B12	39	Actin	8.04149	7.17811
24	B12	40	Actin	8.12529	7.24872
25	C1	1	LEF1	0.480906	-0.0506917
25	C1	2	LEF1	0.504633	-0.0324572
25	C1	3	LEF1	0.527278	-0.0153036
25	C1	4	LEF1	0.537833	-0.0102409
25	C1	5	LEF1	0.552316	-0.0012501
25	C1	6	LEF1	0.561522	0.00246435
25	C1	7	LEF1	0.571558	0.00700748
25	C1	8	LEF1	0.574241	0.0041985
25	C1	9	LEF1	0.578602	0.00306757
25	C1	10	LEF1	0.585746	0.00472
25	C1	11	LEF1	0.592021	0.0055025
25	C1	12	LEF1	0.597573	0.00556218
25	C1	13	LEF1	0.600665	0.00316215
25	C1	14	LEF1	0.607262	0.00426717
25	C1	15	LEF1	0.612485	0.00399812
25	C1	16	LEF1	0.613878	-0.000101121
25	C1	17	LEF1	0.620209	0.000737705
25	C1	18	LEF1	0.626472	0.00150846
25	C1	19	LEF1	0.627314	-0.00314152
25	C1	20	LEF1	0.631253	-0.0046941
25	C1	21	LEF1	0.637638	-0.00380109
25	C1	22	LEF1	0.642551	-0.00438074
25	C1	23	LEF1	0.64914	-0.00328299
25	C1	24	LEF1	0.656791	-0.00112452
25	C1	25	LEF1	0.672692	0.00928467
25	C1	26	LEF1	0.702786	0.0338865
25	C1	27	LEF1	0.759361	0.0849689
25	C1	28	LEF1	0.862779	0.182895
25	C1	29	LEF1	1.04746	0.362081
25	C1	30	LEF1	1.38241	0.691543
25	C1	31	LEF1	1.89406	1.1977
25	C1	32	LEF1	2.52723	1.82538
25	C1	33	LEF1	3.17886	2.47151
25	C1	34	LEF1	3.78685	3.07402
25	C1	35	LEF1	4.34051	3.62218
25	C1	36	LEF1	4.82942	4.1056
25	C1	37	LEF1	5.24909	4.51978
25	C1	38	LEF1	5.61887	4.88407
25	C1	39	LEF1	5.92496	5.18467
25	C1	40	LEF1	6.14894	5.40315
26	C2	1	LEF1	0.496271	-0.0400973
26	C2	2	LEF1	0.511772	-0.0299818
26	C2	3	LEF1	0.530649	-0.0164887
26	C2	4	LEF1	0.54352	-0.0090028
26	C2	5	LEF1	0.555112	-0.00279564
26	C2	6	LEF1	0.567415	0.00412266
26	C2	7	LEF1	0.572566	0.00388852
26	C2	8	LEF1	0.578781	0.00471922
26	C2	9	LEF1	0.585506	0.00605895
26	C2	10	LEF1	0.589294	0.00446314
26	C2	11	LEF1	0.595841	0.00562447
26	C2	12	LEF1	0.599867	0.00426619
26	C2	13	LEF1	0.603058	0.00207255
26	C2	14	LEF1	0.610084	0.00371364
26	C2	15	LEF1	0.619729	0.00797428
26	C2	16	LEF1	0.620617	0.00347693
26	C2	17	LEF1	0.623583	0.00105792
26	C2	18	LEF1	0.625398	-0.00251157
26	C2	19	LEF1	0.628557	-0.0047371
26	C2	20	LEF1	0.634024	-0.00465468
26	C2	21	LEF1	0.639679	-0.00438432
26	C2	22	LEF1	0.64585	-0.00359814
26	C2	23	LEF1	0.651568	-0.0032655
26	C2	24	LEF1	0.66478	0.00456231
26	C2	25	LEF1	0.684373	0.0187702
26	C2	26	LEF1	0.719723	0.0487359
26	C2	27	LEF1	0.789718	0.113346
26	C2	28	LEF1	0.913431	0.231674
26	C2	29	LEF1	1.13891	0.451769
26	C2	30	LEF1	1.52128	0.828752
26	C2	31	LEF1	2.07846	1.38055
26	C2	32	LEF1	2.72656	2.02326
26	C2	33	LEF1	3.35322	2.64453
26	C2	34	LEF1	3.94266	3.2286
26	C2	35	LEF1	4.48718	3.76773
26	C2	36	LEF1	4.96742	4.24259
26	C2	37	LEF1	5.37228	4.64206
26	C2	38	LEF1	5.71634	4.98074
26	C2	39	LEF1	6.02408	5.28309
26	C2	40	LEF1	6.24955	5.50317
27	C3	1	LEF1	0.497737	-0.0522536
27	C3	2	LEF1	0.518259	-0.0377377
27	C3	3	LEF1	0.544926	-0.0170763
27	C3	4	LEF1	0.564734	-0.00327515
27	C3	5	LEF1	0.574861	0.000845695
27	C3	6	LEF1	0.58249	0.00246887
27	C3	7	LEF1	0.589951	0.00392378
27	C3	8	LEF1	0.597585	0.00555142
27	C3	9	LEF1	0.601811	0.00377182
27	C3	10	LEF1	0.610066	0.00602085
27	C3	11	LEF1	0.618306	0.00825449
27	C3	12	LEF1	0.622205	0.00614665
27	C3	13	LEF1	0.625262	0.00319773
27	C3	14	LEF1	0.625692	-0.00237856
27	C3	15	LEF1	0.629665	-0.00441124
27	C3	16	LEF1	0.63766	-0.00242263
27	C3	17	LEF1	0.640827	-0.00526218
27	C3	18	LEF1	0.649148	-0.00294699
27	C3	19	LEF1	0.656707	-0.00139392
27	C3	20	LEF1	0.663254	-0.000853581
27	C3	21	LEF1	0.669163	-0.000950896
27	C3	22	LEF1	0.67691	0.000790175
27	C3	23	LEF1	0.686521	0.0043955
27	C3	24	LEF1	0.703582	0.0154499
27	C3	25	LEF1	0.723808	0.0296697
27	C3	26	LEF1	0.760045	0.0599009
27	C3	27	LEF1	0.831851	0.125701
27	C3	28	LEF1	0.96191	0.249753
27	C3	29	LEF1	1.2044	0.486238
27	C3	30	LEF1	1.62077	0.896601
27	C3	31	LEF1	2.20649	1.47631
27	C3	32	LEF1	2.87378	2.1376
27	C3	33	LEF1	3.53063	2.78844
27	C3	34	LEF1	4.13862	3.39042
27	C3	35	LEF1	4.67953	3.92533
27	C3	36	LEF1	5.1535	4.3933
27	C3	37	LEF1	5.56837	4.80216
27	C3	38	LEF1	5.91374	5.14152
27	C3	39	LEF1	6.20665	5.42842
27	C3	40	LEF1	6.43042	5.64619
28	C4	1	LEF1	0.413135	-0.0193174
28	C4	2	LEF1	0.420026	-0.0161381
28	C4	3	LEF1	0.429385	-0.0104899
28	C4	4	LEF1	0.440932	-0.00265448
28	C4	5	LEF1	0.446286	-0.00101165
28	C4	6	LEF1	0.451964	0.000955102
28	C4	7	LEF1	0.457507	0.00278747
28	C4	8	LEF1	0.461016	0.00258473
28	C4	9	LEF1	0.465432	0.00328944
28	C4	10	LEF1	0.46971	0.00385641
28	C4	11	LEF1	0.472619	0.00305455
28	C4	12	LEF1	0.474879	0.00160256
28	C4	13	LEF1	0.478249	0.00126204
28	C4	14	LEF1	0.481718	0.00101919
28	C4	15	LEF1	0.485722	0.00131224
28	C4	16	LEF1	0.490321	0.00220041
28	C4	17	LEF1	0.491326	-0.000505546
28	C4	18	LEF1	0.495902	0.000358965
28	C4	19	LEF1	0.498122	-0.00113207
28	C4	20	LEF1	0.500244	-0.00272104
28	C4	21	LEF1	0.505598	-0.0010786
28	C4	22	LEF1	0.507149	-0.00323911
28	C4	23	LEF1	0.512648	-0.0014507
28	C4	24	LEF1	0.519656	0.00184619
28	C4	25	LEF1	0.53433	0.0128086
28	C4	26	LEF1	0.555559	0.0303265
28	C4	27	LEF1	0.595397	0.0664537
28	C4	28	LEF1	0.672321	0.139666
28	C4	29	LEF1	0.815154	0.278788
28	C4	30	LEF1	1.07645	0.536369
28	C4	31	LEF1	1.50719	0.963397
28	C4	32	LEF1	2.11585	1.56835
28	C4	33	LEF1	2.80947	2.25826
28	C4	34	LEF1	3.48187	2.92694
28	C4	35	LEF1	4.08454	3.52591
28	C4	36	LEF1	4.62714	4.0648
28	C4	37	LEF1	5.10107	4.53501
28	C4	38	LEF1	5.51448	4.94471
28	C4	39	LEF1	5.85787	5.28439
28	C4	40	LEF1	6.11643	5.53924
29	C5	1	LEF1	0.186837	0.00301963
29	C5	2	LEF1	0.187266	0.00316819
29	C5	3	LEF1	0.186859	0.00247945
29	C5	4	LEF1	0.185779	0.00111832
29	C5	5	LEF1	0.185663	0.000721028
29	C5	6	LEF1	0.186998	0.00177573
29	C5	7	LEF1	0.186555	0.00105076
29	C5	8	LEF1	0.186477	0.000692047
29	C5	9	LEF1	0.187935	0.0018686
29	C5	10	LEF1	0.187742	0.00139444
29	C5	11	LEF1	0.187406	0.000777387
29	C5	12	LEF1	0.187545	0.000635707
29	C5	13	LEF1	0.187537	0.000346491
29	C5	14	LEF1	0.187514	4.25973e-05
29	C5	15	LEF1	0.187661	-9.18405e-05
29	C5	16	LEF1	0.187313	-0.000720759
29	C5	17	LEF1	0.187054	-0.00126095
29	C5	18	LEF1	0.187278	-0.00131832
29	C5	19	LEF1	0.18649	-0.0023866
29	C5	20	LEF1	0.186086	-0.00307197
29	C5	21	LEF1	0.187425	-0.00201419
29	C5	22	LEF1	0.18807	-0.00165063
29	C5	23	LEF1	0.188082	-0.00191973
29	C5	24	LEF1	0.187372	-0.00291102
29	C5	25	LEF1	0.187216	-0.00334777
29	C5	26	LEF1	0.188165	-0.00267951
29	C5	27	LEF1	0.188966	-0.00216038
29	C5	28	LEF1	0.19043	-0.000977456
29	C5	29	LEF1	0.190734	-0.000954001
29	C5	30	LEF1	0.190976	-0.000993399
29	C5	31	LEF1	0.193034	0.000784042
29	C5	32	LEF1	0.193327	0.000795844
29	C5	33	LEF1	0.193823	0.00100996
29	C5	34	LEF1	0.194461	0.00136772
29	C5	35	LEF1	0.194527	0.00115174
29	C5	36	LEF1	0.195683	0.00202711
29	C5	37	LEF1	0.196771	0.00283385
29	C5	38	LEF1	0.196889	0.00267098
29	C5	39	LEF1	0.197414	0.00291472
29	C5	40	LEF1	0.197156	0.00237549
30	C6	1	GS	0.43032	-0.0437592
30	C6	2	GS	0.450915	-0.0288531
30	C6	3	GS	0.476983	-0.00847472
30	C6	4	GS	0.488278	-0.00286982
30	C6	5	GS	0.49575	-0.00108775
30	C6	6	GS	0.504786	0.00225835
30	C6	7	GS	0.511912	0.00369539
30	C6	8	GS	0.519393	0.00548655
30	C6	9	GS	0.523076	0.00347934
30	C6	10	GS	0.528572	0.00328602
30	C6	11	GS	0.532013	0.0010367
30	C6	12	GS	0.537722	0.00105689
30	C6	13	GS	0.5417	-0.000655278
30	C6	14	GS	0.546674	-0.00137127
30	C6	15	GS	0.55225	-0.0014843
30	C6	16	GS	0.557964	-0.00146
30	C6	17	GS	0.566295	0.00118141
30	C6	18	GS	0.569303	-0.00150112
30	C6	19	GS	0.573917	-0.0025764
30	C6	20	GS	0.583272	0.00108926
30	C6	21	GS	0.600928	0.0130549
30	C6	22	GS	0.627447	0.0338842
30	C6	23	GS	0.6735	0.0742476
30	C6	24	GS	0.763454	0.158512
30	C6	25	GS	0.928305	0.317673
30	C6	26	GS	1.22521	0.608894
30	C6	27	GS	1.72158	1.09957
30	C6	28	GS	2.43817	1.81047
30	C6	29	GS	3.24637	2.61298
30	C6	30	GS	4.01213	3.37305
30	C6	31	GS	4.68931	4.04454
30	C6	32	GS	5.29889	4.64843
30	C6	33	GS	5.82988	5.17373
30	C6	34	GS	6.28311	5.62127
30	C6	35	GS	6.67945	6.01192
30	C6	36	GS	7.01105	6.33783
30	C6	37	GS	7.29324	6.61433
30	C6	38	GS	7.53527	6.85067
30	C6	39	GS	7.72664	7.03635
30	C6	40	GS	7.86995	7.17397
31	C7	1	GS	0.425194	-0.049166
31	C7	2	GS	0.443377	-0.0371744
31	C7	3	GS	0.469975	-0.0167679
31	C7	4	GS	0.490736	-0.00219844
31	C7	5	GS	0.501474	0.00234755
31	C7	6	GS	0.508001	0.00268248
31	C7	7	GS	0.513596	0.00208614
31	C7	8	GS	0.523057	0.00535569
31	C7	9	GS	0.527491	0.0035979
31	C7	10	GS	0.533428	0.00334279
31	C7	11	GS	0.53937	0.00309383
31	C7	12	GS	0.547672	0.00520414
31	C7	13	GS	0.552576	0.00391638
31	C7	14	GS	0.556315	0.00146312
31	C7	15	GS	0.56117	0.000126311
31	C7	16	GS	0.567062	-0.000172781
31	C7	17	GS	0.570249	-0.00317792
31	C7	18	GS	0.575111	-0.0045077
31	C7	19	GS	0.581816	-0.00399372
31	C7	20	GS	0.589604	-0.00239786
31	C7	21	GS	0.602958	0.00476435
31	C7	22	GS	0.627922	0.0235372
31	C7	23	GS	0.672783	0.0622067
31	C7	24	GS	0.756429	0.139661
31	C7	25	GS	0.906021	0.283061
31	C7	26	GS	1.17664	0.547493
31	C7	27	GS	1.63603	1.00068
31	C7	28	GS	2.30068	1.65914
31	C7	29	GS	3.05847	2.41074
31	C7	30	GS	3.78644	3.13253
31	C7	31	GS	4.44347	3.78336
31	C7	32	GS	5.0336	4.3673
31	C7	33	GS	5.54803	4.87554
31	C7	34	GS	5.99795	5.31926
31	C7	35	GS	6.38132	5.69644
31	C7	36	GS	6.71071	6.01964
31	C7	37	GS	6.99438	6.29712
31	C7	38	GS	7.23118	6.52773
31	C7	39	GS	7.41681	6.70717
31	C7	40	GS	7.53972	6.82388
32	C8	1	GS	0.430825	-0.0412894
32	C8	2	GS	0.452398	-0.0254054
32	C8	3	GS	0.471637	-0.0118544
32	C8	4	GS	0.486752	-0.00242823
32	C8	5	GS	0.494423	-0.000446535
32	C8	6	GS	0.500838	0.000279738
32	C8	7	GS	0.509144	0.00289727
32	C8	8	GS	0.517669	0.00573283
32	C8	9	GS	0.523937	0.00631217
32	C8	10	GS	0.527541	0.00422779
32	C8	11	GS	0.531833	0.00283106
32	C8	12	GS	0.535514	0.000823332
32	C8	13	GS	0.538854	-0.00152582
32	C8	14	GS	0.548346	0.00227767
32	C8	15	GS	0.553912	0.00215433
32	C8	16	GS	0.558035	0.000588807
32	C8	17	GS	0.559658	-0.0034769
32	C8	18	GS	0.564457	-0.00436621
32	C8	19	GS	0.570486	-0.00402689
32	C8	20	GS	0.584366	0.00416457
32	C8	21	GS	0.605428	0.0195384
32	C8	22	GS	0.639288	0.0477094
32	C8	23	GS	0.700513	0.103246
32	C8	24	GS	0.812784	0.209828
32	C8	25	GS	1.02268	0.414035
32	C8	26	GS	1.39542	0.781089
32	C8	27	GS	1.98134	1.36132
32	C8	28	GS	2.73536	2.10965
32	C8	29	GS	3.50538	2.87398
32	C8	30	GS	4.21011	3.57302
32	C8	31	GS	4.84001	4.19723
32	C8	32	GS	5.40689	4.75842
32	C8	33	GS	5.90003	5.24588
32	C8	34	GS	6.31535	5.6555
32	C8	35	GS	6.67556	6.01003
32	C8	36	GS	6.98516	6.31394
32	C8	37	GS	7.24671	6.5698
32	C8	38	GS	7.46037	6.77777
32	C8	39	GS	7.62884	6.94055
32	C8	40	GS	7.74748	7.0535
33	C9	1	GS	0.366774	-0.0222773
33	C9	2	GS	0.37339	-0.0200711
33	C9	3	GS	0.387078	-0.0107928
33	C9	4	GS	0.39741	-0.00487138
33	C9	5	GS	0.405872	-0.000819373
33	C9	6	GS	0.412967	0.00186543
33	C9	7	GS	0.420951	0.00543929
33	C9	8	GS	0.425384	0.00546155
33	C9	9	GS	0.428828	0.00449527
33	C9	10	GS	0.433158	0.00441564
33	C9	11	GS	0.435559	0.00240583
33	C9	12	GS	0.440783	0.00321988
33	C9	13	GS	0.444054	0.00208065
33	C9	14	GS	0.446285	-9.85542e-05
33	C9	15	GS	0.447954	-0.00283945
33	C9	16	GS	0.452631	-0.00257251
33	C9	17	GS	0.457026	-0.00258795
33	C9	18	GS	0.458788	-0.00523627
33	C9	19	GS	0.467514	-0.000919882
33	C9	20	GS	0.474199	0.00135466
33	C9	21	GS	0.485234	0.00797963
33	C9	22	GS	0.505503	0.0238384
33	C9	23	GS	0.540356	0.0542812
33	C9	24	GS	0.604854	0.114369
33	C9	25	GS	0.729801	0.234906
33	C9	26	GS	0.951914	0.452608
33	C9	27	GS	1.34364	0.839929
33	C9	28	GS	1.94984	1.44172
33	C9	29	GS	2.71729	2.20475
33	C9	30	GS	3.49399	2.97705
33	C9	31	GS	4.1943	3.67294
33	C9	32	GS	4.81621	4.29044
33	C9	33	GS	5.36691	4.83673
33	C9	34	GS	5.84883	5.31424
33	C9	35	GS	6.26891	5.72991
33	C9	36	GS	6.62884	6.08544
33	C9	37	GS	6.93079	6.38297
33	C9	38	GS	7.17438	6.62215
33	C9	39	GS	7.38286	6.82623
33	C9	40	GS	7.53521	6.97416
34	C10	1	GS	0.169765	0.00134616
34	C10	2	GS	0.169323	0.000655704
34	C10	3	GS	0.169244	0.000328066
34	C10	4	GS	0.169897	0.000732388
34	C10	5	GS	0.170221	0.000807289
34	C10	6	GS	0.171859	0.00219595
34	C10	7	GS	0.172208	0.00229638
34	C10	8	GS	0.168946	-0.00121383
34	C10	9	GS	0.168644	-0.00176524
34	C10	10	GS	0.171052	0.000393795
34	C10	11	GS	0.171493	0.000586282
34	C10	12	GS	0.170657	-0.000498574
34	C10	13	GS	0.170763	-0.00064105
34	C10	14	GS	0.172807	0.00115428
34	C10	15	GS	0.172157	0.000255585
34	C10	16	GS	0.171746	-0.000404588
34	C10	17	GS	0.172218	-0.000181419
34	C10	18	GS	0.172155	-0.000493456
34	C10	19	GS	0.171907	-0.000989463
34	C10	20	GS	0.17216	-0.000985118
34	C10	21	GS	0.171955	-0.00143933
34	C10	22	GS	0.172204	-0.0014388
34	C10	23	GS	0.173654	-0.000237456
34	C10	24	GS	0.174526	0.000385004
34	C10	25	GS	0.173967	-0.00042208
34	C10	26	GS	0.172293	-0.00234532
34	C10	27	GS	0.171911	-0.00297627
34	C10	28	GS	0.17324	-0.00189538
34	C10	29	GS	0.175132	-0.000252753
34	C10	30	GS	0.175282	-0.00035142
34	C10	31	GS	0.175548	-0.000334261
34	C10	32	GS	0.177836	0.00170469
34	C10	33	GS	0.179541	0.00316093
34	C10	34	GS	0.179217	0.00258842
34	C10	35	GS	0.178749	0.00187161
34	C10	36	GS	0.179611	0.00248516
34	C10	37	GS	0.177872	0.000497246
34	C10	38	GS	0.176777	-0.000846741
34	C10	39	GS	0.176142	-0.00173052
34	C10	40	GS	0.175491	-0.00263047
35	C11	1	Actin	0.414529	-0.0319203
35	C11	2	Actin	0.433973	-0.0208877
35	C11	3	Actin	0.460026	-0.00324629
35	C11	4	Actin	0.47552	0.00383534
35	C11	5	Actin	0.481814	0.00171708
35	C11	6	Actin	0.489961	0.00145241
35	C11	7	Actin	0.493342	-0.0035783
35	C11	8	Actin	0.504506	-0.000826144
35	C11	9	Actin	0.511448	-0.00229587
35	C11	10	Actin	0.525098	0.00294177
35	C11	11	Actin	0.537738	0.00717001
35	C11	12	Actin	0.56951	0.0305299
35	C11	13	Actin	0.621452	0.0740604
35	C11	14	Actin	0.709202	0.153398
35	C11	15	Actin	0.864172	0.299957
35	C11	16	Actin	1.12573	0.553102
35	C11	17	Actin	1.49895	0.917915
35	C11	18	Actin	1.938	1.34855
35	C11	19	Actin	2.39263	1.79477
35	C11	20	Actin	2.84852	2.24225
35	C11	21	Actin	3.32177	2.70708
35	C11	22	Actin	3.79473	3.17163
35	C11	23	Actin	4.2476	3.61609
35	C11	24	Actin	4.67135	4.03143
35	C11	25	Actin	5.05626	4.40793
35	C11	26	Actin	5.3875	4.73076
35	C11	27	Actin	5.69982	5.03466
35	C11	28	Actin	5.9821	5.30853
35	C11	29	Actin	6.24272	5.56074
35	C11	30	Actin	6.47166	5.78127
35	C11	31	Actin	6.66457	5.96576
35	C11	32	Actin	6.84496	6.13774
35	C11	33	Actin	7.01715	6.30152
35	C11	34	Actin	7.17319	6.44914
35	C11	35	Actin	7.31172	6.57927
35	C11	36	Actin	7.44984	6.70897
35	C11	37	Actin	7.58075	6.83148
35	C11	38	Actin	7.6835	6.92582
35	C11	39	Actin	7.79141	7.02531
35	C11	40	Actin	7.87659	7.10208
36	C12	1	Actin	0.413185	-0.0267518
36	C12	2	Actin	0.430771	-0.019096
36	C12	3	Actin	0.456473	-0.00332487
36	C12	4	Actin	0.471005	0.00127663
36	C12	5	Actin	0.481475	0.00181619
36	C12	6	Actin	0.492024	0.00243494
36	C12	7	Actin	0.499746	0.000226724
36	C12	8	Actin	0.50864	-0.000809958
36	C12	9	Actin	0.517114	-0.00226658
36	C12	10	Actin	0.529957	0.000646941
36	C12	11	Actin	0.545166	0.00592486
36	C12	12	Actin	0.576015	0.0268434
36	C12	13	Actin	0.628239	0.0691375
36	C12	14	Actin	0.727624	0.158592
36	C12	15	Actin	0.897608	0.318645
36	C12	16	Actin	1.1741	0.585206
36	C12	17	Actin	1.55975	0.96093
36	C12	18	Actin	2.00626	1.39751
36	C12	19	Actin	2.46225	1.84356
36	C12	20	Actin	2.92117	2.29256
36	C12	21	Actin	3.39521	2.75667
36	C12	22	Actin	3.87251	3.22403
36	C12	23	Actin	4.32894	3.67053
36	C12	24	Actin	4.76528	4.09695
36	C12	25	Actin	5.15569	4.47743
36	C12	26	Actin	5.48888	4.80068
36	C12	27	Actin	5.79799	5.09986
36	C12	28	Actin	6.07773	5.36967
36	C12	29	Actin	6.3347	5.61671
36	C12	30	Actin	6.55731	5.82939
36	C12	31	Actin	6.75575	6.0179
36	C12	32	Actin	6.94458	6.1968
36	C12	33	Actin	7.11858	6.36087
36	C12	34	Actin	7.28166	6.51402
36	C12	35	Actin	7.4295	6.65193
36	C12	36	Actin	7.55774	6.77024
36	C12	37	Actin	7.67806	6.88063
36	C12	38	Actin	7.78377	6.97641
36	C12	39	Actin	7.8914	7.07411
36	C12	40	Actin	7.98331	7.15608
37	D1	1	LEF1	0.504521	-0.0534376
37	D1	2	LEF1	0.523055	-0.0403791
37	D1	3	LEF1	0.554096	-0.0148135
37	D1	4	LEF1	0.567821	-0.00656394
37	D1	5	LEF1	0.577618	-0.00224277
37	D1	6	LEF1	0.586086	0.0007497
37	D1	7	LEF1	0.595659	0.00484742
37	D1	8	LEF1	0.599805	0.00351837
37	D1	9	LEF1	0.603574	0.00181101
37	D1	10	LEF1	0.61309	0.00585192
37	D1	11	LEF1	0.620272	0.00755813
37	D1	12	LEF1	0.624109	0.00591973
37	D1	13	LEF1	0.630373	0.00670849
37	D1	14	LEF1	0.633603	0.00446279
37	D1	15	LEF1	0.63445	-0.000165795
37	D1	16	LEF1	0.639814	-0.000277537
37	D1	17	LEF1	0.643816	-0.00175101
37	D1	18	LEF1	0.649072	-0.00196986
37	D1	19	LEF1	0.652406	-0.00411144
37	D1	20	LEF1	0.661725	-0.000267695
37	D1	21	LEF1	0.666547	-0.000921302
37	D1	22	LEF1	0.669443	-0.00350145
37	D1	23	LEF1	0.673578	-0.00484123
37	D1	24	LEF1	0.6844	0.000504849
37	D1	25	LEF1	0.702418	0.0130475
37	D1	26	LEF1	0.733414	0.0385678
37	D1	27	LEF1	0.788972	0.0886499
37	D1	28	LEF1	0.889285	0.183488
37	D1	29	LEF1	1.08649	0.375217
37	D1	30	LEF1	1.42371	0.706957
37	D1	31	LEF1	1.93703	1.21481
37	D1	32	LEF1	2.57726	1.84956
37	D1	33	LEF1	3.24352	2.51034
37	D1	34	LEF1	3.86328	3.12463
37	D1	35	LEF1	4.42007	3.67595
37	D1	36	LEF1	4.92315	4.17355
37	D1	37	LEF1	5.35526	4.60018
37	D1	38	LEF1	5.72683	4.96628
37	D1	39	LEF1	6.05022	5.28419
37	D1	40	LEF1	6.29218	5.52067
38	D2	1	LEF1	0.504583	-0.049309
38	D2	2	LEF1	0.526496	-0.0328459
38	D2	3	LEF1	0.550801	-0.0139921
38	D2	4	LEF1	0.563295	-0.00694792
38	D2	5	LEF1	0.574537	-0.00115662
38	D2	6	LEF1	0.582363	0.00121903
38	D2	7	LEF1	0.590471	0.00387715
38	D2	8	LEF1	0.595557	0.003512
38	D2	9	LEF1	0.598315	0.000819588
38	D2	10	LEF1	0.606285	0.0033396
38	D2	11	LEF1	0.613699	0.00530374
38	D2	12	LEF1	0.620639	0.00679283
38	D2	13	LEF1	0.625188	0.0058919
38	D2	14	LEF1	0.628288	0.0035415
38	D2	15	LEF1	0.630865	0.000667411
38	D2	16	LEF1	0.639425	0.00377715
38	D2	17	LEF1	0.642462	0.00136369
38	D2	18	LEF1	0.64667	0.000121877
38	D2	19	LEF1	0.651224	-0.000774528
38	D2	20	LEF1	0.653926	-0.00352327
38	D2	21	LEF1	0.658654	-0.00424575
38	D2	22	LEF1	0.663124	-0.00522542
38	D2	23	LEF1	0.669438	-0.00436188
38	D2	24	LEF1	0.680254	0.0010033
38	D2	25	LEF1	0.703693	0.0189923
38	D2	26	LEF1	0.737357	0.0472055
38	D2	27	LEF1	0.802194	0.106592
38	D2	28	LEF1	0.922024	0.220972
38	D2	29	LEF1	1.13889	0.432388
38	D2	30	LEF1	1.50964	0.797689
38	D2	31	LEF1	2.03987	1.32247
38	D2	32	LEF1	2.66631	1.94345
38	D2	33	LEF1	3.29369	2.56539
38	D2	34	LEF1	3.87657	3.14281
38	D2	35	LEF1	4.40867	3.66947
38	D2	36	LEF1	4.87336	4.1287
38	D2	37	LEF1	5.26862	4.51851
38	D2	38	LEF1	5.6172	4.86164
38	D2	39	LEF1	5.91862	5.15761
38	D2	40	LEF1	6.14532	5.37887
39	D3	1	LEF1	0.487578	-0.0496967
39	D3	2	LEF1	0.504064	-0.0386678
39	D3	3	LEF1	0.528964	-0.0192237
39	D3	4	LEF1	0.544398	-0.00924621
39	D3	5	LEF1	0.558744	-0.000357627
39	D3	6	LEF1	0.566981	0.00242357
39	D3	7	LEF1	0.574959	0.00494459
39	D3	8	LEF1	0.582523	0.00705196
39	D3	9	LEF1	0.586492	0.00556475
39	D3	10	LEF1	0.595089	0.00870465
39	D3	11	LEF1	0.600082	0.00824091
39	D3	12	LEF1	0.599615	0.00231738
39	D3	13	LEF1	0.603729	0.00097549
39	D3	14	LEF1	0.612085	0.00387464
39	D3	15	LEF1	0.61647	0.0028027
39	D3	16	LEF1	0.618849	-0.000274942
39	D3	17	LEF1	0.625023	0.000442981
39	D3	18	LEF1	0.629804	-0.000232414
39	D3	19	LEF1	0.630429	-0.00506422
39	D3	20	LEF1	0.637284	-0.00366597
39	D3	21	LEF1	0.642757	-0.00364989
39	D3	22	LEF1	0.648844	-0.00301905
39	D3	23	LEF1	0.65471	-0.00260964
39	D3	24	LEF1	0.668641	0.00586493
39	D3	25	LEF1	0.691971	0.0237379
39	D3	26	LEF1	0.729881	0.0561919
39	D3	27	LEF1	0.806836	0.12769
39	D3	28	LEF1	0.942654	0.258052
39	D3	29	LEF1	1.1891	0.499043
39	D3	30	LEF1	1.60188	0.906368
39	D3	31	LEF1	2.19177	1.4908
39	D3	32	LEF1	2.87023	2.1638
39	D3	33	LEF1	3.53061	2.81872
39	D3	34	LEF1	4.14695	3.42961
39	D3	35	LEF1	4.70502	3.98222
39	D3	36	LEF1	5.18945	4.4612
39	D3	37	LEF1	5.60115	4.86744
39	D3	38	LEF1	5.95271	5.21355
39	D3	39	LEF1	6.25686	5.51223
39	D3	40	LEF1	6.48819	5.73811
40	D4	1	LEF1	0.41031	-0.0200935
40	D4	2	LEF1	0.417161	-0.0174946
40	D4	3	LEF1	0.432842	-0.00606666
40	D4	4	LEF1	0.439948	-0.00321271
40	D4	5	LEF1	0.444926	-0.00248751
40	D4	6	LEF1	0.450562	-0.00110437
40	D4	7	LEF1	0.459018	0.00309903
40	D4	8	LEF1	0.464341	0.00417003
40	D4	9	LEF1	0.465785	0.00136171
40	D4	10	LEF1	0.469759	0.0010829
40	D4	11	LEF1	0.474986	0.00205716
40	D4	12	LEF1	0.480304	0.003123
40	D4	13	LEF1	0.483939	0.00250584
40	D4	14	LEF1	0.486913	0.00122725
40	D4	15	LEF1	0.491819	0.00188015
40	D4	16	LEF1	0.496921	0.0027304
40	D4	17	LEF1	0.498512	6.86835e-05
40	D4	18	LEF1	0.50019	-0.00250583
40	D4	19	LEF1	0.505168	-0.00178063
40	D4	20	LEF1	0.512138	0.000936912
40	D4	21	LEF1	0.512899	-0.00255492
40	D4	22	LEF1	0.514238	-0.00546787
40	D4	23	LEF1	0.523253	-0.000705229
40	D4	24	LEF1	0.529854	0.00164265
40	D4	25	LEF1	0.542215	0.00975131
40	D4	26	LEF1	0.566438	0.0297215
40	D4	27	LEF1	0.60395	0.0629818
40	D4	28	LEF1	0.682414	0.137193
40	D4	29	LEF1	0.831537	0.282063
40	D4	30	LEF1	1.09619	0.542462
40	D4	31	LEF1	1.53211	0.974133
40	D4	32	LEF1	2.13944	1.57721
40	D4	33	LEF1	2.82654	2.26005
40	D4	34	LEF1	3.49404	2.92331
40	D4	35	LEF1	4.10422	3.52924
40	D4	36	LEF1	4.65113	4.07189
40	D4	37	LEF1	5.13095	4.54745
40	D4	38	LEF1	5.54725	4.9595
40	D4	39	LEF1	5.89229	5.30029
40	D4	40	LEF1	6.15772	5.56147
41	D5	1	LEF1	0.190451	0.0052924
41	D5	2	LEF1	0.191497	0.00603233
41	D5	3	LEF1	0.191053	0.00528212
41	D5	4	LEF1	0.188443	0.00236581
41	D5	5	LEF1	0.187758	0.00137416
41	D5	6	LEF1	0.188022	0.00133161
41	D5	7	LEF1	0.187682	0.000686276
41	D5	8	LEF1	0.187505	0.000202303
41	D5	9	LEF1	0.187893	0.000284633
41	D5	10	LEF1	0.187996	8.16799e-05
41	D5	11	LEF1	0.186626	-0.00159485
41	D5	12	LEF1	0.18693	-0.00159702
41	D5	13	LEF1	0.189771	0.000937427
41	D5	14	LEF1	0.190149	0.00100964
41	D5	15	LEF1	0.189591	0.000145627
41	D5	16	LEF1	0.188434	-0.00131816
41	D5	17	LEF1	0.188056	-0.00200182
41	D5	18	LEF1	0.188096	-0.00226867
41	D5	19	LEF1	0.188023	-0.00264762
41	D5	20	LEF1	0.189057	-0.00192015
41	D5	21	LEF1	0.189997	-0.00128608
41	D5	22	LEF1	0.189862	-0.00172707
41	D5	23	LEF1	0.190115	-0.00178025
41	D5	24	LEF1	0.1904	-0.0018016
41	D5	25	LEF1	0.190323	-0.00218551
41	D5	26	LEF1	0.191333	-0.00148163
41	D5	27	LEF1	0.191933	-0.00118776
41	D5	28	LEF1	0.192314	-0.00111291
41	D5	29	LEF1	0.193008	-0.000725107
41	D5	30	LEF1	0.193058	-0.000980958
41	D5	31	LEF1	0.194284	-6.10639e-05
41	D5	32	LEF1	0.194514	-0.000137372
41	D5	33	LEF1	0.195593	0.000635434
41	D5	34	LEF1	0.198109	0.00284537
41	D5	35	LEF1	0.1991	0.00352982
41	D5	36	LEF1	0.198875	0.0029987
41	D5	37	LEF1	0.197829	0.00164672
41	D5	38	LEF1	0.197279	0.000789845
41	D5	39	LEF1	0.198464	0.00166843
41	D5	40	LEF1	0.199029	0.00192724
42	D6	1	GS	0.430806	-0.0544029
42	D6	2	GS	0.451886	-0.0395063
42	D6	3	GS	0.484174	-0.0134018
42	D6	4	GS	0.500454	-0.00330585
42	D6	5	GS	0.510596	0.000652229
42	D6	6	GS	0.519002	0.00287462
42	D6	7	GS	0.52671	0.00439833
42	D6	8	GS	0.53173	0.00323435
42	D6	9	GS	0.535732	0.00105315
42	D6	10	GS	0.543602	0.00273874
42	D6	11	GS	0.553965	0.00691778
42	D6	12	GS	0.556883	0.00365231
42	D6	13	GS	0.562889	0.00347425
42	D6	14	GS	0.568412	0.00281339
42	D6	15	GS	0.571323	-0.00045941
42	D6	16	GS	0.5754	-0.00256622
42	D6	17	GS	0.579962	-0.00418755
42	D6	18	GS	0.586402	-0.00393146
42	D6	19	GS	0.592561	-0.00395681
42	D6	20	GS	0.605252	0.00255026
42	D6	21	GS	0.621631	0.0127458
42	D6	22	GS	0.644257	0.0291879
42	D6	23	GS	0.693178	0.0719257
42	D6	24	GS	0.778315	0.150878
42	D6	25	GS	0.93856	0.304939
42	D6	26	GS	1.2328	0.592992
42	D6	27	GS	1.72383	1.07784
42	D6	28	GS	2.41812	1.76594
42	D6	29	GS	3.20624	2.54788
42	D6	30	GS	3.95113	3.28659
42	D6	31	GS	4.625	3.95428
42	D6	32	GS	5.2248	4.54789
42	D6	33	GS	5.75765	5.07456
42	D6	34	GS	6.21866	5.52939
42	D6	35	GS	6.60316	5.9077
42	D6	36	GS	6.93812	6.23648
42	D6	37	GS	7.21731	6.50948
42	D6	38	GS	7.43293	6.71892
42	D6	39	GS	7.62108	6.90089
42	D6	40	GS	7.76192	7.03554
43	D7	1	GS	0.455555	-0.0489181
43	D7	2	GS	0.4759	-0.0351512
43	D7	3	GS	0.502314	-0.0153144
43	D7	4	GS	0.518276	-0.00593037
43	D7	5	GS	0.53081	2.53767e-05
43	D7	6	GS	0.541794	0.00443068
43	D7	7	GS	0.54976	0.00581862
43	D7	8	GS	0.558927	0.00840813
43	D7	9	GS	0.560841	0.0037437
43	D7	10	GS	0.567115	0.00343952
43	D7	11	GS	0.574184	0.00393065
43	D7	12	GS	0.58072	0.00388909
43	D7	13	GS	0.585653	0.00224345
43	D7	14	GS	0.590297	0.000310162
43	D7	15	GS	0.593892	-0.00267354
43	D7	16	GS	0.600688	-0.00245534
43	D7	17	GS	0.606739	-0.00298238
43	D7	18	GS	0.611971	-0.00432851
43	D7	19	GS	0.620323	-0.0025548
43	D7	20	GS	0.632191	0.00273503
43	D7	21	GS	0.647285	0.0112514
43	D7	22	GS	0.673682	0.0310702
43	D7	23	GS	0.723951	0.0747612
43	D7	24	GS	0.81888	0.163112
43	D7	25	GS	0.993514	0.331168
43	D7	26	GS	1.31026	0.641339
43	D7	27	GS	1.83139	1.15589
43	D7	28	GS	2.55336	1.87128
43	D7	29	GS	3.34794	2.65929
43	D7	30	GS	4.08546	3.39023
43	D7	31	GS	4.75085	4.04903
43	D7	32	GS	5.35133	4.64294
43	D7	33	GS	5.88356	5.16859
43	D7	34	GS	6.35308	5.63153
43	D7	35	GS	6.75675	6.02862
43	D7	36	GS	7.10097	6.36626
43	D7	37	GS	7.39688	6.6556
43	D7	38	GS	7.65473	6.90686
43	D7	39	GS	7.881	7.12656
43	D7	40	GS	8.04032	7.2793
44	D8	1	GS	0.459776	-0.0401694
44	D8	2	GS	0.479904	-0.0262024
44	D8	3	GS	0.502	-0.0102668
44	D8	4	GS	0.514722	-0.003706
44	D8	5	GS	0.526235	0.00164543
44	D8	6	GS	0.533894	0.00314353
44	D8	7	GS	0.542888	0.00597661
44	D8	8	GS	0.544944	0.0018723
44	D8	9	GS	0.550784	0.0015505
44	D8	10	GS	0.558026	0.00263203
44	D8	11	GS	0.562658	0.00110228
44	D8	12	GS	0.568275	0.000558873
44	D8	13	GS	0.575959	0.00208208
44	D8	14	GS	0.582446	0.00240758
44	D8	15	GS	0.586153	-4.59184e-05
44	D8	16	GS	0.591576	-0.000784057
44	D8	17	GS	0.595291	-0.00323046
44	D8	18	GS	0.600868	-0.00381464
44	D8	19	GS	0.60972	-0.00112331
44	D8	20	GS	0.619778	0.00277305
44	D8	21	GS	0.64034	0.0171746
44	D8	22	GS	0.671463	0.042136
44	D8	23	GS	0.730329	0.0948411
44	D8	24	GS	0.84202	0.200372
44	D8	25	GS	1.05011	0.402302
44	D8	26	GS	1.41633	0.76236
44	D8	27	GS	1.97959	1.31946
44	D8	28	GS	2.70419	2.03789
44	D8	29	GS	3.44989	2.77744
44	D8	30	GS	4.12792	3.4493
44	D8	31	GS	4.74435	4.05957
44	D8	32	GS	5.29245	4.60151
44	D8	33	GS	5.77541	5.07831
44	D8	34	GS	6.18881	5.48555
44	D8	35	GS	6.54388	5.83446
44	D8	36	GS	6.84797	6.13239
44	D8	37	GS	7.09665	6.37491
44	D8	38	GS	7.30454	6.57664
44	D8	39	GS	7.46942	6.73536
44	D8	40	GS	7.58302	6.84279
45	D9	1	GS	0.35445	-0.0206079
45	D9	2	GS	0.362261	-0.0173716
45	D9	3	GS	0.377942	-0.0062648
45	D9	4	GS	0.38828	-0.00050105
45	D9	5	GS	0.391263	-0.00209249
45	D9	6	GS	0.396856	-0.00107443
45	D9	7	GS	0.406061	0.00355564
45	D9	8	GS	0.411146	0.00406652
45	D9	9	GS	0.415098	0.00344455
45	D9	10	GS	0.418873	0.00264419
45	D9	11	GS	0.422488	0.00168492
45	D9	12	GS	0.42491	-0.000467131
45	D9	13	GS	0.431148	0.00119594
45	D9	14	GS	0.435227	0.000700182
45	D9	15	GS	0.437711	-0.00138958
45	D9	16	GS	0.444637	0.000961982
45	D9	17	GS	0.444886	-0.00336379
45	D9	18	GS	0.449	-0.0038247
45	D9	19	GS	0.455834	-0.00156481
45	D9	20	GS	0.464262	0.00228887
45	D9	21	GS	0.472531	0.00598335
45	D9	22	GS	0.492249	0.0211263
45	D9	23	GS	0.524858	0.0491615
45	D9	24	GS	0.591952	0.11168
45	D9	25	GS	0.715871	0.231025
45	D9	26	GS	0.939492	0.450072
45	D9	27	GS	1.33653	0.842539
45	D9	28	GS	1.94536	1.44679
45	D9	29	GS	2.70109	2.19794
45	D9	30	GS	3.45826	2.95054
45	D9	31	GS	4.14517	3.63288
45	D9	32	GS	4.76312	4.24626
45	D9	33	GS	5.31538	4.79394
45	D9	34	GS	5.8084	5.28238
45	D9	35	GS	6.23197	5.70138
45	D9	36	GS	6.60073	6.06557
45	D9	37	GS	6.90345	6.36371
45	D9	38	GS	7.16517	6.62085
45	D9	39	GS	7.39615	6.84726
45	D9	40	GS	7.56417	7.01071
46	D10	1	GS	0.180528	-0.000664739
46	D10	2	GS	0.181438	-5.93468e-05
46	D10	3	GS	0.182979	0.00117779
46	D10	4	GS	0.18287	0.00076438
46	D10	5	GS	0.182254	-0.000156495
46	D10	6	GS	0.182511	-0.000203818
46	D10	7	GS	0.183789	0.000769409
46	D10	8	GS	0.183107	-0.000217522
46	D10	9	GS	0.182625	-0.00100409
46	D10	10	GS	0.183567	-0.000366752
46	D10	11	GS	0.185795	0.00155699
46	D10	12	GS	0.186256	0.00171369
46	D10	13	GS	0.185955	0.00110743
46	D10	14	GS	0.186238	0.00108624
46	D10	15	GS	0.185496	3.95264e-05
46	D10	16	GS	0.18414	-0.00162088
46	D10	17	GS	0.183984	-0.00208205
46	D10	18	GS	0.186353	-1.70306e-05
46	D10	19	GS	0.186272	-0.000403341
46	D10	20	GS	0.185663	-0.00131639
46	D10	21	GS	0.18596	-0.00132429
46	D10	22	GS	0.185588	-0.00200109
46	D10	23	GS	0.185493	-0.00240038
46	D10	24	GS	0.18764	-0.00055754
46	D10	25	GS	0.189003	0.000500281
46	D10	26	GS	0.18936	0.000553124
46	D10	27	GS	0.188934	-0.000177478
46	D10	28	GS	0.188759	-0.000657605
46	D10	29	GS	0.190047	0.000326231
46	D10	30	GS	0.190222	0.000196341
46	D10	31	GS	0.191583	0.00125297
46	D10	32	GS	0.192287	0.00165189
46	D10	33	GS	0.192098	0.00115899
46	D10	34	GS	0.191563	0.000319375
46	D10	35	GS	0.191356	-0.000192835
46	D10	36	GS	0.192118	0.000264961
46	D10	37	GS	0.192071	-8.61822e-05
46	D10	38	GS	0.192769	0.000306958
46	D10	39	GS	0.192806	3.91865e-05
46	D10	40	GS	0.19465	0.00157894
47	D11	1	Actin	0.407563	-0.0287946
47	D11	2	Actin	0.427674	-0.0183723
47	D11	3	Actin	0.450618	-0.00511653
47	D11	4	Actin	0.468107	0.0026834
47	D11	5	Actin	0.478598	0.00348676
47	D11	6	Actin	0.484121	-0.000678735
47	D11	7	Actin	0.497026	0.00253763
47	D11	8	Actin	0.504473	0.000296146
47	D11	9	Actin	0.510656	-0.00320866
47	D11	10	Actin	0.523958	0.000404405
47	D11	11	Actin	0.541136	0.00789392
47	D11	12	Actin	0.570967	0.0280371
47	D11	13	Actin	0.616024	0.0634059
47	D11	14	Actin	0.702651	0.140344
47	D11	15	Actin	0.858087	0.286091
47	D11	16	Actin	1.11388	0.532201
47	D11	17	Actin	1.47907	0.887699
47	D11	18	Actin	1.9053	1.30424
47	D11	19	Actin	2.34174	1.73099
47	D11	20	Actin	2.78014	2.15971
47	D11	21	Actin	3.23742	2.6073
47	D11	22	Actin	3.70618	3.06637
47	D11	23	Actin	4.14833	3.49882
47	D11	24	Actin	4.56877	3.90958
47	D11	25	Actin	4.95384	4.28496
47	D11	26	Actin	5.30823	4.62966
47	D11	27	Actin	5.62126	4.933
47	D11	28	Actin	5.90135	5.2034
47	D11	29	Actin	6.15851	5.45088
47	D11	30	Actin	6.39375	5.67643
47	D11	31	Actin	6.60016	5.87315
47	D11	32	Actin	6.7848	6.0481
47	D11	33	Actin	6.95505	6.20867
47	D11	34	Actin	7.11732	6.36125
47	D11	35	Actin	7.26763	6.50186
47	D11	36	Actin	7.4068	6.63135
47	D11	37	Actin	7.52284	6.7377
47	D11	38	Actin	7.62751	6.83269
47	D11	39	Actin	7.73009	6.92557
47	D11	40	Actin	7.80606	6.99186
48	D12	1	Actin	0.402277	-0.033283
48	D12	2	Actin	0.42164	-0.0242583
48	D12	3	Actin	0.454961	-0.00127492
48	D12	4	Actin	0.468959	0.00238578
48	D12	5	Actin	0.478996	0.00208498
48	D12	6	Actin	0.486403	-0.000846148
48	D12	7	Actin	0.49642	-0.00116614
48	D12	8	Actin	0.504076	-0.00384806
48	D12	9	Actin	0.517026	-0.00123595
48	D12	10	Actin	0.5325	0.00390047
48	D12	11	Actin	0.549314	0.0103767
48	D12	12	Actin	0.579014	0.0297394
48	D12	13	Actin	0.635485	0.0758729
48	D12	14	Actin	0.729248	0.159298
48	D12	15	Actin	0.899715	0.319427
48	D12	16	Actin	1.17255	0.581929
48	D12	17	Actin	1.55149	0.950531
48	D12	18	Actin	1.98508	1.37378
48	D12	19	Actin	2.42682	1.80518
48	D12	20	Actin	2.87275	2.24077
48	D12	21	Actin	3.3311	2.68879
48	D12	22	Actin	3.79511	3.14246
48	D12	23	Actin	4.23757	3.57458
48	D12	24	Actin	4.65703	3.9837
48	D12	25	Actin	5.04242	4.35876
48	D12	26	Actin	5.39026	4.69626
48	D12	27	Actin	5.70782	5.00348
48	D12	28	Actin	5.99244	5.27777
48	D12	29	Actin	6.24314	5.51813
48	D12	30	Actin	6.46582	5.73047
48	D12	31	Actin	6.67729	5.9316
48	D12	32	Actin	6.86556	6.10953
48	D12	33	Actin	7.03698	6.27061
48	D12	34	Actin	7.19202	6.41532
48	D12	35	Actin	7.34048	6.55344
48	D12	36	Actin	7.46823	6.67085
48	D12	37	Actin	7.58747	6.77976
48	D12	38	Actin	7.71071	6.89265
48	D12	39	Actin	7.83115	7.00276
48	D12	40	Actin	7.91165	7.07292
49	E1	1	c-Myc	0.482493	-0.0507022
49	E1	2	c-Myc	0.505058	-0.0347818
49	E1	3	c-Myc	0.535139	-0.011346
49	E1	4	c-Myc	0.551391	-0.00173871
49	E1	5	c-Myc	0.559911	0.000136445
49	E1	6	c-Myc	0.567696	0.00127673
49	E1	7	c-Myc	0.57686	0.00379615
49	E1	8	c-Myc	0.583318	0.00360928
49	E1	9	c-Myc	0.589814	0.00345984
49	E1	10	c-Myc	0.600995	0.00799657
49	E1	11	c-Myc	0.605205	0.00556117
49	E1	12	c-Myc	0.607586	0.0012974
49	E1	13	c-Myc	0.611551	-0.00138154
49	E1	14	c-Myc	0.617769	-0.00180838
49	E1	15	c-Myc	0.619993	-0.00622998
49	E1	16	c-Myc	0.628145	-0.00472217
49	E1	17	c-Myc	0.63955	3.79623e-05
49	E1	18	c-Myc	0.646212	5.51768e-05
49	E1	19	c-Myc	0.663105	0.0103037
49	E1	20	c-Myc	0.693262	0.033815
49	E1	21	c-Myc	0.742117	0.0760259
49	E1	22	c-Myc	0.835475	0.162739
49	E1	23	c-Myc	1.00345	0.324067
49	E1	24	c-Myc	1.2907	0.604677
49	E1	25	c-Myc	1.74305	1.05038
49	E1	26	c-Myc	2.33161	1.6323
49	E1	27	c-Myc	2.94809	2.24213
49	E1	28	c-Myc	3.54208	2.82948
49	E1	29	c-Myc	4.09898	3.37973
49	E1	30	c-Myc	4.6198	3.89391
49	E1	31	c-Myc	5.09954	4.367
49	E1	32	c-Myc	5.53074	4.79156
49	E1	33	c-Myc	5.92216	5.17633
49	E1	34	c-Myc	6.26314	5.51066
49	E1	35	c-Myc	6.5425	5.78338
49	E1	36	c-Myc	6.79052	6.02476
49	E1	37	c-Myc	7.02813	6.25572
[truncated: 1,883 more rows]

## Sheet: Results
Block Type	96-Well 0.1-mL Block
Calibration Background is expired	No
Calibration Background performed on	02-10-2023
Calibration Pure Dye ABY is expired	No
Calibration Pure Dye ABY performed on	02-10-2023
Calibration Pure Dye FAM is expired	No
Calibration Pure Dye FAM performed on	02-10-2023
Calibration Pure Dye JUN is expired	No
Calibration Pure Dye JUN performed on	02-10-2023
Calibration Pure Dye NED is expired	No
Calibration Pure Dye NED performed on	02-10-2023
Calibration Pure Dye ROX is expired	No
Calibration Pure Dye ROX performed on	02-10-2023
Calibration Pure Dye SYBR is expired	No
Calibration Pure Dye SYBR performed on	02-10-2023
Calibration Pure Dye TAMRA is expired	No
Calibration Pure Dye TAMRA performed on	02-10-2023
Calibration Pure Dye VIC is expired	No
Calibration Pure Dye VIC performed on	02-10-2023
Calibration ROI is expired	No
Calibration ROI performed on	02-10-2023
Calibration Uniformity is expired	No
Calibration Uniformity performed on	02-10-2023
Chemistry	SYBR_GREEN
Date Created	2023-02-24 15:10:14 PM KST
Experiment Barcode
Experiment Comment
Experiment File Name	D:\DATA\GI-SSH\2023\230224\2023-02-24_121303.eds
Experiment Name	2023-02-24_121303
Experiment Run End Time	2023-02-24 14:50:43 PM KST
Experiment Type	Standard Curve
Instrument Name	272312914
Instrument Serial Number	272312914
Instrument Type	QuantStudio™ 3 System
Passive Reference	ROX
Post-read Stage/Step
Pre-read Stage/Step
Quantification Cycle Method	Ct
Signal Smoothing On	true
Stage where Melt Analysis is performed	Stage3
Stage/ Cycle where Ct Analysis is performed	Stage2, Step2
User Name
Well	Well Position	Omit	Sample Name	Target Name	Task	Reporter	Quencher	CT	Ct Mean	Ct SD	Quantity	Quantity Mean	Quantity SD	Y-Intercept	R(superscript 2)	Slope	Efficiency	Automatic Ct Threshold	Ct Threshold	Automatic Baseline	Baseline Start	Baseline End	Amp Status	Comments	Cq Conf	MTP	CQCONF	NOAMP	EXPFAIL	Tm1	Tm2	Tm3	Tm4
1	A1	FALSE	Huh7_Control	AXIN2	UNKNOWN	SYBR	None	28.9102	28.9436	0.0472463								TRUE	0.560083	TRUE	3	22	Amp		0.942896	N	N	N	N	83.8382
2	A2	FALSE	Huh7_SOR	AXIN2	UNKNOWN	SYBR	None	28.7381	28.7842	0.0652393								TRUE	0.560083	TRUE	3	23	Amp		0.947461	N	N	N	N	83.9784
3	A3	FALSE	Huh7_WAY	AXIN2	UNKNOWN	SYBR	None	29.0945	29.1843	0.126892								TRUE	0.560083	TRUE	3	22	Amp		0.942939	N	N	N	N	83.8264
4	A4	FALSE	Huh7_SOR,WAY	AXIN2	UNKNOWN	SYBR	None	29.1481	29.2459	0.138314								TRUE	0.560083	TRUE	3	21	Amp		0.961101	N	N	N	N	84.1067
5	A5	FALSE	Primer only	AXIN2	UNKNOWN	SYBR	None	Undetermined										TRUE	0.560083	TRUE	3	39	No Amp		0	Y	Y	Y	Y	88.1451	74.2832	84.2245	77.2236
6	A6	FALSE	Huh7_Control	Cyclin D1	UNKNOWN	SYBR	None	24.6532	24.6848	0.0446339								TRUE	0.635498	TRUE	3	17	Amp		0.943877	Y	N	N	N	87.305	81.2841
7	A7	FALSE	Huh7_SOR	Cyclin D1	UNKNOWN	SYBR	None	24.6625	24.7819	0.168872								TRUE	0.635498	TRUE	3	18	Amp		0.938426	Y	N	N	N	87.1841	81.1591
8	A8	FALSE	Huh7_WAY	Cyclin D1	UNKNOWN	SYBR	None	24.5944	24.6524	0.082013								TRUE	0.635498	TRUE	3	17	Amp		0.940343	Y	N	N	N	87.044	80.3185
9	A9	FALSE	Huh7_SOR,WAY	Cyclin D1	UNKNOWN	SYBR	None	26.7241	26.5641	0.22622								TRUE	0.635498	TRUE	3	19	Amp		0.960956	Y	N	N	N	87.1803	81.1561
10	A10	FALSE	Primer only	Cyclin D1	UNKNOWN	SYBR	None	Undetermined										TRUE	0.635498	TRUE	3	39	No Amp		0	Y	Y	Y	Y	89.0016	74.9918	65.6053	78.3542
11	A11	FALSE	Huh7_Control	Actin	UNKNOWN	SYBR	None	15.0603	15.0618	0.00214578								TRUE	0.35102	TRUE	3	10	Amp		0.919605	N	N	N	N	83.4089
12	A12	FALSE	Huh7_SOR	Actin	UNKNOWN	SYBR	None	14.9518	15.0293	0.109611								TRUE	0.35102	TRUE	3	10	Amp		0.906645	N	N	N	N	83.5491
13	B1	FALSE	Huh7_Control	AXIN2	UNKNOWN	SYBR	None	28.977	28.9436	0.0472463								TRUE	0.560083	TRUE	3	22	Amp		0.942925	N	N	N	N	83.9784
14	B2	FALSE	Huh7_SOR	AXIN2	UNKNOWN	SYBR	None	28.8303	28.7842	0.0652393								TRUE	0.560083	TRUE	3	22	Amp		0.946783	N	N	N	N	83.8382
15	B3	FALSE	Huh7_WAY	AXIN2	UNKNOWN	SYBR	None	29.274	29.1843	0.126892								TRUE	0.560083	TRUE	3	23	Amp		0.939404	N	N	N	N	83.9666
16	B4	FALSE	Huh7_SOR,WAY	AXIN2	UNKNOWN	SYBR	None	29.3437	29.2459	0.138314								TRUE	0.560083	TRUE	3	22	Amp		0.960839	N	N	N	N	83.8264
17	B5	FALSE	Primer only	AXIN2	UNKNOWN	SYBR	None	Undetermined										TRUE	0.560083	TRUE	3	39	No Amp		0	Y	Y	Y	Y	64.7619	84.5046	90.3854	79.3239
18	B6	FALSE	Huh7_Control	Cyclin D1	UNKNOWN	SYBR	None	24.7164	24.6848	0.0446339								TRUE	0.635498	TRUE	3	17	Amp		0.943125	Y	N	N	N	87.0249	81.0041
19	B7	FALSE	Huh7_SOR	Cyclin D1	UNKNOWN	SYBR	None	24.9013	24.7819	0.168872								TRUE	0.635498	TRUE	3	17	Amp		0.941166	Y	N	N	N	87.044	81.019
20	B8	FALSE	Huh7_WAY	Cyclin D1	UNKNOWN	SYBR	None	24.7104	24.6524	0.082013								TRUE	0.635498	TRUE	3	17	Amp		0.947101	Y	N	N	N	87.044	80.8789
21	B9	FALSE	Huh7_SOR,WAY	Cyclin D1	UNKNOWN	SYBR	None	26.4042	26.5641	0.22622								TRUE	0.635498	TRUE	3	19	Amp		0.963917	Y	N	N	N	87.0402	81.016
22	B10	FALSE	Primer only	Cyclin D1	UNKNOWN	SYBR	None	Undetermined										TRUE	0.635498	TRUE	3	39	No Amp		0	Y	Y	Y	Y	92.3639	71.0691	67.7068	78.074
23	B11	FALSE	Huh7_Control	Actin	UNKNOWN	SYBR	None	15.0633	15.0618	0.00214578								TRUE	0.35102	TRUE	3	10	Amp		0.889545	N	N	N	N	83.5491
24	B12	FALSE	Huh7_SOR	Actin	UNKNOWN	SYBR	None	15.1068	15.0293	0.109611								TRUE	0.35102	TRUE	3	10	Amp		0.862441	N	N	N	N	83.5491
25	C1	FALSE	Huh7_Control	LEF1	UNKNOWN	SYBR	None	29.421	29.4028	0.0257885								TRUE	0.496075	TRUE	3	23	Amp		0.937483	N	N	N	N	79.0708
26	C2	FALSE	Huh7_SOR	LEF1	UNKNOWN	SYBR	None	29.0859	29.1202	0.0484277								TRUE	0.496075	TRUE	3	23	Amp		0.942243	N	N	N	N	79.211
27	C3	FALSE	Huh7_WAY	LEF1	UNKNOWN	SYBR	None	28.9595	28.967	0.0105185								TRUE	0.496075	TRUE	3	22	Amp		0.934256	N	N	N	N	79.3417
28	C4	FALSE	Huh7_SOR,WAY	LEF1	UNKNOWN	SYBR	None	29.8599	29.8495	0.0147575								TRUE	0.496075	TRUE	3	23	Amp		0.963498	N	N	N	N	79.2016
29	C5	FALSE	Primer only	LEF1	UNKNOWN	SYBR	None	Undetermined										TRUE	0.496075	TRUE	3	39	No Amp		0	Y	Y	Y	Y	81.5642	76.1034	69.9426	85.0647
30	C6	FALSE	Huh7_Control	GS	UNKNOWN	SYBR	None	25.469	25.4894	0.0289013								TRUE	0.436565	TRUE	3	19	Amp		0.949753	N	N	N	N	77.5036
31	C7	FALSE	Huh7_SOR	GS	UNKNOWN	SYBR	None	25.6343	25.5095	0.176599								TRUE	0.436565	TRUE	3	20	Amp		0.94419	N	N	N	N	77.376
32	C8	FALSE	Huh7_WAY	GS	UNKNOWN	SYBR	None	25.0404	25.0611	0.029318								TRUE	0.436565	TRUE	3	19	Amp		0.949439	N	N	N	N	77.376
33	C9	FALSE	Huh7_SOR,WAY	GS	UNKNOWN	SYBR	None	25.936	25.9387	0.0038856								TRUE	0.436565	TRUE	3	20	Amp		0.964942	N	N	N	N	77.5136
34	C10	FALSE	Primer only	GS	UNKNOWN	SYBR	None	Undetermined										TRUE	0.436565	TRUE	3	39	No Amp		0	Y	Y	Y	Y	85.3591	82.2769	64.4845	67.5667
35	C11	FALSE	Huh7_WAY	Actin	UNKNOWN	SYBR	None	15.1855	15.2232	0.0533687								TRUE	0.35102	TRUE	3	10	Amp		0.871029	N	N	N	N	83.4089
36	C12	FALSE	Huh7_SOR,WAY	Actin	UNKNOWN	SYBR	None	15.0946	15.0931	0.00217882								TRUE	0.35102	TRUE	3	10	Amp		0.861817	N	N	N	N	83.5491
37	D1	FALSE	Huh7_Control	LEF1	UNKNOWN	SYBR	None	29.3846	29.4028	0.0257885								TRUE	0.496075	TRUE	3	23	Amp		0.93619	N	N	N	N	79.211
38	D2	FALSE	Huh7_SOR	LEF1	UNKNOWN	SYBR	None	29.1544	29.1202	0.0484277								TRUE	0.496075	TRUE	3	23	Amp		0.937277	N	N	N	N	79.0708
39	D3	FALSE	Huh7_WAY	LEF1	UNKNOWN	SYBR	None	28.9744	28.967	0.0105185								TRUE	0.496075	TRUE	3	23	Amp		0.940813	N	N	N	N	79.3417
40	D4	FALSE	Huh7_SOR,WAY	LEF1	UNKNOWN	SYBR	None	29.839	29.8495	0.0147575								TRUE	0.496075	TRUE	3	24	Amp		0.959709	N	N	N	N	79.2016
41	D5	FALSE	Primer only	LEF1	UNKNOWN	SYBR	None	Undetermined										TRUE	0.496075	TRUE	3	39	No Amp		0	Y	Y	Y	Y	76.5235	86.1848	82.1242	89.2652
42	D6	FALSE	Huh7_Control	GS	UNKNOWN	SYBR	None	25.5099	25.4894	0.0289013								TRUE	0.436565	TRUE	3	19	Amp		0.942986	N	N	N	N	77.5036
43	D7	FALSE	Huh7_SOR	GS	UNKNOWN	SYBR	None	25.3846	25.5095	0.176599								TRUE	0.436565	TRUE	3	19	Amp		0.944791	N	N	N	N	77.5162
44	D8	FALSE	Huh7_WAY	GS	UNKNOWN	SYBR	None	25.0819	25.0611	0.029318								TRUE	0.436565	TRUE	3	19	Amp		0.946671	N	N	N	N	77.5162
45	D9	FALSE	Huh7_SOR,WAY	GS	UNKNOWN	SYBR	None	25.9415	25.9387	0.0038856								TRUE	0.436565	TRUE	3	20	Amp		0.964979	N	N	N	N	77.5136
46	D10	FALSE	Primer only	GS	UNKNOWN	SYBR	None	Undetermined										TRUE	0.436565	TRUE	3	39	No Amp		0	Y	Y	Y	Y	76.9532	63.2236	73.4508	87.7407
47	D11	FALSE	Huh7_WAY	Actin	UNKNOWN	SYBR	None	15.2609	15.2232	0.0533687								TRUE	0.35102	TRUE	3	9	Amp		0.845828	N	N	N	N	83.4089
48	D12	FALSE	Huh7_SOR,WAY	Actin	UNKNOWN	SYBR	None	15.0915	15.0931	0.00217882								TRUE	0.35102	TRUE	3	10	Amp		0.839455	N	N	N	N	83.4089
49	E1	FALSE	Huh7_Control	c-Myc	UNKNOWN	SYBR	None	23.3146	23.3301	0.0220216								TRUE	0.404838	TRUE	3	18	Amp		0.937713	N	N	N	N	76.1262
50	E2	FALSE	Huh7_SOR	c-Myc	UNKNOWN	SYBR	None	23.519	23.5282	0.0129435								TRUE	0.404838	TRUE	3	17	Amp		0.945908	N	N	N	N	76.1262
51	E3	FALSE	Huh7_WAY	c-Myc	UNKNOWN	SYBR	None	23.6677	23.6829	0.0214268								TRUE	0.404838	TRUE	3	18	Amp		0.941166	N	N	N	N	76.2585
52	E4	FALSE	Huh7_SOR,WAY	c-Myc	UNKNOWN	SYBR	None	24.8505	24.8627	0.0172809								TRUE	0.404838	TRUE	3	19	Amp		0.961343	N	N	N	N	76.2585
53	E5	FALSE	Primer only	c-Myc	UNKNOWN	SYBR	None	Undetermined										TRUE	0.404838	TRUE	3	39	No Amp		0	Y	Y	Y	Y	88.1451	76.9435	92.6257	73.023
54	E6	FALSE	Huh7_Control	MMP2	UNKNOWN	SYBR	None	26.1065	26.148	0.058694								TRUE	0.432699	TRUE	3	20	Amp		0.941621	N	N	N	N	81.2841
55	E7	FALSE	Huh7_SOR	MMP2	UNKNOWN	SYBR	None	26.0044	25.9986	0.00816098								TRUE	0.432699	TRUE	3	20	Amp		0.937805	N	N	N	N	81.2993
56	E8	FALSE	Huh7_WAY	MMP2	UNKNOWN	SYBR	None	26.1425	26.1205	0.031159								TRUE	0.432699	TRUE	3	20	Amp		0.939158	N	N	N	N	81.2993
57	E9	FALSE	Huh7_SOR,WAY	MMP2	UNKNOWN	SYBR	None	26.891	26.9101	0.027032								TRUE	0.432699	TRUE	3	20	Amp		0.958022	N	N	N	N	81.2962
58	E10	FALSE	Primer only	MMP2	UNKNOWN	SYBR	None	Undetermined										TRUE	0.432699	TRUE	3	39	No Amp		0	Y	Y	Y	Y	85.4992	70.7889	76.3928	81.016
59	E11	FALSE	Primer only	Actin	UNKNOWN	SYBR	None	Undetermined										TRUE	0.35102	TRUE	3	39	No Amp		0	Y	Y	Y	Y	76.681	91.8187	70.7942	62.945
61	F1	FALSE	Huh7_Control	c-Myc	UNKNOWN	SYBR	None	23.3457	23.3301	0.0220216								TRUE	0.404838	TRUE	3	17	Amp		0.941638	N	N	N	N	76.1262
62	F2	FALSE	Huh7_SOR	c-Myc	UNKNOWN	SYBR	None	23.5373	23.5282	0.0129435								TRUE	0.404838	TRUE	3	18	Amp		0.937928	N	N	N	N	76.1262
63	F3	FALSE	Huh7_WAY	c-Myc	UNKNOWN	SYBR	None	23.6981	23.6829	0.0214268								TRUE	0.404838	TRUE	3	18	Amp		0.942428	N	N	N	N	76.3987
64	F4	FALSE	Huh7_SOR,WAY	c-Myc	UNKNOWN	SYBR	None	24.8749	24.8627	0.0172809								TRUE	0.404838	TRUE	3	19	Amp		0.955558	N	N	N	N	76.2585
65	F5	FALSE	Primer only	c-Myc	UNKNOWN	SYBR	None	Undetermined										TRUE	0.404838	TRUE	3	39	No Amp		0	Y	Y	Y	Y	77.2236	87.445	69.5225	83.8045
66	F6	FALSE	Huh7_Control	MMP2	UNKNOWN	SYBR	None	26.1895	26.148	0.058694								TRUE	0.432699	TRUE	3	19	Amp		0.937577	N	N	N	N	81.2841
67	F7	FALSE	Huh7_SOR	MMP2	UNKNOWN	SYBR	None	25.9929	25.9986	0.00816098								TRUE	0.432699	TRUE	3	20	Amp		0.936745	N	N	N	N	81.2993
68	F8	FALSE	Huh7_WAY	MMP2	UNKNOWN	SYBR	None	26.0985	26.1205	0.031159								TRUE	0.432699	TRUE	3	20	Amp		0.93888	N	N	N	N	81.2993
69	F9	FALSE	Huh7_SOR,WAY	MMP2	UNKNOWN	SYBR	None	26.9292	26.9101	0.027032								TRUE	0.432699	TRUE	3	20	Amp		0.961174	N	N	N	N	81.2962
70	F10	FALSE	Primer only	MMP2	UNKNOWN	SYBR	None	Undetermined										TRUE	0.432699	TRUE	3	39	No Amp		0	Y	Y	Y	Y	92.7842	88.0209	75.1319	80.5957
71	F11	FALSE	Primer only	Actin	UNKNOWN	SYBR	None	Undetermined										TRUE	0.35102	TRUE	3	39	No Amp		0	Y	Y	Y	Y	92.5195	80.6056	70.9343	67.0098
73	G1	FALSE	Huh7_Control	Twist	UNKNOWN	SYBR	None	23.2613	23.2445	0.0236886								TRUE	0.440525	TRUE	3	17	Amp		0.939291	N	N	N	N	85.9415
74	G2	FALSE	Huh7_SOR	Twist	UNKNOWN	SYBR	None	23.1833	23.2127	0.0415386								TRUE	0.440525	TRUE	3	17	Amp		0.941633	N	N	N	N	86.0817
75	G3	FALSE	Huh7_WAY	Twist	UNKNOWN	SYBR	None	23.1132	23.1238	0.0150366								TRUE	0.440525	TRUE	3	17	Amp		0.942769	N	N	N	N	86.3491
76	G4	FALSE	Huh7_SOR,WAY	Twist	UNKNOWN	SYBR	None	23.851	23.8122	0.0548637								TRUE	0.440525	TRUE	3	17	Amp		0.964985	N	N	N	N	86.4892
77	G5	FALSE	Primer only	Twist	UNKNOWN	SYBR	None	Undetermined										TRUE	0.440525	TRUE	3	39	No Amp		0	Y	Y	Y	Y	75.9634	86.8849	78.6238	80.8641
78	G6	FALSE	Huh7_Control	MMP9	UNKNOWN	SYBR	None	27.3671	27.327	0.0567573								TRUE	0.493379	TRUE	3	21	Amp		0.947068	N	N	N	N	80.444
79	G7	FALSE	Huh7_SOR	MMP9	UNKNOWN	SYBR	None	27.5241	27.4495	0.105428								TRUE	0.493379	TRUE	3	21	Amp		0.940304	N	N	N	N	80.3185
80	G8	FALSE	Huh7_WAY	MMP9	UNKNOWN	SYBR	None	27.389	27.2677	0.17153								TRUE	0.493379	TRUE	3	21	Amp		0.948256	N	N	N	N	80.3185
81	G9	FALSE	Huh7_SOR,WAY	MMP9	UNKNOWN	SYBR	None	28.3736	28.3977	0.0340412								TRUE	0.493379	TRUE	3	22	Amp		0.964792	N	N	N	N	80.3156
82	G10	FALSE	Primer only	MMP9	UNKNOWN	SYBR	None	Undetermined										TRUE	0.493379	TRUE	3	39	No Amp		0	Y	Y	Y	Y	91.6635	80.8759	87.0402	84.0982
85	H1	FALSE	Huh7_Control	Twist	UNKNOWN	SYBR	None	23.2278	23.2445	0.0236886								TRUE	0.440525	TRUE	3	17	Amp		0.933281	N	N	N	N	86.0817
86	H2	FALSE	Huh7_SOR	Twist	UNKNOWN	SYBR	None	23.2421	23.2127	0.0415386								TRUE	0.440525	TRUE	3	17	Amp		0.944745	N	N	N	N	85.9415
87	H3	FALSE	Huh7_WAY	Twist	UNKNOWN	SYBR	None	23.1345	23.1238	0.0150366								TRUE	0.440525	TRUE	3	16	Amp		0.933997	N	N	N	N	86.3491
88	H4	FALSE	Huh7_SOR,WAY	Twist	UNKNOWN	SYBR	None	23.7734	23.8122	0.0548637								TRUE	0.440525	TRUE	3	17	Amp		0.960018	N	N	N	N	86.3491
89	H5	FALSE	Primer only	Twist	UNKNOWN	SYBR	None	Undetermined										TRUE	0.440525	TRUE	3	39	No Amp		0	Y	Y	Y	Y	84.9246	92.6257	70.5026	89.2652
90	H6	FALSE	Huh7_Control	MMP9	UNKNOWN	SYBR	None	27.2868	27.327	0.0567573								TRUE	0.493379	TRUE	3	21	Amp		0.943265	N	N	N	N	80.444
91	H7	FALSE	Huh7_SOR	MMP9	UNKNOWN	SYBR	None	27.375	27.4495	0.105428								TRUE	0.493379	TRUE	3	21	Amp		0.944197	N	N	N	N	80.4586
92	H8	FALSE	Huh7_WAY	MMP9	UNKNOWN	SYBR	None	27.1464	27.2677	0.17153								TRUE	0.493379	TRUE	3	21	Amp		0.941085	N	N	N	N	80.4586
93	H9	FALSE	Huh7_SOR,WAY	MMP9	UNKNOWN	SYBR	None	28.4217	28.3977	0.0340412								TRUE	0.493379	TRUE	3	22	Amp		0.963807	N	N	N	N	80.3156
94	H10	FALSE	Primer only	MMP9	UNKNOWN	SYBR	None	Undetermined										TRUE	0.493379	TRUE	3	39	No Amp		0	Y	Y	Y	Y	88.161	78.6344	92.9243	81.5764

## Sheet: Sheet1
			AXIN2	Actin	Actin CT-AXIN2 CT	2^(Actin CT-AXIN2 CT)	각 그룹 평균	sample/control 평균	Mean	SD
	Huh7	Control	28.9102	15.0603	-13.8499	6.77273e-05	6.62628e-05	1.0221	1	0.0312562
			28.977	15.0633	-13.9137	6.47983e-05		0.977899
		SOR	28.7381	14.9518	-13.7863	7.07816e-05		1.06819	1.09194	0.0335789
			28.8303	15.1068	-13.7235	7.39283e-05		1.11568
		WAY	29.0945	15.1855	-13.9091	6.5005e-05		0.981018	0.94691	0.0482362
			29.274	15.2609	-14.0131	6.04848e-05		0.912802
		SOR/WAY	29.1481	15.0946	-14.0535	5.88133e-05		0.887576	0.830479	0.0807466
			29.3437	15.0915	-14.2522	5.12465e-05		0.773383
			LEF1	Actin	Actin CT-LEF1 CT	2^(Actin CT-LEF1 CT)	각 그룹 평균	sample/control 평균	Mean	SD
	Huh7	Control	29.421	15.0603	-14.3607	4.75324e-05	4.81922e-05	0.986309	1	0.0193613
			29.3846	15.0633	-14.3212	4.8852e-05		1.01369
		SOR	29.0859	14.9518	-14.1341	5.56158e-05		1.15404	1.18971	0.0504396
			29.1544	15.1068	-14.0476	5.90535e-05		1.22537
		WAY	28.9595	15.1855	-13.7741	7.1382e-05		1.48119	1.51297	0.0449307
			28.9744	15.2609	-13.7135	7.44443e-05		1.54474
		SOR/WAY	29.8599	15.0946	-14.7653	3.59095e-05		0.745132	0.749754	0.00653691
			29.839	15.0915	-14.7475	3.63551e-05		0.754376
			c-Myc	Actin	Actin CT-c-Myc CT	2^(Actin CT-c-Myc CT)	각 그룹 평균	sample/control 평균	Mean	SD
	Huh7	Control	23.3146	15.0603	-8.25426	0.00327506	0.00324347	1.00974	1	0.0137764
			23.3457	15.0633	-8.28237	0.00321187		0.990259
		SOR	23.519	14.9518	-8.56723	0.00263638		0.812828	0.853223	0.0571276
			23.5373	15.1068	-8.43052	0.00289842		0.893618
		WAY	23.6677	15.1855	-8.4823	0.00279624		0.862114	0.875825	0.0193896
			23.6981	15.2609	-8.43712	0.00288518		0.889535
		SOR/WAY	24.8505	15.0946	-9.75584	0.00115664		0.356607	0.353238	0.00476448
			24.8749	15.0915	-9.78336	0.00113479		0.349869
			Twist	Actin	Actin CT-Twist CT	2^(Actin CT-Twist CT)	각 그룹 평균	sample/control 평균	Mean	SD
	Huh7	Control	23.2613	15.0603	-8.20097	0.0033983	0.00344188	0.987339	1	0.017906
			23.2278	15.0633	-8.16444	0.00348546		1.01266
		SOR	23.1833	14.9518	-8.23155	0.00332703		0.966632	0.999984	0.0471663
			23.2421	15.1068	-8.13528	0.00355662		1.03334
		WAY	23.1132	15.1855	-7.92775	0.00410684		1.1932	1.21604	0.0323061
			23.1345	15.2609	-7.87354	0.0042641		1.23889
		SOR/WAY	23.851	15.0946	-8.75632	0.00231251		0.671874	0.68968	0.0251804
			23.7734	15.0915	-8.68182	0.00243508		0.707485
			Cyclin D1	Actin	Actin CT-Cyclin D1 CT	2^(Actin CT-Cyclin D1 CT)	각 그룹 평균	sample/control 평균	Mean	SD
	Huh7	Control	24.653	15.0603	-9.59271	0.00129511	0.00126859	1.0209	1	0.029563
			24.7164	15.0633	-9.65303	0.00124208		0.979096
		SOR	24.6625	14.9518	-9.71066	0.00119344		0.940756	0.91421	0.0375418
			24.9013	15.1068	-9.79447	0.00112609		0.887664
		WAY	24.5944	15.1855	-9.40898	0.001471		1.15955	1.1435	0.0227024
			24.7104	15.2609	-9.44949	0.00143027		1.12745
		SOR/WAY	26.7241	15.0946	-11.6295	0.000315631		0.248803	0.279357	0.0432087
			26.4042	15.0915	-11.3126	0.00039315		0.30991
			GS	Actin	Actin CT-GS CT	2^(Actin CT-GS CT)	각 그룹 평균	sample/control 평균	Mean	SD
	Huh7	Control	25.469	15.0603	-10.4087	0.000735646	0.000726125	1.01311	1	0.0185444
			25.5099	15.0633	-10.4465	0.000716603		0.986887
		SOR	25.6343	14.9518	-10.6825	0.000608467		0.837965	0.973661	0.191903
			25.3846	15.1068	-10.2778	0.000805532		1.10936
		WAY	25.0404	15.1855	-9.85495	0.00107985		1.48715	1.50488	0.0250863
			25.0819	15.2609	-9.82094	0.00110561		1.52262
		SOR/WAY	25.936	15.0946	-10.8414	0.000545032		0.750603	0.748379	0.00314583
			25.9415	15.0915	-10.8499	0.000541801		0.746154
			MMP2	Actin	Actin CT-MMP2 CT	2^(Actin CT-MMP2 CT)	각 그룹 평균	sample/control 평균	Mean	SD
	Huh7	Control	26.1065	15.0603	-11.0462	0.000472889	0.000460139	1.02771	1	0.0391862
			26.1895	15.0633	-11.1262	0.000447389		0.972291
		SOR	26.0044	14.9518	-11.0526	0.000470797		1.02316	1.08577	0.0885368
			25.9929	15.1068	-10.8861	0.000528411		1.14837
		WAY	26.1425	15.1855	-10.9571	0.000503023		1.0932	1.14042	0.0667791
			26.0985	15.2609	-10.8375	0.000546479		1.18764
		SOR/WAY	26.891	15.0946	-11.7964	0.000281149		0.611009	0.602385	0.0121959
			26.9292	15.0915	-11.8377	0.000273213		0.593761
			MMP9	Actin	Actin CT-MMP9 CT	2^(Actin CT-MMP9 CT)	각 그룹 평균	sample/control 평균	Mean	SD
	Huh7	Control	27.3671	15.0603	-12.3068	0.000197372	0.000203238	0.971138	1	0.0408172
			27.2868	15.0633	-12.2235	0.000209104		1.02886
		SOR	27.5241	14.9518	-12.5723	0.000164199		0.807916	0.902708	0.134056
			27.375	15.1068	-12.2682	0.00020273		0.9975
		WAY	27.389	15.1855	-12.2035	0.000212018		1.0432	1.17185	0.181941
			27.1464	15.2609	-11.8855	0.000264312		1.3005
		SOR/WAY	28.3736	15.0946	-13.279	0.000100608		0.495026	0.486392	0.01221
			28.4217	15.0915	-13.3302	9.70988e-05		0.477759

## Sheet: Melt Curve Raw Data
Block Type	96-Well 0.1-mL Block
Calibration Background is expired	No
Calibration Background performed on	02-10-2023
Calibration Pure Dye ABY is expired	No
Calibration Pure Dye ABY performed on	02-10-2023
Calibration Pure Dye FAM is expired	No
Calibration Pure Dye FAM performed on	02-10-2023
Calibration Pure Dye JUN is expired	No
Calibration Pure Dye JUN performed on	02-10-2023
Calibration Pure Dye NED is expired	No
Calibration Pure Dye NED performed on	02-10-2023
Calibration Pure Dye ROX is expired	No
Calibration Pure Dye ROX performed on	02-10-2023
Calibration Pure Dye SYBR is expired	No
Calibration Pure Dye SYBR performed on	02-10-2023
Calibration Pure Dye TAMRA is expired	No
Calibration Pure Dye TAMRA performed on	02-10-2023
Calibration Pure Dye VIC is expired	No
Calibration Pure Dye VIC performed on	02-10-2023
Calibration ROI is expired	No
Calibration ROI performed on	02-10-2023
Calibration Uniformity is expired	No
Calibration Uniformity performed on	02-10-2023
Chemistry	SYBR_GREEN
Date Created	2023-02-24 15:10:14 PM KST
Experiment Barcode
Experiment Comment
Experiment File Name	D:\DATA\GI-SSH\2023\230224\2023-02-24_121303.eds
Experiment Name	2023-02-24_121303
Experiment Run End Time	2023-02-24 14:50:43 PM KST
Experiment Type	Standard Curve
Instrument Name	272312914
Instrument Serial Number	272312914
Instrument Type	QuantStudio™ 3 System
Passive Reference	ROX
Post-read Stage/Step
Pre-read Stage/Step
Quantification Cycle Method	Ct
Signal Smoothing On	true
Stage where Melt Analysis is performed	Stage3
Stage/ Cycle where Ct Analysis is performed	Stage2, Step2
User Name
Well	Well Position	Reading	Temperature	Fluorescence	Derivative	Target Name
1	A1	1	60.0012	1.0704e+06	37335	AXIN2
1	A1	2	60.2816	1.06574e+06	37615.2	AXIN2
1	A1	3	60.5621	1059385	37954.3	AXIN2
1	A1	4	60.8425	1.05204e+06	38271	AXIN2
1	A1	5	61.1229	1.04022e+06	38496.6	AXIN2
1	A1	6	61.4034	1.03087e+06	38599.5	AXIN2
1	A1	7	61.6838	1.01921e+06	38584.3	AXIN2
1	A1	8	61.9642	1.00959e+06	38480	AXIN2
1	A1	9	62.2447	996825	38325.3	AXIN2
1	A1	10	62.5251	986277	38162.6	AXIN2
1	A1	11	62.8056	974755	38034.7	AXIN2
1	A1	12	63.086	963706	37977.3	AXIN2
1	A1	13	63.3664	951749	38006.1	AXIN2
1	A1	14	63.6469	942981	38106.6	AXIN2
1	A1	15	63.9273	931251	38236.1	AXIN2
1	A1	16	64.2077	920855	38338.9	AXIN2
1	A1	17	64.4882	909015	38367.7	AXIN2
1	A1	18	64.7686	896489	38299.5	AXIN2
1	A1	19	65.049	886468	38139.4	AXIN2
1	A1	20	65.3295	874781	37914.2	AXIN2
1	A1	21	65.6099	863318	37660.7	AXIN2
1	A1	22	65.8903	852465	37413.3	AXIN2
1	A1	23	66.1708	841857	37195.3	AXIN2
1	A1	24	66.4512	832225	37013.7	AXIN2
1	A1	25	66.7316	819928	36859.3	AXIN2
1	A1	26	67.0121	809963	36711	AXIN2
1	A1	27	67.2925	799817	36544.3	AXIN2
1	A1	28	67.573	787956	36340.2	AXIN2
1	A1	29	67.8534	777565	36093.7	AXIN2
1	A1	30	68.1338	766406	35814.8	AXIN2
1	A1	31	68.4143	757019	35524.5	AXIN2
1	A1	32	68.6947	746582	35246.6	AXIN2
1	A1	33	68.9751	735396	34998.9	AXIN2
1	A1	34	69.2556	727831	34788.7	AXIN2
1	A1	35	69.536	716645	34614.4	AXIN2
1	A1	36	69.8164	706832	34468.6	AXIN2
1	A1	37	70.0969	696964	34341.1	AXIN2
1	A1	38	70.3773	688335	34219.8	AXIN2
1	A1	39	70.6577	677582	34090.7	AXIN2
1	A1	40	70.9382	669396	33940.2	AXIN2
1	A1	41	71.2186	657926	33760.3	AXIN2
1	A1	42	71.499	649290	33551.4	AXIN2
1	A1	43	71.7795	638946	33322.6	AXIN2
1	A1	44	72.0599	630709	33089.9	AXIN2
1	A1	45	72.3404	621883	32873.6	AXIN2
1	A1	46	72.6208	610569	32695.9	AXIN2
1	A1	47	72.9012	602553	32559.4	AXIN2
1	A1	48	73.1817	594190	32494.3	AXIN2
1	A1	49	73.4621	586467	32490.5	AXIN2
1	A1	50	73.7425	576358	32510.9	AXIN2
1	A1	51	74.023	565853	32513.1	AXIN2
1	A1	52	74.3034	557820	32467.4	AXIN2
1	A1	53	74.5838	548095	32366.5	AXIN2
1	A1	54	74.8643	538602	32221.8	AXIN2
1	A1	55	75.1447	529820	32054.6	AXIN2
1	A1	56	75.4251	522012	31889.5	AXIN2
1	A1	57	75.7056	511642	31754.1	AXIN2
1	A1	58	75.986	502788	31678.4	AXIN2
1	A1	59	76.2664	495790	31687.7	AXIN2
1	A1	60	76.5469	485971	31786.1	AXIN2
1	A1	61	76.8273	477759	31941.5	AXIN2
1	A1	62	77.1078	469572	32077.4	AXIN2
1	A1	63	77.3882	458932	32080.1	AXIN2
1	A1	64	77.6686	449611	31819.1	AXIN2
1	A1	65	77.9491	440317	31176.7	AXIN2
1	A1	66	78.2295	430414	30092.7	AXIN2
1	A1	67	78.5099	422257	28618.9	AXIN2
1	A1	68	78.7904	413244	26967	AXIN2
1	A1	69	79.0708	403424	25506.8	AXIN2
1	A1	70	79.3512	394044	24679.9	AXIN2
1	A1	71	79.6317	405462	24844.7	AXIN2
1	A1	72	79.9121	395514	26128.8	AXIN2
1	A1	73	80.1925	383814	28383.5	AXIN2
1	A1	74	80.473	374629	31276.9	AXIN2
1	A1	75	80.7534	364844	34184.8	AXIN2
1	A1	76	81.0339	353904	36966.7	AXIN2
1	A1	77	81.3143	341793	39875.3	AXIN2
1	A1	78	81.5947	330673	43121.6	AXIN2
1	A1	79	81.8752	317091	47031.3	AXIN2
1	A1	80	82.1556	304166	51949.8	AXIN2
1	A1	81	82.436	289030	58111.1	AXIN2
1	A1	82	82.7165	272589	65468.2	AXIN2
1	A1	83	82.9969	253343	73522.7	AXIN2
1	A1	84	83.2773	227880	81238.4	AXIN2
1	A1	85	83.5578	196045	87148.4	AXIN2
1	A1	86	83.8382	151266	89700.8	AXIN2
1	A1	87	84.1186	105315	87765.1	AXIN2
1	A1	88	84.3991	68224.6	81091.3	AXIN2
1	A1	89	84.6795	48998	70486.8	AXIN2
1	A1	90	84.9599	42643	57596.2	AXIN2
1	A1	91	85.2404	39641.8	44376.1	AXIN2
1	A1	92	85.5208	38815.9	32481.1	AXIN2
1	A1	93	85.8013	38101.8	21208.7	AXIN2
1	A1	94	86.0817	37198.9	13086.4	AXIN2
1	A1	95	86.3621	36557.6	7771.65	AXIN2
1	A1	96	86.6426	36127.1	4590.21	AXIN2
1	A1	97	86.923	35360	2833.51	AXIN2
1	A1	98	87.2034	35317.9	1928.96	AXIN2
1	A1	99	87.4839	35179.5	1486.32	AXIN2
1	A1	100	87.7643	34448.1	1270.37	AXIN2
1	A1	101	88.0447	33864	1151.56	AXIN2
1	A1	102	88.3252	33096.6	1065.45	AXIN2
1	A1	103	88.6056	33657.5	987.582	AXIN2
1	A1	104	88.886	33013.4	917.947	AXIN2
1	A1	105	89.1665	31984.7	868.562	AXIN2
1	A1	106	89.4469	33184	852.83	AXIN2
1	A1	107	89.7273	32254.6	879.285	AXIN2
1	A1	108	90.0078	31199.5	950.836	AXIN2
1	A1	109	90.2882	30816.3	1066.56	AXIN2
1	A1	110	90.5686	32125.8	1220.83	AXIN2
1	A1	111	90.8491	29968.7	1398.23	AXIN2
1	A1	112	91.1295	30045.9	1569.57	AXIN2
1	A1	113	91.41	28452.2	1696.63	AXIN2
1	A1	114	91.6904	27550.4	1747.57	AXIN2
1	A1	115	91.9708	27544.5	1714.35	AXIN2
1	A1	116	92.2513	26759.5	1619.47	AXIN2
1	A1	117	92.5317	27375.9	1505.21	AXIN2
1	A1	118	92.8121	25907	1411.18	AXIN2
1	A1	119	93.0926	26730.5	1354.37	AXIN2
1	A1	120	93.373	24478.6	1324.02	AXIN2
1	A1	121	93.6534	24620.9	1293.16	AXIN2
1	A1	122	93.9339	24502.3	1238.04	AXIN2
1	A1	123	94.2143	23387.2	1152.34	AXIN2
1	A1	124	94.4947	23946.9	1048.36	AXIN2
1	A1	125	94.7752	24176.9	946.881	AXIN2
2	A2	1	60.0012	1.08708e+06	36808.2	AXIN2
2	A2	2	60.2816	1.08437e+06	37138.4	AXIN2
2	A2	3	60.5621	1.07656e+06	37550.8	AXIN2
2	A2	4	60.8425	1.06829e+06	37986.7	AXIN2
2	A2	5	61.1229	1.05914e+06	38388.5	AXIN2
2	A2	6	61.4034	1.04748e+06	38718	AXIN2
2	A2	7	61.6838	1.03805e+06	38959.4	AXIN2
2	A2	8	61.9642	1.02708e+06	39114.4	AXIN2
2	A2	9	62.2447	1.01434e+06	39195.6	AXIN2
2	A2	10	62.5251	1.00256e+06	39220.5	AXIN2
2	A2	11	62.8056	990790	39206.9	AXIN2
2	A2	12	63.086	980003	39169.6	AXIN2
2	A2	13	63.3664	967946	39118.5	AXIN2
2	A2	14	63.6469	956275	39058.7	AXIN2
2	A2	15	63.9273	944487	38990.8	AXIN2
2	A2	16	64.2077	932932	38910.1	AXIN2
2	A2	17	64.4882	922469	38809	AXIN2
2	A2	18	64.7686	910798	38682.2	AXIN2
2	A2	19	65.049	897853	38532.6	AXIN2
2	A2	20	65.3295	887317	38371.8	AXIN2
2	A2	21	65.6099	875820	38216.4	AXIN2
2	A2	22	65.8903	864603	38080	AXIN2
2	A2	23	66.1708	854161	37968.2	AXIN2
2	A2	24	66.4512	842677	37877.2	AXIN2
2	A2	25	66.7316	830324	37794.1	AXIN2
2	A2	26	67.0121	820759	37698.7	AXIN2
2	A2	27	67.2925	809238	37567.6	AXIN2
2	A2	28	67.573	797414	37382.2	AXIN2
2	A2	29	67.8534	785932	37135.1	AXIN2
2	A2	30	68.1338	774550	36833.2	AXIN2
2	A2	31	68.4143	764466	36493.7	AXIN2
2	A2	32	68.6947	753841	36139	AXIN2
2	A2	33	68.9751	742559	35792.1	AXIN2
2	A2	34	69.2556	732823	35475.6	AXIN2
2	A2	35	69.536	721664	35211.3	AXIN2
2	A2	36	69.8164	712686	35015	AXIN2
2	A2	37	70.0969	703257	34892.9	AXIN2
2	A2	38	70.3773	691529	34836.7	AXIN2
2	A2	39	70.6577	682569	34821.2	AXIN2
2	A2	40	70.9382	673091	34807.3	AXIN2
2	A2	41	71.2186	662909	34752.4	AXIN2
2	A2	42	71.499	651890	34624.5	AXIN2
2	A2	43	71.7795	641183	34415	AXIN2
2	A2	44	72.0599	631358	34139.7	AXIN2
2	A2	45	72.3404	621808	33826.8	AXIN2
2	A2	46	72.6208	613370	33490.3	AXIN2
2	A2	47	72.9012	602452	33192.1	AXIN2
2	A2	48	73.1817	592711	32960.7	AXIN2
2	A2	49	73.4621	584240	32816.5	AXIN2
2	A2	50	73.7425	576124	32767	AXIN2
2	A2	51	74.023	564671	32799.7	AXIN2
2	A2	52	74.3034	556949	32882.2	AXIN2
2	A2	53	74.5838	546299	32969.7	AXIN2
2	A2	54	74.8643	536952	33021.1	AXIN2
2	A2	55	75.1447	527209	33013.6	AXIN2
2	A2	56	75.4251	516030	32949.9	AXIN2
2	A2	57	75.7056	508846	32853	AXIN2
2	A2	58	75.986	498678	32752.7	AXIN2
2	A2	59	76.2664	490157	32673	AXIN2
2	A2	60	76.5469	480138	32626.8	AXIN2
2	A2	61	76.8273	470443	32616.5	AXIN2
2	A2	62	77.1078	461202	32636.3	AXIN2
2	A2	63	77.3882	453154	32673.4	AXIN2
2	A2	64	77.6686	443207	32711.8	AXIN2
2	A2	65	77.9491	431740	32739.3	AXIN2
2	A2	66	78.2295	423391	32756	AXIN2
2	A2	67	78.5099	413251	32774.8	AXIN2
2	A2	68	78.7904	404967	32814	AXIN2
2	A2	69	79.0708	394335	32887.2	AXIN2
2	A2	70	79.3512	385114	33000.7	AXIN2
2	A2	71	79.6317	375818	33158.9	AXIN2
2	A2	72	79.9121	365855	33376.7	AXIN2
2	A2	73	80.1925	356851	33690.9	AXIN2
2	A2	74	80.473	345887	34140.6	AXIN2
2	A2	75	80.7534	337299	34808.3	AXIN2
2	A2	76	81.0339	327407	35828.9	AXIN2
2	A2	77	81.3143	316235	37355	AXIN2
2	A2	78	81.5947	306885	39582.5	AXIN2
2	A2	79	81.8752	294881	42754.6	AXIN2
2	A2	80	82.1556	282703	47139.9	AXIN2
2	A2	81	82.436	268942	52955.8	AXIN2
2	A2	82	82.7165	255073	60221.8	AXIN2
2	A2	83	82.9969	237774	68568.3	AXIN2
2	A2	84	83.2773	215979	77086.5	AXIN2
2	A2	85	83.5578	188105	84345	AXIN2
2	A2	86	83.8382	147891	88662.7	AXIN2
2	A2	87	84.1186	101097	88607	AXIN2
2	A2	88	84.3991	59735.4	83533.8	AXIN2
2	A2	89	84.6795	35647	73904.9	AXIN2
2	A2	90	84.9599	26737	61200.6	AXIN2
2	A2	91	85.2404	23382.7	47446.5	AXIN2
2	A2	92	85.5208	21776.8	34579.2	AXIN2
2	A2	93	85.8013	22365.3	22932.3	AXIN2
2	A2	94	86.0817	21364.6	14258	AXIN2
2	A2	95	86.3621	20445.1	8464.01	AXIN2
2	A2	96	86.6426	20514.1	4944.07	AXIN2
2	A2	97	86.923	19277.6	2975.6	AXIN2
2	A2	98	87.2034	18548.8	1940.68	AXIN2
2	A2	99	87.4839	19051.5	1413.46	AXIN2
2	A2	100	87.7643	18768.8	1146.87	AXIN2
2	A2	101	88.0447	18391.8	1013.1	AXIN2
2	A2	102	88.3252	18270.6	944.098	AXIN2
2	A2	103	88.6056	16865.2	896.594	AXIN2
2	A2	104	88.886	16885.7	842.977	AXIN2
2	A2	105	89.1665	16977	774.383	AXIN2
2	A2	106	89.4469	16617.9	701.113	AXIN2
2	A2	107	89.7273	16457.1	644.637	AXIN2
2	A2	108	90.0078	16436.6	625.391	AXIN2
2	A2	109	90.2882	16008.2	653.637	AXIN2
2	A2	110	90.5686	15464.3	726.637	AXIN2
2	A2	111	90.8491	15647	830.301	AXIN2
2	A2	112	91.1295	15200.6	942.426	AXIN2
2	A2	113	91.41	13736.9	1036.82	AXIN2
2	A2	114	91.6904	14188.2	1089.28	AXIN2
2	A2	115	91.9708	13124.3	1084.81	AXIN2
2	A2	116	92.2513	12895.4	1023.01	AXIN2
2	A2	117	92.5317	12639.6	918.031	AXIN2
2	A2	118	92.8121	12885.5	792.711	AXIN2
2	A2	119	93.0926	12215.9	669.902	AXIN2
2	A2	120	93.373	11758.9	565.609	AXIN2
2	A2	121	93.6534	12201.6	486.305	AXIN2
2	A2	122	93.9339	12148.7	430.008	AXIN2
2	A2	123	94.2143	10930.6	389.363	AXIN2
2	A2	124	94.4947	11222.3	355.375	AXIN2
2	A2	125	94.7752	11806.2	320.641	AXIN2
3	A3	1	60.0015	1126971	39070.3	AXIN2
3	A3	2	60.2818	1.12269e+06	39374	AXIN2
3	A3	3	60.5621	1.11705e+06	39749.1	AXIN2
3	A3	4	60.8424	1.10721e+06	40093	AXIN2
3	A3	5	61.1227	1.09774e+06	40321	AXIN2
3	A3	6	61.403	1.08563e+06	40403.7	AXIN2
3	A3	7	61.6833	1.07231e+06	40367.3	AXIN2
3	A3	8	61.9636	1.06217e+06	40267.2	AXIN2
3	A3	9	62.2438	1.05113e+06	40154.4	AXIN2
3	A3	10	62.5241	1.03823e+06	40059.8	AXIN2
3	A3	11	62.8044	1.0263e+06	39994.2	AXIN2
3	A3	12	63.0847	1.01488e+06	39958.1	AXIN2
3	A3	13	63.365	1.00253e+06	39947.6	AXIN2
3	A3	14	63.6453	991273	39953.8	AXIN2
3	A3	15	63.9256	978527	39959.6	AXIN2
3	A3	16	64.2059	968042	39939.6	AXIN2
3	A3	17	64.4862	956189	39867.4	AXIN2
3	A3	18	64.7665	943728	39725.1	AXIN2
3	A3	19	65.0468	930774	39510.6	AXIN2
3	A3	20	65.3271	920436	39240.7	AXIN2
3	A3	21	65.6074	908586	38947.5	AXIN2
3	A3	22	65.8877	896627	38669.9	AXIN2
3	A3	23	66.1679	884468	38443.1	AXIN2
3	A3	24	66.4482	875403	38284.9	AXIN2
3	A3	25	66.7285	862954	38188.4	AXIN2
3	A3	26	67.0088	852324	38122.3	AXIN2
3	A3	27	67.2891	841642	38042.7	AXIN2
3	A3	28	67.5694	828867	37910.2	AXIN2
3	A3	29	67.8497	817253	37704.8	AXIN2
3	A3	30	68.13	807474	37431	AXIN2
3	A3	31	68.4103	794797	37113.3	AXIN2
3	A3	32	68.6906	784061	36784.3	AXIN2
3	A3	33	68.9709	774553	36473.8	AXIN2
3	A3	34	69.2512	763926	36201.5	AXIN2
3	A3	35	69.5315	753203	35976.1	AXIN2
3	A3	36	69.8118	742137	35798.3	AXIN2
3	A3	37	70.0921	733638	35662.2	AXIN2
3	A3	38	70.3723	722675	35555.9	AXIN2
3	A3	39	70.6526	712644	35462.6	AXIN2
3	A3	40	70.9329	702206	35364.1	AXIN2
3	A3	41	71.2132	692710	35245.9	AXIN2
3	A3	42	71.4935	681596	35101	AXIN2
3	A3	43	71.7738	671851	34931.5	AXIN2
3	A3	44	72.0541	661680	34745.7	AXIN2
3	A3	45	72.3344	651986	34524.8	AXIN2
3	A3	46	72.6147	642220	34305.8	AXIN2
3	A3	47	72.895	632460	34100.8	AXIN2
3	A3	48	73.1753	622619	33918.3	AXIN2
3	A3	49	73.4556	613448	33764.7	AXIN2
3	A3	50	73.7359	603372	33641.1	AXIN2
3	A3	51	74.0162	594496	33540.9	AXIN2
3	A3	52	74.2964	584553	33451	AXIN2
3	A3	53	74.5767	575069	33358.8	AXIN2
3	A3	54	74.857	563830	33260.5	AXIN2
3	A3	55	75.1373	556117	33165.7	AXIN2
3	A3	56	75.4176	546490	33095.3	AXIN2
3	A3	57	75.6979	535861	33072.6	AXIN2
3	A3	58	75.9782	528017	33115.1	AXIN2
3	A3	59	76.2585	519013	33227.3	AXIN2
3	A3	60	76.5388	509552	33400.9	AXIN2
3	A3	61	76.8191	497978	33615.9	AXIN2
3	A3	62	77.0994	490681	33843.1	AXIN2
3	A3	63	77.3797	480573	34046.9	AXIN2
3	A3	64	77.66	470743	34193.4	AXIN2
3	A3	65	77.9403	459360	34264.4	AXIN2
3	A3	66	78.2206	449480	34269.1	AXIN2
3	A3	67	78.5008	439762	34245	AXIN2
3	A3	68	78.7811	430096	34243.1	AXIN2
3	A3	69	79.0614	420850	34305.2	AXIN2
3	A3	70	79.3417	410918	34449.8	AXIN2
3	A3	71	79.622	401222	34675.5	AXIN2
3	A3	72	79.9023	391263	34947.4	AXIN2
3	A3	73	80.1826	380106	35306.6	AXIN2
3	A3	74	80.4629	370404	35824.8	AXIN2
3	A3	75	80.7432	360569	36606.1	AXIN2
3	A3	76	81.0235	351031	37788.3	AXIN2
3	A3	77	81.3038	339613	39539.5	AXIN2
3	A3	78	81.5841	329109	42063	AXIN2
3	A3	79	81.8644	315699	45596.7	AXIN2
3	A3	80	82.1447	303701	50380.3	AXIN2
3	A3	81	82.425	290123	56559.8	AXIN2
3	A3	82	82.7052	272783	64026.4	AXIN2
3	A3	83	82.9855	255584	72237.5	AXIN2
3	A3	84	83.2658	231282	80119.5	AXIN2
3	A3	85	83.5461	200469	86168.2	AXIN2
3	A3	86	83.8264	157966	88800.3	AXIN2
3	A3	87	84.1067	110646	86872.3	AXIN2
3	A3	88	84.387	69912.9	80149.9	AXIN2
3	A3	89	84.6673	49525.4	69482.5	AXIN2
3	A3	90	84.9476	43131.3	56564.2	AXIN2
3	A3	91	85.2279	41014.6	43383.1	AXIN2
3	A3	92	85.5082	39111.7	31111	AXIN2
3	A3	93	85.7885	37665.9	20227.7	AXIN2
3	A3	94	86.0688	37302.9	12446.3	AXIN2
3	A3	95	86.3491	37128.7	7402.64	AXIN2
3	A3	96	86.6293	37705	4419.23	AXIN2
3	A3	97	86.9096	34740.5	2791.58	AXIN2
3	A3	98	87.1899	35415.8	1953.44	AXIN2
3	A3	99	87.4702	35501.6	1527	AXIN2
3	A3	100	87.7505	34339.8	1299.21	AXIN2
3	A3	101	88.0308	34459.5	1166.78	AXIN2
3	A3	102	88.3111	34105.6	1081.22	AXIN2
3	A3	103	88.5914	34713.6	1013.24	AXIN2
3	A3	104	88.8717	32262.9	941.785	AXIN2
3	A3	105	89.152	32576.7	859.82	AXIN2
3	A3	106	89.4323	32302.2	781.16	AXIN2
3	A3	107	89.7126	33687.5	735.949	AXIN2
3	A3	108	89.9929	32638.1	755.121	AXIN2
3	A3	109	90.2732	31970.4	854.965	AXIN2
3	A3	110	90.5535	31490.2	1031.37	AXIN2
3	A3	111	90.8337	31576.6	1263.23	AXIN2
3	A3	112	91.114	31170.3	1517.54	AXIN2
3	A3	113	91.3943	30654.9	1752.82	AXIN2
3	A3	114	91.6746	28295.8	1924.97	AXIN2
3	A3	115	91.9549	28423.2	1999.71	AXIN2
3	A3	116	92.2352	27227.9	1967.22	AXIN2
3	A3	117	92.5155	27165.3	1848.99	AXIN2
3	A3	118	92.7958	27062.4	1690.26	AXIN2
3	A3	119	93.0761	26102.2	1541.84	AXIN2
3	A3	120	93.3564	25947.7	1441.46	AXIN2
3	A3	121	93.6367	25925	1403.01	AXIN2
3	A3	122	93.917	25447.8	1416.89	AXIN2
3	A3	123	94.1973	23624.6	1459.06	AXIN2
3	A3	124	94.4776	23743.2	1504.05	AXIN2
3	A3	125	94.7579	24358.7	1535.57	AXIN2
4	A4	1	60.0015	1.0595e+06	35695.7	AXIN2
4	A4	2	60.2818	1055215	35968.1	AXIN2
4	A4	3	60.5621	1.04942e+06	36334.4	AXIN2
4	A4	4	60.8424	1.04066e+06	36727.9	AXIN2
4	A4	5	61.1227	1.03275e+06	37081.6	AXIN2
4	A4	6	61.403	1.0218e+06	37350.2	AXIN2
4	A4	7	61.6833	1.01013e+06	37515.8	AXIN2
4	A4	8	61.9636	1.00094e+06	37580.5	AXIN2
4	A4	9	62.2438	990438	37558.7	AXIN2
4	A4	10	62.5241	977729	37476.2	AXIN2
4	A4	11	62.8044	965566	37367.6	AXIN2
4	A4	12	63.0847	956095	37268.3	AXIN2
4	A4	13	63.365	943876	37202.9	AXIN2
4	A4	14	63.6453	934707	37176.1	AXIN2
4	A4	15	63.9256	922603	37172.4	AXIN2
4	A4	16	64.2059	911631	37163.8	AXIN2
4	A4	17	64.4862	901534	37121.8	AXIN2
4	A4	18	64.7665	890234	37028.8	AXIN2
4	A4	19	65.0468	878560	36885.7	AXIN2
4	A4	20	65.3271	867959	36713.6	AXIN2
4	A4	21	65.6074	856616	36544.4	AXIN2
4	A4	22	65.8877	846820	36407.1	AXIN2
4	A4	23	66.1679	835291	36312.6	AXIN2
4	A4	24	66.4482	826239	36246.5	AXIN2
4	A4	25	66.7285	814341	36175.6	AXIN2
4	A4	26	67.0088	804820	36064.9	AXIN2
4	A4	27	67.2891	793482	35896.8	AXIN2
4	A4	28	67.5694	780863	35681.1	AXIN2
4	A4	29	67.8497	771186	35447.8	AXIN2
4	A4	30	68.13	761480	35228.5	AXIN2
4	A4	31	68.4103	751538	35039.7	AXIN2
4	A4	32	68.6906	740852	34877.6	AXIN2
4	A4	33	68.9709	730090	34724.8	AXIN2
4	A4	34	69.2512	721187	34563.7	AXIN2
4	A4	35	69.5315	710571	34385.8	AXIN2
4	A4	36	69.8118	699933	34194.6	AXIN2
4	A4	37	70.0921	691285	34000.2	AXIN2
4	A4	38	70.3723	680737	33811.7	AXIN2
4	A4	39	70.6526	671244	33630.4	AXIN2
4	A4	40	70.9329	662723	33450.4	AXIN2
4	A4	41	71.2132	652152	33265.6	AXIN2
4	A4	42	71.4935	642315	33078.5	AXIN2
4	A4	43	71.7738	631964	32900.7	AXIN2
4	A4	44	72.0541	624037	32743	AXIN2
4	A4	45	72.3344	615183	32603.9	AXIN2
4	A4	46	72.6147	605202	32500.1	AXIN2
4	A4	47	72.895	595108	32424.4	AXIN2
4	A4	48	73.1753	587015	32370.5	AXIN2
4	A4	49	73.4556	577466	32334.4	AXIN2
4	A4	50	73.7359	568661	32311.1	AXIN2
4	A4	51	74.0162	558947	32290.1	AXIN2
4	A4	52	74.2964	549896	32256.5	AXIN2
4	A4	53	74.5767	540079	32195.7	AXIN2
4	A4	54	74.857	530439	32098	AXIN2
4	A4	55	75.1373	522124	31964.8	AXIN2
4	A4	56	75.4176	512464	31810.2	AXIN2
4	A4	57	75.6979	503239	31661	AXIN2
4	A4	58	75.9782	493813	31549.8	AXIN2
4	A4	59	76.2585	486130	31502.3	AXIN2
4	A4	60	76.5388	478068	31526	AXIN2
4	A4	61	76.8191	467642	31606.3	AXIN2
4	A4	62	77.0994	458627	31714.5	AXIN2
4	A4	63	77.3797	450594	31822.5	AXIN2
4	A4	64	77.66	440126	31914.9	AXIN2
4	A4	65	77.9403	430932	31993.7	AXIN2
4	A4	66	78.2206	421627	32071.6	AXIN2
4	A4	67	78.5008	413173	32161.8	AXIN2
4	A4	68	78.7811	403052	32269.2	AXIN2
4	A4	69	79.0614	393777	32388.2	AXIN2
4	A4	70	79.3417	384970	32510.2	AXIN2
4	A4	71	79.622	374656	32637	AXIN2
4	A4	72	79.9023	366348	32791.6	AXIN2
4	A4	73	80.1826	355867	33007.8	AXIN2
4	A4	74	80.4629	346197	33382.4	AXIN2
4	A4	75	80.7432	338208	34013.7	AXIN2
4	A4	76	81.0235	328484	35007.3	AXIN2
4	A4	77	81.3038	318250	36474.1	AXIN2
4	A4	78	81.5841	308598	38543.7	AXIN2
4	A4	79	81.8644	296250	41387.2	AXIN2
4	A4	80	82.1447	283907	45222	AXIN2
4	A4	81	82.425	272675	50267.2	AXIN2
4	A4	82	82.7052	257242	56624	AXIN2
4	A4	83	82.9855	242550	64093.8	AXIN2
4	A4	84	83.2658	223071	72005.9	AXIN2
4	A4	85	83.5461	200043	79165.7	AXIN2
4	A4	86	83.8264	165890	84032.6	AXIN2
4	A4	87	84.1067	123800	85138.1	AXIN2
4	A4	88	84.387	77837.2	81610.1	AXIN2
4	A4	89	84.6673	47182.5	73564.4	AXIN2
4	A4	90	84.9476	33690.4	62143.9	AXIN2
4	A4	91	85.2279	29662.7	49164.8	AXIN2
4	A4	92	85.5082	26611.9	36534.7	AXIN2
4	A4	93	85.7885	26192.6	24708.4	AXIN2
4	A4	94	86.0688	26633.5	15262.7	AXIN2
4	A4	95	86.3491	25933.5	8787.41	AXIN2
4	A4	96	86.6293	26897.2	4801.12	AXIN2
4	A4	97	86.9096	25559.6	2604.54	AXIN2
4	A4	98	87.1899	24858.1	1524.83	AXIN2
4	A4	99	87.4702	24632.5	1043.32	AXIN2
4	A4	100	87.7505	24208.5	824.105	AXIN2
4	A4	101	88.0308	24323.2	685.029	AXIN2
4	A4	102	88.3111	23049.5	549.58	AXIN2
4	A4	103	88.5914	23407.9	403.652	AXIN2
4	A4	104	88.8717	22885.6	265.041	AXIN2
4	A4	105	89.152	23420.7	162.959	AXIN2
4	A4	106	89.4323	23168.3	122.809	AXIN2
4	A4	107	89.7126	23158.3	155.725	AXIN2
4	A4	108	89.9929	22623.1	255.629	AXIN2
4	A4	109	90.2732	22601.5	404.557	AXIN2
4	A4	110	90.5535	21397.1	581.953	AXIN2
4	A4	111	90.8337	22147.9	770.623	AXIN2
4	A4	112	91.114	20908.8	955.312	AXIN2
4	A4	113	91.3943	20892.7	1116.73	AXIN2
4	A4	114	91.6746	19949.6	1228.89	AXIN2
4	A4	115	91.9549	18972.7	1265.41	AXIN2
4	A4	116	92.2352	18024.7	1212.76	AXIN2
4	A4	117	92.5155	18239.8	1081.33	AXIN2
4	A4	118	92.7958	17530.4	905.016	AXIN2
4	A4	119	93.0761	18487.3	728.236	AXIN2
4	A4	120	93.3564	17180.8	588.395	AXIN2
4	A4	121	93.6367	16934.6	504.189	AXIN2
4	A4	122	93.917	16896.9	474.295	AXIN2
4	A4	123	94.1973	17231.4	483.309	AXIN2
4	A4	124	94.4776	16016.7	509.502	AXIN2
4	A4	125	94.7579	15615.3	531.619	AXIN2
5	A5	1	60.0012	70721	1421.68	AXIN2
5	A5	2	60.2812	71420.5	1363.13	AXIN2
5	A5	3	60.5613	70987.5	1327.52	AXIN2
5	A5	4	60.8413	70864.7	1322.34	AXIN2
5	A5	5	61.1214	70412.2	1347.23	AXIN2
5	A5	6	61.4014	69804.8	1390.24	AXIN2
5	A5	7	61.6814	70147	1428.42	AXIN2
5	A5	8	61.9615	69558.1	1434.85	AXIN2
5	A5	9	62.2415	69607.2	1390.43	AXIN2
5	A5	10	62.5215	68239.1	1294.13	AXIN2
5	A5	11	62.8016	67917.2	1165.89	AXIN2
5	A5	12	63.0816	67589.8	1039.88	AXIN2
5	A5	13	63.3617	67580.5	951.276	AXIN2
5	A5	14	63.6417	66803.7	922.366	AXIN2
5	A5	15	63.9217	66959.2	954.01	AXIN2
5	A5	16	64.2018	67467.9	1025.72	AXIN2
5	A5	17	64.4818	66644.8	1104.04	AXIN2
5	A5	18	64.7619	66455	1155.25	AXIN2
5	A5	19	65.0419	65811.9	1157.24	AXIN2
5	A5	20	65.3219	66097.1	1106.46	AXIN2
5	A5	21	65.602	64341.7	1018.21	AXIN2
5	A5	22	65.882	65259.7	921.091	AXIN2
5	A5	23	66.162	64440.2	788.017	AXIN2
5	A5	24	66.4421	64216.5	734.939	AXIN2
5	A5	25	66.7221	64056.5	785.495	AXIN2
5	A5	26	67.0022	64533.9	911.183	AXIN2
5	A5	27	67.2822	63948.4	989.354	AXIN2
5	A5	28	67.5622	64114.2	1053.3	AXIN2
5	A5	29	67.8423	62722.2	1087.97	AXIN2
5	A5	30	68.1223	62617.9	1094.66	AXIN2
5	A5	31	68.4024	62763.1	1086.58	AXIN2
5	A5	32	68.6824	62465.8	1079.77	AXIN2
5	A5	33	68.9624	61472.8	1084.94	AXIN2
5	A5	34	69.2425	62309.2	1103.12	AXIN2
5	A5	35	69.5225	60989.5	1125.65	AXIN2
5	A5	36	69.8026	61304.1	1137.56	AXIN2
5	A5	37	70.0826	61304.2	1124.05	AXIN2
5	A5	38	70.3626	60036.2	1077	AXIN2
5	A5	39	70.6427	59919.6	998.625	AXIN2
5	A5	40	70.9227	59765.6	891.453	AXIN2
5	A5	41	71.2027	59485.3	689.577	AXIN2
5	A5	42	71.4828	59482.6	506.983	AXIN2
5	A5	43	71.7628	59329	368.281	AXIN2
5	A5	44	72.0429	58478	292.976	AXIN2
5	A5	45	72.3229	59031.5	292.821	AXIN2
5	A5	46	72.6029	58908.6	366.952	AXIN2
5	A5	47	72.883	58764.3	499.715	AXIN2
5	A5	48	73.163	58411.7	664.837	AXIN2
5	A5	49	73.4431	58407.4	834.172	AXIN2
5	A5	50	73.7231	57791.5	947.488	AXIN2
5	A5	51	74.0031	57388.8	1004.09	AXIN2
5	A5	52	74.2832	57700.5	1030.68	AXIN2
5	A5	53	74.5632	57480.8	1018.49	AXIN2
5	A5	54	74.8432	55848.5	964.848	AXIN2
5	A5	55	75.1233	57022.2	851.744	AXIN2
5	A5	56	75.4033	55611.7	671.484	AXIN2
5	A5	57	75.6834	55597.1	537.665	AXIN2
5	A5	58	75.9634	55947.4	496.323	AXIN2
5	A5	59	76.2434	55883.2	553.942	AXIN2
5	A5	60	76.5235	56032.4	673.515	AXIN2
5	A5	61	76.8035	55855.8	795.809	AXIN2
5	A5	62	77.0835	54174.7	871.746	AXIN2
5	A5	63	77.3636	54089.3	883.712	AXIN2
5	A5	64	77.6436	55407.2	844.173	AXIN2
5	A5	65	77.9237	53766.3	778.092	AXIN2
5	A5	66	78.2037	54106.1	706.104	AXIN2
5	A5	67	78.4837	53521.8	638.827	AXIN2
5	A5	68	78.7638	53857.6	581.589	AXIN2
5	A5	69	79.0438	52991.5	541.043	AXIN2
5	A5	70	79.3239	53203	527.38	AXIN2
5	A5	71	79.6039	53159.3	550.27	AXIN2
5	A5	72	79.8839	52621.9	611.055	AXIN2
5	A5	73	80.164	52310.5	696.16	AXIN2
5	A5	74	80.444	53107.6	778.055	AXIN2
5	A5	75	80.7241	52249.3	826.074	AXIN2
5	A5	76	81.0041	51021.4	822.352	AXIN2
5	A5	77	81.2841	51062.6	771.352	AXIN2
5	A5	78	81.5642	52004.4	696.143	AXIN2
5	A5	79	81.8442	51182.3	624.435	AXIN2
5	A5	80	82.1242	50375.8	575.946	AXIN2
5	A5	81	82.4043	50836.9	559.471	AXIN2
5	A5	82	82.6843	50833.5	577.824	AXIN2
5	A5	83	82.9644	50136.2	633.061	AXIN2
5	A5	84	83.2444	49642.9	725.628	AXIN2
5	A5	85	83.5244	50632.4	846.693	AXIN2
5	A5	86	83.8045	49463.8	940.136	AXIN2
5	A5	87	84.0845	49215.8	980.227	AXIN2
5	A5	88	84.3645	49554.1	968.842	AXIN2
5	A5	89	84.6446	48262.1	861.127	AXIN2
5	A5	90	84.9246	48321	551.974	AXIN2
5	A5	91	85.2047	47451.4	147.889	AXIN2
5	A5	92	85.4847	47642.8	-260.061	AXIN2
5	A5	93	85.7647	48819.6	-571.175	AXIN2
5	A5	94	86.0448	48498.2	-710.98	AXIN2
5	A5	95	86.3248	48004.3	-652.542	AXIN2
5	A5	96	86.6049	48692.4	-415.723	AXIN2
5	A5	97	86.8849	48138.1	-52.3246	AXIN2
5	A5	98	87.1649	47876.4	369.356	AXIN2
5	A5	99	87.445	47503.1	773.964	AXIN2
5	A5	100	87.725	48055.1	1000	AXIN2
5	A5	101	88.0051	46513.9	1080.92	AXIN2
5	A5	102	88.2851	45517.7	1066.34	AXIN2
5	A5	103	88.5651	46388.2	963.186	AXIN2
5	A5	104	88.8452	46143.8	698.907	AXIN2
5	A5	105	89.1252	45644	355.126	AXIN2
5	A5	106	89.4052	45271.4	72.0098	AXIN2
5	A5	107	89.6853	46111.5	-82.667	AXIN2
5	A5	108	89.9653	46185.7	-76.0641	AXIN2
5	A5	109	90.2454	45627.7	89.2923	AXIN2
5	A5	110	90.5254	45138.9	388.206	AXIN2
5	A5	111	90.8054	45415.1	790.292	AXIN2
5	A5	112	91.0855	44950.5	1094.34	AXIN2
5	A5	113	91.3655	44172.7	1367.6	AXIN2
5	A5	114	91.6456	44942.5	1647.81	AXIN2
5	A5	115	91.9256	43245.5	1903.38	AXIN2
5	A5	116	92.2056	42218.6	2096.97	AXIN2
5	A5	117	92.4857	42191.2	2199.7	AXIN2
5	A5	118	92.7657	40559.1	2205.51	AXIN2
5	A5	119	93.0457	41154.9	2136.09	AXIN2
5	A5	120	93.3258	39837	2033.35	AXIN2
5	A5	121	93.6058	40482.4	1943.99	AXIN2
5	A5	122	93.8859	39079.9	1904.51	AXIN2
5	A5	123	94.1659	39316.7	1932.4	AXIN2
5	A5	124	94.4459	38233.1	2025.04	AXIN2
5	A5	125	94.726	38884.2	2164.3	AXIN2
6	A6	1	60.0012	1.03831e+06	31403.7	Cyclin D1
6	A6	2	60.2812	1.03567e+06	31541.2	Cyclin D1
6	A6	3	60.5613	1.02948e+06	31733.3	Cyclin D1
6	A6	4	60.8413	1.02249e+06	31954.1	Cyclin D1
6	A6	5	61.1214	1.01455e+06	32175.7	Cyclin D1
6	A6	6	61.4014	1.0045e+06	32376.2	Cyclin D1
6	A6	7	61.6814	996216	32541.7	Cyclin D1
6	A6	8	61.9615	986490	32662.2	Cyclin D1
6	A6	9	62.2415	975988	32731.1	Cyclin D1
6	A6	10	62.5215	965571	32746.7	Cyclin D1
6	A6	11	62.8016	953858	32715.7	Cyclin D1
6	A6	12	63.0816	945503	32654	Cyclin D1
6	A6	13	63.3617	933437	32582.1	Cyclin D1
6	A6	14	63.6417	923259	32517.7	Cyclin D1
6	A6	15	63.9217	913326	32469	Cyclin D1
6	A6	16	64.2018	904771	32432.9	Cyclin D1
6	A6	17	64.4818	894428	32399.3	Cyclin D1
6	A6	18	64.7619	882849	32358.4	Cyclin D1
6	A6	19	65.0419	873319	32305.9	Cyclin D1
6	A6	20	65.3219	864295	32245.1	Cyclin D1
6	A6	21	65.602	853123	32183.2	Cyclin D1
6	A6	22	65.882	843093	32127.9	Cyclin D1
6	A6	23	66.162	833845	32082.7	Cyclin D1
6	A6	24	66.4421	824711	32045.5	Cyclin D1
6	A6	25	66.7221	813843	32009.3	Cyclin D1
6	A6	26	67.0022	803587	31964.4	Cyclin D1
6	A6	27	67.2822	795073	31901.2	Cyclin D1
6	A6	28	67.5622	784148	31814	Cyclin D1
6	A6	29	67.8423	773617	31702.2	Cyclin D1
6	A6	30	68.1223	764765	31570.4	Cyclin D1
6	A6	31	68.4024	754168	31427.2	Cyclin D1
6	A6	32	68.6824	745836	31283.4	Cyclin D1
6	A6	33	68.9624	735770	31149.9	Cyclin D1
6	A6	34	69.2425	726151	31036.5	Cyclin D1
6	A6	35	69.5225	717814	30949	Cyclin D1
6	A6	36	69.8026	708446	30887.1	Cyclin D1
6	A6	37	70.0826	700328	30843.3	Cyclin D1
6	A6	38	70.3626	690710	30805.6	Cyclin D1
6	A6	39	70.6427	681122	30760.6	Cyclin D1
6	A6	40	70.9227	673320	30698.4	Cyclin D1
6	A6	41	71.2027	663439	30614.5	Cyclin D1
6	A6	42	71.4828	654439	30471	Cyclin D1
6	A6	43	71.7628	645305	30237.1	Cyclin D1
6	A6	44	72.0429	636896	29990.9	Cyclin D1
6	A6	45	72.3229	628656	29749.2	Cyclin D1
6	A6	46	72.6029	618867	29527.4	Cyclin D1
6	A6	47	72.883	611088	29338	Cyclin D1
6	A6	48	73.163	603071	29187.7	Cyclin D1
6	A6	49	73.4431	594549	29074.6	Cyclin D1
6	A6	50	73.7231	586161	28985.8	Cyclin D1
6	A6	51	74.0031	577616	28899.3	Cyclin D1
6	A6	52	74.2832	569384	28789.3	Cyclin D1
6	A6	53	74.5632	560805	28635.2	Cyclin D1
6	A6	54	74.8432	551714	28431.6	Cyclin D1
6	A6	55	75.1233	543972	28193.2	Cyclin D1
6	A6	56	75.4033	535012	27951.4	Cyclin D1
6	A6	57	75.6834	527837	27742.3	Cyclin D1
6	A6	58	75.9634	519595	27590.7	Cyclin D1
6	A6	59	76.2434	513718	27500.8	Cyclin D1
6	A6	60	76.5235	503676	27459.5	Cyclin D1
6	A6	61	76.8035	495930	27447.4	Cyclin D1
6	A6	62	77.0835	488687	27452.7	Cyclin D1
6	A6	63	77.3636	480770	27477.7	Cyclin D1
6	A6	64	77.6436	471359	27537.9	Cyclin D1
6	A6	65	77.9237	465137	27655.8	Cyclin D1
6	A6	66	78.2037	456145	27854.7	Cyclin D1
6	A6	67	78.4837	447825	28152	Cyclin D1
6	A6	68	78.7638	440233	28554.1	Cyclin D1
6	A6	69	79.0438	431578	29052.5	Cyclin D1
6	A6	70	79.3239	423811	29622	Cyclin D1
6	A6	71	79.6039	414604	30223.5	Cyclin D1
6	A6	72	79.8839	405411	30682.4	Cyclin D1
6	A6	73	80.164	397074	30949.9	Cyclin D1
6	A6	74	80.444	386331	31168.7	Cyclin D1
6	A6	75	80.7241	377793	31327.1	Cyclin D1
6	A6	76	81.0041	367162	31418.2	Cyclin D1
6	A6	77	81.2841	357799	31437.4	Cyclin D1
6	A6	78	81.5642	348800	31379.1	Cyclin D1
6	A6	79	81.8442	339311	31236.7	Cyclin D1
6	A6	80	82.1242	328952	31008.2	Cyclin D1
6	A6	81	82.4043	319606	30701.9	Cyclin D1
6	A6	82	82.6843	310707	30135.8	Cyclin D1
6	A6	83	82.9644	303310	29378.9	Cyclin D1
6	A6	84	83.2444	294985	28649.5	Cyclin D1
6	A6	85	83.5244	287346	28012.2	Cyclin D1
6	A6	86	83.8045	278711	27524.1	Cyclin D1
6	A6	87	84.0845	271980	27245.7	Cyclin D1
6	A6	88	84.3645	263885	27259.5	Cyclin D1
6	A6	89	84.6446	257088	27691.7	Cyclin D1
6	A6	90	84.9246	249863	28739	Cyclin D1
6	A6	91	85.2047	241615	30622.6	Cyclin D1
6	A6	92	85.4847	234251	32263	Cyclin D1
6	A6	93	85.7647	224898	34740.5	Cyclin D1
6	A6	94	86.0448	214652	38134.1	Cyclin D1
6	A6	95	86.3248	201244	42271.8	Cyclin D1
6	A6	96	86.6049	184365	46623.4	Cyclin D1
6	A6	97	86.8849	157726	50327.9	Cyclin D1
6	A6	98	87.1649	122275	52411.1	Cyclin D1
6	A6	99	87.445	78601.9	52137.6	Cyclin D1
6	A6	100	87.725	51039.4	49333.3	Cyclin D1
6	A6	101	88.0051	43613.7	44493.1	Cyclin D1
6	A6	102	88.2851	41691.9	38602.6	Cyclin D1
6	A6	103	88.5651	39691.1	32762.9	Cyclin D1
6	A6	104	88.8452	38335.8	25161.7	Cyclin D1
6	A6	105	89.1252	36476	17940.2	Cyclin D1
6	A6	106	89.4052	33049.5	13158	Cyclin D1
6	A6	107	89.6853	30452.6	10202.6	Cyclin D1
6	A6	108	89.9653	27928.9	8337.64	Cyclin D1
6	A6	109	90.2454	24455	6984	Cyclin D1
6	A6	110	90.5254	23630.3	5826.13	Cyclin D1
6	A6	111	90.8054	22902.5	4777.54	Cyclin D1
6	A6	112	91.0855	23979.1	3876.04	Cyclin D1
6	A6	113	91.3655	22215.8	3178.26	Cyclin D1
6	A6	114	91.6456	22130.2	2697.25	Cyclin D1
6	A6	115	91.9256	20629.7	2393.21	Cyclin D1
6	A6	116	92.2056	20444.2	2199.65	Cyclin D1
6	A6	117	92.4857	19846.8	2055.67	Cyclin D1
6	A6	118	92.7657	19262.8	1923.69	Cyclin D1
6	A6	119	93.0457	19091.1	1788.21	Cyclin D1
6	A6	120	93.3258	17844	1643.84	Cyclin D1
6	A6	121	93.6058	18501.5	1483.13	Cyclin D1
6	A6	122	93.8859	17823.7	1291.52	Cyclin D1
6	A6	123	94.1659	16924.8	1051.59	Cyclin D1
6	A6	124	94.4459	16611.9	753.328	Cyclin D1
6	A6	125	94.726	16403.7	403.301	Cyclin D1
7	A7	1	60.0018	1139909	34444.4	Cyclin D1
7	A7	2	60.282	1.13721e+06	34598.1	Cyclin D1
7	A7	3	60.5623	1.13116e+06	34775.5	Cyclin D1
7	A7	4	60.8425	1.12221e+06	34942.2	Cyclin D1
7	A7	5	61.1227	1.11189e+06	35073.1	Cyclin D1
7	A7	6	61.403	1.10175e+06	35161.5	Cyclin D1
7	A7	7	61.6832	1.09066e+06	35215.8	Cyclin D1
7	A7	8	61.9634	1.08061e+06	35249.7	Cyclin D1
7	A7	9	62.2436	1.06944e+06	35273.1	Cyclin D1
7	A7	10	62.5239	1.05717e+06	35290.9	Cyclin D1
7	A7	11	62.8041	1.04639e+06	35304.9	Cyclin D1
7	A7	12	63.0843	1034357	35316.7	Cyclin D1
7	A7	13	63.3646	1.02281e+06	35327.4	Cyclin D1
7	A7	14	63.6448	1.01207e+06	35335.7	Cyclin D1
7	A7	15	63.925	999950	35336.6	Cyclin D1
7	A7	16	64.2052	989488	35322.8	Cyclin D1
7	A7	17	64.4855	977884	35289.2	Cyclin D1
7	A7	18	64.7657	966152	35235.8	Cyclin D1
7	A7	19	65.0459	954192	35168.7	Cyclin D1
7	A7	20	65.3262	942709	35095.7	Cyclin D1
7	A7	21	65.6064	932836	35022.3	Cyclin D1
7	A7	22	65.8866	920515	34949.3	Cyclin D1
7	A7	23	66.1669	910504	34874	Cyclin D1
7	A7	24	66.4471	899125	34794.7	Cyclin D1
7	A7	25	66.7273	886947	34712.9	Cyclin D1
7	A7	26	67.0075	876883	34633	Cyclin D1
7	A7	27	67.2878	865662	34559.2	Cyclin D1
7	A7	28	67.568	854749	34492.5	Cyclin D1
7	A7	29	67.8482	844810	34430.1	Cyclin D1
7	A7	30	68.1285	831803	34366.6	Cyclin D1
7	A7	31	68.4087	823397	34296.7	Cyclin D1
7	A7	32	68.6889	811628	34217.5	Cyclin D1
7	A7	33	68.9692	801755	34130.3	Cyclin D1
7	A7	34	69.2494	790208	34041.3	Cyclin D1
7	A7	35	69.5296	780749	33958.9	Cyclin D1
7	A7	36	69.8098	770369	33889.4	Cyclin D1
7	A7	37	70.0901	760935	33832.4	Cyclin D1
7	A7	38	70.3703	750840	33779.6	Cyclin D1
7	A7	39	70.6505	740853	33717.6	Cyclin D1
7	A7	40	70.9308	730330	33634.3	Cyclin D1
7	A7	41	71.211	720816	33524.7	Cyclin D1
7	A7	42	71.4912	709754	33344.5	Cyclin D1
7	A7	43	71.7715	699835	32968.4	Cyclin D1
7	A7	44	72.0517	691621	32603.6	Cyclin D1
7	A7	45	72.3319	682092	32281.3	Cyclin D1
7	A7	46	72.6121	671510	32020.2	Cyclin D1
7	A7	47	72.8924	663317	31825	Cyclin D1
7	A7	48	73.1726	653981	31688.5	Cyclin D1
7	A7	49	73.4528	646034	31591.2	Cyclin D1
7	A7	50	73.7331	635318	31503.5	Cyclin D1
7	A7	51	74.0133	625971	31390.9	Cyclin D1
7	A7	52	74.2935	618827	31226.3	Cyclin D1
7	A7	53	74.5737	607133	31002.8	Cyclin D1
7	A7	54	74.854	597798	30742	Cyclin D1
7	A7	55	75.1342	588922	30487.4	Cyclin D1
7	A7	56	75.4144	581394	30286.1	Cyclin D1
7	A7	57	75.6947	573330	30166.7	Cyclin D1
7	A7	58	75.9749	563256	30130	Cyclin D1
7	A7	59	76.2551	556400	30156.3	Cyclin D1
7	A7	60	76.5354	546271	30224.2	Cyclin D1
7	A7	61	76.8156	536848	30324.3	Cyclin D1
7	A7	62	77.0958	528571	30459.3	Cyclin D1
7	A7	63	77.376	521318	30634.9	Cyclin D1
7	A7	64	77.6563	510939	30852	Cyclin D1
7	A7	65	77.9365	501619	31107.5	Cyclin D1
7	A7	66	78.2167	492461	31402.3	Cyclin D1
7	A7	67	78.497	482181	31743.1	Cyclin D1
7	A7	68	78.7772	474727	32136.3	Cyclin D1
7	A7	69	79.0574	464957	32578.4	Cyclin D1
7	A7	70	79.3377	454745	33054.1	Cyclin D1
7	A7	71	79.6179	445102	33467.8	Cyclin D1
7	A7	72	79.8981	434375	33649.9	Cyclin D1
7	A7	73	80.1783	425227	33824.9	Cyclin D1
7	A7	74	80.4586	414837	33983.1	Cyclin D1
7	A7	75	80.7388	405126	34107.7	Cyclin D1
7	A7	76	81.019	393113	34175.4	Cyclin D1
7	A7	77	81.2993	382207	34164.5	Cyclin D1
7	A7	78	81.5795	371601	34064.9	Cyclin D1
7	A7	79	81.8597	360011	33883.6	Cyclin D1
7	A7	80	82.14	351260	33642.5	Cyclin D1
7	A7	81	82.4202	341741	33281.2	Cyclin D1
7	A7	82	82.7004	332007	32532.3	Cyclin D1
7	A7	83	82.9806	323586	31801.6	Cyclin D1
7	A7	84	83.2609	313666	31114.2	Cyclin D1
7	A7	85	83.5411	305223	30504.4	Cyclin D1
7	A7	86	83.8213	296560	30041.4	Cyclin D1
7	A7	87	84.1016	288203	29845.3	Cyclin D1
7	A7	88	84.3818	280100	30088.6	Cyclin D1
7	A7	89	84.662	273434	30990.4	Cyclin D1
7	A7	90	84.9422	265158	32815.6	Cyclin D1
7	A7	91	85.2225	256603	34345.5	Cyclin D1
7	A7	92	85.5027	246572	36088.4	Cyclin D1
7	A7	93	85.7829	234664	38516.1	Cyclin D1
7	A7	94	86.0632	220896	41596.3	Cyclin D1
7	A7	95	86.3434	203198	45060.9	Cyclin D1
7	A7	96	86.6236	179454	48349.5	Cyclin D1
7	A7	97	86.9039	135617	50694.3	Cyclin D1
7	A7	98	87.1841	85557	51364.5	Cyclin D1
7	A7	99	87.4643	53590.4	49973.5	Cyclin D1
7	A7	100	87.7445	43558	46676.9	Cyclin D1
7	A7	101	88.0248	41584.5	42134.8	Cyclin D1
7	A7	102	88.305	38269.7	37250.6	Cyclin D1
7	A7	103	88.5852	37075.5	31859.9	Cyclin D1
7	A7	104	88.8655	34505.5	22639.8	Cyclin D1
7	A7	105	89.1457	32207.2	16215.4	Cyclin D1
7	A7	106	89.4259	27677.8	12121.1	Cyclin D1
7	A7	107	89.7062	26025.6	9595.89	Cyclin D1
7	A7	108	89.9864	24050.1	7940.42	Cyclin D1
7	A7	109	90.2666	21873.1	6691.27	Cyclin D1
7	A7	110	90.5468	21035.3	5630.56	Cyclin D1
7	A7	111	90.8271	20804.5	4706.75	Cyclin D1
7	A7	112	91.1073	19773.3	3938.2	Cyclin D1
7	A7	113	91.3875	19582.4	3342.02	Cyclin D1
7	A7	114	91.6678	18682	2902.48	Cyclin D1
7	A7	115	91.948	17967.6	2574.65	Cyclin D1
7	A7	116	92.2282	16366.5	2307.85	Cyclin D1
7	A7	117	92.5085	16715.4	2069.42	Cyclin D1
7	A7	118	92.7887	16435.6	1852.93	Cyclin D1
7	A7	119	93.0689	16682	1667.38	Cyclin D1
7	A7	120	93.3491	15418.8	1517	Cyclin D1
7	A7	121	93.6294	15824.8	1387.75	Cyclin D1
7	A7	122	93.9096	14169.7	1249.63	Cyclin D1
7	A7	123	94.1898	14840.7	1072.21	Cyclin D1
7	A7	124	94.4701	14122.5	840.869	Cyclin D1
7	A7	125	94.7503	14321.4	562.992	Cyclin D1
8	A8	1	60.0018	1.23294e+06	39112.3	Cyclin D1
8	A8	2	60.282	1.22955e+06	39337.4	Cyclin D1
8	A8	3	60.5623	1.22301e+06	39603.4	Cyclin D1
8	A8	4	60.8425	1.21195e+06	39851.8	Cyclin D1
8	A8	5	61.1227	1.20143e+06	40036.8	Cyclin D1
8	A8	6	61.403	1.19076e+06	40142	Cyclin D1
8	A8	7	61.6832	1.17702e+06	40182.1	Cyclin D1
8	A8	8	61.9634	1.16642e+06	40186.7	Cyclin D1
8	A8	9	62.2436	1.1534e+06	40185.5	Cyclin D1
8	A8	10	62.5239	1.13962e+06	40195.5	Cyclin D1
8	A8	11	62.8041	1.12775e+06	40219.5	Cyclin D1
8	A8	12	63.0843	1.11659e+06	40249.3	Cyclin D1
8	A8	13	63.3646	1.10157e+06	40271.1	Cyclin D1
8	A8	14	63.6448	1.09041e+06	40270.8	Cyclin D1
8	A8	15	63.925	1.07685e+06	40236.3	Cyclin D1
8	A8	16	64.2052	1.06368e+06	40158.2	Cyclin D1
8	A8	17	64.4855	1053511	40033.2	Cyclin D1
8	A8	18	64.7657	1.03853e+06	39866.8	Cyclin D1
8	A8	19	65.0459	1.02573e+06	39674.6	Cyclin D1
8	A8	20	65.3262	1.0141e+06	39480.3	Cyclin D1
8	A8	21	65.6064	1.00189e+06	39307.8	Cyclin D1
8	A8	22	65.8866	989328	39174	Cyclin D1
8	A8	23	66.1669	977863	39083	Cyclin D1
8	A8	24	66.4471	966793	39025.1	Cyclin D1
8	A8	25	66.7273	953439	38980.1	Cyclin D1
8	A8	26	67.0075	942628	38925	Cyclin D1
8	A8	27	67.2878	930417	38841.1	Cyclin D1
8	A8	28	67.568	916487	38720.7	Cyclin D1
8	A8	29	67.8482	905337	38568.1	Cyclin D1
8	A8	30	68.1285	894262	38398.4	Cyclin D1
8	A8	31	68.4087	881451	38230.9	Cyclin D1
8	A8	32	68.6889	869707	38082.4	Cyclin D1
8	A8	33	68.9692	859645	37961	Cyclin D1
8	A8	34	69.2494	848244	37863.3	Cyclin D1
8	A8	35	69.5296	837053	37777.6	Cyclin D1
8	A8	36	69.8098	825344	37690	Cyclin D1
8	A8	37	70.0901	814879	37591.3	Cyclin D1
8	A8	38	70.3703	802740	37478.9	Cyclin D1
8	A8	39	70.6505	792259	37354.3	Cyclin D1
8	A8	40	70.9308	782156	37219.6	Cyclin D1
8	A8	41	71.211	771065	37075.9	Cyclin D1
8	A8	42	71.4912	759657	36925.1	Cyclin D1
8	A8	43	71.7715	748299	36772.4	Cyclin D1
8	A8	44	72.0517	738234	36599.1	Cyclin D1
8	A8	45	72.3319	728948	36324.8	Cyclin D1
8	A8	46	72.6121	717372	36062.9	Cyclin D1
8	A8	47	72.8924	707727	35809.8	Cyclin D1
8	A8	48	73.1726	696923	35566	Cyclin D1
8	A8	49	73.4528	686094	35335.5	Cyclin D1
8	A8	50	73.7331	677782	35119	Cyclin D1
8	A8	51	74.0133	667562	34905.7	Cyclin D1
8	A8	52	74.2935	656643	34677.8	Cyclin D1
8	A8	53	74.5737	646284	34421.8	Cyclin D1
8	A8	54	74.854	635705	34142.4	Cyclin D1
8	A8	55	75.1342	626814	33863.8	Cyclin D1
8	A8	56	75.4144	617444	33621	Cyclin D1
8	A8	57	75.6947	606708	33443.3	Cyclin D1
8	A8	58	75.9749	598689	33343.1	Cyclin D1
8	A8	59	76.2551	589684	33312.5	Cyclin D1
8	A8	60	76.5354	579131	33331.5	Cyclin D1
8	A8	61	76.8156	569308	33382.3	Cyclin D1
8	A8	62	77.0958	560592	33461.9	Cyclin D1
8	A8	63	77.376	550004	33585.6	Cyclin D1
8	A8	64	77.6563	540261	33779.2	Cyclin D1
8	A8	65	77.9365	531344	34065.5	Cyclin D1
8	A8	66	78.2167	521413	34451.2	Cyclin D1
8	A8	67	78.497	510587	34923.6	Cyclin D1
8	A8	68	78.7772	501340	35454.2	Cyclin D1
8	A8	69	79.0574	489523	36007.3	Cyclin D1
8	A8	70	79.3377	479880	36544.8	Cyclin D1
8	A8	71	79.6179	470212	36845	Cyclin D1
8	A8	72	79.8981	457895	37043.4	Cyclin D1
8	A8	73	80.1783	446325	37162.4	Cyclin D1
8	A8	74	80.4586	436052	37169.1	Cyclin D1
8	A8	75	80.7388	426430	37031.9	Cyclin D1
8	A8	76	81.019	412451	36736.7	Cyclin D1
8	A8	77	81.2993	401155	35988.9	Cyclin D1
8	A8	78	81.5795	391374	35039	Cyclin D1
8	A8	79	81.8597	379457	34172.7	Cyclin D1
8	A8	80	82.14	375875	33584.6	Cyclin D1
8	A8	81	82.4202	367758	33371.3	Cyclin D1
8	A8	82	82.7004	356074	33489.6	Cyclin D1
8	A8	83	82.9806	345470	33789.1	Cyclin D1
8	A8	84	83.2609	335227	34101.6	Cyclin D1
8	A8	85	83.5411	324554	34337.2	Cyclin D1
8	A8	86	83.8213	314898	34536.1	Cyclin D1
8	A8	87	84.1016	306743	34867.3	Cyclin D1
8	A8	88	84.3818	295949	35594.3	Cyclin D1
8	A8	89	84.662	286939	36852.7	Cyclin D1
8	A8	90	84.9422	277879	38168.7	Cyclin D1
8	A8	91	85.2225	268592	40260.6	Cyclin D1
8	A8	92	85.5027	255695	43328.7	Cyclin D1
8	A8	93	85.7829	242962	47480.1	Cyclin D1
8	A8	94	86.0632	225434	52583.2	Cyclin D1
8	A8	95	86.3434	202018	58112.1	Cyclin D1
8	A8	96	86.6236	172604	63100.5	Cyclin D1
8	A8	97	86.9039	120718	66322.1	Cyclin D1
8	A8	98	87.1841	68710.5	66699.5	Cyclin D1
8	A8	99	87.4643	36505.9	63768.7	Cyclin D1
8	A8	100	87.7445	26635.5	57935.5	Cyclin D1
8	A8	101	88.0248	24669.7	50351.8	Cyclin D1
8	A8	102	88.305	21684.3	42470.4	Cyclin D1
8	A8	103	88.5852	19978.8	34476.1	Cyclin D1
8	A8	104	88.8655	16532	24173.5	Cyclin D1
8	A8	105	89.1457	14184.2	17126.5	Cyclin D1
8	A8	106	89.4259	9362.97	12703.3	Cyclin D1
8	A8	107	89.7062	7343.03	9996.1	Cyclin D1
8	A8	108	89.9864	4910.31	8214.81	Cyclin D1
8	A8	109	90.2666	1586.12	6866.79	Cyclin D1
8	A8	110	90.5468	2153.63	5752.33	Cyclin D1
8	A8	111	90.8271	321.77	4859.75	Cyclin D1
8	A8	112	91.1073	728.552	4238.17	Cyclin D1
8	A8	113	91.3875	-462.451	3900.65	Cyclin D1
8	A8	114	91.6678	-2434.62	3783.85	Cyclin D1
8	A8	115	91.948	-5014.14	3764.44	Cyclin D1
8	A8	116	92.2282	-6941.28	3710.34	Cyclin D1
8	A8	117	92.5085	-6769.55	3532.89	Cyclin D1
8	A8	118	92.7887	-9684.35	3212.64	Cyclin D1
8	A8	119	93.0689	-9206.68	2791.27	Cyclin D1
8	A8	120	93.3491	-10383.7	2341.07	Cyclin D1
8	A8	121	93.6294	-10818.1	1930.86	Cyclin D1
8	A8	122	93.9096	-11264.1	1602.27	Cyclin D1
8	A8	123	94.1898	-11877.1	1361.52	Cyclin D1
8	A8	124	94.4701	-12611.9	1185.57	Cyclin D1
8	A8	125	94.7503	-13284.7	1037.21	Cyclin D1
9	A9	1	60.0014	1.12027e+06	34489	Cyclin D1
9	A9	2	60.2816	1.11794e+06	34639.9	Cyclin D1
9	A9	3	60.5618	1.1117e+06	34826.6	Cyclin D1
9	A9	4	60.842	1.10446e+06	35008.6	Cyclin D1
9	A9	5	61.1222	1.09386e+06	35152.2	Cyclin D1
9	A9	6	61.4024	1.08292e+06	35245.8	Cyclin D1
9	A9	7	61.6826	1.07228e+06	35298.5	Cyclin D1
9	A9	8	61.9628	1.06283e+06	35328.6	Cyclin D1
9	A9	9	62.243	1.05159e+06	35350.7	Cyclin D1
9	A9	10	62.5232	1.03921e+06	35369.7	Cyclin D1
9	A9	11	62.8034	1029324	35381.7	Cyclin D1
9	A9	12	63.0835	1.01732e+06	35380.1	Cyclin D1
9	A9	13	63.3637	1.00787e+06	35360.7	Cyclin D1
9	A9	14	63.6439	993703	35325	Cyclin D1
9	A9	15	63.9241	983279	35278.2	Cyclin D1
9	A9	16	64.2043	973984	35226.6	Cyclin D1
9	A9	17	64.4845	961837	35175	Cyclin D1
9	A9	18	64.7647	950766	35126.9	Cyclin D1
9	A9	19	65.0449	939521	35086	Cyclin D1
9	A9	20	65.3251	929274	35056.4	Cyclin D1
9	A9	21	65.6053	918391	35041.5	Cyclin D1
9	A9	22	65.8855	906883	35040.5	Cyclin D1
9	A9	23	66.1657	895945	35045.2	Cyclin D1
9	A9	24	66.4459	886789	35040.8	Cyclin D1
9	A9	25	66.7261	874862	35009.3	Cyclin D1
9	A9	26	67.0063	863601	34938.9	Cyclin D1
9	A9	27	67.2865	852407	34829.9	Cyclin D1
9	A9	28	67.5667	840291	34696.6	Cyclin D1
9	A9	29	67.8469	830016	34561.6	Cyclin D1
9	A9	30	68.1271	820673	34446.7	Cyclin D1
9	A9	31	68.4073	809228	34364.4	Cyclin D1
9	A9	32	68.6875	799224	34314.2	Cyclin D1
9	A9	33	68.9676	789139	34283.6	Cyclin D1
9	A9	34	69.2478	779973	34254.5	Cyclin D1
9	A9	35	69.528	768266	34210.1	Cyclin D1
9	A9	36	69.8082	757240	34140.8	Cyclin D1
9	A9	37	70.0884	748518	34045.9	Cyclin D1
9	A9	38	70.3686	737776	33931.6	Cyclin D1
9	A9	39	70.6488	727734	33806.8	Cyclin D1
9	A9	40	70.929	718040	33679.5	Cyclin D1
9	A9	41	71.2092	708330	33555.1	Cyclin D1
9	A9	42	71.4894	698090	33406	Cyclin D1
9	A9	43	71.7696	689152	33138.8	Cyclin D1
9	A9	44	72.0498	678928	32890	Cyclin D1
9	A9	45	72.33	669888	32662.7	Cyclin D1
9	A9	46	72.6102	660155	32461.2	Cyclin D1
9	A9	47	72.8904	650702	32286.8	Cyclin D1
9	A9	48	73.1706	642053	32133.7	Cyclin D1
9	A9	49	73.4508	633595	31985.9	Cyclin D1
9	A9	50	73.731	622975	31823.6	Cyclin D1
9	A9	51	74.0112	614566	31633	Cyclin D1
9	A9	52	74.2914	604554	31414.8	Cyclin D1
9	A9	53	74.5715	595126	31184.4	Cyclin D1
9	A9	54	74.8517	586564	30962.8	Cyclin D1
9	A9	55	75.1319	578400	30765.4	Cyclin D1
9	A9	56	75.4121	568552	30597.5	Cyclin D1
9	A9	57	75.6923	560500	30457.7	Cyclin D1
9	A9	58	75.9725	551265	30345.5	Cyclin D1
9	A9	59	76.2527	543026	30267	Cyclin D1
9	A9	60	76.5329	534204	30234.3	Cyclin D1
9	A9	61	76.8131	525184	30256.8	Cyclin D1
9	A9	62	77.0933	517746	30335.9	Cyclin D1
9	A9	63	77.3735	508013	30463.9	Cyclin D1
9	A9	64	77.6537	499569	30630.7	Cyclin D1
9	A9	65	77.9339	490048	30833.9	Cyclin D1
9	A9	66	78.2141	481100	31084	Cyclin D1
9	A9	67	78.4943	471578	31399.9	Cyclin D1
9	A9	68	78.7745	463513	31796	Cyclin D1
9	A9	69	79.0547	453940	32269.8	Cyclin D1
9	A9	70	79.3349	444382	32798.7	Cyclin D1
9	A9	71	79.6151	435798	33347.9	Cyclin D1
9	A9	72	79.8953	423385	33635.3	Cyclin D1
9	A9	73	80.1755	415196	33839.9	Cyclin D1
9	A9	74	80.4556	404404	34014.5	Cyclin D1
9	A9	75	80.7358	395707	34145.7	Cyclin D1
9	A9	76	81.016	383419	34219.3	Cyclin D1
9	A9	77	81.2962	371557	34224.1	Cyclin D1
9	A9	78	81.5764	362778	34156.3	Cyclin D1
9	A9	79	81.8566	352681	34019.2	Cyclin D1
9	A9	80	82.1368	342267	33819.8	Cyclin D1
9	A9	81	82.417	331991	33564.7	Cyclin D1
9	A9	82	82.6972	322587	32984.4	Cyclin D1
9	A9	83	82.9774	313071	32165	Cyclin D1
9	A9	84	83.2576	304620	31302	Cyclin D1
9	A9	85	83.5378	295086	30471.1	Cyclin D1
9	A9	86	83.818	286951	29777.8	Cyclin D1
9	A9	87	84.0982	279943	29355	Cyclin D1
9	A9	88	84.3784	271947	29362	Cyclin D1
9	A9	89	84.6586	263451	29991.1	Cyclin D1
9	A9	90	84.9388	256498	31483.4	Cyclin D1
9	A9	91	85.219	248658	33743.2	Cyclin D1
9	A9	92	85.4992	240106	35479.5	Cyclin D1
9	A9	93	85.7794	228584	37957.6	Cyclin D1
9	A9	94	86.0595	216043	41171.2	Cyclin D1
9	A9	95	86.3397	199233	44879	Cyclin D1
9	A9	96	86.6199	177101	48535.8	Cyclin D1
9	A9	97	86.9001	141246	51354.4	Cyclin D1
9	A9	98	87.1803	99292	52529.4	Cyclin D1
9	A9	99	87.4605	59854.9	51549.8	Cyclin D1
9	A9	100	87.7407	42912	48439.1	Cyclin D1
9	A9	101	88.0209	39274.8	43778.7	Cyclin D1
9	A9	102	88.3011	37335.6	38489.6	Cyclin D1
9	A9	103	88.5813	35519.6	33489.8	Cyclin D1
9	A9	104	88.8615	33638.6	23741.4	Cyclin D1
9	A9	105	89.1417	31580.7	16687.1	Cyclin D1
9	A9	106	89.4219	27227.5	12100.2	Cyclin D1
9	A9	107	89.7021	26747.9	9289.54	Cyclin D1
9	A9	108	89.9823	23238.7	7523.01	Cyclin D1
9	A9	109	90.2625	21323.9	6257.78	Cyclin D1
9	A9	110	90.5427	20136.2	5204.22	Cyclin D1
9	A9	111	90.8229	19545.8	4275.83	Cyclin D1
9	A9	112	91.1031	19698.6	3492.81	Cyclin D1
9	A9	113	91.3833	19391.6	2892.07	Cyclin D1
9	A9	114	91.6635	17962.3	2474.41	Cyclin D1
9	A9	115	91.9436	17104.7	2197	Cyclin D1
9	A9	116	92.2238	15942.5	1997.53	Cyclin D1
9	A9	117	92.504	15562.7	1824.12	Cyclin D1
9	A9	118	92.7842	16414.4	1650.02	Cyclin D1
9	A9	119	93.0644	14721.3	1468.8	Cyclin D1
9	A9	120	93.3446	13686.1	1281.16	Cyclin D1
9	A9	121	93.6248	14568	1085.43	Cyclin D1
9	A9	122	93.905	13530.1	876.26	Cyclin D1
9	A9	123	94.1852	13955	647.688	Cyclin D1
9	A9	124	94.4654	12081.8	396.633	Cyclin D1
9	A9	125	94.7456	13321.4	125.098	Cyclin D1
10	A10	1	60.0014	55849.4	2025.55	Cyclin D1
10	A10	2	60.2816	56054.2	1965.6	Cyclin D1
10	A10	3	60.5618	55370.8	1939.51	Cyclin D1
10	A10	4	60.842	55940.4	1926.39	Cyclin D1
10	A10	5	61.1222	55931.5	1902.67	Cyclin D1
10	A10	6	61.4024	54906.4	1854.66	Cyclin D1
10	A10	7	61.6826	54113.2	1781.64	Cyclin D1
10	A10	8	61.9628	54146.1	1689.03	Cyclin D1
10	A10	9	62.243	54370.7	1581.25	Cyclin D1
10	A10	10	62.5232	53970.3	1461.71	Cyclin D1
10	A10	11	62.8034	52794.7	1336.92	Cyclin D1
10	A10	12	63.0835	53389.1	1218.04	Cyclin D1
10	A10	13	63.3637	52153.3	1117.05	Cyclin D1
10	A10	14	63.6439	53283.4	1043.84	Cyclin D1
10	A10	15	63.9241	51994.6	1007.93	Cyclin D1
10	A10	16	64.2043	52221.7	1022.33	Cyclin D1
10	A10	17	64.4845	51740.1	1100.61	Cyclin D1
10	A10	18	64.7647	51798.5	1243.96	Cyclin D1
10	A10	19	65.0449	50955.4	1425.99	Cyclin D1
10	A10	20	65.3251	51818.5	1590.84	Cyclin D1
10	A10	21	65.6053	51405.9	1673.33	Cyclin D1
10	A10	22	65.8855	50223.2	1632.74	Cyclin D1
10	A10	23	66.1657	50482.6	1477.42	Cyclin D1
10	A10	24	66.4459	48874.3	1261.6	Cyclin D1
10	A10	25	66.7261	49463.9	1055.08	Cyclin D1
10	A10	26	67.0063	49240.8	907.152	Cyclin D1
10	A10	27	67.2865	49788	829.195	Cyclin D1
10	A10	28	67.5667	48707.6	804.011	Cyclin D1
10	A10	29	67.8469	48569.7	808.946	Cyclin D1
10	A10	30	68.1271	48923.3	831.537	Cyclin D1
10	A10	31	68.4073	47600.1	866.487	Cyclin D1
10	A10	32	68.6875	48262.1	901.966	Cyclin D1
10	A10	33	68.9676	48312.2	913.376	Cyclin D1
10	A10	34	69.2478	47876.9	876.562	Cyclin D1
10	A10	35	69.528	47085.4	791.881	Cyclin D1
10	A10	36	69.8082	46959.4	680.377	Cyclin D1
10	A10	37	70.0884	46529.2	619.78	Cyclin D1
10	A10	38	70.3686	46559.3	689.253	Cyclin D1
10	A10	39	70.6488	47199.5	844.874	Cyclin D1
10	A10	40	70.929	47638.8	1019.32	Cyclin D1
10	A10	41	71.2092	45778.5	1146.15	Cyclin D1
10	A10	42	71.4894	45369	1158.99	Cyclin D1
10	A10	43	71.7696	45844.7	1029.12	Cyclin D1
10	A10	44	72.0498	45304.4	767.552	Cyclin D1
10	A10	45	72.33	45158.9	297.31	Cyclin D1
10	A10	46	72.6102	44850.7	-207.325	Cyclin D1
10	A10	47	72.8904	43951.8	-614.872	Cyclin D1
10	A10	48	73.1706	45412.8	-802.367	Cyclin D1
10	A10	49	73.4508	44163.1	-690.981	Cyclin D1
10	A10	50	73.731	45409.2	-288.429	Cyclin D1
10	A10	51	74.0112	45432.8	301.289	Cyclin D1
10	A10	52	74.2914	45233	867.858	Cyclin D1
10	A10	53	74.5715	43962.5	1215.39	Cyclin D1
10	A10	54	74.8517	43570.3	1391.08	Cyclin D1
10	A10	55	75.1319	43444.2	1383.42	Cyclin D1
10	A10	56	75.4121	43961.1	1231.82	Cyclin D1
10	A10	57	75.6923	42367.9	1004.53	Cyclin D1
10	A10	58	75.9725	42632	775.949	Cyclin D1
10	A10	59	76.2527	42438	557.3	Cyclin D1
10	A10	60	76.5329	42838.4	455.367	Cyclin D1
10	A10	61	76.8131	42833	484.524	Cyclin D1
10	A10	62	77.0933	41842.9	611.497	Cyclin D1
10	A10	63	77.3735	42294.2	775.572	Cyclin D1
10	A10	64	77.6537	41588.7	905.775	Cyclin D1
10	A10	65	77.9339	41702.9	1009.14	Cyclin D1
10	A10	66	78.2141	41661	1061.73	Cyclin D1
10	A10	67	78.4943	40596.5	1044.9	Cyclin D1
10	A10	68	78.7745	40867.9	952.157	Cyclin D1
10	A10	69	79.0547	40708.5	798.768	Cyclin D1
10	A10	70	79.3349	39842.7	580.941	Cyclin D1
10	A10	71	79.6151	40042.3	388.438	Cyclin D1
10	A10	72	79.8953	39710	304.211	Cyclin D1
10	A10	73	80.1755	40960.5	347.111	Cyclin D1
10	A10	74	80.4556	40027.2	481.826	Cyclin D1
10	A10	75	80.7358	38716.6	637.59	Cyclin D1
10	A10	76	81.016	39821.2	744.228	Cyclin D1
10	A10	77	81.2962	39252.9	759.911	Cyclin D1
10	A10	78	81.5764	38204.3	708.036	Cyclin D1
10	A10	79	81.8566	38895.2	607.853	Cyclin D1
10	A10	80	82.1368	38565.1	513.338	Cyclin D1
10	A10	81	82.417	38556.5	463.15	Cyclin D1
10	A10	82	82.6972	37902.1	475.691	Cyclin D1
10	A10	83	82.9774	38034.4	545.446	Cyclin D1
10	A10	84	83.2576	38295	644.207	Cyclin D1
10	A10	85	83.5378	37468.7	727.903	Cyclin D1
10	A10	86	83.818	37635.7	748.326	Cyclin D1
10	A10	87	84.0982	36793.5	681.286	Cyclin D1
10	A10	88	84.3784	36789.8	521.209	Cyclin D1
10	A10	89	84.6586	37060.9	302.65	Cyclin D1
10	A10	90	84.9388	36381.2	75.991	Cyclin D1
10	A10	91	85.219	36481.5	-114.177	Cyclin D1
10	A10	92	85.4992	36581	-249.098	Cyclin D1
10	A10	93	85.7794	36903.1	-339.614	Cyclin D1
10	A10	94	86.0595	35947.2	-408.767	Cyclin D1
10	A10	95	86.3397	35938.3	-462.764	Cyclin D1
10	A10	96	86.6199	35807	-472.419	Cyclin D1
10	A10	97	86.9001	35943.6	-384.278	Cyclin D1
10	A10	98	87.1803	36619.3	-159.698	Cyclin D1
10	A10	99	87.4605	36016.4	186.745	Cyclin D1
10	A10	100	87.7407	35431.4	582.234	Cyclin D1
10	A10	101	88.0209	34853.9	881.696	Cyclin D1
10	A10	102	88.3011	34523.8	1059.62	Cyclin D1
10	A10	103	88.5813	35244.5	1156.13	Cyclin D1
10	A10	104	88.8615	33892.1	1196.78	Cyclin D1
10	A10	105	89.1417	34803.4	1203.84	Cyclin D1
10	A10	106	89.4219	34158.2	1174.06	Cyclin D1
10	A10	107	89.7021	32887.1	1085.46	Cyclin D1
10	A10	108	89.9823	33522	925.681	Cyclin D1
10	A10	109	90.2625	32618.1	706.249	Cyclin D1
10	A10	110	90.5427	33495.8	424.557	Cyclin D1
10	A10	111	90.8229	33398.9	228.459	Cyclin D1
10	A10	112	91.1031	32660	162.019	Cyclin D1
10	A10	113	91.3833	32987.6	213.836	Cyclin D1
10	A10	114	91.6635	32200.9	328.331	Cyclin D1
10	A10	115	91.9436	32483.3	431.263	Cyclin D1
10	A10	116	92.2238	32418.2	452.72	Cyclin D1
10	A10	117	92.504	31713	345.806	Cyclin D1
10	A10	118	92.7842	31581.3	107.431	Cyclin D1
10	A10	119	93.0644	30865.2	-204.644	Cyclin D1
10	A10	120	93.3446	31816.9	-479.861	Cyclin D1
10	A10	121	93.6248	32336.9	-601.954	Cyclin D1
10	A10	122	93.905	32302.3	-515.1	Cyclin D1
10	A10	123	94.1852	31120.5	-262.511	Cyclin D1
10	A10	124	94.4654	30457.3	36.3357	Cyclin D1
10	A10	125	94.7456	30982.8	256.412	Cyclin D1
11	A11	1	60.0016	1.19905e+06	37777.6	Actin
11	A11	2	60.2819	1.19419e+06	37882.3	Actin
11	A11	3	60.5623	1.18753e+06	38022.9	Actin
11	A11	4	60.8426	1.17893e+06	38133.8	Actin
11	A11	5	61.1229	1.16703e+06	38171.9	Actin
11	A11	6	61.4032	1156411	38133.2	Actin
11	A11	7	61.6836	1.14314e+06	38042.1	Actin
11	A11	8	61.9639	1.13418e+06	37927.8	Actin
11	A11	9	62.2442	1.12306e+06	37805.9	Actin
11	A11	10	62.5245	1.1105e+06	37678.2	Actin
11	A11	11	62.8049	1.09701e+06	37539.5	Actin
11	A11	12	63.0852	1.08687e+06	37384.1	Actin
11	A11	13	63.3655	1.0759e+06	37204	Actin
11	A11	14	63.6459	1.06304e+06	36983.9	Actin
11	A11	15	63.9262	1.05205e+06	36697.5	Actin
11	A11	16	64.2065	1.04149e+06	36308.6	Actin
11	A11	17	64.4868	1.02959e+06	35778.2	Actin
11	A11	18	64.7672	1.01858e+06	35075.5	Actin
11	A11	19	65.0475	1.00683e+06	34191.4	Actin
11	A11	20	65.3278	996620	32806.2	Actin
11	A11	21	65.6081	986626	31120	Actin
11	A11	22	65.8885	975902	29518.3	Actin
11	A11	23	66.1688	968484	28258.7	Actin
11	A11	24	66.4491	959282	27592.1	Actin
11	A11	25	66.7294	951962	27672.9	Actin
11	A11	26	67.0098	947304	28486.5	Actin
11	A11	27	67.2901	944717	29841.4	Actin
11	A11	28	67.5704	932526	31438.1	Actin
11	A11	29	67.8508	920277	32978.3	Actin
11	A11	30	68.1311	910499	34110.8	Actin
11	A11	31	68.4114	901111	34722.3	Actin
11	A11	32	68.6917	889537	35106.2	Actin
11	A11	33	68.9721	879230	35299.4	Actin
11	A11	34	69.2524	868502	35349.7	Actin
11	A11	35	69.5327	857044	35306.1	Actin
11	A11	36	69.813	846937	35216.6	Actin
11	A11	37	70.0934	837080	35122.2	Actin
11	A11	38	70.3737	826062	35047.7	Actin
11	A11	39	70.654	816627	34994.4	Actin
11	A11	40	70.9343	807345	34942.5	Actin
11	A11	41	71.2147	796647	34866.2	Actin
11	A11	42	71.495	784357	34750.1	Actin
11	A11	43	71.7753	773936	34599.8	Actin
11	A11	44	72.0557	765015	34436.8	Actin
11	A11	45	72.336	755624	34283.5	Actin
11	A11	46	72.6163	745474	34154	Actin
11	A11	47	72.8966	734406	34052.2	Actin
11	A11	48	73.177	725821	33978.3	Actin
11	A11	49	73.4573	715966	33934.3	Actin
11	A11	50	73.7376	705464	33922.6	Actin
11	A11	51	74.0179	696436	33939.4	Actin
11	A11	52	74.2983	686998	33970.4	Actin
11	A11	53	74.5786	676468	33992.6	Actin
11	A11	54	74.8589	665531	33984.7	Actin
11	A11	55	75.1393	656485	33936.8	Actin
11	A11	56	75.4196	645494	33854.4	Actin
11	A11	57	75.6999	636599	33717.4	Actin
11	A11	58	75.9802	626982	33573	Actin
11	A11	59	76.2606	618700	33454.3	Actin
11	A11	60	76.5409	606674	33366.8	Actin
11	A11	61	76.8212	598942	33305.9	Actin
11	A11	62	77.1015	588777	33262.8	Actin
11	A11	63	77.3819	578745	33228.9	Actin
11	A11	64	77.6622	569464	33196.5	Actin
11	A11	65	77.9425	559710	33157.9	Actin
11	A11	66	78.2228	549375	33106.8	Actin
11	A11	67	78.5032	540254	33042.5	Actin
11	A11	68	78.7835	530288	32975	Actin
11	A11	69	79.0638	519532	32930.4	Actin
11	A11	70	79.3442	511617	32951.9	Actin
11	A11	71	79.6245	502278	33101.1	Actin
11	A11	72	79.9048	492249	33463.4	Actin
11	A11	73	80.1851	482663	34049.7	Actin
11	A11	74	80.4655	472223	34859.6	Actin
11	A11	75	80.7458	464863	36216.8	Actin
11	A11	76	81.0261	453056	38432.1	Actin
11	A11	77	81.3064	440913	41956.8	Actin
11	A11	78	81.5868	430288	47359.3	Actin
11	A11	79	81.8671	416584	55192.3	Actin
11	A11	80	82.1474	402836	65714.6	Actin
11	A11	81	82.4277	383916	78513.5	Actin
11	A11	82	82.7081	356349	92199.4	Actin
11	A11	83	82.9884	316488	104418	Actin
11	A11	84	83.2687	245519	112355	Actin
11	A11	85	83.5491	141574	113661	Actin
11	A11	86	83.8294	61490.9	107403	Actin
11	A11	87	84.1097	40684.7	94538.2	Actin
11	A11	88	84.39	37413.7	77611.7	Actin
11	A11	89	84.6704	35927.9	59809.4	Actin
11	A11	90	84.9507	35077.7	43877.2	Actin
11	A11	91	85.231	34584.9	30175.3	Actin
11	A11	92	85.5113	34365.3	17097	Actin
11	A11	93	85.7917	33654.4	8985.37	Actin
11	A11	94	86.072	34154.3	4459.69	Actin
11	A11	95	86.3523	32753.1	2185.97	Actin
11	A11	96	86.6327	33220.7	1171.49	Actin
11	A11	97	86.913	32878.7	796.609	Actin
11	A11	98	87.1933	32871.9	716.289	Actin
11	A11	99	87.4736	32682.9	743.789	Actin
11	A11	100	87.754	30508.3	772.562	Actin
11	A11	101	88.0343	30945.1	743.531	Actin
11	A11	102	88.3146	30504.6	638.34	Actin
11	A11	103	88.5949	30277.9	475.668	Actin
11	A11	104	88.8753	30487.5	298.887	Actin
11	A11	105	89.1556	30635.5	157.688	Actin
11	A11	106	89.4359	30183.3	92.7148	Actin
11	A11	107	89.7162	29654.5	128.5	Actin
11	A11	108	89.9966	30798.5	272.727	Actin
11	A11	109	90.2769	30044.3	517.074	Actin
11	A11	110	90.5572	29039.8	837.258	Actin
11	A11	111	90.8376	28470.7	1193.95	Actin
11	A11	112	91.1179	28618.5	1537.19	Actin
11	A11	113	91.3982	26287	1815.47	Actin
11	A11	114	91.6785	25286.5	1988.09	Actin
11	A11	115	91.9589	25367	2037.31	Actin
11	A11	116	92.2392	23543.4	1974.67	Actin
11	A11	117	92.5195	24310.9	1836.69	Actin
11	A11	118	92.7999	23005.2	1670.12	Actin
11	A11	119	93.0802	23126.4	1513.6	Actin
11	A11	120	93.3605	22590.1	1385.5	Actin
11	A11	121	93.6408	21141	1284.47	Actin
11	A11	122	93.9212	21123.5	1200.57	Actin
11	A11	123	94.2015	21034.9	1127.91	Actin
11	A11	124	94.4818	19978.1	1069.43	Actin
11	A11	125	94.7621	21758.9	1031.75	Actin
12	A12	1	60.0016	1.1449e+06	35436	Actin
12	A12	2	60.2819	1.14028e+06	35577.1	Actin
12	A12	3	60.5623	1.13517e+06	35768.1	Actin
12	A12	4	60.8426	1.12393e+06	35954.2	Actin
12	A12	5	61.1229	1.11597e+06	36088.8	Actin
12	A12	6	61.4032	1.10484e+06	36151.4	Actin
12	A12	7	61.6836	1094787	36148.8	Actin
12	A12	8	61.9639	1.08307e+06	36103.7	Actin
12	A12	9	62.2442	1.07246e+06	36038.7	Actin
12	A12	10	62.5245	1.05999e+06	35967.5	Actin
12	A12	11	62.8049	1050065	35891.8	Actin
12	A12	12	63.0852	1.03927e+06	35808.4	Actin
12	A12	13	63.3655	1.02731e+06	35716.3	Actin
12	A12	14	63.6459	1.01588e+06	35620	Actin
12	A12	15	63.9262	1.00461e+06	35525.8	Actin
12	A12	16	64.2065	994702	35435.5	Actin
12	A12	17	64.4868	984424	35343.6	Actin
12	A12	18	64.7672	972569	35241.3	Actin
12	A12	19	65.0475	961547	35122.5	Actin
12	A12	20	65.3278	951001	34987.5	Actin
12	A12	21	65.6081	940062	34842.1	Actin
12	A12	22	65.8885	930033	34693.5	Actin
12	A12	23	66.1688	918832	34546.2	Actin
12	A12	24	66.4491	909390	34400	Actin
12	A12	25	66.7294	897432	34251.3	Actin
12	A12	26	67.0098	888309	34094.9	Actin
12	A12	27	67.2901	877830	33926.9	Actin
12	A12	28	67.5704	866372	33748.6	Actin
12	A12	29	67.8508	856212	33567.1	Actin
12	A12	30	68.1311	847189	33395	Actin
12	A12	31	68.4114	836398	33247.5	Actin
12	A12	32	68.6917	827129	33139.6	Actin
12	A12	33	68.9721	816871	33081.8	Actin
12	A12	34	69.2524	807972	33075.9	Actin
12	A12	35	69.5327	797841	33109.9	Actin
12	A12	36	69.813	788729	33157.4	Actin
12	A12	37	70.0934	779876	33182.9	Actin
12	A12	38	70.3737	768468	33154.7	Actin
12	A12	39	70.654	758367	33057.6	Actin
12	A12	40	70.9343	749731	32899.8	Actin
12	A12	41	71.2147	739071	32709.5	Actin
12	A12	42	71.495	729359	32522.3	Actin
12	A12	43	71.7753	720379	32364.1	Actin
12	A12	44	72.0557	712230	32240.5	Actin
12	A12	45	72.336	703069	32139.3	Actin
12	A12	46	72.6163	692701	32024.8	Actin
12	A12	47	72.8966	682583	31875.5	Actin
12	A12	48	73.177	674234	31743.1	Actin
12	A12	49	73.4573	665827	31653.5	Actin
12	A12	50	73.7376	657560	31618.5	Actin
12	A12	51	74.0179	647907	31623.1	Actin
12	A12	52	74.2983	638165	31631.2	Actin
12	A12	53	74.5786	629022	31604.6	Actin
12	A12	54	74.8589	619504	31521.7	Actin
12	A12	55	75.1393	610566	31386.7	Actin
12	A12	56	75.4196	601647	31227.3	Actin
12	A12	57	75.6999	591799	31084.7	Actin
12	A12	58	75.9802	584730	30996.8	Actin
12	A12	59	76.2606	574869	30983.8	Actin
12	A12	60	76.5409	567507	31038	Actin
12	A12	61	76.8212	557841	31126.9	Actin
12	A12	62	77.1015	548468	31207.1	Actin
12	A12	63	77.3819	539682	31242.8	Actin
12	A12	64	77.6622	529579	31219.1	Actin
12	A12	65	77.9425	521472	31144.1	Actin
12	A12	66	78.2228	512114	31042.8	Actin
12	A12	67	78.5032	501858	30946	Actin
12	A12	68	78.7835	495119	30881.8	Actin
12	A12	69	79.0638	484364	30870.4	Actin
12	A12	70	79.3442	476686	30927.1	Actin
12	A12	71	79.6245	467702	31070.9	Actin
12	A12	72	79.9048	458449	31340.2	Actin
12	A12	73	80.1851	448844	31810.3	Actin
12	A12	74	80.4655	440413	32417.5	Actin
12	A12	75	80.7458	432267	33279.9	Actin
12	A12	76	81.0261	421565	34722.9	Actin
12	A12	77	81.3064	411993	37094.2	Actin
12	A12	78	81.5868	400809	40871.3	Actin
12	A12	79	81.8671	390619	46599.2	Actin
12	A12	80	82.1474	378037	54705.6	Actin
12	A12	81	82.4277	363090	65194.5	Actin
12	A12	82	82.7081	343166	77309.5	Actin
12	A12	83	82.9884	314011	89366.3	Actin
12	A12	84	83.2687	263334	98962.3	Actin
12	A12	85	83.5491	181500	103635	Actin
12	A12	86	83.8294	85346.9	101762	Actin
12	A12	87	84.1097	39202.7	93271.6	Actin
12	A12	88	84.39	31100.8	79754.4	Actin
12	A12	89	84.6704	29323.5	63883.7	Actin
12	A12	90	84.9507	27650	48444.3	Actin
12	A12	91	85.231	28450.1	35470.6	Actin
12	A12	92	85.5113	26634	22259.1	Actin
12	A12	93	85.7917	25925.5	12224.4	Actin
12	A12	94	86.072	26682.8	6249.91	Actin
12	A12	95	86.3523	25492.9	3028.18	Actin
12	A12	96	86.6327	26641.4	1458.44	Actin
12	A12	97	86.913	25794.8	787.229	Actin
12	A12	98	87.1933	25869.8	565.451	Actin
12	A12	99	87.4736	25252.7	546.688	Actin
12	A12	100	87.754	24258.6	600.67	Actin
12	A12	101	88.0343	25351.8	660.609	Actin
12	A12	102	88.3146	23686.3	695.76	Actin
12	A12	103	88.5949	24445	696.908	Actin
12	A12	104	88.8753	22493.8	668.711	Actin
12	A12	105	89.1556	24063	625.926	Actin
12	A12	106	89.4359	22698.2	590.438	Actin
12	A12	107	89.7162	22988.7	586.332	Actin
12	A12	108	89.9966	22891.7	632.783	Actin
12	A12	109	90.2769	22288	737.252	Actin
12	A12	110	90.5572	22370.2	892.041	Actin
12	A12	111	90.8376	21021.9	1075.66	Actin
12	A12	112	91.1179	21502.3	1258.54	Actin
12	A12	113	91.3982	19656.3	1411.19	Actin
12	A12	114	91.6785	19127.7	1512.25	Actin
12	A12	115	91.9589	19167.6	1553.46	Actin
12	A12	116	92.2392	18526.4	1540.25	Actin
12	A12	117	92.5195	17657.5	1488.71	Actin
12	A12	118	92.7999	16632.4	1420.82	Actin
12	A12	119	93.0802	17409.8	1358.47	Actin
12	A12	120	93.3605	17083.4	1316.42	Actin
12	A12	121	93.6408	15777.2	1296.46	Actin
12	A12	122	93.9212	15631.5	1287.44	Actin
12	A12	123	94.2015	13535	1273.94	Actin
12	A12	124	94.4818	15571.2	1248.23	Actin
12	A12	125	94.7621	15162.3	1216.13	Actin
13	B1	1	60.0012	1.08521e+06	38386	AXIN2
13	B1	2	60.2816	1.08283e+06	38616.6	AXIN2
13	B1	3	60.5621	1.07408e+06	38911.7	AXIN2
13	B1	4	60.8425	1.06564e+06	39214.2	AXIN2
13	B1	5	61.1229	1.05504e+06	39476.2	AXIN2
13	B1	6	61.4034	1.04443e+06	39670.5	AXIN2
13	B1	7	61.6838	1.03468e+06	39784.9	AXIN2
13	B1	8	61.9642	1.02285e+06	39815.1	AXIN2
13	B1	9	62.2447	1.01065e+06	39763.6	AXIN2
13	B1	10	62.5251	999167	39645.6	AXIN2
13	B1	11	62.8056	986514	39492	AXIN2
13	B1	12	63.086	974724	39343.8	AXIN2
13	B1	13	63.3664	963961	39235.6	AXIN2
13	B1	14	63.6469	951541	39182	AXIN2
13	B1	15	63.9273	942097	39171.7	AXIN2
13	B1	16	64.2077	929450	39174.3	AXIN2
13	B1	17	64.4882	918036	39154.6	AXIN2
13	B1	18	64.7686	906486	39089.6	AXIN2
13	B1	19	65.049	895515	38977.7	AXIN2
13	B1	20	65.3295	882899	38838.1	AXIN2
13	B1	21	65.6099	871083	38698	AXIN2
13	B1	22	65.8903	860277	38574.8	AXIN2
13	B1	23	66.1708	850674	38463.4	AXIN2
13	B1	24	66.4512	838809	38339.1	AXIN2
13	B1	25	66.7316	826651	38172.6	AXIN2
13	B1	26	67.0121	815106	37946	AXIN2
13	B1	27	67.2925	804493	37663.8	AXIN2
13	B1	28	67.573	792786	37350.9	AXIN2
13	B1	29	67.8534	781517	37042.9	AXIN2
13	B1	30	68.1338	771087	36773	AXIN2
13	B1	31	68.4143	760112	36558	AXIN2
13	B1	32	68.6947	750482	36390.3	AXIN2
13	B1	33	68.9751	739573	36240	AXIN2
13	B1	34	69.2556	729535	36068.9	AXIN2
13	B1	35	69.536	718477	35850.2	AXIN2
13	B1	36	69.8164	707340	35583.4	AXIN2
13	B1	37	70.0969	697498	35294.2	AXIN2
13	B1	38	70.3773	687624	35021.2	AXIN2
13	B1	39	70.6577	678728	34797.5	AXIN2
13	B1	40	70.9382	667566	34636	AXIN2
13	B1	41	71.2186	658798	34525.4	AXIN2
13	B1	42	71.499	648121	34436.6	AXIN2
13	B1	43	71.7795	638896	34334	AXIN2
13	B1	44	72.0599	628660	34189.3	AXIN2
13	B1	45	72.3404	618218	33993.9	AXIN2
13	B1	46	72.6208	608957	33742.6	AXIN2
13	B1	47	72.9012	598443	33488.9	AXIN2
13	B1	48	73.1817	590419	33287.9	AXIN2
13	B1	49	73.4621	581256	33177.6	AXIN2
13	B1	50	73.7425	571256	33170.6	AXIN2
13	B1	51	74.023	562540	33250.5	AXIN2
13	B1	52	74.3034	552920	33377.9	AXIN2
13	B1	53	74.5838	542398	33502.1	AXIN2
13	B1	54	74.8643	533321	33573.9	AXIN2
13	B1	55	75.1447	523453	33559	AXIN2
13	B1	56	75.4251	513349	33447.7	AXIN2
13	B1	57	75.7056	503720	33260.8	AXIN2
13	B1	58	75.986	494133	33045.4	AXIN2
13	B1	59	76.2664	485990	32858.7	AXIN2
13	B1	60	76.5469	475751	32746.2	AXIN2
13	B1	61	76.8273	467951	32722.8	AXIN2
13	B1	62	77.1078	458064	32769.1	AXIN2
13	B1	63	77.3882	448981	32843.5	AXIN2
13	B1	64	77.6686	438885	32906.3	AXIN2
13	B1	65	77.9491	428381	32940.7	AXIN2
13	B1	66	78.2295	419455	32958.2	AXIN2
13	B1	67	78.5099	410099	32986.8	AXIN2
13	B1	68	78.7904	401598	33050.9	AXIN2
13	B1	69	79.0708	390429	33157.8	AXIN2
13	B1	70	79.3512	381874	33298	AXIN2
13	B1	71	79.6317	372135	33459.5	AXIN2
13	B1	72	79.9121	362478	33646.7	AXIN2
13	B1	73	80.1925	352565	33896.6	AXIN2
13	B1	74	80.473	342603	34250.8	AXIN2
13	B1	75	80.7534	333602	34831.5	AXIN2
13	B1	76	81.0339	323289	35781.8	AXIN2
13	B1	77	81.3143	314351	37268.5	AXIN2
13	B1	78	81.5947	303541	39488.3	AXIN2
13	B1	79	81.8752	291930	42671.1	AXIN2
13	B1	80	82.1556	279556	47059.9	AXIN2
13	B1	81	82.436	267177	52837.8	AXIN2
13	B1	82	82.7165	251392	59984.8	AXIN2
13	B1	83	82.9969	235056	68090.3	AXIN2
13	B1	84	83.2773	214175	76215.2	AXIN2
13	B1	85	83.5578	184926	82927.1	AXIN2
13	B1	86	83.8382	145241	86594.8	AXIN2
13	B1	87	84.1186	99085.8	85893.9	AXIN2
13	B1	88	84.3991	59906.4	80325.4	AXIN2
13	B1	89	84.6795	39486.7	70483.2	AXIN2
13	B1	90	84.9599	32604.2	57909	AXIN2
13	B1	91	85.2404	30413.3	44588.8	AXIN2
13	B1	92	85.5208	28480.3	32143.1	AXIN2
13	B1	93	85.8013	26743.5	20953.7	AXIN2
13	B1	94	86.0817	28091.2	12760.1	AXIN2
13	B1	95	86.3621	27078.8	7345.66	AXIN2
13	B1	96	86.6426	27278.5	4112.42	AXIN2
13	B1	97	86.923	26695.7	2372.26	AXIN2
13	B1	98	87.2034	25664.5	1532.56	AXIN2
13	B1	99	87.4839	25588.3	1169.47	AXIN2
13	B1	100	87.7643	25325.9	1024.68	AXIN2
13	B1	101	88.0447	24953.6	965.988	AXIN2
13	B1	102	88.3252	24266.1	940.086	AXIN2
13	B1	103	88.6056	23764	932.188	AXIN2
13	B1	104	88.886	24410.3	937.738	AXIN2
13	B1	105	89.1665	23601.8	947.402	AXIN2
13	B1	106	89.4469	22518.2	944.859	AXIN2
13	B1	107	89.7273	22127	914.906	AXIN2
13	B1	108	90.0078	21810.6	855.055	AXIN2
13	B1	109	90.2882	22102.3	781.398	AXIN2
13	B1	110	90.5686	21394.4	723.094	AXIN2
13	B1	111	90.8491	21616.1	707.75	AXIN2
13	B1	112	91.1295	20591.8	746.191	AXIN2
13	B1	113	91.41	21640.8	825.684	AXIN2
13	B1	114	91.6904	19652.1	915.574	AXIN2
13	B1	115	91.9708	18314.3	982.367	AXIN2
13	B1	116	92.2513	19440	1005.11	AXIN2
13	B1	117	92.5317	19542.5	981.77	AXIN2
13	B1	118	92.8121	17383.7	923.824	AXIN2
13	B1	119	93.0926	18401.3	845.145	AXIN2
13	B1	120	93.373	17337.1	754.863	AXIN2
13	B1	121	93.6534	17305.2	658.273	AXIN2
13	B1	122	93.9339	17227.9	562.141	AXIN2
13	B1	123	94.2143	16515.2	477.488	AXIN2
13	B1	124	94.4947	17118.6	416.633	AXIN2
13	B1	125	94.7752	17438.4	386.875	AXIN2
14	B2	1	60.0012	1.11556e+06	39073.6	AXIN2
14	B2	2	60.2816	1.11131e+06	39289.6	AXIN2
14	B2	3	60.5621	1.10373e+06	39520.2	AXIN2
14	B2	4	60.8425	1.09456e+06	39707.5	AXIN2
14	B2	5	61.1229	1082775	39821.3	AXIN2
14	B2	6	61.4034	1.07137e+06	39866.2	AXIN2
14	B2	7	61.6838	1.06199e+06	39865.6	AXIN2
14	B2	8	61.9642	1050287	39843.7	AXIN2
14	B2	9	62.2447	1.0389e+06	39817.5	AXIN2
14	B2	10	62.5251	1.02586e+06	39797.3	AXIN2
14	B2	11	62.8056	1.01267e+06	39787.2	AXIN2
14	B2	12	63.086	1.00254e+06	39781.9	AXIN2
14	B2	13	63.3664	991301	39766.9	AXIN2
14	B2	14	63.6469	979443	39727.5	AXIN2
14	B2	15	63.9273	965794	39660.5	AXIN2
14	B2	16	64.2077	954498	39578.4	AXIN2
14	B2	17	64.4882	942652	39499.1	AXIN2
14	B2	18	64.7686	931455	39432.1	AXIN2
14	B2	19	65.049	920075	39369.2	AXIN2
14	B2	20	65.3295	908045	39289.9	AXIN2
14	B2	21	65.6099	896629	39174.1	AXIN2
14	B2	22	65.8903	883173	39011.6	AXIN2
14	B2	23	66.1708	873278	38803.8	AXIN2
14	B2	24	66.4512	861140	38559.6	AXIN2
14	B2	25	66.7316	850162	38290.3	AXIN2
14	B2	26	67.0121	838033	38008.5	AXIN2
14	B2	27	67.2925	826782	37727.9	AXIN2
14	B2	28	67.573	815011	37460.8	AXIN2
14	B2	29	67.8534	805261	37216.7	AXIN2
14	B2	30	68.1338	793605	37001.7	AXIN2
14	B2	31	68.4143	782515	36819.9	AXIN2
14	B2	32	68.6947	772192	36673.5	AXIN2
14	B2	33	68.9751	760655	36561.3	AXIN2
14	B2	34	69.2556	751720	36475.5	AXIN2
14	B2	35	69.536	741062	36402	AXIN2
14	B2	36	69.8164	729337	36326.7	AXIN2
14	B2	37	70.0969	718926	36240.7	AXIN2
14	B2	38	70.3773	709632	36142.3	AXIN2
14	B2	39	70.6577	697721	36032.1	AXIN2
14	B2	40	70.9382	688930	35906.8	AXIN2
14	B2	41	71.2186	678327	35756.8	AXIN2
14	B2	42	71.499	666437	35569.7	AXIN2
14	B2	43	71.7795	657558	35337.7	AXIN2
14	B2	44	72.0599	647036	35066.5	AXIN2
14	B2	45	72.3404	636691	34759.1	AXIN2
14	B2	46	72.6208	626620	34430.3	AXIN2
14	B2	47	72.9012	616133	34182.2	AXIN2
14	B2	48	73.1817	609069	34040.9	AXIN2
14	B2	49	73.4621	599121	33991	AXIN2
14	B2	50	73.7425	589982	33978.8	AXIN2
14	B2	51	74.023	578724	33941	AXIN2
14	B2	52	74.3034	568705	33840.4	AXIN2
14	B2	53	74.5838	558292	33683.4	AXIN2
14	B2	54	74.8643	549078	33509.7	AXIN2
14	B2	55	75.1447	540805	33362.2	AXIN2
14	B2	56	75.4251	530925	33260.4	AXIN2
14	B2	57	75.7056	521813	33196.1	AXIN2
14	B2	58	75.986	511528	33149.4	AXIN2
14	B2	59	76.2664	502673	33111.8	AXIN2
14	B2	60	76.5469	492740	33096.4	AXIN2
14	B2	61	76.8273	483354	33130.1	AXIN2
14	B2	62	77.1078	474997	33233.2	AXIN2
14	B2	63	77.3882	466068	33403.1	AXIN2
14	B2	64	77.6686	455324	33612.9	AXIN2
14	B2	65	77.9491	444891	33824.1	AXIN2
14	B2	66	78.2295	435875	34003.1	AXIN2
14	B2	67	78.5099	425162	34132.5	AXIN2
14	B2	68	78.7904	416296	34213.4	AXIN2
14	B2	69	79.0708	404949	34264.9	AXIN2
14	B2	70	79.3512	395058	34321.1	AXIN2
14	B2	71	79.6317	387157	34428.6	AXIN2
14	B2	72	79.9121	375670	34641.2	AXIN2
14	B2	73	80.1925	367284	34985.4	AXIN2
14	B2	74	80.473	356102	35464.4	AXIN2
14	B2	75	80.7534	347391	36185.1	AXIN2
14	B2	76	81.0339	335202	37235.5	AXIN2
14	B2	77	81.3143	325800	38746.8	AXIN2
14	B2	78	81.5947	314365	40906.7	AXIN2
14	B2	79	81.8752	302228	43956.6	AXIN2
14	B2	80	82.1556	289471	48152.7	AXIN2
14	B2	81	82.436	276490	53668.6	AXIN2
14	B2	82	82.7165	259945	60439.3	AXIN2
14	B2	83	82.9969	243150	67986.7	AXIN2
14	B2	84	83.2773	218450	75322	AXIN2
14	B2	85	83.5578	187737	81035.4	AXIN2
14	B2	86	83.8382	143540	83627.6	AXIN2
14	B2	87	84.1186	95708.4	82004.3	AXIN2
14	B2	88	84.3991	59160	75924.3	AXIN2
14	B2	89	84.6795	42421	66167.3	AXIN2
14	B2	90	84.9599	36977.6	54307.4	AXIN2
14	B2	91	85.2404	34554.6	42193.5	AXIN2
14	B2	92	85.5208	33774.1	30505.9	AXIN2
14	B2	93	85.8013	32110.4	19744.6	AXIN2
14	B2	94	86.0817	32314.2	12031.9	AXIN2
14	B2	95	86.3621	30974.6	6997.1	AXIN2
14	B2	96	86.6426	30968.1	3975.94	AXIN2
14	B2	97	86.923	30845.3	2294.62	AXIN2
14	B2	98	87.2034	30719.6	1420.56	AXIN2
14	B2	99	87.4839	30179.5	995.742	AXIN2
14	B2	100	87.7643	30011.4	806.84	AXIN2
14	B2	101	88.0447	29336.8	738.668	AXIN2
14	B2	102	88.3252	29670.5	733.785	AXIN2
14	B2	103	88.6056	28875.9	763.008	AXIN2
14	B2	104	88.886	29628.6	806.52	AXIN2
14	B2	105	89.1665	27775.6	846.016	AXIN2
14	B2	106	89.4469	27918.8	867.406	AXIN2
14	B2	107	89.7273	26851.6	867.922	AXIN2
14	B2	108	90.0078	27829.6	858.801	AXIN2
14	B2	109	90.2882	27850.8	859.445	AXIN2
14	B2	110	90.5686	25948.3	886.895	AXIN2
14	B2	111	90.8491	26210.6	948.086	AXIN2
14	B2	112	91.1295	26199.2	1038.15	AXIN2
14	B2	113	91.41	25829.4	1142.3	AXIN2
14	B2	114	91.6904	24677.1	1238.84	AXIN2
14	B2	115	91.9708	23974.2	1304.37	AXIN2
14	B2	116	92.2513	23425.3	1321.75	AXIN2
14	B2	117	92.5317	23344.8	1287.5	AXIN2
14	B2	118	92.8121	23057.5	1212.53	AXIN2
14	B2	119	93.0926	22541	1114.81	AXIN2
14	B2	120	93.373	22047.3	1009.62	AXIN2
14	B2	121	93.6534	21823.9	904.883	AXIN2
14	B2	122	93.9339	21505.3	803.992	AXIN2
14	B2	123	94.2143	20749.7	711.754	AXIN2
14	B2	124	94.4947	21806.1	636.637	AXIN2
14	B2	125	94.7752	21732.8	586.992	AXIN2
15	B3	1	60.0015	1.10605e+06	38806.7	AXIN2
15	B3	2	60.2818	1.10218e+06	39134.4	AXIN2
15	B3	3	60.5621	1.09514e+06	39546.4	AXIN2
15	B3	4	60.8424	1086347	39951.5	AXIN2
15	B3	5	61.1227	1.07534e+06	40264.3	AXIN2
15	B3	6	61.403	1.06526e+06	40439	AXIN2
15	B3	7	61.6833	1054458	40480.7	AXIN2
15	B3	8	61.9636	1.04141e+06	40433.9	AXIN2
15	B3	9	62.2438	1.03025e+06	40357.3	AXIN2
15	B3	10	62.5241	1.01699e+06	40298.4	AXIN2
15	B3	11	62.8044	1007035	40278.2	AXIN2
15	B3	12	63.0847	994868	40289.6	AXIN2
15	B3	13	63.365	983373	40309.6	AXIN2
15	B3	14	63.6453	970800	40313.1	AXIN2
15	B3	15	63.9256	958711	40283.2	AXIN2
15	B3	16	64.2059	947469	40212.5	AXIN2
15	B3	17	64.4862	936150	40100.3	AXIN2
15	B3	18	64.7665	923122	39951.7	AXIN2
15	B3	19	65.0468	912377	39775.3	AXIN2
15	B3	20	65.3271	899994	39582.2	AXIN2
15	B3	21	65.6074	888465	39383	AXIN2
15	B3	22	65.8877	877762	39182.9	AXIN2
15	B3	23	66.1679	865978	38979.6	AXIN2
15	B3	24	66.4482	853936	38763.8	AXIN2
15	B3	25	66.7285	843701	38522	AXIN2
15	B3	26	67.0088	831625	38243.7	AXIN2
15	B3	27	67.2891	820556	37927.8	AXIN2
15	B3	28	67.5694	808500	37588.3	AXIN2
15	B3	29	67.8497	797715	37251.1	AXIN2
15	B3	30	68.13	786950	36946.5	AXIN2
15	B3	31	68.4103	776332	36696.1	AXIN2
15	B3	32	68.6906	765845	36504.5	AXIN2
15	B3	33	68.9709	755370	36358.7	AXIN2
15	B3	34	69.2512	745358	36237.1	AXIN2
15	B3	35	69.5315	734697	36121.2	AXIN2
15	B3	36	69.8118	723210	36003.7	AXIN2
15	B3	37	70.0921	713337	35886.5	AXIN2
15	B3	38	70.3723	704541	35772.5	AXIN2
15	B3	39	70.6526	693085	35657.6	AXIN2
15	B3	40	70.9329	683089	35529.3	AXIN2
15	B3	41	71.2132	673300	35372.7	AXIN2
15	B3	42	71.4935	661890	35178	AXIN2
15	B3	43	71.7738	652696	34944.7	AXIN2
15	B3	44	72.0541	642399	34684.7	AXIN2
15	B3	45	72.3344	632196	34401.6	AXIN2
15	B3	46	72.6147	622601	34143.9	AXIN2
15	B3	47	72.895	613114	33941.9	AXIN2
15	B3	48	73.1753	602537	33809.2	AXIN2
15	B3	49	73.4556	595173	33733.9	AXIN2
15	B3	50	73.7359	585602	33678	AXIN2
15	B3	51	74.0162	574184	33596.3	AXIN2
15	B3	52	74.2964	564821	33460.9	AXIN2
15	B3	53	74.5767	554538	33277.6	AXIN2
15	B3	54	74.857	544744	33083.1	AXIN2
15	B3	55	75.1373	536647	32923.7	AXIN2
15	B3	56	75.4176	526978	32832	AXIN2
15	B3	57	75.6979	517792	32815.2	AXIN2
15	B3	58	75.9782	508718	32858.4	AXIN2
15	B3	59	76.2585	499435	32940.3	AXIN2
15	B3	60	76.5388	489090	33045	AXIN2
15	B3	61	76.8191	480396	33166.2	AXIN2
15	B3	62	77.0994	471059	33303.2	AXIN2
15	B3	63	77.3797	461569	33452.8	AXIN2
15	B3	64	77.66	451578	33606.9	AXIN2
15	B3	65	77.9403	441581	33754.2	AXIN2
15	B3	66	78.2206	431915	33885.5	AXIN2
15	B3	67	78.5008	421692	33996.6	AXIN2
15	B3	68	78.7811	412589	34089.4	AXIN2
15	B3	69	79.0614	401722	34173.1	AXIN2
15	B3	70	79.3417	392034	34266	AXIN2
15	B3	71	79.622	382778	34396.3	AXIN2
15	B3	72	79.9023	372784	34604.4	AXIN2
15	B3	73	80.1826	362952	34926.7	AXIN2
15	B3	74	80.4629	352675	35433.6	AXIN2
15	B3	75	80.7432	343200	36218.5	AXIN2
15	B3	76	81.0235	331905	37397.1	AXIN2
15	B3	77	81.3038	322977	39119.2	AXIN2
15	B3	78	81.5841	310893	41574.8	AXIN2
15	B3	79	81.8644	299872	44993.7	AXIN2
15	B3	80	82.1447	286993	49619	AXIN2
15	B3	81	82.425	271730	55627.6	AXIN2
15	B3	82	82.7052	258717	62981.8	AXIN2
15	B3	83	82.9855	240707	71243	AXIN2
15	B3	84	83.2658	218784	79437.3	AXIN2
15	B3	85	83.5461	191344	86098.4	AXIN2
15	B3	86	83.8264	153809	89570.4	AXIN2
15	B3	87	84.1067	108006	88522	AXIN2
15	B3	88	84.387	66522.7	82471.6	AXIN2
15	B3	89	84.6673	43341.5	72057.7	AXIN2
15	B3	90	84.9476	34708.9	58886.9	AXIN2
15	B3	91	85.2279	32771.6	45013.4	AXIN2
15	B3	92	85.5082	30534	32128.6	AXIN2
15	B3	93	85.7885	29790.2	21035	AXIN2
15	B3	94	86.0688	29278.3	12901.9	AXIN2
15	B3	95	86.3491	28108.2	7484.35	AXIN2
15	B3	96	86.6293	28345.6	4180.33	AXIN2
15	B3	97	86.9096	28289.3	2323.5	AXIN2
15	B3	98	87.1899	27843.2	1358.02	AXIN2
15	B3	99	87.4702	27344.1	895.316	AXIN2
15	B3	100	87.7505	27156.5	699.035	AXIN2
15	B3	101	88.0308	26635.7	642.719	AXIN2
15	B3	102	88.3111	27030.7	665.219	AXIN2
15	B3	103	88.5914	26571.7	734.039	AXIN2
15	B3	104	88.8717	26185.1	821.316	AXIN2
15	B3	105	89.152	24910.3	895.562	AXIN2
15	B3	106	89.4323	25578.4	927.582	AXIN2
15	B3	107	89.7126	23532.1	904.062	AXIN2
15	B3	108	89.9929	24490.7	838.988	AXIN2
15	B3	109	90.2732	23785.7	774.773	AXIN2
15	B3	110	90.5535	23091.8	769.602	AXIN2
15	B3	111	90.8337	24485.2	873.406	AXIN2
15	B3	112	91.114	23528.3	1101.73	AXIN2
15	B3	113	91.3943	23219.8	1421.04	AXIN2
15	B3	114	91.6746	21401.2	1756.55	AXIN2
15	B3	115	91.9549	20066.4	2022.01	AXIN2
15	B3	116	92.2352	18960.8	2156.46	AXIN2
15	B3	117	92.5155	19256.3	2147.87	AXIN2
15	B3	118	92.7958	17729	2031.55	AXIN2
15	B3	119	93.0761	18067.5	1867.86	AXIN2
15	B3	120	93.3564	17281	1715.14	AXIN2
15	B3	121	93.6367	16509.5	1612.4	AXIN2
15	B3	122	93.917	16056.7	1575.8	AXIN2
15	B3	123	94.1973	15729.4	1603.7	AXIN2
15	B3	124	94.4776	15492.8	1683.04	AXIN2
15	B3	125	94.7579	14650.3	1794.21	AXIN2
16	B4	1	60.0015	1.13997e+06	40502	AXIN2
16	B4	2	60.2818	1.13615e+06	40172.1	AXIN2
16	B4	3	60.5621	1130259	39957.3	AXIN2
16	B4	4	60.8424	1.12092e+06	39804.7	AXIN2
16	B4	5	61.1227	1.11164e+06	39655.7	AXIN2
16	B4	6	61.403	1.09928e+06	39468.5	AXIN2
16	B4	7	61.6833	1.08878e+06	39225.3	AXIN2
16	B4	8	61.9636	1.07881e+06	38923.6	AXIN2
16	B4	9	62.2438	1.06662e+06	38564.2	AXIN2
16	B4	10	62.5241	1.05453e+06	38144.3	AXIN2
16	B4	11	62.8044	1.04344e+06	37656.5	AXIN2
16	B4	12	63.0847	1.03319e+06	37094.3	AXIN2
16	B4	13	63.365	1.02136e+06	36372.3	AXIN2
16	B4	14	63.6453	1.01028e+06	35557.5	AXIN2
16	B4	15	63.9256	1.00051e+06	34780.9	AXIN2
16	B4	16	64.2059	990564	34178	AXIN2
16	B4	17	64.4862	979076	33901.5	AXIN2
16	B4	18	64.7665	970135	34061	AXIN2
16	B4	19	65.0468	960493	34664.3	AXIN2
16	B4	20	65.3271	958347	35600.6	AXIN2
16	B4	21	65.6074	944175	36677.6	AXIN2
16	B4	22	65.8877	931852	37553.6	AXIN2
16	B4	23	66.1679	922171	38226.5	AXIN2
16	B4	24	66.4482	911002	38688.5	AXIN2
16	B4	25	66.7285	898319	38959.4	AXIN2
16	B4	26	67.0088	886903	39095.3	AXIN2
16	B4	27	67.2891	874906	39156.4	AXIN2
16	B4	28	67.5694	864829	39185.7	AXIN2
16	B4	29	67.8497	852509	39200.9	AXIN2
16	B4	30	68.13	840908	39197.8	AXIN2
16	B4	31	68.4103	829889	39160.7	AXIN2
16	B4	32	68.6906	817618	39073.8	AXIN2
16	B4	33	68.9709	806949	38930.7	AXIN2
16	B4	34	69.2512	795970	38740.3	AXIN2
16	B4	35	69.5315	783189	38527.2	AXIN2
16	B4	36	69.8118	772368	38325.8	AXIN2
16	B4	37	70.0921	763395	38168.2	AXIN2
16	B4	38	70.3723	751343	38071.6	AXIN2
16	B4	39	70.6526	740980	38032.4	AXIN2
16	B4	40	70.9329	730182	38028.2	AXIN2
16	B4	41	71.2132	719769	38027.6	AXIN2
16	B4	42	71.4935	708298	38003.4	AXIN2
16	B4	43	71.7738	696702	37941.3	AXIN2
16	B4	44	72.0541	686083	37843.1	AXIN2
16	B4	45	72.3344	675917	37722.4	AXIN2
16	B4	46	72.6147	664464	37595.6	AXIN2
16	B4	47	72.895	654013	37474.9	AXIN2
16	B4	48	73.1753	643965	37363	AXIN2
16	B4	49	73.4556	633405	37252.8	AXIN2
16	B4	50	73.7359	622400	37131	AXIN2
16	B4	51	74.0162	611772	36984.9	AXIN2
16	B4	52	74.2964	601878	36794.2	AXIN2
16	B4	53	74.5767	589669	36557.7	AXIN2
16	B4	54	74.857	580114	36321.5	AXIN2
16	B4	55	75.1373	570077	36117.8	AXIN2
16	B4	56	75.4176	559517	35973.7	AXIN2
16	B4	57	75.6979	550005	35900.9	AXIN2
16	B4	58	75.9782	540350	35892.6	AXIN2
16	B4	59	76.2585	530617	35929	AXIN2
16	B4	60	76.5388	518594	35986.7	AXIN2
16	B4	61	76.8191	509742	36045.7	AXIN2
16	B4	62	77.0994	499140	36092.2	AXIN2
16	B4	63	77.3797	489983	36118.7	AXIN2
16	B4	64	77.66	478282	36127.1	AXIN2
16	B4	65	77.9403	467016	36130.8	AXIN2
16	B4	66	78.2206	457806	36153	AXIN2
16	B4	67	78.5008	447867	36216.4	AXIN2
16	B4	68	78.7811	437250	36331.6	AXIN2
16	B4	69	79.0614	426393	36493.5	AXIN2
16	B4	70	79.3417	416450	36689.2	AXIN2
16	B4	71	79.622	405402	36907.8	AXIN2
16	B4	72	79.9023	395480	37126.9	AXIN2
16	B4	73	80.1826	384341	37416.9	AXIN2
16	B4	74	80.4629	373923	37842.3	AXIN2
16	B4	75	80.7432	363495	38498.5	AXIN2
16	B4	76	81.0235	351718	39515.8	AXIN2
16	B4	77	81.3038	341342	41062.1	AXIN2
16	B4	78	81.5841	330761	43346.5	AXIN2
16	B4	79	81.8644	317949	46613.4	AXIN2
16	B4	80	82.1447	304034	51110.5	AXIN2
16	B4	81	82.425	289794	57004.4	AXIN2
16	B4	82	82.7052	274165	64231.8	AXIN2
[truncated: 9,293 more rows]

## Sheet: Melt Curve Result
Block Type	96-Well 0.1-mL Block
Calibration Background is expired	No
Calibration Background performed on	02-10-2023
Calibration Pure Dye ABY is expired	No
Calibration Pure Dye ABY performed on	02-10-2023
Calibration Pure Dye FAM is expired	No
Calibration Pure Dye FAM performed on	02-10-2023
Calibration Pure Dye JUN is expired	No
Calibration Pure Dye JUN performed on	02-10-2023
Calibration Pure Dye NED is expired	No
Calibration Pure Dye NED performed on	02-10-2023
Calibration Pure Dye ROX is expired	No
Calibration Pure Dye ROX performed on	02-10-2023
Calibration Pure Dye SYBR is expired	No
Calibration Pure Dye SYBR performed on	02-10-2023
Calibration Pure Dye TAMRA is expired	No
Calibration Pure Dye TAMRA performed on	02-10-2023
Calibration Pure Dye VIC is expired	No
Calibration Pure Dye VIC performed on	02-10-2023
Calibration ROI is expired	No
Calibration ROI performed on	02-10-2023
Calibration Uniformity is expired	No
Calibration Uniformity performed on	02-10-2023
Chemistry	SYBR_GREEN
Date Created	2023-02-24 15:10:14 PM KST
Experiment Barcode
Experiment Comment
Experiment File Name	D:\DATA\GI-SSH\2023\230224\2023-02-24_121303.eds
Experiment Name	2023-02-24_121303
Experiment Run End Time	2023-02-24 14:50:43 PM KST
Experiment Type	Standard Curve
Instrument Name	272312914
Instrument Serial Number	272312914
Instrument Type	QuantStudio™ 3 System
Passive Reference	ROX
Post-read Stage/Step
Pre-read Stage/Step
Quantification Cycle Method	Ct
Signal Smoothing On	true
Stage where Melt Analysis is performed	Stage3
Stage/ Cycle where Ct Analysis is performed	Stage2, Step2
User Name
Well	Well Position	Sample	Target Name	Tm	Melt Peak Height
1	A1	Huh7_Control	AXIN2	83.8382	89700.8
2	A2	Huh7_SOR	AXIN2	83.9784	89245.7
3	A3	Huh7_WAY	AXIN2	83.8264	88800.3
4	A4	Huh7_SOR,WAY	AXIN2	84.1067	85138.1
5	A5	Primer only	AXIN2	88.1451	1085.72
5	A5	Primer only	AXIN2	74.2832	1030.68
5	A5	Primer only	AXIN2	84.2245	982.643
5	A5	Primer only	AXIN2	77.2236	885.479
5	A5	Primer only	AXIN2	92.6257	2213.98
6	A6	Huh7_Control	Cyclin D1	87.305	52595.6
6	A6	Huh7_Control	Cyclin D1	81.2841	31437.4
7	A7	Huh7_SOR	Cyclin D1	87.1841	51364.5
7	A7	Huh7_SOR	Cyclin D1	81.1591	34180.8
8	A8	Huh7_WAY	Cyclin D1	87.044	66914.3
8	A8	Huh7_WAY	Cyclin D1	80.3185	37181.9
9	A9	Huh7_SOR,WAY	Cyclin D1	87.1803	52529.4
9	A9	Huh7_SOR,WAY	Cyclin D1	81.1561	34230.8
10	A10	Primer only	Cyclin D1	89.0016	1204.04
10	A10	Primer only	Cyclin D1	74.9918	1408.67
10	A10	Primer only	Cyclin D1	65.6053	1673.33
10	A10	Primer only	Cyclin D1	78.3542	1062.8
10	A10	Primer only	Cyclin D1	71.3493	1169.6
11	A11	Huh7_Control	Actin	83.4089	113937
12	A12	Huh7_SOR	Actin	83.5491	103635
13	B1	Huh7_Control	AXIN2	83.9784	86845.9
14	B2	Huh7_SOR	AXIN2	83.8382	83627.6
15	B3	Huh7_WAY	AXIN2	83.9666	89666.2
16	B4	Huh7_SOR,WAY	AXIN2	83.8264	89698.7
17	B5	Primer only	AXIN2	64.7619	1501.29
17	B5	Primer only	AXIN2	84.5046	713.707
17	B5	Primer only	AXIN2	90.3854	846.733
17	B5	Primer only	AXIN2	79.3239	1047.81
17	B5	Primer only	AXIN2	76.9435	927.717
18	B6	Huh7_Control	Cyclin D1	87.0249	59054.8
18	B6	Huh7_Control	Cyclin D1	81.0041	36212
19	B7	Huh7_SOR	Cyclin D1	87.044	61003.3
19	B7	Huh7_SOR	Cyclin D1	81.019	36812.7
20	B8	Huh7_WAY	Cyclin D1	87.044	71911.8
20	B8	Huh7_WAY	Cyclin D1	80.8789	41122.8
21	B9	Huh7_SOR,WAY	Cyclin D1	87.0402	53460
21	B9	Huh7_SOR,WAY	Cyclin D1	81.016	36256.2
22	B10	Primer only	Cyclin D1	92.3639	1986.76
22	B10	Primer only	Cyclin D1	71.0691	1750.5
22	B10	Primer only	Cyclin D1	67.7068	1257.9
22	B10	Primer only	Cyclin D1	78.074	742.325
22	B10	Primer only	Cyclin D1	84.5185	994.946
23	B11	Huh7_Control	Actin	83.5491	106982
24	B12	Huh7_SOR	Actin	83.5491	104129
25	C1	Huh7_Control	LEF1	79.0708	107569
26	C2	Huh7_SOR	LEF1	79.211	125535
27	C3	Huh7_WAY	LEF1	79.3417	138294
28	C4	Huh7_SOR,WAY	LEF1	79.2016	127939
29	C5	Primer only	LEF1	81.5642	1070.33
29	C5	Primer only	LEF1	76.1034	1201.21
29	C5	Primer only	LEF1	69.9426	1364.06
29	C5	Primer only	LEF1	85.0647	546.011
29	C5	Primer only	LEF1	93.3258	1286.06
30	C6	Huh7_Control	GS	77.5036	223536
31	C7	Huh7_SOR	GS	77.376	204640
32	C8	Huh7_WAY	GS	77.376	200379
33	C9	Huh7_SOR,WAY	GS	77.5136	203920
34	C10	Primer only	GS	85.3591	773.065
34	C10	Primer only	GS	82.2769	859.316
34	C10	Primer only	GS	64.4845	1790.72
34	C10	Primer only	GS	67.5667	935.682
34	C10	Primer only	GS	77.3735	1242.9
35	C11	Huh7_WAY	Actin	83.4089	109355
36	C12	Huh7_SOR,WAY	Actin	83.5491	103189
37	D1	Huh7_Control	LEF1	79.211	122285
38	D2	Huh7_SOR	LEF1	79.0708	124633
39	D3	Huh7_WAY	LEF1	79.3417	130568
40	D4	Huh7_SOR,WAY	LEF1	79.2016	116860
41	D5	Primer only	LEF1	76.5235	1173.73
41	D5	Primer only	LEF1	86.1848	577.231
41	D5	Primer only	LEF1	82.1242	709.044
41	D5	Primer only	LEF1	89.2652	469.822
41	D5	Primer only	LEF1	73.4431	980.849
42	D6	Huh7_Control	GS	77.5036	208105
43	D7	Huh7_SOR	GS	77.5162	223076
44	D8	Huh7_WAY	GS	77.5162	201887
45	D9	Huh7_SOR,WAY	GS	77.5136	212778
46	D10	Primer only	GS	76.9532	1210.28
46	D10	Primer only	GS	63.2236	1471.95
46	D10	Primer only	GS	73.4508	1020.21
46	D10	Primer only	GS	87.7407	468.1
46	D10	Primer only	GS	80.5957	959.989
47	D11	Huh7_WAY	Actin	83.4089	123612
48	D12	Huh7_SOR,WAY	Actin	83.4089	119879
49	E1	Huh7_Control	c-Myc	76.1262	218607
50	E2	Huh7_SOR	c-Myc	76.1262	242675
51	E3	Huh7_WAY	c-Myc	76.2585	197383
52	E4	Huh7_SOR,WAY	c-Myc	76.2585	196313
53	E5	Primer only	c-Myc	88.1451	1826.19
53	E5	Primer only	c-Myc	76.9435	1010.48
53	E5	Primer only	c-Myc	92.6257	1350.09
53	E5	Primer only	c-Myc	73.023	850.692
54	E6	Huh7_Control	MMP2	81.2841	116672
55	E7	Huh7_SOR	MMP2	81.2993	111434
56	E8	Huh7_WAY	MMP2	81.2993	122685
57	E9	Huh7_SOR,WAY	MMP2	81.2962	106322
58	E10	Primer only	MMP2	85.4992	931.731
58	E10	Primer only	MMP2	70.7889	1414.41
58	E10	Primer only	MMP2	76.3928	1175.49
58	E10	Primer only	MMP2	81.016	1016.02
58	E10	Primer only	MMP2	65.8855	1245.2
59	E11	Primer only	Actin	76.681	1464.93
59	E11	Primer only	Actin	91.8187	1305.77
59	E11	Primer only	Actin	70.7942	917.021
59	E11	Primer only	Actin	62.945	1543.26
59	E11	Primer only	Actin	66.8696	1357.63
61	F1	Huh7_Control	c-Myc	76.1262	191494
62	F2	Huh7_SOR	c-Myc	76.1262	233888
63	F3	Huh7_WAY	c-Myc	76.3987	208285
64	F4	Huh7_SOR,WAY	c-Myc	76.2585	205867
65	F5	Primer only	c-Myc	77.2236	1197.62
65	F5	Primer only	c-Myc	87.445	568.462
65	F5	Primer only	c-Myc	69.5225	1321.34
65	F5	Primer only	c-Myc	83.8045	509.749
65	F5	Primer only	c-Myc	80.444	828.51
66	F6	Huh7_Control	MMP2	81.2841	120800
67	F7	Huh7_SOR	MMP2	81.2993	111726
68	F8	Huh7_WAY	MMP2	81.2993	124455
69	F9	Huh7_SOR,WAY	MMP2	81.2962	105053
70	F10	Primer only	MMP2	92.7842	1709.92
70	F10	Primer only	MMP2	88.0209	856.25
70	F10	Primer only	MMP2	75.1319	1330.15
70	F10	Primer only	MMP2	80.5957	1073.74
70	F10	Primer only	MMP2	67.8469	1516.48
71	F11	Primer only	Actin	92.5195	1538.93
71	F11	Primer only	Actin	80.6056	758.978
71	F11	Primer only	Actin	70.9343	1075.84
71	F11	Primer only	Actin	67.0098	925.927
73	G1	Huh7_Control	Twist	85.9415	93551.1
74	G2	Huh7_SOR	Twist	86.0817	89745.1
75	G3	Huh7_WAY	Twist	86.3491	94120.9
76	G4	Huh7_SOR,WAY	Twist	86.4892	97152.8
77	G5	Primer only	Twist	75.9634	1008.09
77	G5	Primer only	Twist	86.8849	620.776
77	G5	Primer only	Twist	78.6238	975.987
77	G5	Primer only	Twist	80.8641	761.131
77	G5	Primer only	Twist	92.4857	1265.97
78	G6	Huh7_Control	MMP9	80.444	135680
79	G7	Huh7_SOR	MMP9	80.3185	139646
80	G8	Huh7_WAY	MMP9	80.3185	138141
81	G9	Huh7_SOR,WAY	MMP9	80.3156	130258
82	G10	Primer only	MMP9	91.6635	1118
82	G10	Primer only	MMP9	80.8759	1208.52
82	G10	Primer only	MMP9	87.0402	746.705
82	G10	Primer only	MMP9	84.0982	776.581
82	G10	Primer only	MMP9	75.6923	987.964
85	H1	Huh7_Control	Twist	86.0817	83555.3
86	H2	Huh7_SOR	Twist	85.9415	94229
87	H3	Huh7_WAY	Twist	86.3491	88427
88	H4	Huh7_SOR,WAY	Twist	86.3491	97458.7
89	H5	Primer only	Twist	84.9246	990.349
89	H5	Primer only	Twist	92.6257	1319.89
89	H5	Primer only	Twist	70.5026	1280.48
89	H5	Primer only	Twist	89.2652	398.248
89	H5	Primer only	Twist	73.5831	1028.92
90	H6	Huh7_Control	MMP9	80.444	131706
91	H7	Huh7_SOR	MMP9	80.4586	120994
92	H8	Huh7_WAY	MMP9	80.4586	144015
93	H9	Huh7_SOR,WAY	MMP9	80.3156	119532
94	H10	Primer only	MMP9	88.161	984.174
94	H10	Primer only	MMP9	78.6344	1019.19
94	H10	Primer only	MMP9	92.9243	1813.91
94	H10	Primer only	MMP9	81.5764	971.002
94	H10	Primer only	MMP9	69.528	1382.27
