# Supplementary material for: Inhibition of Dickkopf-1 enhances the anti-tumor efficacy of sorafenib via inhibition of the PI3K/Akt and Wnt/β-catenin pathways in hepatocellular carcinoma
Source: Cell Commun Signal. 2023 Nov 27;21:339. doi: 10.1186/s12964-023-01355-2 (PMC10680194; doi:10.1186/s12964-023-01355-2)
Supplement: Supplementary file 3 — Additional file 2. [file 12964_2023_1355_MOESM2_ESM.zip › raw data/Figure 4/Figure 4C/Figure 4C_Hep3B_Wnt:╬▓-catenin signaling.xls]

## Sheet: Sample Setup
Block Type	96-Well 0.1-mL Block
Calibration Background is expired	No
Calibration Background performed on	01-14-2022
Calibration Pure Dye ABY is expired	No
Calibration Pure Dye ABY performed on	01-14-2022
Calibration Pure Dye FAM is expired	No
Calibration Pure Dye FAM performed on	01-14-2022
Calibration Pure Dye JUN is expired	No
Calibration Pure Dye JUN performed on	01-14-2022
Calibration Pure Dye NED is expired	No
Calibration Pure Dye NED performed on	01-14-2022
Calibration Pure Dye ROX is expired	No
Calibration Pure Dye ROX performed on	01-14-2022
Calibration Pure Dye SYBR is expired	No
Calibration Pure Dye SYBR performed on	01-14-2022
Calibration Pure Dye TAMRA is expired	No
Calibration Pure Dye TAMRA performed on	01-14-2022
Calibration Pure Dye VIC is expired	No
Calibration Pure Dye VIC performed on	01-14-2022
Calibration ROI is expired	No
Calibration ROI performed on	01-14-2022
Calibration Uniformity is expired	No
Calibration Uniformity performed on	01-14-2022
Chemistry	SYBR_GREEN
Date Created	2023-02-23 22:39:19 PM KST
Experiment Barcode
Experiment Comment
Experiment File Name	D:\Users\GI-SSH\2023\2023-02-23_200142.eds
Experiment Name	2023-02-23_200142
Experiment Run End Time	2023-02-23 22:35:56 PM KST
Experiment Type	Standard Curve
Instrument Name	272313269
Instrument Serial Number	272313269
Instrument Type	QuantStudio™ 3 System
Passive Reference	ROX
Post-read Stage/Step
Pre-read Stage/Step
Quantification Cycle Method	Ct
Signal Smoothing On	true
Stage where Melt Analysis is performed	Stage3
Stage/ Cycle where Ct Analysis is performed	Stage2, Step2
User Name
Well	Well Position	Sample Name	Sample Color	Biogroup Name	Biogroup Color	Target Name	Target Color	Task	Reporter	Quencher	Quantity	Comments
1	A1	Hep3B_Control	RGB(176,23,31)			AXIN2	RGB(176,23,31)	UNKNOWN	SYBR	None
2	A2	Hep3B_SOR	RGB(0,0,255)			AXIN2	RGB(176,23,31)	UNKNOWN	SYBR	None
3	A3	Hep3B_WAY	RGB(0,139,69)			AXIN2	RGB(176,23,31)	UNKNOWN	SYBR	None
4	A4	Hep3B_SOR,WAY	RGB(255,127,0)			AXIN2	RGB(176,23,31)	UNKNOWN	SYBR	None
5	A5	Primer only	RGB(139,137,112)			AXIN2	RGB(176,23,31)	UNKNOWN	SYBR	None
6	A6	Hep3B_Control	RGB(176,23,31)			Cyclin D1	RGB(238,238,0)	UNKNOWN	SYBR	None
7	A7	Hep3B_SOR	RGB(0,0,255)			Cyclin D1	RGB(238,238,0)	UNKNOWN	SYBR	None
8	A8	Hep3B_WAY	RGB(0,139,69)			Cyclin D1	RGB(238,238,0)	UNKNOWN	SYBR	None
9	A9	Hep3B_SOR,WAY	RGB(255,127,0)			Cyclin D1	RGB(238,238,0)	UNKNOWN	SYBR	None
10	A10	Primer only	RGB(139,137,112)			Cyclin D1	RGB(238,238,0)	UNKNOWN	SYBR	None
11	A11	Hep3B_Control	RGB(176,23,31)			Actin	RGB(198,113,113)	UNKNOWN	SYBR	None
12	A12	Hep3B_SOR	RGB(0,0,255)			Actin	RGB(198,113,113)	UNKNOWN	SYBR	None
13	B1	Hep3B_Control	RGB(176,23,31)			AXIN2	RGB(176,23,31)	UNKNOWN	SYBR	None
14	B2	Hep3B_SOR	RGB(0,0,255)			AXIN2	RGB(176,23,31)	UNKNOWN	SYBR	None
15	B3	Hep3B_WAY	RGB(0,139,69)			AXIN2	RGB(176,23,31)	UNKNOWN	SYBR	None
16	B4	Hep3B_SOR,WAY	RGB(255,127,0)			AXIN2	RGB(176,23,31)	UNKNOWN	SYBR	None
17	B5	Primer only	RGB(139,137,112)			AXIN2	RGB(176,23,31)	UNKNOWN	SYBR	None
18	B6	Hep3B_Control	RGB(176,23,31)			Cyclin D1	RGB(238,238,0)	UNKNOWN	SYBR	None
19	B7	Hep3B_SOR	RGB(0,0,255)			Cyclin D1	RGB(238,238,0)	UNKNOWN	SYBR	None
20	B8	Hep3B_WAY	RGB(0,139,69)			Cyclin D1	RGB(238,238,0)	UNKNOWN	SYBR	None
21	B9	Hep3B_SOR,WAY	RGB(255,127,0)			Cyclin D1	RGB(238,238,0)	UNKNOWN	SYBR	None
22	B10	Primer only	RGB(139,137,112)			Cyclin D1	RGB(238,238,0)	UNKNOWN	SYBR	None
23	B11	Hep3B_Control	RGB(176,23,31)			Actin	RGB(198,113,113)	UNKNOWN	SYBR	None
24	B12	Hep3B_SOR	RGB(0,0,255)			Actin	RGB(198,113,113)	UNKNOWN	SYBR	None
25	C1	Hep3B_Control	RGB(176,23,31)			LEF1	RGB(0,0,255)	UNKNOWN	SYBR	None
26	C2	Hep3B_SOR	RGB(0,0,255)			LEF1	RGB(0,0,255)	UNKNOWN	SYBR	None
27	C3	Hep3B_WAY	RGB(0,139,69)			LEF1	RGB(0,0,255)	UNKNOWN	SYBR	None
28	C4	Hep3B_SOR,WAY	RGB(255,127,0)			LEF1	RGB(0,0,255)	UNKNOWN	SYBR	None
29	C5	Primer only	RGB(139,137,112)			LEF1	RGB(0,0,255)	UNKNOWN	SYBR	None
30	C6	Hep3B_Control	RGB(176,23,31)			GS	RGB(139,137,112)	UNKNOWN	SYBR	None
31	C7	Hep3B_SOR	RGB(0,0,255)			GS	RGB(139,137,112)	UNKNOWN	SYBR	None
32	C8	Hep3B_WAY	RGB(0,139,69)			GS	RGB(139,137,112)	UNKNOWN	SYBR	None
33	C9	Hep3B_SOR,WAY	RGB(255,127,0)			GS	RGB(139,137,112)	UNKNOWN	SYBR	None
34	C10	Primer only	RGB(139,137,112)			GS	RGB(139,137,112)	UNKNOWN	SYBR	None
35	C11	Hep3B_WAY	RGB(0,139,69)			Actin	RGB(198,113,113)	UNKNOWN	SYBR	None
36	C12	Hep3B_SOR,WAY	RGB(255,127,0)			Actin	RGB(198,113,113)	UNKNOWN	SYBR	None
37	D1	Hep3B_Control	RGB(176,23,31)			LEF1	RGB(0,0,255)	UNKNOWN	SYBR	None
38	D2	Hep3B_SOR	RGB(0,0,255)			LEF1	RGB(0,0,255)	UNKNOWN	SYBR	None
39	D3	Hep3B_WAY	RGB(0,139,69)			LEF1	RGB(0,0,255)	UNKNOWN	SYBR	None
40	D4	Hep3B_SOR,WAY	RGB(255,127,0)			LEF1	RGB(0,0,255)	UNKNOWN	SYBR	None
41	D5	Primer only	RGB(139,137,112)			LEF1	RGB(0,0,255)	UNKNOWN	SYBR	None
42	D6	Hep3B_Control	RGB(176,23,31)			GS	RGB(139,137,112)	UNKNOWN	SYBR	None
43	D7	Hep3B_SOR	RGB(0,0,255)			GS	RGB(139,137,112)	UNKNOWN	SYBR	None
44	D8	Hep3B_WAY	RGB(0,139,69)			GS	RGB(139,137,112)	UNKNOWN	SYBR	None
45	D9	Hep3B_SOR,WAY	RGB(255,127,0)			GS	RGB(139,137,112)	UNKNOWN	SYBR	None
46	D10	Primer only	RGB(139,137,112)			GS	RGB(139,137,112)	UNKNOWN	SYBR	None
47	D11	Hep3B_WAY	RGB(0,139,69)			Actin	RGB(198,113,113)	UNKNOWN	SYBR	None
48	D12	Hep3B_SOR,WAY	RGB(255,127,0)			Actin	RGB(198,113,113)	UNKNOWN	SYBR	None
49	E1	Hep3B_Control	RGB(176,23,31)			c-Myc	RGB(0,139,69)	UNKNOWN	SYBR	None
50	E2	Hep3B_SOR	RGB(0,0,255)			c-Myc	RGB(0,139,69)	UNKNOWN	SYBR	None
51	E3	Hep3B_WAY	RGB(0,139,69)			c-Myc	RGB(0,139,69)	UNKNOWN	SYBR	None
52	E4	Hep3B_SOR,WAY	RGB(255,127,0)			c-Myc	RGB(0,139,69)	UNKNOWN	SYBR	None
53	E5	Primer only	RGB(139,137,112)			c-Myc	RGB(0,139,69)	UNKNOWN	SYBR	None
54	E6	Hep3B_Control	RGB(176,23,31)			MMP2	RGB(238,121,66)	UNKNOWN	SYBR	None
55	E7	Hep3B_SOR	RGB(0,0,255)			MMP2	RGB(238,121,66)	UNKNOWN	SYBR	None
56	E8	Hep3B_WAY	RGB(0,139,69)			MMP2	RGB(238,121,66)	UNKNOWN	SYBR	None
57	E9	Hep3B_SOR,WAY	RGB(255,127,0)			MMP2	RGB(238,121,66)	UNKNOWN	SYBR	None
58	E10	Primer only	RGB(139,137,112)			MMP2	RGB(238,121,66)	UNKNOWN	SYBR	None
59	E11	Primer only	RGB(139,137,112)			Actin	RGB(198,113,113)	UNKNOWN	SYBR	None
60	E12
61	F1	Hep3B_Control	RGB(176,23,31)			c-Myc	RGB(0,139,69)	UNKNOWN	SYBR	None
62	F2	Hep3B_SOR	RGB(0,0,255)			c-Myc	RGB(0,139,69)	UNKNOWN	SYBR	None
63	F3	Hep3B_WAY	RGB(0,139,69)			c-Myc	RGB(0,139,69)	UNKNOWN	SYBR	None
64	F4	Hep3B_SOR,WAY	RGB(255,127,0)			c-Myc	RGB(0,139,69)	UNKNOWN	SYBR	None
65	F5	Primer only	RGB(139,137,112)			c-Myc	RGB(0,139,69)	UNKNOWN	SYBR	None
66	F6	Hep3B_Control	RGB(176,23,31)			MMP2	RGB(238,121,66)	UNKNOWN	SYBR	None
67	F7	Hep3B_SOR	RGB(0,0,255)			MMP2	RGB(238,121,66)	UNKNOWN	SYBR	None
68	F8	Hep3B_WAY	RGB(0,139,69)			MMP2	RGB(238,121,66)	UNKNOWN	SYBR	None
69	F9	Hep3B_SOR,WAY	RGB(255,127,0)			MMP2	RGB(238,121,66)	UNKNOWN	SYBR	None
70	F10	Primer only	RGB(139,137,112)			MMP2	RGB(238,121,66)	UNKNOWN	SYBR	None
71	F11	Primer only	RGB(139,137,112)			Actin	RGB(198,113,113)	UNKNOWN	SYBR	None
72	F12
73	G1	Hep3B_Control	RGB(176,23,31)			Twist	RGB(238,220,130)	UNKNOWN	SYBR	None
74	G2	Hep3B_SOR	RGB(0,0,255)			Twist	RGB(238,220,130)	UNKNOWN	SYBR	None
75	G3	Hep3B_WAY	RGB(0,139,69)			Twist	RGB(238,220,130)	UNKNOWN	SYBR	None
76	G4	Hep3B_SOR,WAY	RGB(255,127,0)			Twist	RGB(238,220,130)	UNKNOWN	SYBR	None
77	G5	Primer only	RGB(139,137,112)			Twist	RGB(238,220,130)	UNKNOWN	SYBR	None
78	G6	Hep3B_Control	RGB(176,23,31)			MMP9	RGB(142,56,142)	UNKNOWN	SYBR	None
79	G7	Hep3B_SOR	RGB(0,0,255)			MMP9	RGB(142,56,142)	UNKNOWN	SYBR	None
80	G8	Hep3B_WAY	RGB(0,139,69)			MMP9	RGB(142,56,142)	UNKNOWN	SYBR	None
81	G9	Hep3B_SOR,WAY	RGB(255,127,0)			MMP9	RGB(142,56,142)	UNKNOWN	SYBR	None
82	G10	Primer only	RGB(139,137,112)			MMP9	RGB(142,56,142)	UNKNOWN	SYBR	None
83	G11
84	G12
85	H1	Hep3B_Control	RGB(176,23,31)			Twist	RGB(238,220,130)	UNKNOWN	SYBR	None
86	H2	Hep3B_SOR	RGB(0,0,255)			Twist	RGB(238,220,130)	UNKNOWN	SYBR	None
87	H3	Hep3B_WAY	RGB(0,139,69)			Twist	RGB(238,220,130)	UNKNOWN	SYBR	None
88	H4	Hep3B_SOR,WAY	RGB(255,127,0)			Twist	RGB(238,220,130)	UNKNOWN	SYBR	None
89	H5	Primer only	RGB(139,137,112)			Twist	RGB(238,220,130)	UNKNOWN	SYBR	None
90	H6	Hep3B_Control	RGB(176,23,31)			MMP9	RGB(142,56,142)	UNKNOWN	SYBR	None
91	H7	Hep3B_SOR	RGB(0,0,255)			MMP9	RGB(142,56,142)	UNKNOWN	SYBR	None
92	H8	Hep3B_WAY	RGB(0,139,69)			MMP9	RGB(142,56,142)	UNKNOWN	SYBR	None
93	H9	Hep3B_SOR,WAY	RGB(255,127,0)			MMP9	RGB(142,56,142)	UNKNOWN	SYBR	None
94	H10	Primer only	RGB(139,137,112)			MMP9	RGB(142,56,142)	UNKNOWN	SYBR	None
95	H11
96	H12

## Sheet: Amplification Data
Block Type	96-Well 0.1-mL Block
Calibration Background is expired	No
Calibration Background performed on	01-14-2022
Calibration Pure Dye ABY is expired	No
Calibration Pure Dye ABY performed on	01-14-2022
Calibration Pure Dye FAM is expired	No
Calibration Pure Dye FAM performed on	01-14-2022
Calibration Pure Dye JUN is expired	No
Calibration Pure Dye JUN performed on	01-14-2022
Calibration Pure Dye NED is expired	No
Calibration Pure Dye NED performed on	01-14-2022
Calibration Pure Dye ROX is expired	No
Calibration Pure Dye ROX performed on	01-14-2022
Calibration Pure Dye SYBR is expired	No
Calibration Pure Dye SYBR performed on	01-14-2022
Calibration Pure Dye TAMRA is expired	No
Calibration Pure Dye TAMRA performed on	01-14-2022
Calibration Pure Dye VIC is expired	No
Calibration Pure Dye VIC performed on	01-14-2022
Calibration ROI is expired	No
Calibration ROI performed on	01-14-2022
Calibration Uniformity is expired	No
Calibration Uniformity performed on	01-14-2022
Chemistry	SYBR_GREEN
Date Created	2023-02-23 22:39:19 PM KST
Experiment Barcode
Experiment Comment
Experiment File Name	D:\Users\GI-SSH\2023\2023-02-23_200142.eds
Experiment Name	2023-02-23_200142
Experiment Run End Time	2023-02-23 22:35:56 PM KST
Experiment Type	Standard Curve
Instrument Name	272313269
Instrument Serial Number	272313269
Instrument Type	QuantStudio™ 3 System
Passive Reference	ROX
Post-read Stage/Step
Pre-read Stage/Step
Quantification Cycle Method	Ct
Signal Smoothing On	true
Stage where Melt Analysis is performed	Stage3
Stage/ Cycle where Ct Analysis is performed	Stage2, Step2
User Name
Well	Well Position	Cycle	Target Name	Rn	Delta Rn
1	A1	1	AXIN2	0.301994	-0.0533015
1	A1	2	AXIN2	0.32113	-0.0388853
1	A1	3	AXIN2	0.35072	-0.0140147
1	A1	4	AXIN2	0.363662	-0.00579304
1	A1	5	AXIN2	0.372443	-0.00173152
1	A1	6	AXIN2	0.381011	0.00211658
1	A1	7	AXIN2	0.388064	0.00444974
1	A1	8	AXIN2	0.394204	0.00587002
1	A1	9	AXIN2	0.395191	0.00213694
1	A1	10	AXIN2	0.401041	0.0032668
1	A1	11	AXIN2	0.407558	0.00506421
1	A1	12	AXIN2	0.412259	0.00504528
1	A1	13	AXIN2	0.415067	0.00313285
1	A1	14	AXIN2	0.421989	0.00533509
1	A1	15	AXIN2	0.426702	0.00532781
1	A1	16	AXIN2	0.427292	0.00119867
1	A1	17	AXIN2	0.427482	-0.00333159
1	A1	18	AXIN2	0.432702	-0.00283196
1	A1	19	AXIN2	0.433683	-0.0065701
1	A1	20	AXIN2	0.439485	-0.0054884
1	A1	21	AXIN2	0.444731	-0.0049624
1	A1	22	AXIN2	0.451624	-0.00278889
1	A1	23	AXIN2	0.460601	0.00146768
1	A1	24	AXIN2	0.466954	0.00310099
1	A1	25	AXIN2	0.482371	0.0137975
1	A1	26	AXIN2	0.514209	0.0409159
1	A1	27	AXIN2	0.566202	0.088189
1	A1	28	AXIN2	0.661377	0.178645
1	A1	29	AXIN2	0.825437	0.337985
1	A1	30	AXIN2	1.10001	0.607838
1	A1	31	AXIN2	1.51323	1.01633
1	A1	32	AXIN2	2.05765	1.55604
1	A1	33	AXIN2	2.66352	2.15719
1	A1	34	AXIN2	3.24516	2.73411
1	A1	35	AXIN2	3.77688	3.26111
1	A1	36	AXIN2	4.24541	3.72492
1	A1	37	AXIN2	4.65252	4.1273
1	A1	38	AXIN2	5.0029	4.47296
1	A1	39	AXIN2	5.29267	4.75802
1	A1	40	AXIN2	5.50938	4.97001
2	A2	1	AXIN2	0.221332	-0.0370156
2	A2	2	AXIN2	0.23619	-0.0261528
2	A2	3	AXIN2	0.254322	-0.012017
2	A2	4	AXIN2	0.267621	-0.00271289
2	A2	5	AXIN2	0.276143	0.00181407
2	A2	6	AXIN2	0.282497	0.0041731
2	A2	7	AXIN2	0.286618	0.00429835
2	A2	8	AXIN2	0.288357	0.00204255
2	A2	9	AXIN2	0.289534	-0.00077616
2	A2	10	AXIN2	0.295538	0.00123215
2	A2	11	AXIN2	0.302061	0.00376055
2	A2	12	AXIN2	0.306982	0.00468555
2	A2	13	AXIN2	0.307642	0.0013512
2	A2	14	AXIN2	0.31088	0.000593734
2	A2	15	AXIN2	0.314371	8.94138e-05
2	A2	16	AXIN2	0.319762	0.00148523
2	A2	17	AXIN2	0.322507	0.000234241
2	A2	18	AXIN2	0.324459	-0.00180901
2	A2	19	AXIN2	0.325671	-0.00459211
2	A2	20	AXIN2	0.329337	-0.00492137
2	A2	21	AXIN2	0.336167	-0.00208628
2	A2	22	AXIN2	0.344283	0.0020343
2	A2	23	AXIN2	0.347364	0.00112035
2	A2	24	AXIN2	0.354189	0.0039501
2	A2	25	AXIN2	0.368546	0.0143113
2	A2	26	AXIN2	0.391297	0.0330675
2	A2	27	AXIN2	0.432205	0.0699798
2	A2	28	AXIN2	0.507426	0.141205
2	A2	29	AXIN2	0.640244	0.270029
2	A2	30	AXIN2	0.862385	0.488174
2	A2	31	AXIN2	1.21647	0.838268
2	A2	32	AXIN2	1.71576	1.33356
2	A2	33	AXIN2	2.29873	1.91253
2	A2	34	AXIN2	2.87603	2.48584
2	A2	35	AXIN2	3.41141	3.01722
2	A2	36	AXIN2	3.8905	3.49231
2	A2	37	AXIN2	4.31468	3.9125
2	A2	38	AXIN2	4.68267	4.2765
2	A2	39	AXIN2	4.99123	4.58106
2	A2	40	AXIN2	5.21497	4.8008
3	A3	1	AXIN2	0.258615	-0.0524692
3	A3	2	AXIN2	0.277196	-0.0382545
3	A3	3	AXIN2	0.306086	-0.0137299
3	A3	4	AXIN2	0.318276	-0.00590671
3	A3	5	AXIN2	0.327032	-0.00151708
3	A3	6	AXIN2	0.337125	0.00421014
3	A3	7	AXIN2	0.341462	0.00417988
3	A3	8	AXIN2	0.347133	0.00548498
3	A3	9	AXIN2	0.349653	0.00363824
3	A3	10	AXIN2	0.350071	-0.000309181
3	A3	11	AXIN2	0.355774	0.00102685
3	A3	12	AXIN2	0.364765	0.0056515
3	A3	13	AXIN2	0.367544	0.00406419
3	A3	14	AXIN2	0.370186	0.00234009
3	A3	15	AXIN2	0.373525	0.00131231
3	A3	16	AXIN2	0.380003	0.00342445
3	A3	17	AXIN2	0.383934	0.00298885
3	A3	18	AXIN2	0.384571	-0.000740324
3	A3	19	AXIN2	0.385501	-0.00417601
3	A3	20	AXIN2	0.391452	-0.00259211
3	A3	21	AXIN2	0.393406	-0.00500453
3	A3	22	AXIN2	0.398866	-0.00391083
3	A3	23	AXIN2	0.406708	-0.000434783
3	A3	24	AXIN2	0.418892	0.00738286
3	A3	25	AXIN2	0.433656	0.0177804
3	A3	26	AXIN2	0.456587	0.0363454
3	A3	27	AXIN2	0.505631	0.081023
3	A3	28	AXIN2	0.589758	0.160783
3	A3	29	AXIN2	0.742472	0.309131
3	A3	30	AXIN2	0.998266	0.560559
3	A3	31	AXIN2	1.39269	0.950617
3	A3	32	AXIN2	1.92414	1.47771
3	A3	33	AXIN2	2.52529	2.07448
3	A3	34	AXIN2	3.10042	2.64525
3	A3	35	AXIN2	3.63562	3.17608
3	A3	36	AXIN2	4.10726	3.64336
3	A3	37	AXIN2	4.52214	4.05387
3	A3	38	AXIN2	4.88461	4.41197
3	A3	39	AXIN2	5.18376	4.70676
3	A3	40	AXIN2	5.40002	4.91865
4	A4	1	AXIN2	0.1205	-0.0187327
4	A4	2	AXIN2	0.130643	-0.0117345
4	A4	3	AXIN2	0.139857	-0.00566587
4	A4	4	AXIN2	0.145331	-0.0033365
4	A4	5	AXIN2	0.152278	0.000465706
4	A4	6	AXIN2	0.157049	0.00209243
4	A4	7	AXIN2	0.16015	0.00204837
4	A4	8	AXIN2	0.161506	0.000259393
4	A4	9	AXIN2	0.165304	0.000912891
4	A4	10	AXIN2	0.169208	0.00167222
4	A4	11	AXIN2	0.173977	0.00329665
4	A4	12	AXIN2	0.177731	0.00390578
4	A4	13	AXIN2	0.178685	0.00171483
4	A4	14	AXIN2	0.183325	0.00320939
4	A4	15	AXIN2	0.183494	0.00023346
4	A4	16	AXIN2	0.184797	-0.00160773
4	A4	17	AXIN2	0.186991	-0.00255854
4	A4	18	AXIN2	0.19036	-0.00233481
4	A4	19	AXIN2	0.194061	-0.00177785
4	A4	20	AXIN2	0.197159	-0.00182469
4	A4	21	AXIN2	0.197473	-0.0046564
4	A4	22	AXIN2	0.202292	-0.00298175
4	A4	23	AXIN2	0.20966	0.00124127
4	A4	24	AXIN2	0.217255	0.00569175
4	A4	25	AXIN2	0.222045	0.00733658
4	A4	26	AXIN2	0.239433	0.0215796
4	A4	27	AXIN2	0.258891	0.0378931
4	A4	28	AXIN2	0.305104	0.0809619
4	A4	29	AXIN2	0.38646	0.159173
4	A4	30	AXIN2	0.52816	0.297728
4	A4	31	AXIN2	0.772384	0.538806
4	A4	32	AXIN2	1.163	0.926283
4	A4	33	AXIN2	1.70391	1.46404
4	A4	34	AXIN2	2.33086	2.08785
4	A4	35	AXIN2	2.94603	2.69987
4	A4	36	AXIN2	3.50496	3.25565
4	A4	37	AXIN2	4.00032	3.74788
4	A4	38	AXIN2	4.43658	4.18099
4	A4	39	AXIN2	4.81051	4.55177
4	A4	40	AXIN2	5.08379	4.82191
5	A5	1	AXIN2	0.120936	0.00216223
5	A5	2	AXIN2	0.121758	0.00236755
5	A5	3	AXIN2	0.12151	0.00150197
5	A5	4	AXIN2	0.121997	0.00137125
5	A5	5	AXIN2	0.123811	0.00256816
5	A5	6	AXIN2	0.123605	0.0017453
5	A5	7	AXIN2	0.123463	0.000986105
5	A5	8	AXIN2	0.124579	0.00148407
5	A5	9	AXIN2	0.125561	0.00184892
5	A5	10	AXIN2	0.126343	0.00201422
5	A5	11	AXIN2	0.125942	0.000995874
5	A5	12	AXIN2	0.125274	-0.000290066
5	A5	13	AXIN2	0.125914	-0.000267356
5	A5	14	AXIN2	0.129044	0.00224559
5	A5	15	AXIN2	0.128312	0.000896306
5	A5	16	AXIN2	0.12758	-0.000452576
5	A5	17	AXIN2	0.128	-0.000649837
5	A5	18	AXIN2	0.128867	-0.000400347
5	A5	19	AXIN2	0.127378	-0.00250643
5	A5	20	AXIN2	0.126544	-0.00395834
5	A5	21	AXIN2	0.127847	-0.00327196
5	A5	22	AXIN2	0.131928	0.000191633
5	A5	23	AXIN2	0.130312	-0.00204186
5	A5	24	AXIN2	0.12866	-0.00431103
5	A5	25	AXIN2	0.12761	-0.00597798
5	A5	26	AXIN2	0.127053	-0.00715295
5	A5	27	AXIN2	0.128641	-0.00618228
5	A5	28	AXIN2	0.134115	-0.00132468
5	A5	29	AXIN2	0.136061	3.22586e-06
5	A5	30	AXIN2	0.136257	-0.000418149
5	A5	31	AXIN2	0.13692	-0.000372223
5	A5	32	AXIN2	0.137686	-0.000222853
5	A5	33	AXIN2	0.138299	-0.000227428
5	A5	34	AXIN2	0.142628	0.00348457
5	A5	35	AXIN2	0.143967	0.00420598
5	A5	36	AXIN2	0.144434	0.00405527
5	A5	37	AXIN2	0.144459	0.00346353
5	A5	38	AXIN2	0.145598	0.00398463
5	A5	39	AXIN2	0.145212	0.00298175
5	A5	40	AXIN2	0.144257	0.00140983
6	A6	1	Cyclin D1	6.51962	-0.116847
6	A6	2	Cyclin D1	6.56709	-0.0779608
6	A6	3	Cyclin D1	6.62032	-0.0333005
6	A6	4	Cyclin D1	6.64923	-0.0129678
6	A6	5	Cyclin D1	6.67213	0.00135046
6	A6	6	Cyclin D1	6.68552	0.006163
6	A6	7	Cyclin D1	6.69419	0.00626057
6	A6	8	Cyclin D1	6.7035	0.00699472
6	A6	9	Cyclin D1	6.714	0.00892239
6	A6	10	Cyclin D1	6.72566	0.0119992
6	A6	11	Cyclin D1	6.73675	0.0145134
6	A6	12	Cyclin D1	6.74245	0.0116351
6	A6	13	Cyclin D1	6.74519	0.0058022
6	A6	14	Cyclin D1	6.75273	0.00476776
6	A6	15	Cyclin D1	6.75698	0.000438851
6	A6	16	Cyclin D1	6.76358	-0.00153782
6	A6	17	Cyclin D1	6.77211	-0.00158378
6	A6	18	Cyclin D1	6.78028	-0.00199547
6	A6	19	Cyclin D1	6.78393	-0.00691613
6	A6	20	Cyclin D1	6.78916	-0.0102628
6	A6	21	Cyclin D1	6.79772	-0.0102834
6	A6	22	Cyclin D1	6.81212	-0.00446144
6	A6	23	Cyclin D1	6.83294	0.00779023
6	A6	24	Cyclin D1	6.87779	0.0440545
6	A6	25	Cyclin D1	6.95321	0.110901
6	A6	26	Cyclin D1	7.049	0.198113
6	A6	27	Cyclin D1	7.21725	0.357788
6	A6	28	Cyclin D1	7.45727	0.589236
6	A6	29	Cyclin D1	7.7407	0.864088
6	A6	30	Cyclin D1	8.04676	1.16157
6	A6	31	Cyclin D1	8.34529	1.45153
6	A6	32	Cyclin D1	8.62838	1.72604
6	A6	33	Cyclin D1	8.88451	1.97359
6	A6	34	Cyclin D1	9.11377	2.19427
6	A6	35	Cyclin D1	9.31334	2.38527
6	A6	36	Cyclin D1	9.49002	2.55337
6	A6	37	Cyclin D1	9.64268	2.69745
6	A6	38	Cyclin D1	9.77063	2.81682
6	A6	39	Cyclin D1	9.86994	2.90757
6	A6	40	Cyclin D1	9.95454	2.98359
7	A7	1	Cyclin D1	0.35865	-0.0427948
7	A7	2	Cyclin D1	0.374644	-0.0328542
7	A7	3	Cyclin D1	0.403263	-0.0102882
7	A7	4	Cyclin D1	0.41251	-0.00709381
7	A7	5	Cyclin D1	0.423495	-0.00216261
7	A7	6	Cyclin D1	0.436818	0.00510709
7	A7	7	Cyclin D1	0.443479	0.00571487
7	A7	8	Cyclin D1	0.449737	0.0059202
7	A7	9	Cyclin D1	0.455325	0.0054554
7	A7	10	Cyclin D1	0.459366	0.00344251
7	A7	11	Cyclin D1	0.465322	0.00334526
7	A7	12	Cyclin D1	0.470945	0.00291568
7	A7	13	Cyclin D1	0.475684	0.00160142
7	A7	14	Cyclin D1	0.478521	-0.00161531
7	A7	15	Cyclin D1	0.484533	-0.00165561
7	A7	16	Cyclin D1	0.48745	-0.00479234
7	A7	17	Cyclin D1	0.493757	-0.00453861
7	A7	18	Cyclin D1	0.502423	-0.00192576
7	A7	19	Cyclin D1	0.509936	-0.000465456
7	A7	20	Cyclin D1	0.51749	0.00103532
7	A7	21	Cyclin D1	0.533218	0.0107096
7	A7	22	Cyclin D1	0.553172	0.024611
7	A7	23	Cyclin D1	0.589107	0.0544924
7	A7	24	Cyclin D1	0.650344	0.109677
7	A7	25	Cyclin D1	0.74469	0.19797
7	A7	26	Cyclin D1	0.918032	0.365258
7	A7	27	Cyclin D1	1.19572	0.636891
7	A7	28	Cyclin D1	1.61786	1.05298
7	A7	29	Cyclin D1	2.17519	1.60426
7	A7	30	Cyclin D1	2.80049	2.2235
7	A7	31	Cyclin D1	3.41211	2.82907
7	A7	32	Cyclin D1	3.98229	3.39319
7	A7	33	Cyclin D1	4.50955	3.91441
7	A7	34	Cyclin D1	4.97334	4.37214
7	A7	35	Cyclin D1	5.38901	4.78176
7	A7	36	Cyclin D1	5.743	5.1297
7	A7	37	Cyclin D1	6.05095	5.43159
7	A7	38	Cyclin D1	6.31572	5.69031
7	A7	39	Cyclin D1	6.56049	5.92903
7	A7	40	Cyclin D1	6.74679	6.10927
8	A8	1	Cyclin D1	0.290109	-0.0517723
8	A8	2	Cyclin D1	0.312763	-0.0352971
8	A8	3	Cyclin D1	0.340818	-0.01342
8	A8	4	Cyclin D1	0.355457	-0.00495969
8	A8	5	Cyclin D1	0.365928	-0.000667133
8	A8	6	Cyclin D1	0.37433	0.00155583
8	A8	7	Cyclin D1	0.383862	0.00490999
8	A8	8	Cyclin D1	0.391637	0.00650606
8	A8	9	Cyclin D1	0.401582	0.0102735
8	A8	10	Cyclin D1	0.40565	0.00816254
8	A8	11	Cyclin D1	0.407831	0.00416501
8	A8	12	Cyclin D1	0.409775	-6.87581e-05
8	A8	13	Cyclin D1	0.414689	-0.00133359
8	A8	14	Cyclin D1	0.421791	-0.000409717
8	A8	15	Cyclin D1	0.425349	-0.00303047
8	A8	16	Cyclin D1	0.427761	-0.00679661
8	A8	17	Cyclin D1	0.435556	-0.00518034
8	A8	18	Cyclin D1	0.442935	-0.00397957
8	A8	19	Cyclin D1	0.452975	-0.000118256
8	A8	20	Cyclin D1	0.463663	0.00439123
8	A8	21	Cyclin D1	0.474451	0.00900144
8	A8	22	Cyclin D1	0.50027	0.0286417
8	A8	23	Cyclin D1	0.54804	0.0702336
8	A8	24	Cyclin D1	0.617174	0.133189
8	A8	25	Cyclin D1	0.735081	0.244917
8	A8	26	Cyclin D1	0.944525	0.448183
8	A8	27	Cyclin D1	1.27236	0.769837
8	A8	28	Cyclin D1	1.74896	1.24026
8	A8	29	Cyclin D1	2.34197	1.82709
8	A8	30	Cyclin D1	2.97234	2.45129
8	A8	31	Cyclin D1	3.57652	3.04928
8	A8	32	Cyclin D1	4.1416	3.60818
8	A8	33	Cyclin D1	4.65029	4.1107
8	A8	34	Cyclin D1	5.09652	4.55075
8	A8	35	Cyclin D1	5.49749	4.94554
8	A8	36	Cyclin D1	5.8436	5.28547
8	A8	37	Cyclin D1	6.14188	5.57757
8	A8	38	Cyclin D1	6.3969	5.82641
8	A8	39	Cyclin D1	6.6237	6.04704
8	A8	40	Cyclin D1	6.79346	6.21062
9	A9	1	Cyclin D1	0.234958	-0.0223475
9	A9	2	Cyclin D1	0.244056	-0.0172104
9	A9	3	Cyclin D1	0.258811	-0.0064168
9	A9	4	Cyclin D1	0.267018	-0.00217128
9	A9	5	Cyclin D1	0.275963	0.00281302
9	A9	6	Cyclin D1	0.283585	0.0064734
9	A9	7	Cyclin D1	0.285566	0.00449346
9	A9	8	Cyclin D1	0.286856	0.00182264
9	A9	9	Cyclin D1	0.286527	-0.00246821
9	A9	10	Cyclin D1	0.289654	-0.00330249
9	A9	11	Cyclin D1	0.294128	-0.00278899
9	A9	12	Cyclin D1	0.300275	-0.000603287
9	A9	13	Cyclin D1	0.306239	0.00139985
9	A9	14	Cyclin D1	0.311611	0.00281034
9	A9	15	Cyclin D1	0.311577	-0.00118439
9	A9	16	Cyclin D1	0.314586	-0.00213732
9	A9	17	Cyclin D1	0.322592	0.00190844
9	A9	18	Cyclin D1	0.326075	0.00142988
9	A9	19	Cyclin D1	0.329328	0.00072163
9	A9	20	Cyclin D1	0.330934	-0.00163305
9	A9	21	Cyclin D1	0.333517	-0.00301119
9	A9	22	Cyclin D1	0.342334	0.00184435
9	A9	23	Cyclin D1	0.35455	0.010099
9	A9	24	Cyclin D1	0.372243	0.0238313
9	A9	25	Cyclin D1	0.400078	0.0477048
9	A9	26	Cyclin D1	0.451047	0.0947124
9	A9	27	Cyclin D1	0.53439	0.174094
9	A9	28	Cyclin D1	0.666098	0.301841
9	A9	29	Cyclin D1	0.883589	0.515371
9	A9	30	Cyclin D1	1.22977	0.857592
9	A9	31	Cyclin D1	1.73211	1.35597
9	A9	32	Cyclin D1	2.36126	1.98116
9	A9	33	Cyclin D1	3.04103	2.65697
9	A9	34	Cyclin D1	3.68432	3.2963
9	A9	35	Cyclin D1	4.27489	3.88291
9	A9	36	Cyclin D1	4.80703	4.41108
9	A9	37	Cyclin D1	5.27839	4.87848
9	A9	38	Cyclin D1	5.68737	5.28351
9	A9	39	Cyclin D1	6.04056	5.63273
9	A9	40	Cyclin D1	6.31058	5.89879
10	A10	1	Cyclin D1	0.165824	0.0027462
10	A10	2	Cyclin D1	0.163164	-0.000653494
10	A10	3	Cyclin D1	0.163659	-0.000897181
10	A10	4	Cyclin D1	0.168468	0.00317229
10	A10	5	Cyclin D1	0.167845	0.00180954
10	A10	6	Cyclin D1	0.167762	0.000987672
10	A10	7	Cyclin D1	0.169421	0.0019068
10	A10	8	Cyclin D1	0.169933	0.00168002
10	A10	9	Cyclin D1	0.170379	0.00138621
10	A10	10	Cyclin D1	0.172533	0.00280096
10	A10	11	Cyclin D1	0.173459	0.00298784
10	A10	12	Cyclin D1	0.169187	-0.0020232
10	A10	13	Cyclin D1	0.168673	-0.00327704
10	A10	14	Cyclin D1	0.172327	-0.000362215
10	A10	15	Cyclin D1	0.173163	-0.000265068
10	A10	16	Cyclin D1	0.174885	0.000717283
10	A10	17	Cyclin D1	0.175166	0.000259154
10	A10	18	Cyclin D1	0.176121	0.000474735
10	A10	19	Cyclin D1	0.175448	-0.000937128
10	A10	20	Cyclin D1	0.173442	-0.00368335
10	A10	21	Cyclin D1	0.173539	-0.00432485
10	A10	22	Cyclin D1	0.177652	-0.000951562
10	A10	23	Cyclin D1	0.178075	-0.00126819
10	A10	24	Cyclin D1	0.177541	-0.00254134
10	A10	25	Cyclin D1	0.176634	-0.00418752
10	A10	26	Cyclin D1	0.175231	-0.00632999
10	A10	27	Cyclin D1	0.176069	-0.00623128
10	A10	28	Cyclin D1	0.182929	-0.000110113
10	A10	29	Cyclin D1	0.184437	0.000658525
10	A10	30	Cyclin D1	0.184927	0.000409012
10	A10	31	Cyclin D1	0.185091	-0.000166583
10	A10	32	Cyclin D1	0.18826	0.00226318
10	A10	33	Cyclin D1	0.190911	0.0041746
10	A10	34	Cyclin D1	0.191745	0.00426983
10	A10	35	Cyclin D1	0.190445	0.00223009
10	A10	36	Cyclin D1	0.189795	0.00084135
10	A10	37	Cyclin D1	0.191975	0.00228197
10	A10	38	Cyclin D1	0.191971	0.00153887
10	A10	39	Cyclin D1	0.191879	0.000706678
10	A10	40	Cyclin D1	0.192135	0.000223545
11	A11	1	Actin	0.433196	-0.0310949
11	A11	2	Actin	0.453739	-0.0213708
11	A11	3	Actin	0.482487	-0.00344209
11	A11	4	Actin	0.498333	0.0015842
11	A11	5	Actin	0.508532	0.000964523
11	A11	6	Actin	0.521015	0.00262819
11	A11	7	Actin	0.529882	0.000676648
11	A11	8	Actin	0.539661	-0.00036437
11	A11	9	Actin	0.548797	-0.00204709
11	A11	10	Actin	0.571459	0.00979591
11	A11	11	Actin	0.599395	0.0269129
11	A11	12	Actin	0.642075	0.0587732
11	A11	13	Actin	0.712713	0.118593
11	A11	14	Actin	0.843767	0.238827
11	A11	15	Actin	1.07953	0.46377
11	A11	16	Actin	1.4468	0.820222
11	A11	17	Actin	1.92721	1.28981
11	A11	18	Actin	2.46039	1.81218
11	A11	19	Actin	2.99604	2.33701
11	A11	20	Actin	3.53783	2.86797
11	A11	21	Actin	4.09535	3.41468
11	A11	22	Actin	4.63734	3.94585
11	A11	23	Actin	5.14688	4.44456
11	A11	24	Actin	5.6012	4.88807
11	A11	25	Actin	6.00296	5.27901
11	A11	26	Actin	6.3636	5.62883
11	A11	27	Actin	6.68248	5.93689
11	A11	28	Actin	6.96413	6.20772
11	A11	29	Actin	7.22211	6.45488
11	A11	30	Actin	7.45229	6.67424
11	A11	31	Actin	7.66373	6.87487
11	A11	32	Actin	7.86418	7.0645
11	A11	33	Actin	8.04724	7.23673
11	A11	34	Actin	8.21427	7.39295
11	A11	35	Actin	8.36049	7.52835
11	A11	36	Actin	8.48064	7.63768
11	A11	37	Actin	8.61018	7.7564
11	A11	38	Actin	8.72653	7.86194
11	A11	39	Actin	8.84013	7.96471
11	A11	40	Actin	8.93348	8.04724
12	A12	1	Actin	0.373589	-0.0375657
12	A12	2	Actin	0.397058	-0.0271804
12	A12	3	Actin	0.433902	-0.00342025
12	A12	4	Actin	0.452173	0.00176734
12	A12	5	Actin	0.463883	0.000393182
12	A12	6	Actin	0.477916	0.00134247
12	A12	7	Actin	0.49226	0.00260215
12	A12	8	Actin	0.503622	0.000880378
12	A12	9	Actin	0.51226	-0.00356527
12	A12	10	Actin	0.529225	0.000315138
12	A12	11	Actin	0.557435	0.0154415
12	A12	12	Actin	0.597628	0.0425506
12	A12	13	Actin	0.66446	0.096299
12	A12	14	Actin	0.783602	0.202357
12	A12	15	Actin	1.0005	0.406173
12	A12	16	Actin	1.35049	0.743075
12	A12	17	Actin	1.83623	1.21573
12	A12	18	Actin	2.38942	1.75584
12	A12	19	Actin	2.94493	2.29826
12	A12	20	Actin	3.50055	2.8408
12	A12	21	Actin	4.07463	3.4018
12	A12	22	Actin	4.63252	3.9466
12	A12	23	Actin	5.16558	4.46658
12	A12	24	Actin	5.63988	4.92779
12	A12	25	Actin	6.06159	5.33642
12	A12	26	Actin	6.43675	5.69849
12	A12	27	Actin	6.77379	6.02246
12	A12	28	Actin	7.07479	6.31037
12	A12	29	Actin	7.35106	6.57356
12	A12	30	Actin	7.57818	6.78759
12	A12	31	Actin	7.7971	6.99343
12	A12	32	Actin	7.99732	7.18057
12	A12	33	Actin	8.18627	7.35644
12	A12	34	Actin	8.35123	7.5083
12	A12	35	Actin	8.49127	7.63527
12	A12	36	Actin	8.622	7.75291
12	A12	37	Actin	8.77367	7.8915
12	A12	38	Actin	8.89853	8.00327
12	A12	39	Actin	9.01059	8.10225
12	A12	40	Actin	9.09397	8.17255
13	B1	1	AXIN2	0.269924	-0.0497402
13	B1	2	AXIN2	0.288929	-0.0355449
13	B1	3	AXIN2	0.314788	-0.0144944
13	B1	4	AXIN2	0.327282	-0.00680936
13	B1	5	AXIN2	0.33891	8.83914e-06
13	B1	6	AXIN2	0.345179	0.0014687
13	B1	7	AXIN2	0.351356	0.00283708
13	B1	8	AXIN2	0.357656	0.00432799
13	B1	9	AXIN2	0.363859	0.00572217
13	B1	10	AXIN2	0.367699	0.00475336
13	B1	11	AXIN2	0.375378	0.00762335
13	B1	12	AXIN2	0.37565	0.00308618
13	B1	13	AXIN2	0.37911	0.00173643
13	B1	14	AXIN2	0.386357	0.00417471
13	B1	15	AXIN2	0.38807	0.00107836
13	B1	16	AXIN2	0.39211	0.00030952
13	B1	17	AXIN2	0.395234	-0.00137524
13	B1	18	AXIN2	0.397348	-0.00407098
13	B1	19	AXIN2	0.40249	-0.0037377
13	B1	20	AXIN2	0.4101	-0.000936851
13	B1	21	AXIN2	0.415271	-0.000574457
13	B1	22	AXIN2	0.418934	-0.00172084
13	B1	23	AXIN2	0.422057	-0.0034069
13	B1	24	AXIN2	0.4321	0.0018276
13	B1	25	AXIN2	0.449624	0.0145421
13	B1	26	AXIN2	0.484816	0.044925
13	B1	27	AXIN2	0.539854	0.0951535
13	B1	28	AXIN2	0.637297	0.187788
13	B1	29	AXIN2	0.812149	0.357831
13	B1	30	AXIN2	1.10104	0.641917
13	B1	31	AXIN2	1.53768	1.07374
13	B1	32	AXIN2	2.10901	1.64027
13	B1	33	AXIN2	2.71866	2.2451
13	B1	34	AXIN2	3.30597	2.82761
13	B1	35	AXIN2	3.84118	3.35801
13	B1	36	AXIN2	4.32161	3.83363
13	B1	37	AXIN2	4.74099	4.2482
13	B1	38	AXIN2	5.1074	4.6098
13	B1	39	AXIN2	5.41783	4.91542
13	B1	40	AXIN2	5.65156	5.14434
14	B2	1	AXIN2	0.259353	-0.0456546
14	B2	2	AXIN2	0.279046	-0.0299677
14	B2	3	AXIN2	0.30257	-0.0104499
14	B2	4	AXIN2	0.314737	-0.0022891
14	B2	5	AXIN2	0.321503	0.000469985
14	B2	6	AXIN2	0.324911	-0.000128045
14	B2	7	AXIN2	0.331329	0.00228372
14	B2	8	AXIN2	0.337129	0.004077
14	B2	9	AXIN2	0.340266	0.00320762
14	B2	10	AXIN2	0.342603	0.00153832
14	B2	11	AXIN2	0.347954	0.0028831
14	B2	12	AXIN2	0.353693	0.00461567
14	B2	13	AXIN2	0.354319	0.00123539
14	B2	14	AXIN2	0.357506	0.00041509
14	B2	15	AXIN2	0.363793	0.00269614
14	B2	16	AXIN2	0.364469	-0.000634342
14	B2	17	AXIN2	0.366489	-0.0026208
14	B2	18	AXIN2	0.371483	-0.00163254
14	B2	19	AXIN2	0.375655	-0.00146746
14	B2	20	AXIN2	0.38012	-0.00100864
14	B2	21	AXIN2	0.384777	-0.000358455
14	B2	22	AXIN2	0.387663	-0.00147844
14	B2	23	AXIN2	0.391794	-0.00135427
14	B2	24	AXIN2	0.398631	0.00147625
14	B2	25	AXIN2	0.412354	0.0111932
14	B2	26	AXIN2	0.438993	0.0338259
14	B2	27	AXIN2	0.480712	0.071538
14	B2	28	AXIN2	0.546137	0.132957
14	B2	29	AXIN2	0.670827	0.253641
14	B2	30	AXIN2	0.884159	0.462966
14	B2	31	AXIN2	1.22205	0.796852
14	B2	32	AXIN2	1.70509	1.27588
14	B2	33	AXIN2	2.27234	1.83913
14	B2	34	AXIN2	2.83915	2.40194
14	B2	35	AXIN2	3.36622	2.92499
14	B2	36	AXIN2	3.84716	3.40193
14	B2	37	AXIN2	4.27444	3.8252
14	B2	38	AXIN2	4.6472	4.19396
14	B2	39	AXIN2	4.96931	4.51206
14	B2	40	AXIN2	5.20892	4.74766
15	B3	1	AXIN2	0.201014	-0.0400097
15	B3	2	AXIN2	0.219571	-0.0259131
15	B3	3	AXIN2	0.242442	-0.00750213
15	B3	4	AXIN2	0.252934	-0.00146961
15	B3	5	AXIN2	0.25892	5.63095e-05
15	B3	6	AXIN2	0.263999	0.000674867
15	B3	7	AXIN2	0.270302	0.00251866
15	B3	8	AXIN2	0.274811	0.00256722
15	B3	9	AXIN2	0.278478	0.00177431
15	B3	10	AXIN2	0.282834	0.00167034
15	B3	11	AXIN2	0.289733	0.00410925
15	B3	12	AXIN2	0.291831	0.00174761
15	B3	13	AXIN2	0.295759	0.00121573
15	B3	14	AXIN2	0.301965	0.00296225
15	B3	15	AXIN2	0.30396	0.000496833
15	B3	16	AXIN2	0.305098	-0.00282522
15	B3	17	AXIN2	0.309848	-0.00253461
15	B3	18	AXIN2	0.314304	-0.00253859
15	B3	19	AXIN2	0.320287	-0.00101607
15	B3	20	AXIN2	0.322898	-0.00286428
15	B3	21	AXIN2	0.326294	-0.00392905
15	B3	22	AXIN2	0.335416	0.000733359
15	B3	23	AXIN2	0.339545	0.000402384
15	B3	24	AXIN2	0.347353	0.00375045
15	B3	25	AXIN2	0.359406	0.0113433
15	B3	26	AXIN2	0.38066	0.0281376
15	B3	27	AXIN2	0.42092	0.0639373
15	B3	28	AXIN2	0.499156	0.137714
15	B3	29	AXIN2	0.631853	0.265951
15	B3	30	AXIN2	0.859169	0.488807
15	B3	31	AXIN2	1.21468	0.83986
15	B3	32	AXIN2	1.71081	1.33153
15	B3	33	AXIN2	2.28395	1.90021
15	B3	34	AXIN2	2.85123	2.46302
15	B3	35	AXIN2	3.37574	2.98308
15	B3	36	AXIN2	3.84797	3.45085
15	B3	37	AXIN2	4.27117	3.86959
15	B3	38	AXIN2	4.63832	4.23228
15	B3	39	AXIN2	4.95182	4.54132
15	B3	40	AXIN2	5.18464	4.76968
16	B4	1	AXIN2	0.184015	-0.0155792
16	B4	2	AXIN2	0.190791	-0.0114437
16	B4	3	AXIN2	0.199685	-0.00519077
16	B4	4	AXIN2	0.205998	-0.00151863
16	B4	5	AXIN2	0.20949	-0.000666946
16	B4	6	AXIN2	0.212183	-0.000614585
16	B4	7	AXIN2	0.217034	0.00159594
16	B4	8	AXIN2	0.218341	0.00026224
16	B4	9	AXIN2	0.222462	0.0017431
16	B4	10	AXIN2	0.223782	0.000422259
16	B4	11	AXIN2	0.227241	0.00124038
16	B4	12	AXIN2	0.230357	0.00171591
16	B4	13	AXIN2	0.231057	-0.00022483
16	B4	14	AXIN2	0.235583	0.0016609
16	B4	15	AXIN2	0.240084	0.00352098
16	B4	16	AXIN2	0.243548	0.00434431
16	B4	17	AXIN2	0.24505	0.00320563
16	B4	18	AXIN2	0.244914	0.000428785
16	B4	19	AXIN2	0.244272	-0.00285318
16	B4	20	AXIN2	0.245436	-0.00432988
16	B4	21	AXIN2	0.249702	-0.00270503
16	B4	22	AXIN2	0.254436	-0.000611399
16	B4	23	AXIN2	0.256033	-0.00165536
16	B4	24	AXIN2	0.260559	0.000230185
16	B4	25	AXIN2	0.269401	0.0064314
16	B4	26	AXIN2	0.284333	0.0187234
16	B4	27	AXIN2	0.303542	0.0352916
16	B4	28	AXIN2	0.3415	0.0706087
16	B4	29	AXIN2	0.413671	0.140139
16	B4	30	AXIN2	0.539877	0.263704
16	B4	31	AXIN2	0.758125	0.479312
16	B4	32	AXIN2	1.10556	0.824103
16	B4	33	AXIN2	1.60109	1.317
16	B4	34	AXIN2	2.18238	1.89565
16	B4	35	AXIN2	2.76151	2.47213
16	B4	36	AXIN2	3.29379	3.00177
16	B4	37	AXIN2	3.77022	3.47556
16	B4	38	AXIN2	4.18454	3.88725
16	B4	39	AXIN2	4.53565	4.23571
16	B4	40	AXIN2	4.8028	4.50022
17	B5	1	AXIN2	0.0266993	0.00607411
17	B5	2	AXIN2	0.0264003	0.00511063
17	B5	3	AXIN2	0.0257228	0.00376853
17	B5	4	AXIN2	0.0259292	0.00331037
17	B5	5	AXIN2	0.0276986	0.0044153
17	B5	6	AXIN2	0.0280853	0.00413743
17	B5	7	AXIN2	0.0284659	0.00385355
17	B5	8	AXIN2	0.0283098	0.00303283
17	B5	9	AXIN2	0.025527	-0.000414486
17	B5	10	AXIN2	0.0253052	-0.00130086
17	B5	11	AXIN2	0.0275661	0.000295556
17	B5	12	AXIN2	0.0291779	0.00124285
17	B5	13	AXIN2	0.029884	0.00128433
17	B5	14	AXIN2	0.0287674	-0.000496774
17	B5	15	AXIN2	0.0284205	-0.00150819
17	B5	16	AXIN2	0.0296019	-0.00099137
17	B5	17	AXIN2	0.0301825	-0.0010753
17	B5	18	AXIN2	0.0288507	-0.00307157
17	B5	19	AXIN2	0.0278581	-0.0047288
17	B5	20	AXIN2	0.0282458	-0.00500559
17	B5	21	AXIN2	0.0312134	-0.00270254
17	B5	22	AXIN2	0.03096	-0.00362044
17	B5	23	AXIN2	0.030468	-0.00477703
17	B5	24	AXIN2	0.0313994	-0.00451018
17	B5	25	AXIN2	0.0332514	-0.00332273
17	B5	26	AXIN2	0.0353251	-0.00191349
17	B5	27	AXIN2	0.0366627	-0.00124041
17	B5	28	AXIN2	0.035777	-0.00279069
17	B5	29	AXIN2	0.035082	-0.00415023
17	B5	30	AXIN2	0.0358713	-0.00402543
17	B5	31	AXIN2	0.0381787	-0.00238256
17	B5	32	AXIN2	0.0403914	-0.000834472
17	B5	33	AXIN2	0.0409627	-0.000927726
17	B5	34	AXIN2	0.0438961	0.00134115
17	B5	35	AXIN2	0.045322	0.00210253
17	B5	36	AXIN2	0.0481293	0.00424531
17	B5	37	AXIN2	0.0503872	0.00583865
17	B5	38	AXIN2	0.0538147	0.00860161
17	B5	39	AXIN2	0.0541985	0.00832087
17	B5	40	AXIN2	0.0533805	0.00683834
18	B6	1	Cyclin D1	0.258992	-0.0547504
18	B6	2	Cyclin D1	0.280164	-0.039081
18	B6	3	Cyclin D1	0.311663	-0.0130849
18	B6	4	Cyclin D1	0.326195	-0.00405641
18	B6	5	Cyclin D1	0.336463	0.000708993
18	B6	6	Cyclin D1	0.345558	0.00430078
18	B6	7	Cyclin D1	0.353761	0.00700083
18	B6	8	Cyclin D1	0.356277	0.00401435
18	B6	9	Cyclin D1	0.362273	0.00450771
18	B6	10	Cyclin D1	0.366607	0.00333858
18	B6	11	Cyclin D1	0.370656	0.00188469
18	B6	12	Cyclin D1	0.375066	0.000792149
18	B6	13	Cyclin D1	0.37959	-0.00018732
18	B6	14	Cyclin D1	0.384233	-0.00104698
18	B6	15	Cyclin D1	0.390049	-0.000734135
18	B6	16	Cyclin D1	0.394989	-0.00129739
18	B6	17	Cyclin D1	0.400172	-0.00161721
18	B6	18	Cyclin D1	0.404167	-0.00312484
18	B6	19	Cyclin D1	0.411396	-0.00139894
18	B6	20	Cyclin D1	0.41767	-0.000628208
18	B6	21	Cyclin D1	0.433409	0.00960864
18	B6	22	Cyclin D1	0.454412	0.0251082
18	B6	23	Cyclin D1	0.483924	0.0491177
18	B6	24	Cyclin D1	0.538322	0.0980126
18	B6	25	Cyclin D1	0.63474	0.188928
18	B6	26	Cyclin D1	0.794437	0.343122
18	B6	27	Cyclin D1	1.04812	0.591302
18	B6	28	Cyclin D1	1.43654	0.974221
18	B6	29	Cyclin D1	1.94431	1.47648
18	B6	30	Cyclin D1	2.51118	2.03785
18	B6	31	Cyclin D1	3.07704	2.59821
18	B6	32	Cyclin D1	3.5941	3.10977
18	B6	33	Cyclin D1	4.07702	3.58718
18	B6	34	Cyclin D1	4.51547	4.02013
18	B6	35	Cyclin D1	4.90129	4.40045
18	B6	36	Cyclin D1	5.23138	4.72503
18	B6	37	Cyclin D1	5.52228	5.01043
18	B6	38	Cyclin D1	5.77071	5.25336
18	B6	39	Cyclin D1	5.98809	5.46524
18	B6	40	Cyclin D1	6.14585	5.6175
19	B7	1	Cyclin D1	0.305644	-0.0555547
19	B7	2	Cyclin D1	0.333391	-0.03328
19	B7	3	Cyclin D1	0.359526	-0.0126162
19	B7	4	Cyclin D1	0.37462	-0.0029951
19	B7	5	Cyclin D1	0.384539	0.00145186
19	B7	6	Cyclin D1	0.391273	0.00271464
19	B7	7	Cyclin D1	0.400089	0.00605808
19	B7	8	Cyclin D1	0.404661	0.00515882
19	B7	9	Cyclin D1	0.409792	0.00481738
19	B7	10	Cyclin D1	0.413467	0.00302012
19	B7	11	Cyclin D1	0.416268	0.000349536
19	B7	12	Cyclin D1	0.421066	-0.000324353
19	B7	13	Cyclin D1	0.426305	-0.000557853
19	B7	14	Cyclin D1	0.434225	0.00189047
19	B7	15	Cyclin D1	0.438404	0.000597257
19	B7	16	Cyclin D1	0.439885	-0.00339354
19	B7	17	Cyclin D1	0.445897	-0.00285319
19	B7	18	Cyclin D1	0.449935	-0.00428743
19	B7	19	Cyclin D1	0.458189	-0.0015055
19	B7	20	Cyclin D1	0.467642	0.00247502
19	B7	21	Cyclin D1	0.478312	0.00767368
19	B7	22	Cyclin D1	0.496991	0.0208805
19	B7	23	Cyclin D1	0.529911	0.0483286
19	B7	24	Cyclin D1	0.58231	0.095255
19	B7	25	Cyclin D1	0.669644	0.177117
19	B7	26	Cyclin D1	0.822408	0.324409
19	B7	27	Cyclin D1	1.07735	0.573882
19	B7	28	Cyclin D1	1.46459	0.955643
19	B7	29	Cyclin D1	1.97807	1.46366
19	B7	30	Cyclin D1	2.56476	2.04487
19	B7	31	Cyclin D1	3.15938	2.63402
19	B7	32	Cyclin D1	3.71353	3.1827
19	B7	33	Cyclin D1	4.22561	3.68931
19	B7	34	Cyclin D1	4.69271	4.15093
19	B7	35	Cyclin D1	5.1083	4.56105
19	B7	36	Cyclin D1	5.47933	4.92661
19	B7	37	Cyclin D1	5.78989	5.2317
19	B7	38	Cyclin D1	6.06312	5.49946
19	B7	39	Cyclin D1	6.30892	5.73979
19	B7	40	Cyclin D1	6.49662	5.92201
20	B8	1	Cyclin D1	0.299393	-0.0472047
20	B8	2	Cyclin D1	0.316665	-0.0356313
20	B8	3	Cyclin D1	0.344058	-0.0139362
20	B8	4	Cyclin D1	0.360896	-0.00279706
20	B8	5	Cyclin D1	0.372405	0.00301374
20	B8	6	Cyclin D1	0.377551	0.00246084
20	B8	7	Cyclin D1	0.383761	0.00297207
20	B8	8	Cyclin D1	0.390942	0.00445461
20	B8	9	Cyclin D1	0.396156	0.00397021
20	B8	10	Cyclin D1	0.400797	0.00291303
20	B8	11	Cyclin D1	0.405967	0.00238394
20	B8	12	Cyclin D1	0.409421	0.00013941
20	B8	13	Cyclin D1	0.417782	0.00280183
20	B8	14	Cyclin D1	0.42294	0.00226133
20	B8	15	Cyclin D1	0.426112	-0.000265191
20	B8	16	Cyclin D1	0.430981	-0.00109477
20	B8	17	Cyclin D1	0.437894	0.000119524
20	B8	18	Cyclin D1	0.439581	-0.0038919
20	B8	19	Cyclin D1	0.443666	-0.0055054
20	B8	20	Cyclin D1	0.456604	0.00173427
20	B8	21	Cyclin D1	0.472034	0.0114654
20	B8	22	Cyclin D1	0.495742	0.0294752
20	B8	23	Cyclin D1	0.534882	0.0629162
20	B8	24	Cyclin D1	0.598335	0.120671
20	B8	25	Cyclin D1	0.707322	0.223959
20	B8	26	Cyclin D1	0.892906	0.403844
20	B8	27	Cyclin D1	1.18712	0.692356
20	B8	28	Cyclin D1	1.62188	1.12142
20	B8	29	Cyclin D1	2.17316	1.667
20	B8	30	Cyclin D1	2.77083	2.25897
20	B8	31	Cyclin D1	3.35128	2.83373
20	B8	32	Cyclin D1	3.89578	3.37253
20	B8	33	Cyclin D1	4.38926	3.86031
20	B8	34	Cyclin D1	4.83948	4.30483
20	B8	35	Cyclin D1	5.2361	4.69575
20	B8	36	Cyclin D1	5.57404	5.02799
20	B8	37	Cyclin D1	5.87735	5.3256
20	B8	38	Cyclin D1	6.14216	5.58472
20	B8	39	Cyclin D1	6.36471	5.80157
20	B8	40	Cyclin D1	6.54226	5.97342
21	B9	1	Cyclin D1	0.252384	-0.0172284
21	B9	2	Cyclin D1	0.261727	-0.0115446
21	B9	3	Cyclin D1	0.273343	-0.00358842
21	B9	4	Cyclin D1	0.277322	-0.00326959
21	B9	5	Cyclin D1	0.287098	0.00284671
21	B9	6	Cyclin D1	0.29103	0.00311964
21	B9	7	Cyclin D1	0.293237	0.00166705
21	B9	8	Cyclin D1	0.297007	0.00177648
21	B9	9	Cyclin D1	0.299345	0.000455226
21	B9	10	Cyclin D1	0.302299	-0.000250849
21	B9	11	Cyclin D1	0.303266	-0.00294337
21	B9	12	Cyclin D1	0.30987	1.22033e-06
21	B9	13	Cyclin D1	0.315823	0.00229436
21	B9	14	Cyclin D1	0.318452	0.00126344
21	B9	15	Cyclin D1	0.320329	-0.000518768
21	B9	16	Cyclin D1	0.325017	0.000509711
21	B9	17	Cyclin D1	0.327674	-0.000492987
21	B9	18	Cyclin D1	0.328056	-0.00377079
21	B9	19	Cyclin D1	0.333345	-0.00214144
21	B9	20	Cyclin D1	0.338198	-0.000948692
21	B9	21	Cyclin D1	0.346797	0.00399107
21	B9	22	Cyclin D1	0.353672	0.00720582
21	B9	23	Cyclin D1	0.366054	0.0159282
21	B9	24	Cyclin D1	0.386138	0.0323531
21	B9	25	Cyclin D1	0.416462	0.0590175
21	B9	26	Cyclin D1	0.47014	0.109035
21	B9	27	Cyclin D1	0.55546	0.190695
21	B9	28	Cyclin D1	0.697337	0.328913
21	B9	29	Cyclin D1	0.932682	0.560598
21	B9	30	Cyclin D1	1.29718	0.921434
21	B9	31	Cyclin D1	1.81385	1.43445
21	B9	32	Cyclin D1	2.44248	2.05942
21	B9	33	Cyclin D1	3.08178	2.69506
21	B9	34	Cyclin D1	3.68211	3.29173
21	B9	35	Cyclin D1	4.2361	3.84206
21	B9	36	Cyclin D1	4.74136	4.34366
21	B9	37	Cyclin D1	5.18762	4.78626
21	B9	38	Cyclin D1	5.58165	5.17663
21	B9	39	Cyclin D1	5.92122	5.51254
21	B9	40	Cyclin D1	6.1827	5.77036
22	B10	1	Cyclin D1	0.112462	0.00517496
22	B10	2	Cyclin D1	0.112499	0.00455868
22	B10	3	Cyclin D1	0.111907	0.0033119
22	B10	4	Cyclin D1	0.111862	0.00261288
22	B10	5	Cyclin D1	0.112769	0.00286574
22	B10	6	Cyclin D1	0.109932	-0.000624753
22	B10	7	Cyclin D1	0.109539	-0.00167149
22	B10	8	Cyclin D1	0.111343	-0.000521504
22	B10	9	Cyclin D1	0.112793	0.000274036
22	B10	10	Cyclin D1	0.116882	0.00370932
22	B10	11	Cyclin D1	0.118477	0.0046496
22	B10	12	Cyclin D1	0.116654	0.00217301
22	B10	13	Cyclin D1	0.112473	-0.0026626
22	B10	14	Cyclin D1	0.112044	-0.00374469
22	B10	15	Cyclin D1	0.115559	-0.000883958
22	B10	16	Cyclin D1	0.117976	0.000878666
22	B10	17	Cyclin D1	0.117889	0.000138082
22	B10	18	Cyclin D1	0.117619	-0.000786509
22	B10	19	Cyclin D1	0.116973	-0.00208579
22	B10	20	Cyclin D1	0.117078	-0.00263513
22	B10	21	Cyclin D1	0.119516	-0.000851394
22	B10	22	Cyclin D1	0.119442	-0.00157947
22	B10	23	Cyclin D1	0.11834	-0.00333586
22	B10	24	Cyclin D1	0.118147	-0.00418235
22	B10	25	Cyclin D1	0.12065	-0.00233377
22	B10	26	Cyclin D1	0.123031	-0.000606543
22	B10	27	Cyclin D1	0.123037	-0.00125463
22	B10	28	Cyclin D1	0.123438	-0.00150758
22	B10	29	Cyclin D1	0.122768	-0.00283128
22	B10	30	Cyclin D1	0.123162	-0.00309152
22	B10	31	Cyclin D1	0.127083	0.000174853
22	B10	32	Cyclin D1	0.127786	0.000224798
22	B10	33	Cyclin D1	0.12729	-0.000925471
22	B10	34	Cyclin D1	0.129164	0.000294721
22	B10	35	Cyclin D1	0.132892	0.00336845
22	B10	36	Cyclin D1	0.134035	0.00385736
22	B10	37	Cyclin D1	0.134222	0.00339041
22	B10	38	Cyclin D1	0.134002	0.00251647
22	B10	39	Cyclin D1	0.135816	0.003676
22	B10	40	Cyclin D1	0.135358	0.00256358
23	B11	1	Actin	0.442861	-0.0221572
23	B11	2	Actin	0.464334	-0.0129498
23	B11	3	Actin	0.489683	0.000133596
23	B11	4	Actin	0.502122	0.000307886
23	B11	5	Actin	0.514975	0.000896159
23	B11	6	Actin	0.524986	-0.00135877
23	B11	7	Actin	0.538294	-0.000315891
23	B11	8	Actin	0.549657	-0.00121755
23	B11	9	Actin	0.564695	0.00155457
23	B11	10	Actin	0.578534	0.00312901
23	B11	11	Actin	0.607181	0.019511
23	B11	12	Actin	0.648134	0.0481982
23	B11	13	Actin	0.721585	0.109384
23	B11	14	Actin	0.851963	0.227498
23	B11	15	Actin	1.0778	0.441072
23	B11	16	Actin	1.42671	0.777715
23	B11	17	Actin	1.8949	1.23364
23	B11	18	Actin	2.40924	1.73572
23	B11	19	Actin	2.92746	2.24167
23	B11	20	Actin	3.45692	2.75887
23	B11	21	Actin	4.00077	3.29045
23	B11	22	Actin	4.53056	3.80798
23	B11	23	Actin	5.02617	4.29132
23	B11	24	Actin	5.47214	4.72502
23	B11	25	Actin	5.87694	5.11756
23	B11	26	Actin	6.24693	5.47528
23	B11	27	Actin	6.56825	5.78434
23	B11	28	Actin	6.84828	6.0521
23	B11	29	Actin	7.09951	6.29107
23	B11	30	Actin	7.33527	6.51456
23	B11	31	Actin	7.5551	6.72213
23	B11	32	Actin	7.75071	6.90547
23	B11	33	Actin	7.92413	7.06662
23	B11	34	Actin	8.08437	7.2146
23	B11	35	Actin	8.23297	7.35093
23	B11	36	Actin	8.36	7.4657
23	B11	37	Actin	8.48543	7.57887
23	B11	38	Actin	8.61829	7.69946
23	B11	39	Actin	8.72839	7.79729
23	B11	40	Actin	8.80707	7.86371
24	B12	1	Actin	0.431536	-0.033584
24	B12	2	Actin	0.451135	-0.024237
24	B12	3	Actin	0.481079	-0.00454355
24	B12	4	Actin	0.499617	0.00374347
24	B12	5	Actin	0.505512	-0.000612367
24	B12	6	Actin	0.51815	0.00177469
24	B12	7	Actin	0.529616	0.00298967
24	B12	8	Actin	0.536568	-0.000310034
24	B12	9	Actin	0.544087	-0.00304189
24	B12	10	Actin	0.562311	0.00493143
24	B12	11	Actin	0.587888	0.0202573
24	B12	12	Actin	0.619507	0.0416254
24	B12	13	Actin	0.683128	0.0949948
24	B12	14	Actin	0.796548	0.198164
24	B12	15	Actin	0.98965	0.381015
24	B12	16	Actin	1.31349	0.694603
24	B12	17	Actin	1.76336	1.13423
24	B12	18	Actin	2.28993	1.65054
24	B12	19	Actin	2.83055	2.18091
24	B12	20	Actin	3.36792	2.70803
24	B12	21	Actin	3.93374	3.2636
24	B12	22	Actin	4.49842	3.81803
24	B12	23	Actin	5.01924	4.3286
24	B12	24	Actin	5.49867	4.79778
24	B12	25	Actin	5.92412	5.21298
24	B12	26	Actin	6.30986	5.58846
24	B12	27	Actin	6.64969	5.91804
24	B12	28	Actin	6.958	6.2161
24	B12	29	Actin	7.22297	6.47082
24	B12	30	Actin	7.45985	6.69744
24	B12	31	Actin	7.68634	6.91368
24	B12	32	Actin	7.8852	7.1023
24	B12	33	Actin	8.06363	7.27048
24	B12	34	Actin	8.23719	7.43379
24	B12	35	Actin	8.39399	7.58033
24	B12	36	Actin	8.54105	7.71714
24	B12	37	Actin	8.68129	7.84714
24	B12	38	Actin	8.79979	7.95538
24	B12	39	Actin	8.88592	8.03126
24	B12	40	Actin	8.97176	8.10685
25	C1	1	LEF1	0.244537	-0.0425949
25	C1	2	LEF1	0.263298	-0.028489
25	C1	3	LEF1	0.286393	-0.0100492
25	C1	4	LEF1	0.298311	-0.00278626
25	C1	5	LEF1	0.305748	-4.09252e-06
25	C1	6	LEF1	0.312195	0.00178826
25	C1	7	LEF1	0.319108	0.0040465
25	C1	8	LEF1	0.324588	0.00487108
25	C1	9	LEF1	0.329311	0.00493975
25	C1	10	LEF1	0.333732	0.00470617
25	C1	11	LEF1	0.335308	0.0016273
25	C1	12	LEF1	0.337968	-0.000368202
25	C1	13	LEF1	0.34242	-0.000571089
25	C1	14	LEF1	0.347374	-0.000272285
25	C1	15	LEF1	0.351626	-0.000674282
25	C1	16	LEF1	0.353502	-0.00345319
25	C1	17	LEF1	0.358313	-0.00329738
25	C1	18	LEF1	0.365762	-0.000503048
25	C1	19	LEF1	0.376534	0.00561386
25	C1	20	LEF1	0.39336	0.0177845
25	C1	21	LEF1	0.422238	0.042008
25	C1	22	LEF1	0.477695	0.0928101
25	C1	23	LEF1	0.57746	0.18792
25	C1	24	LEF1	0.760262	0.366067
25	C1	25	LEF1	1.06095	0.6621
25	C1	26	LEF1	1.48659	1.08309
25	C1	27	LEF1	1.97393	1.56577
25	C1	28	LEF1	2.45461	2.04179
25	C1	29	LEF1	2.89504	2.47757
25	C1	30	LEF1	3.3035	2.88138
25	C1	31	LEF1	3.67368	3.24691
25	C1	32	LEF1	3.99463	3.56319
25	C1	33	LEF1	4.28241	3.84632
25	C1	34	LEF1	4.53629	4.09554
25	C1	35	LEF1	4.75402	4.30862
25	C1	36	LEF1	4.94502	4.49496
25	C1	37	LEF1	5.11718	4.66247
25	C1	38	LEF1	5.27004	4.81068
25	C1	39	LEF1	5.40549	4.94147
25	C1	40	LEF1	5.50737	5.0387
26	C2	1	LEF1	0.271612	-0.0309695
26	C2	2	LEF1	0.284998	-0.0219951
26	C2	3	LEF1	0.303009	-0.00839458
26	C2	4	LEF1	0.313533	-0.00228136
26	C2	5	LEF1	0.319376	-0.000848635
26	C2	6	LEF1	0.324784	0.000148147
26	C2	7	LEF1	0.330875	0.00182847
26	C2	8	LEF1	0.336748	0.00329017
26	C2	9	LEF1	0.341159	0.00329081
26	C2	10	LEF1	0.348651	0.00637134
26	C2	11	LEF1	0.349907	0.00321702
26	C2	12	LEF1	0.352494	0.00139337
26	C2	13	LEF1	0.357376	0.00186438
26	C2	14	LEF1	0.360494	0.000571206
26	C2	15	LEF1	0.362748	-0.00158558
26	C2	16	LEF1	0.366807	-0.0019378
26	C2	17	LEF1	0.370762	-0.00239307
26	C2	18	LEF1	0.375081	-0.00248521
26	C2	19	LEF1	0.379928	-0.00204868
26	C2	20	LEF1	0.393326	0.00693831
26	C2	21	LEF1	0.414403	0.0236043
26	C2	22	LEF1	0.456656	0.0614462
26	C2	23	LEF1	0.528682	0.129062
26	C2	24	LEF1	0.661695	0.257664
26	C2	25	LEF1	0.898156	0.489714
26	C2	26	LEF1	1.26092	0.848069
26	C2	27	LEF1	1.71553	1.29827
26	C2	28	LEF1	2.1836	1.76192
26	C2	29	LEF1	2.63019	2.20411
26	C2	30	LEF1	3.03862	2.60813
26	C2	31	LEF1	3.4104	2.97549
26	C2	32	LEF1	3.73758	3.29826
26	C2	33	LEF1	4.026	3.58228
26	C2	34	LEF1	4.28748	3.83934
26	C2	35	LEF1	4.52012	4.06757
26	C2	36	LEF1	4.71795	4.26099
26	C2	37	LEF1	4.89596	4.43459
26	C2	38	LEF1	5.05045	4.58466
26	C2	39	LEF1	5.19237	4.72217
26	C2	40	LEF1	5.29454	4.81993
27	C3	1	LEF1	0.204481	-0.0391248
27	C3	2	LEF1	0.220086	-0.0281033
27	C3	3	LEF1	0.241838	-0.0109342
27	C3	4	LEF1	0.253759	-0.00359656
27	C3	5	LEF1	0.262803	0.000864779
27	C3	6	LEF1	0.270053	0.00353155
27	C3	7	LEF1	0.275177	0.00407233
27	C3	8	LEF1	0.279626	0.00393884
27	C3	9	LEF1	0.284927	0.00465639
27	C3	10	LEF1	0.29026	0.00540624
27	C3	11	LEF1	0.292626	0.00318966
27	C3	12	LEF1	0.293125	-0.000894639
27	C3	13	LEF1	0.298851	0.000247798
27	C3	14	LEF1	0.300613	-0.00257324
27	C3	15	LEF1	0.304757	-0.00301256
27	C3	16	LEF1	0.309784	-0.00256878
27	C3	17	LEF1	0.314608	-0.00232759
27	C3	18	LEF1	0.324003	0.0024842
27	C3	19	LEF1	0.335482	0.00938033
27	C3	20	LEF1	0.353013	0.0223281
27	C3	21	LEF1	0.391398	0.0561304
27	C3	22	LEF1	0.460757	0.120906
27	C3	23	LEF1	0.589446	0.245012
27	C3	24	LEF1	0.813853	0.464836
27	C3	25	LEF1	1.16481	0.811212
27	C3	26	LEF1	1.62071	1.26253
27	C3	27	LEF1	2.09963	1.73686
27	C3	28	LEF1	2.56022	2.19287
27	C3	29	LEF1	2.98078	2.60885
27	C3	30	LEF1	3.35852	2.982
27	C3	31	LEF1	3.69354	3.31244
27	C3	32	LEF1	3.98582	3.60014
27	C3	33	LEF1	4.23967	3.8494
27	C3	34	LEF1	4.46651	4.07167
27	C3	35	LEF1	4.6723	4.27287
27	C3	36	LEF1	4.84399	4.43997
27	C3	37	LEF1	4.9965	4.58791
27	C3	38	LEF1	5.13013	4.71695
27	C3	39	LEF1	5.24114	4.82338
27	C3	40	LEF1	5.3238	4.90145
28	C4	1	LEF1	0.871385	-0.00891677
28	C4	2	LEF1	0.877357	-0.00434402
28	C4	3	LEF1	0.882989	-0.000111498
28	C4	4	LEF1	0.886327	0.00182708
28	C4	5	LEF1	0.887341	0.00144114
28	C4	6	LEF1	0.887686	0.000386978
28	C4	7	LEF1	0.888175	-0.000524079
28	C4	8	LEF1	0.889245	-0.000852857
28	C4	9	LEF1	0.89174	0.000242021
28	C4	10	LEF1	0.892565	-0.000332507
28	C4	11	LEF1	0.893444	-0.000852855
28	C4	12	LEF1	0.895229	-0.000467332
28	C4	13	LEF1	0.897105	8.85035e-06
28	C4	14	LEF1	0.897223	-0.00127277
28	C4	15	LEF1	0.898369	-0.00152543
28	C4	16	LEF1	0.900486	-0.000808208
28	C4	17	LEF1	0.901535	-0.0011594
28	C4	18	LEF1	0.904072	-2.11277e-05
28	C4	19	LEF1	0.905483	-1.03982e-05
28	C4	20	LEF1	0.907642	0.000749621
28	C4	21	LEF1	0.911575	0.00328276
28	C4	22	LEF1	0.920992	0.0113001
28	C4	23	LEF1	0.936418	0.0253268
28	C4	24	LEF1	0.969516	0.0570252
28	C4	25	LEF1	1.03028	0.116393
28	C4	26	LEF1	1.13755	0.222263
28	C4	27	LEF1	1.31614	0.399448
28	C4	28	LEF1	1.56824	0.65015
28	C4	29	LEF1	1.86589	0.946406
28	C4	30	LEF1	2.17	1.24912
28	C4	31	LEF1	2.46825	1.54596
28	C4	32	LEF1	2.74516	1.82148
28	C4	33	LEF1	2.99651	2.07143
28	C4	34	LEF1	3.22291	2.29642
28	C4	35	LEF1	3.42741	2.49952
28	C4	36	LEF1	3.61137	2.68209
28	C4	37	LEF1	3.77312	2.84243
28	C4	38	LEF1	3.91718	2.9851
28	C4	39	LEF1	4.04847	3.11499
28	C4	40	LEF1	4.15126	3.21637
29	C5	1	LEF1	0.0699818	0.0110995
29	C5	2	LEF1	0.0682965	0.00867796
29	C5	3	LEF1	0.0673464	0.00699149
29	C5	4	LEF1	0.0668145	0.00572331
29	C5	5	LEF1	0.0655887	0.00376124
29	C5	6	LEF1	0.0658048	0.00324096
29	C5	7	LEF1	0.067818	0.00451784
29	C5	8	LEF1	0.0667969	0.00276043
29	C5	9	LEF1	0.0666228	0.00185009
29	C5	10	LEF1	0.06791	0.00240093
29	C5	11	LEF1	0.0680226	0.00177719
29	C5	12	LEF1	0.0681054	0.00112369
29	C5	13	LEF1	0.0677549	3.68538e-05
29	C5	14	LEF1	0.0673014	-0.00115288
29	C5	15	LEF1	0.0671133	-0.00207735
29	C5	16	LEF1	0.0677711	-0.00215583
29	C5	17	LEF1	0.067264	-0.00339929
29	C5	18	LEF1	0.0653059	-0.00609364
29	C5	19	LEF1	0.0653504	-0.00678546
29	C5	20	LEF1	0.0677176	-0.00515463
29	C5	21	LEF1	0.0693011	-0.00430746
29	C5	22	LEF1	0.0690082	-0.00533665
29	C5	23	LEF1	0.0690726	-0.00600853
29	C5	24	LEF1	0.0710548	-0.00476269
29	C5	25	LEF1	0.0715831	-0.00497068
29	C5	26	LEF1	0.0719013	-0.00538881
29	C5	27	LEF1	0.0728496	-0.00517676
29	C5	28	LEF1	0.0738966	-0.00486607
29	C5	29	LEF1	0.0747823	-0.00471671
29	C5	30	LEF1	0.0790142	-0.00122108
29	C5	31	LEF1	0.0800338	-0.000937799
29	C5	32	LEF1	0.0818602	0.000152272
29	C5	33	LEF1	0.0857744	0.00333011
29	C5	34	LEF1	0.0879532	0.0047726
29	C5	35	LEF1	0.0895743	0.00565743
29	C5	36	LEF1	0.0893175	0.00466431
29	C5	37	LEF1	0.0902578	0.00486826
29	C5	38	LEF1	0.0931267	0.0070009
29	C5	39	LEF1	0.0967445	0.00988241
29	C5	40	LEF1	0.0994357	0.0118372
30	C6	1	GS	0.395989	-0.0633483
30	C6	2	GS	0.419605	-0.0448018
30	C6	3	GS	0.450482	-0.0189938
30	C6	4	GS	0.466476	-0.0080698
30	C6	5	GS	0.477516	-0.00209892
30	C6	6	GS	0.4864	0.00171562
30	C6	7	GS	0.493033	0.00327988
30	C6	8	GS	0.49997	0.0051477
30	C6	9	GS	0.505436	0.0055449
30	C6	10	GS	0.510984	0.00602367
30	C6	11	GS	0.516502	0.00647156
30	C6	12	GS	0.52072	0.00562037
30	C6	13	GS	0.523677	0.00350872
30	C6	14	GS	0.529163	0.00392543
30	C6	15	GS	0.533899	0.00359245
30	C6	16	GS	0.538364	0.00298766
30	C6	17	GS	0.543012	0.00256652
30	C6	18	GS	0.547192	0.00167771
30	C6	19	GS	0.549039	-0.00154467
30	C6	20	GS	0.551387	-0.00426644
30	C6	21	GS	0.556528	-0.00419441
30	C6	22	GS	0.561946	-0.003846
30	C6	23	GS	0.565874	-0.00498711
30	C6	24	GS	0.571869	-0.00406101
30	C6	25	GS	0.579825	-0.00117404
30	C6	26	GS	0.595787	0.00971879
30	C6	27	GS	0.617979	0.0268416
30	C6	28	GS	0.656578	0.0603708
30	C6	29	GS	0.727977	0.126701
30	C6	30	GS	0.862327	0.255981
30	C6	31	GS	1.10885	0.497439
30	C6	32	GS	1.5249	0.908413
30	C6	33	GS	2.12547	1.50391
30	C6	34	GS	2.81462	2.188
30	C6	35	GS	3.47515	2.84346
30	C6	36	GS	4.06313	3.42637
30	C6	37	GS	4.58727	3.94544
30	C6	38	GS	5.05975	4.41285
30	C6	39	GS	5.47295	4.82098
30	C6	40	GS	5.77341	5.11638
31	C7	1	GS	1.41657	-0.0864907
31	C7	2	GS	1.45376	-0.0549195
31	C7	3	GS	1.49309	-0.0212042
31	C7	4	GS	1.51203	-0.00787601
31	C7	5	GS	1.52212	-0.0033959
31	C7	6	GS	1.53297	0.00183893
31	C7	7	GS	1.54129	0.00454735
31	C7	8	GS	1.54717	0.00481723
31	C7	9	GS	1.55216	0.00418505
31	C7	10	GS	1.5613	0.00771077
31	C7	11	GS	1.56855	0.00935573
31	C7	12	GS	1.57314	0.00832826
31	C7	13	GS	1.57742	0.00699155
31	C7	14	GS	1.5772	0.00115803
31	C7	15	GS	1.58409	0.00244333
31	C7	16	GS	1.59076	0.00349344
31	C7	17	GS	1.5934	0.000521657
31	C7	18	GS	1.59911	0.000616178
31	C7	19	GS	1.60281	-0.00129714
31	C7	20	GS	1.60536	-0.00435821
31	C7	21	GS	1.60809	-0.00724321
31	C7	22	GS	1.61658	-0.00436408
31	C7	23	GS	1.62272	-0.00383861
31	C7	24	GS	1.62974	-0.00243017
31	C7	25	GS	1.63776	-2.82309e-05
31	C7	26	GS	1.65528	0.0118843
31	C7	27	GS	1.68939	0.0403757
31	C7	28	GS	1.73955	0.0849244
31	C7	29	GS	1.83182	0.171586
31	C7	30	GS	2.01034	0.344488
31	C7	31	GS	2.32464	0.653178
31	C7	32	GS	2.80754	1.13046
31	C7	33	GS	3.41318	1.73049
31	C7	34	GS	4.02928	2.34097
31	C7	35	GS	4.5912	2.89728
31	C7	36	GS	5.0931	3.39357
31	C7	37	GS	5.53816	3.83302
31	C7	38	GS	5.92731	4.21655
31	C7	39	GS	6.26449	4.54812
31	C7	40	GS	6.51736	4.79538
32	C8	1	GS	0.42194	-0.0527197
32	C8	2	GS	0.44045	-0.0392015
32	C8	3	GS	0.466031	-0.0186125
32	C8	4	GS	0.481228	-0.0084077
32	C8	5	GS	0.492394	-0.00223271
32	C8	6	GS	0.499432	-0.000186692
32	C8	7	GS	0.509028	0.00441762
32	C8	8	GS	0.517622	0.00801884
32	C8	9	GS	0.521478	0.00688382
32	C8	10	GS	0.525303	0.00571656
32	C8	11	GS	0.531563	0.00698486
32	C8	12	GS	0.533625	0.00405442
32	C8	13	GS	0.537336	0.00277433
32	C8	14	GS	0.54257	0.00301641
32	C8	15	GS	0.54627	0.00172392
32	C8	16	GS	0.551031	0.0014931
32	C8	17	GS	0.557086	0.00255654
32	C8	18	GS	0.560198	0.000676697
32	C8	19	GS	0.563564	-0.000949645
32	C8	20	GS	0.566919	-0.00258648
32	C8	21	GS	0.57215	-0.00234701
32	C8	22	GS	0.576213	-0.00327556
32	C8	23	GS	0.579829	-0.00465139
32	C8	24	GS	0.586296	-0.00317638
32	C8	25	GS	0.592573	-0.00189109
32	C8	26	GS	0.603586	0.00413008
32	C8	27	GS	0.622185	0.0177367
32	C8	28	GS	0.659303	0.0498628
32	C8	29	GS	0.724332	0.1099
32	C8	30	GS	0.843115	0.223692
32	C8	31	GS	1.06237	0.437952
32	C8	32	GS	1.43967	0.810263
32	C8	33	GS	2.008	1.3736
32	C8	34	GS	2.69638	2.05699
32	C8	35	GS	3.38243	2.73804
32	C8	36	GS	3.99475	3.34538
32	C8	37	GS	4.53872	3.88435
32	C8	38	GS	5.02863	4.36927
32	C8	39	GS	5.45496	4.79061
32	C8	40	GS	5.76781	5.09846
33	C9	1	GS	0.347271	-0.0121463
33	C9	2	GS	0.354945	-0.00834436
33	C9	3	GS	0.361329	-0.00583251
33	C9	4	GS	0.365562	-0.00547122
33	C9	5	GS	0.371496	-0.00340873
33	C9	6	GS	0.379047	0.000269798
33	C9	7	GS	0.384632	0.00198283
33	C9	8	GS	0.391144	0.0046234
33	C9	9	GS	0.397087	0.00669475
33	C9	10	GS	0.398799	0.00453491
33	C9	11	GS	0.399255	0.00111839
33	C9	12	GS	0.402619	0.000610618
33	C9	13	GS	0.405673	-0.000207192
33	C9	14	GS	0.410187	0.000434685
33	C9	15	GS	0.412445	-0.00117858
33	C9	16	GS	0.418872	0.00137565
33	C9	17	GS	0.422342	0.000974241
33	C9	18	GS	0.424036	-0.00120407
33	C9	19	GS	0.429715	0.000603252
33	C9	20	GS	0.43291	-7.34443e-05
33	C9	21	GS	0.435755	-0.00110074
33	C9	22	GS	0.440827	9.94888e-05
33	C9	23	GS	0.441641	-0.00295794
33	C9	24	GS	0.446219	-0.00225231
33	C9	25	GS	0.452708	0.000364715
33	C9	26	GS	0.461887	0.00567232
33	C9	27	GS	0.475154	0.0150677
33	C9	28	GS	0.49499	0.0310313
33	C9	29	GS	0.529012	0.061181
33	C9	30	GS	0.593163	0.121461
33	C9	31	GS	0.719047	0.243473
33	C9	32	GS	0.951003	0.471557
33	C9	33	GS	1.34883	0.865511
33	C9	34	GS	1.95178	1.46459
33	C9	35	GS	2.70146	2.2104
33	C9	36	GS	3.44532	2.95038
33	C9	37	GS	4.1037	3.6049
33	C9	38	GS	4.68942	4.18674
33	C9	39	GS	5.2153	4.70875
33	C9	40	GS	5.616	5.10558
34	C10	1	GS	0.260168	0.00503311
34	C10	2	GS	0.257783	0.00187428
34	C10	3	GS	0.257654	0.000970591
34	C10	4	GS	0.261373	0.00391552
34	C10	5	GS	0.26189	0.00365866
34	C10	6	GS	0.262006	0.00300036
34	C10	7	GS	0.26304	0.00326078
34	C10	8	GS	0.261957	0.00140345
34	C10	9	GS	0.261285	-4.23423e-05
34	C10	10	GS	0.261459	-0.000643388
34	C10	11	GS	0.2624	-0.00047598
34	C10	12	GS	0.265825	0.00217518
34	C10	13	GS	0.265673	0.00124858
34	C10	14	GS	0.264246	-0.000952257
34	C10	15	GS	0.262039	-0.00393329
34	C10	16	GS	0.261792	-0.00495487
34	C10	17	GS	0.264178	-0.00334286
34	C10	18	GS	0.266562	-0.00173299
34	C10	19	GS	0.266772	-0.00229693
34	C10	20	GS	0.268497	-0.00134646
34	C10	21	GS	0.26948	-0.00113698
34	C10	22	GS	0.271463	7.15762e-05
34	C10	23	GS	0.27107	-0.00109536
34	C10	24	GS	0.270945	-0.00199401
34	C10	25	GS	0.273171	-0.000542179
34	C10	26	GS	0.273581	-0.000906802
34	C10	27	GS	0.274689	-0.000572382
34	C10	28	GS	0.272048	-0.00398829
34	C10	29	GS	0.270964	-0.00584568
34	C10	30	GS	0.272786	-0.00479839
34	C10	31	GS	0.276912	-0.00144651
34	C10	32	GS	0.279849	0.000716399
34	C10	33	GS	0.282216	0.00230994
34	C10	34	GS	0.284707	0.00402623
34	C10	35	GS	0.284525	0.00307066
34	C10	36	GS	0.283498	0.001269
34	C10	37	GS	0.284247	0.00124445
34	C10	38	GS	0.288655	0.00487819
34	C10	39	GS	0.289379	0.00482837
34	C10	40	GS	0.290807	0.00548147
35	C11	1	Actin	0.416872	-0.0174568
35	C11	2	Actin	0.43175	-0.0143966
35	C11	3	Actin	0.456305	-0.00166052
35	C11	4	Actin	0.470283	0.000499387
35	C11	5	Actin	0.481512	-8.95826e-05
35	C11	6	Actin	0.493856	0.000436144
35	C11	7	Actin	0.508451	0.00321311
35	C11	8	Actin	0.517146	8.98689e-05
35	C11	9	Actin	0.526386	-0.00248841
35	C11	10	Actin	0.544169	0.00347669
35	C11	11	Actin	0.57452	0.022009
35	C11	12	Actin	0.618494	0.0541651
35	C11	13	Actin	0.696318	0.120171
35	C11	14	Actin	0.839707	0.251742
35	C11	15	Actin	1.07478	0.474999
35	C11	16	Actin	1.43198	0.820376
35	C11	17	Actin	1.87182	1.2484
35	C11	18	Actin	2.33883	1.7036
35	C11	19	Actin	2.80402	2.15697
35	C11	20	Actin	3.29638	2.63751
35	C11	21	Actin	3.79394	3.12325
35	C11	22	Actin	4.27897	3.59646
35	C11	23	Actin	4.72676	4.03243
35	C11	24	Actin	5.14025	4.4341
35	C11	25	Actin	5.51286	4.79489
35	C11	26	Actin	5.84535	5.11556
35	C11	27	Actin	6.14381	5.40221
35	C11	28	Actin	6.41134	5.65792
35	C11	29	Actin	6.6529	5.88767
35	C11	30	Actin	6.86965	6.09259
35	C11	31	Actin	7.07267	6.2838
35	C11	32	Actin	7.2458	6.44511
35	C11	33	Actin	7.41236	6.59985
35	C11	34	Actin	7.56475	6.74042
35	C11	35	Actin	7.70844	6.87229
35	C11	36	Actin	7.83919	6.99122
35	C11	37	Actin	7.95331	7.09353
35	C11	38	Actin	8.05891	7.18731
35	C11	39	Actin	8.16429	7.28087
35	C11	40	Actin	8.24531	7.35007
36	C12	1	Actin	0.434061	-0.0127182
36	C12	2	Actin	0.450531	-0.00707635
36	C12	3	Actin	0.464807	-0.00362806
36	C12	4	Actin	0.479161	-0.000102701
36	C12	5	Actin	0.495024	0.00493253
36	C12	6	Actin	0.501035	0.000115654
36	C12	7	Actin	0.511901	0.000152591
36	C12	8	Actin	0.524476	0.00189959
36	C12	9	Actin	0.530035	-0.0033696
36	C12	10	Actin	0.547562	0.00332958
36	C12	11	Actin	0.568777	0.0137163
36	C12	12	Actin	0.601248	0.0353585
36	C12	13	Actin	0.659674	0.0829564
36	C12	14	Actin	0.768965	0.181419
36	C12	15	Actin	0.961249	0.362875
36	C12	16	Actin	1.27356	0.664359
36	C12	17	Actin	1.71023	1.0902
36	C12	18	Actin	2.21405	1.58319
36	C12	19	Actin	2.71234	2.07065
36	C12	20	Actin	3.22399	2.57147
36	C12	21	Actin	3.75534	3.092
36	C12	22	Actin	4.28535	3.61118
36	C12	23	Actin	4.78769	4.10269
36	C12	24	Actin	5.25503	4.55921
36	C12	25	Actin	5.67433	4.96767
36	C12	26	Actin	6.0451	5.32762
36	C12	27	Actin	6.38111	5.65279
36	C12	28	Actin	6.68105	5.94191
36	C12	29	Actin	6.9542	6.20423
36	C12	30	Actin	7.20163	6.44084
36	C12	31	Actin	7.42235	6.65073
36	C12	32	Actin	7.61338	6.83093
36	C12	33	Actin	7.79163	6.99834
36	C12	34	Actin	7.96427	7.16016
36	C12	35	Actin	8.11521	7.30028
36	C12	36	Actin	8.24363	7.41786
36	C12	37	Actin	8.38538	7.54878
36	C12	38	Actin	8.51293	7.66551
36	C12	39	Actin	8.63821	7.77996
36	C12	40	Actin	8.71999	7.85092
37	D1	1	LEF1	0.236523	-0.0349536
37	D1	2	LEF1	0.25087	-0.0256585
37	D1	3	LEF1	0.270731	-0.0108491
37	D1	4	LEF1	0.284554	-0.00207722
37	D1	5	LEF1	0.292615	0.000931253
37	D1	6	LEF1	0.300252	0.00351725
37	D1	7	LEF1	0.306541	0.00475376
37	D1	8	LEF1	0.310675	0.00383589
37	D1	9	LEF1	0.31798	0.00608977
37	D1	10	LEF1	0.319378	0.00243587
37	D1	11	LEF1	0.323693	0.00169872
37	D1	12	LEF1	0.326744	-0.000302189
37	D1	13	LEF1	0.331715	-0.000382611
37	D1	14	LEF1	0.335066	-0.00208362
37	D1	15	LEF1	0.339002	-0.00319878
37	D1	16	LEF1	0.34283	-0.00442328
37	D1	17	LEF1	0.348296	-0.00400875
37	D1	18	LEF1	0.3566	-0.000756555
37	D1	19	LEF1	0.367228	0.00481959
37	D1	20	LEF1	0.376869	0.00940932
37	D1	21	LEF1	0.404209	0.0316974
37	D1	22	LEF1	0.458237	0.080673
37	D1	23	LEF1	0.555355	0.17274
37	D1	24	LEF1	0.730338	0.342671
37	D1	25	LEF1	1.02053	0.627813
37	D1	26	LEF1	1.43745	1.03968
37	D1	27	LEF1	1.91631	1.51349
37	D1	28	LEF1	2.38916	1.98129
37	D1	29	LEF1	2.83387	2.42094
37	D1	30	LEF1	3.23963	2.82165
37	D1	31	LEF1	3.60211	3.17908
37	D1	32	LEF1	3.92004	3.49196
37	D1	33	LEF1	4.20348	3.77035
37	D1	34	LEF1	4.4576	4.01941
37	D1	35	LEF1	4.67591	4.23267
37	D1	36	LEF1	4.86833	4.42004
37	D1	37	LEF1	5.03988	4.58654
37	D1	38	LEF1	5.18525	4.72686
37	D1	39	LEF1	5.31599	4.85254
37	D1	40	LEF1	5.41636	4.94786
38	D2	1	LEF1	0.215238	-0.034865
38	D2	2	LEF1	0.232101	-0.022252
38	D2	3	LEF1	0.251456	-0.00714789
38	D2	4	LEF1	0.261562	-0.00129294
38	D2	5	LEF1	0.267336	0.000230447
38	D2	6	LEF1	0.271781	0.000424474
38	D2	7	LEF1	0.277979	0.00237255
38	D2	8	LEF1	0.281805	0.00194797
38	D2	9	LEF1	0.286977	0.00286926
38	D2	10	LEF1	0.292824	0.00446489
38	D2	11	LEF1	0.295222	0.00261203
38	D2	12	LEF1	0.297261	0.000400355
38	D2	13	LEF1	0.301695	0.000583742
38	D2	14	LEF1	0.305458	9.65475e-05
38	D2	15	LEF1	0.309215	-0.000397025
38	D2	16	LEF1	0.311817	-0.00204627
38	D2	17	LEF1	0.312329	-0.00578448
38	D2	18	LEF1	0.320218	-0.00214683
38	D2	19	LEF1	0.329428	0.00281319
38	D2	20	LEF1	0.339048	0.00818265
38	D2	21	LEF1	0.361963	0.0268466
38	D2	22	LEF1	0.403229	0.0638622
38	D2	23	LEF1	0.476355	0.132737
38	D2	24	LEF1	0.608947	0.261079
38	D2	25	LEF1	0.840241	0.488121
38	D2	26	LEF1	1.19438	0.838007
38	D2	27	LEF1	1.64038	1.27976
38	D2	28	LEF1	2.09814	1.73327
38	D2	29	LEF1	2.53715	2.16803
38	D2	30	LEF1	2.93028	2.55691
38	D2	31	LEF1	3.29074	2.91312
38	D2	32	LEF1	3.61811	3.23623
38	D2	33	LEF1	3.90487	3.51874
38	D2	34	LEF1	4.15474	3.76437
38	D2	35	LEF1	4.38186	3.98723
38	D2	36	LEF1	4.57553	4.17665
38	D2	37	LEF1	4.74723	4.3441
38	D2	38	LEF1	4.90251	4.49513
38	D2	39	LEF1	5.03768	4.62605
38	D2	40	LEF1	5.13411	4.71823
39	D3	1	LEF1	0.247025	-0.0338994
39	D3	2	LEF1	0.262272	-0.0232803
39	D3	3	LEF1	0.281389	-0.00879101
39	D3	4	LEF1	0.29166	-0.00314821
39	D3	5	LEF1	0.301037	0.00160165
39	D3	6	LEF1	0.306019	0.00195552
39	D3	7	LEF1	0.311654	0.00296299
39	D3	8	LEF1	0.316808	0.00348911
39	D3	9	LEF1	0.324333	0.00638628
39	D3	10	LEF1	0.326019	0.00344414
39	D3	11	LEF1	0.327036	-0.000166984
39	D3	12	LEF1	0.332069	0.000237968
39	D3	13	LEF1	0.337244	0.000785673
39	D3	14	LEF1	0.340194	-0.000891754
39	D3	15	LEF1	0.341966	-0.00374774
39	D3	16	LEF1	0.346726	-0.00361623
39	D3	17	LEF1	0.351964	-0.00300576
39	D3	18	LEF1	0.362102	0.00250436
39	D3	19	LEF1	0.37134	0.00711484
39	D3	20	LEF1	0.391812	0.022959
39	D3	21	LEF1	0.424994	0.0515133
39	D3	22	LEF1	0.489477	0.111369
39	D3	23	LEF1	0.613259	0.230522
39	D3	24	LEF1	0.827022	0.439657
39	D3	25	LEF1	1.16038	0.768386
39	D3	26	LEF1	1.59655	1.19993
39	D3	27	LEF1	2.05995	1.65871
39	D3	28	LEF1	2.49726	2.09139
39	D3	29	LEF1	2.89981	2.4893
39	D3	30	LEF1	3.26705	2.85192
39	D3	31	LEF1	3.5922	3.17244
39	D3	32	LEF1	3.87542	3.45103
39	D3	33	LEF1	4.12395	3.69494
39	D3	34	LEF1	4.34848	3.91484
39	D3	35	LEF1	4.54849	4.11022
39	D3	36	LEF1	4.71485	4.27195
39	D3	37	LEF1	4.85824	4.41072
39	D3	38	LEF1	4.98642	4.53426
39	D3	39	LEF1	5.09433	4.63755
39	D3	40	LEF1	5.17271	4.7113
40	D4	1	LEF1	0.210953	-0.011958
40	D4	2	LEF1	0.21663	-0.00918036
40	D4	3	LEF1	0.224601	-0.00410949
40	D4	4	LEF1	0.230927	-0.000683335
40	D4	5	LEF1	0.234836	0.000326358
40	D4	6	LEF1	0.236485	-0.000924991
40	D4	7	LEF1	0.240844	0.000534315
40	D4	8	LEF1	0.245535	0.00232523
40	D4	9	LEF1	0.248822	0.00271231
40	D4	10	LEF1	0.252171	0.0031613
40	D4	11	LEF1	0.25381	0.00190107
40	D4	12	LEF1	0.255679	0.000869962
40	D4	13	LEF1	0.258749	0.00103989
40	D4	14	LEF1	0.258805	-0.00180413
40	D4	15	LEF1	0.260401	-0.00310728
40	D4	16	LEF1	0.263735	-0.00267321
40	D4	17	LEF1	0.267468	-0.00184025
40	D4	18	LEF1	0.273714	0.00150589
40	D4	19	LEF1	0.275874	0.000766363
40	D4	20	LEF1	0.281645	0.00363694
40	D4	21	LEF1	0.299045	0.0181369
40	D4	22	LEF1	0.324824	0.0410158
40	D4	23	LEF1	0.376765	0.0900572
40	D4	24	LEF1	0.472867	0.183259
40	D4	25	LEF1	0.645772	0.353265
40	D4	26	LEF1	0.932658	0.637251
40	D4	27	LEF1	1.34009	1.04178
40	D4	28	LEF1	1.80877	1.50756
40	D4	29	LEF1	2.25891	1.95481
40	D4	30	LEF1	2.67051	2.3635
40	D4	31	LEF1	3.045	2.73509
40	D4	32	LEF1	3.38278	3.06997
40	D4	33	LEF1	3.67442	3.35872
40	D4	34	LEF1	3.93064	3.61204
40	D4	35	LEF1	4.15864	3.83713
40	D4	36	LEF1	4.35998	4.03558
40	D4	37	LEF1	4.53895	4.21164
40	D4	38	LEF1	4.68996	4.35975
40	D4	39	LEF1	4.82604	4.49293
40	D4	40	LEF1	4.9304	4.59439
41	D5	1	LEF1	0.0887272	0.00776897
41	D5	2	LEF1	0.0882177	0.00643111
41	D5	3	LEF1	0.0884348	0.00581976
41	D5	4	LEF1	0.0897129	0.00626948
41	D5	5	LEF1	0.0896701	0.00539832
41	D5	6	LEF1	0.0880606	0.00296041
41	D5	7	LEF1	0.08862	0.00269142
41	D5	8	LEF1	0.0922616	0.00550463
41	D5	9	LEF1	0.0919233	0.00433803
41	D5	10	LEF1	0.0894363	0.00102259
41	D5	11	LEF1	0.0888295	-0.00041261
41	D5	12	LEF1	0.0890807	-0.000989814
41	D5	13	LEF1	0.0891509	-0.00174793
41	D5	14	LEF1	0.0899571	-0.00177016
41	D5	15	LEF1	0.0908576	-0.00169802
41	D5	16	LEF1	0.0905804	-0.00280358
41	D5	17	LEF1	0.0905798	-0.00363259
41	D5	18	LEF1	0.0917704	-0.0032704
41	D5	19	LEF1	0.0914673	-0.00440191
41	D5	20	LEF1	0.0912765	-0.00542102
41	D5	21	LEF1	0.0924794	-0.00504651
41	D5	22	LEF1	0.093624	-0.00473032
41	D5	23	LEF1	0.0938125	-0.00537023
41	D5	24	LEF1	0.0949925	-0.00501862
41	D5	25	LEF1	0.0952435	-0.00559601
41	D5	26	LEF1	0.0965314	-0.00513647
41	D5	27	LEF1	0.0975226	-0.00497367
41	D5	28	LEF1	0.0995162	-0.0038084
41	D5	29	LEF1	0.100383	-0.00377027
41	D5	30	LEF1	0.103389	-0.00159214
41	D5	31	LEF1	0.10443	-0.00137969
41	D5	32	LEF1	0.108281	0.00164239
41	D5	33	LEF1	0.110414	0.00294694
41	D5	34	LEF1	0.110771	0.00247652
41	D5	35	LEF1	0.111627	0.00250404
41	D5	36	LEF1	0.114235	0.00428286
41	D5	37	LEF1	0.118349	0.00756843
41	D5	38	LEF1	0.120367	0.00875879
41	D5	39	LEF1	0.120823	0.00838577
41	D5	40	LEF1	0.119982	0.00671685
42	D6	1	GS	0.410668	-0.0611462
42	D6	2	GS	0.429569	-0.0474139
42	D6	3	GS	0.46287	-0.0192815
42	D6	4	GS	0.479746	-0.00757406
42	D6	5	GS	0.488775	-0.00371355
42	D6	6	GS	0.499291	0.00163358
42	D6	7	GS	0.506739	0.00391263
42	D6	8	GS	0.513495	0.00550029
42	D6	9	GS	0.520201	0.00703753
42	D6	10	GS	0.5261	0.00776808
42	D6	11	GS	0.529938	0.00643738
42	D6	12	GS	0.53304	0.00437068
42	D6	13	GS	0.538232	0.0043939
42	D6	14	GS	0.542181	0.00317388
42	D6	15	GS	0.546731	0.00255576
42	D6	16	GS	0.551371	0.00202662
42	D6	17	GS	0.55637	0.0018572
42	D6	18	GS	0.56072	0.0010382
42	D6	19	GS	0.562518	-0.00233169
42	D6	20	GS	0.566534	-0.00348477
42	D6	21	GS	0.571212	-0.00397522
42	D6	22	GS	0.577368	-0.00298826
42	D6	23	GS	0.581892	-0.00363219
42	D6	24	GS	0.587162	-0.00353113
42	D6	25	GS	0.594669	-0.00119328
42	D6	26	GS	0.607773	0.00674233
42	D6	27	GS	0.62457	0.0183706
42	D6	28	GS	0.659436	0.0480684
42	D6	29	GS	0.721859	0.105323
42	D6	30	GS	0.837756	0.216051
42	D6	31	GS	1.04258	0.415704
42	D6	32	GS	1.40145	0.76941
42	D6	33	GS	1.94038	1.30317
42	D6	34	GS	2.59376	1.95138
42	D6	35	GS	3.23744	2.58989
42	D6	36	GS	3.82135	3.16864
42	D6	37	GS	4.35117	3.69328
42	D6	38	GS	4.82747	4.16442
42	D6	39	GS	5.24428	4.57606
42	D6	40	GS	5.55352	4.88013
43	D7	1	GS	0.569186	-0.0599359
43	D7	2	GS	0.59435	-0.0402759
43	D7	3	GS	0.620206	-0.0199233
43	D7	4	GS	0.636724	-0.00890891
43	D7	5	GS	0.649554	-0.00158286
43	D7	6	GS	0.658827	0.00218628
43	D7	7	GS	0.665844	0.00369915
43	D7	8	GS	0.672554	0.00490589
43	D7	9	GS	0.679085	0.0059334
43	D7	10	GS	0.685032	0.00637642
43	D7	11	GS	0.689875	0.0057158
43	D7	12	GS	0.695381	0.00571757
43	D7	13	GS	0.700677	0.00550971
43	D7	14	GS	0.705232	0.00456055
43	D7	15	GS	0.711344	0.00516928
43	D7	16	GS	0.714034	0.0023552
43	D7	17	GS	0.718083	0.000900474
43	D7	18	GS	0.722815	0.000128397
43	D7	19	GS	0.727026	-0.00116355
43	D7	20	GS	0.73107	-0.00262353
43	D7	21	GS	0.732783	-0.00641416
43	D7	22	GS	0.737422	-0.00727976
43	D7	23	GS	0.746389	-0.00381573
43	D7	24	GS	0.754263	-0.00144635
43	D7	25	GS	0.765969	0.00475663
43	D7	26	GS	0.786187	0.01947
43	D7	27	GS	0.820135	0.0479149
43	D7	28	GS	0.884773	0.107049
43	D7	29	GS	1.0026	0.219368
43	D7	30	GS	1.21713	0.4284
43	D7	31	GS	1.58941	0.79517
43	D7	32	GS	2.14305	1.34331
43	D7	33	GS	2.81598	2.01074
43	D7	34	GS	3.47874	2.668
43	D7	35	GS	4.08234	3.26609
43	D7	36	GS	4.62826	3.80651
43	D7	37	GS	5.1212	4.29394
43	D7	38	GS	5.55393	4.72116
43	D7	39	GS	5.91672	5.07846
43	D7	40	GS	6.187	5.34323
44	D8	1	GS	0.405052	-0.0556465
44	D8	2	GS	0.424961	-0.0410346
44	D8	3	GS	0.452726	-0.0185674
44	D8	4	GS	0.466836	-0.00975506
44	D8	5	GS	0.479559	-0.00232938
44	D8	6	GS	0.48834	0.00115367
44	D8	7	GS	0.496691	0.00420691
44	D8	8	GS	0.502514	0.00473264
44	D8	9	GS	0.509768	0.00668879
44	D8	10	GS	0.515208	0.00683159
44	D8	11	GS	0.520707	0.00703287
44	D8	12	GS	0.524334	0.0053616
44	D8	13	GS	0.527851	0.0035812
44	D8	14	GS	0.534632	0.00506445
44	D8	15	GS	0.540601	0.00573619
44	D8	16	GS	0.541494	0.00133139
44	D8	17	GS	0.54532	-0.000139957
44	D8	18	GS	0.551448	0.000690742
44	D8	19	GS	0.554144	-0.00191095
44	D8	20	GS	0.558037	-0.0033159
44	D8	21	GS	0.563819	-0.00283163
44	D8	22	GS	0.567014	-0.00493449
44	D8	23	GS	0.572476	-0.00476945
44	D8	24	GS	0.578686	-0.00385787
44	D8	25	GS	0.58761	-0.000230997
44	D8	26	GS	0.602236	0.00909694
44	D8	27	GS	0.627234	0.0287978
44	D8	28	GS	0.675988	0.0722543
44	D8	29	GS	0.756282	0.14725
44	D8	30	GS	0.914797	0.300468
44	D8	31	GS	1.20147	0.581843
44	D8	32	GS	1.66866	1.04374
44	D8	33	GS	2.30208	1.67186
44	D8	34	GS	2.98282	2.3473
44	D8	35	GS	3.62446	2.98365
44	D8	36	GS	4.20268	3.55657
44	D8	37	GS	4.72396	4.07255
44	D8	38	GS	5.18868	4.53197
44	D8	39	GS	5.5913	4.92929
44	D8	40	GS	5.8896	5.22229
45	D9	1	GS	0.360722	-0.018848
45	D9	2	GS	0.364492	-0.0188411
45	D9	3	GS	0.375555	-0.0115401
45	D9	4	GS	0.382642	-0.00821561
45	D9	5	GS	0.393674	-0.000946776
45	D9	6	GS	0.399807	0.00142441
45	D9	7	GS	0.405687	0.00354123
45	D9	8	GS	0.410242	0.00433402
45	D9	9	GS	0.41498	0.00530942
45	D9	10	GS	0.418303	0.00487027
45	D9	11	GS	0.420861	0.00366574
45	D9	12	GS	0.4235	0.00254231
45	D9	13	GS	0.427572	0.0028518
45	D9	14	GS	0.42834	-0.000143165
45	D9	15	GS	0.431858	-0.000388029
45	D9	16	GS	0.436925	0.00091665
45	D9	17	GS	0.441958	0.00218688
45	D9	18	GS	0.443796	0.000262384
45	D9	19	GS	0.449171	0.00187522
45	D9	20	GS	0.450572	-0.000486802
45	D9	21	GS	0.450907	-0.00391366
45	D9	22	GS	0.457198	-0.00138542
45	D9	23	GS	0.460327	-0.0020184
45	D9	24	GS	0.463277	-0.00283174
45	D9	25	GS	0.46796	-0.00191065
45	D9	26	GS	0.479807	0.00617406
45	D9	27	GS	0.491435	0.0140391
45	D9	28	GS	0.511192	0.0300334
45	D9	29	GS	0.548959	0.0640381
45	D9	30	GS	0.616853	0.12817
45	D9	31	GS	0.74373	0.251284
45	D9	32	GS	0.975658	0.47945
45	D9	33	GS	1.37474	0.874767
45	D9	34	GS	1.96825	1.46452
45	D9	35	GS	2.67969	2.1722
45	D9	36	GS	3.36959	2.85833
45	D9	37	GS	3.98357	3.46855
45	D9	38	GS	4.53834	4.01956
45	D9	39	GS	5.03279	4.51025
45	D9	40	GS	5.41053	4.88422
46	D10	1	GS	0.25365	0.00829652
46	D10	2	GS	0.254083	0.00769919
46	D10	3	GS	0.252986	0.00557244
46	D10	4	GS	0.253299	0.00485424
46	D10	5	GS	0.255444	0.00596891
46	D10	6	GS	0.255731	0.005226
46	D10	7	GS	0.251824	0.000288685
46	D10	8	GS	0.251593	-0.000973321
46	D10	9	GS	0.254456	0.000859675
46	D10	10	GS	0.25492	0.000293047
46	D10	11	GS	0.255337	-0.000319894
46	D10	12	GS	0.257191	0.000503995
46	D10	13	GS	0.257143	-0.000575263
46	D10	14	GS	0.256955	-0.00179286
46	D10	15	GS	0.257973	-0.00180508
46	D10	16	GS	0.258731	-0.00207774
46	D10	17	GS	0.259555	-0.00228456
46	D10	18	GS	0.2598	-0.00306991
46	D10	19	GS	0.259213	-0.00468683
46	D10	20	GS	0.259086	-0.00584459
46	D10	21	GS	0.261798	-0.00416313
46	D10	22	GS	0.266703	-0.00028868
46	D10	23	GS	0.267897	-0.000124138
46	D10	24	GS	0.26745	-0.00160221
46	D10	25	GS	0.264398	-0.00568474
46	D10	26	GS	0.264112	-0.00700086
46	D10	27	GS	0.2692	-0.00294312
46	D10	28	GS	0.273346	0.00017298
46	D10	29	GS	0.274914	0.00071029
46	D10	30	GS	0.274551	-0.000683263
46	D10	31	GS	0.274165	-0.00209926
46	D10	32	GS	0.276704	-0.000590958
46	D10	33	GS	0.277843	-0.000482861
46	D10	34	GS	0.279851	0.000495195
46	D10	35	GS	0.282811	0.00242499
46	D10	36	GS	0.28518	0.00376306
46	D10	37	GS	0.287834	0.00538717
46	D10	38	GS	0.288476	0.00499906
46	D10	39	GS	0.292081	0.00757353
46	D10	40	GS	0.292048	0.00650986
47	D11	1	Actin	0.410915	-0.0294309
47	D11	2	Actin	0.426188	-0.0240537
47	D11	3	Actin	0.456195	-0.00394225
47	D11	4	Actin	0.472966	0.00293255
47	D11	5	Actin	0.482234	0.00230495
47	D11	6	Actin	0.48992	9.48438e-05
47	D11	7	Actin	0.499634	-8.65875e-05
47	D11	8	Actin	0.509276	-0.000340379
47	D11	9	Actin	0.518549	-0.000963123
47	D11	10	Actin	0.533655	0.00424639
47	D11	11	Actin	0.56006	0.0207562
47	D11	12	Actin	0.603274	0.0540743
47	D11	13	Actin	0.673004	0.113908
47	D11	14	Actin	0.801901	0.232909
47	D11	15	Actin	1.02541	0.446527
47	D11	16	Actin	1.35912	0.770333
47	D11	17	Actin	1.78288	1.18421
47	D11	18	Actin	2.23135	1.62278
47	D11	19	Actin	2.67728	2.05881
47	D11	20	Actin	3.14175	2.51338
47	D11	21	Actin	3.62385	2.98559
47	D11	22	Actin	4.09872	3.45056
47	D11	23	Actin	4.5358	3.87775
47	D11	24	Actin	4.93544	4.26749
47	D11	25	Actin	5.29655	4.61871
47	D11	26	Actin	5.63105	4.94331
47	D11	27	Actin	5.92604	5.22841
47	D11	28	Actin	6.1857	5.47817
47	D11	29	Actin	6.42066	5.70323
47	D11	30	Actin	6.63611	5.90879
47	D11	31	Actin	6.82759	6.09037
47	D11	32	Actin	7.00872	6.26161
47	D11	33	Actin	7.17271	6.41569
47	D11	34	Actin	7.32129	6.55439
47	D11	35	Actin	7.45781	6.68101
47	D11	36	Actin	7.58194	6.79524
47	D11	37	Actin	7.69795	6.90135
47	D11	38	Actin	7.81198	7.00549
47	D11	39	Actin	7.90464	7.08826
47	D11	40	Actin	7.98251	7.15623
48	D12	1	Actin	0.4346	-0.00676862
48	D12	2	Actin	0.446905	-0.00599065
48	D12	3	Actin	0.464571	0.000148214
48	D12	4	Actin	0.476386	0.000435902
48	D12	5	Actin	0.486741	-0.000736099
48	D12	6	Actin	0.501982	0.00297763
48	D12	7	Actin	0.508471	-0.00206113
48	D12	8	Actin	0.519249	-0.00281009
48	D12	9	Actin	0.533507	-7.93838e-05
48	D12	10	Actin	0.547238	0.00212495
48	D12	11	Actin	0.562411	0.00577052
48	D12	12	Actin	0.600537	0.032369
48	D12	13	Actin	0.657851	0.0781557
48	D12	14	Actin	0.75949	0.168267
48	D12	15	Actin	0.946944	0.344194
48	D12	16	Actin	1.24711	0.632832
48	D12	17	Actin	1.66238	1.03657
48	D12	18	Actin	2.14169	1.50436
48	D12	19	Actin	2.62505	1.97619
48	D12	20	Actin	3.11208	2.45169
48	D12	21	Actin	3.61509	2.94318
48	D12	22	Actin	4.13909	3.45565
48	D12	23	Actin	4.63424	3.93927
48	D12	24	Actin	5.07538	4.36888
48	D12	25	Actin	5.48652	4.7685
48	D12	26	Actin	5.85991	5.13036
48	D12	27	Actin	6.19376	5.45268
48	D12	28	Actin	6.49718	5.74457
48	D12	29	Actin	6.77499	6.01086
48	D12	30	Actin	7.01845	6.2428
48	D12	31	Actin	7.23498	6.44779
48	D12	32	Actin	7.4362	6.63749
48	D12	33	Actin	7.62198	6.81174
48	D12	34	Actin	7.79822	6.97645
48	D12	35	Actin	7.95921	7.12592
48	D12	36	Actin	8.09821	7.25339
48	D12	37	Actin	8.22183	7.36548
48	D12	38	Actin	8.33969	7.47181
48	D12	39	Actin	8.45158	7.57217
48	D12	40	Actin	8.54549	7.65455
49	E1	1	c-Myc	0.288303	-0.0505085
49	E1	2	c-Myc	0.304647	-0.03944
49	E1	3	c-Myc	0.338224	-0.0111394
49	E1	4	c-Myc	0.353832	-0.000806964
49	E1	5	c-Myc	0.359998	8.41317e-05
49	E1	6	c-Myc	0.367928	0.00273795
49	E1	7	c-Myc	0.374757	0.0042911
49	E1	8	c-Myc	0.379772	0.00403087
49	E1	9	c-Myc	0.385672	0.00465485
49	E1	10	c-Myc	0.390047	0.00375426
49	E1	11	c-Myc	0.391928	0.000359155
49	E1	12	c-Myc	0.396862	1.78347e-05
49	E1	13	c-Myc	0.400865	-0.00125502
49	E1	14	c-Myc	0.406836	-0.000559513
49	E1	15	c-Myc	0.411667	-0.00100386
49	E1	16	c-Myc	0.416643	-0.00130343
49	E1	17	c-Myc	0.419734	-0.00348897
49	E1	18	c-Myc	0.428125	-0.000373016
49	E1	19	c-Myc	0.438131	0.00435656
49	E1	20	c-Myc	0.455142	0.0160926
49	E1	21	c-Myc	0.489193	0.0448673
49	E1	22	c-Myc	0.550928	0.101327
49	E1	23	c-Myc	0.661828	0.206951
49	E1	24	c-Myc	0.858836	0.398683
49	E1	25	c-Myc	1.18758	0.722148
49	E1	26	c-Myc	1.64441	1.17371
49	E1	27	c-Myc	2.15745	1.68147
49	E1	28	c-Myc	2.65193	2.17067
49	E1	29	c-Myc	3.11584	2.62931
49	E1	30	c-Myc	3.56104	3.06923
49	E1	31	c-Myc	3.97176	3.47468
49	E1	32	c-Myc	4.34293	3.84057
49	E1	33	c-Myc	4.67831	4.17068
49	E1	34	c-Myc	4.98158	4.46867
49	E1	35	c-Myc	5.25729	4.7391
49	E1	36	c-Myc	5.50375	4.98029
49	E1	37	c-Myc	5.7106	5.18186
[truncated: 1,883 more rows]

## Sheet: Results
Block Type	96-Well 0.1-mL Block
Calibration Background is expired	No
Calibration Background performed on	01-14-2022
Calibration Pure Dye ABY is expired	No
Calibration Pure Dye ABY performed on	01-14-2022
Calibration Pure Dye FAM is expired	No
Calibration Pure Dye FAM performed on	01-14-2022
Calibration Pure Dye JUN is expired	No
Calibration Pure Dye JUN performed on	01-14-2022
Calibration Pure Dye NED is expired	No
Calibration Pure Dye NED performed on	01-14-2022
Calibration Pure Dye ROX is expired	No
Calibration Pure Dye ROX performed on	01-14-2022
Calibration Pure Dye SYBR is expired	No
Calibration Pure Dye SYBR performed on	01-14-2022
Calibration Pure Dye TAMRA is expired	No
Calibration Pure Dye TAMRA performed on	01-14-2022
Calibration Pure Dye VIC is expired	No
Calibration Pure Dye VIC performed on	01-14-2022
Calibration ROI is expired	No
Calibration ROI performed on	01-14-2022
Calibration Uniformity is expired	No
Calibration Uniformity performed on	01-14-2022
Chemistry	SYBR_GREEN
Date Created	2023-02-23 22:39:19 PM KST
Experiment Barcode
Experiment Comment
Experiment File Name	D:\Users\GI-SSH\2023\2023-02-23_200142.eds
Experiment Name	2023-02-23_200142
Experiment Run End Time	2023-02-23 22:35:56 PM KST
Experiment Type	Standard Curve
Instrument Name	272313269
Instrument Serial Number	272313269
Instrument Type	QuantStudio™ 3 System
Passive Reference	ROX
Post-read Stage/Step
Pre-read Stage/Step
Quantification Cycle Method	Ct
Signal Smoothing On	true
Stage where Melt Analysis is performed	Stage3
Stage/ Cycle where Ct Analysis is performed	Stage2, Step2
User Name
Well	Well Position	Omit	Sample Name	Target Name	Task	Reporter	Quencher	CT	Ct Mean	Ct SD	Quantity	Quantity Mean	Quantity SD	Y-Intercept	R(superscript 2)	Slope	Efficiency	Automatic Ct Threshold	Ct Threshold	Automatic Baseline	Baseline Start	Baseline End	Amp Status	Comments	Cq Conf	CQCONF	EXPFAIL	MTP	HIGHSD	NOAMP	Tm1	Tm2	Tm3	Tm4
1	A1	FALSE	Hep3B_Control	AXIN2	UNKNOWN	SYBR	None	29.61	29.5613	0.0688403								TRUE	0.493099	TRUE	3	24	Amp		0.936009	N	N	N	N	N	83.7678
2	A2	FALSE	Hep3B_SOR	AXIN2	UNKNOWN	SYBR	None	29.9714	30.0205	0.0693339								TRUE	0.493099	TRUE	3	23	Amp		0.947341	N	N	N	N	N	83.7678
3	A3	FALSE	Hep3B_WAY	AXIN2	UNKNOWN	SYBR	None	29.76	29.865	0.148534								TRUE	0.493099	TRUE	3	23	Amp		0.937615	N	N	N	N	N	83.8964
4	A4	FALSE	Hep3B_SOR,WAY	AXIN2	UNKNOWN	SYBR	None	30.8301	30.9179	0.124238								TRUE	0.493099	TRUE	3	24	Amp		0.96174	N	N	N	N	N	83.8964
5	A5	FALSE	Primer only	AXIN2	UNKNOWN	SYBR	None	Undetermined										TRUE	0.493099	TRUE	3	39	No Amp		0	Y	Y	N	N	Y	94.9268
6	A6	FALSE	Hep3B_Control	Cyclin D1	UNKNOWN	SYBR	None	26.128	25.7146	0.584581								TRUE	0.224062	TRUE	3	21	Amp		0.808636	N	N	Y	Y	N	87.0086	92.8059	81.07
7	A7	FALSE	Hep3B_SOR	Cyclin D1	UNKNOWN	SYBR	None	25.1993	25.2962	0.136955								TRUE	0.224062	TRUE	3	20	Amp		0.941439	N	N	Y	N	N	87.1607	80.9369
8	A8	FALSE	Hep3B_WAY	Cyclin D1	UNKNOWN	SYBR	None	24.8467	24.9279	0.114859								TRUE	0.224062	TRUE	3	20	Amp		0.937698	N	N	Y	N	N	87.0192	80.7954
9	A9	FALSE	Hep3B_SOR,WAY	Cyclin D1	UNKNOWN	SYBR	None	27.4892	27.4055	0.118383								TRUE	0.224062	TRUE	3	22	Amp		0.961792	N	N	Y	N	N	87.2124	81.0088
10	A10	FALSE	Primer only	Cyclin D1	UNKNOWN	SYBR	None	Undetermined										TRUE	0.224062	TRUE	3	39	No Amp		0	Y	Y	N	N	Y	94.8259
11	A11	FALSE	Hep3B_Control	Actin	UNKNOWN	SYBR	None	14.1755	14.2183	0.0605593								TRUE	0.277731	TRUE	3	9	Amp		0.849067	N	N	N	N	N	83.5707
12	A12	FALSE	Hep3B_SOR	Actin	UNKNOWN	SYBR	None	14.4154	14.4529	0.0529236								TRUE	0.277731	TRUE	3	9	Amp		0.853342	N	N	N	N	N	83.7118
13	B1	FALSE	Hep3B_Control	AXIN2	UNKNOWN	SYBR	None	29.5127	29.5613	0.0688403								TRUE	0.493099	TRUE	3	23	Amp		0.937712	N	N	N	N	N	83.6264
14	B2	FALSE	Hep3B_SOR	AXIN2	UNKNOWN	SYBR	None	30.0695	30.0205	0.0693339								TRUE	0.493099	TRUE	3	23	Amp		0.938567	N	N	N	N	N	83.7678
15	B3	FALSE	Hep3B_WAY	AXIN2	UNKNOWN	SYBR	None	29.9701	29.865	0.148534								TRUE	0.493099	TRUE	3	24	Amp		0.942623	N	N	N	N	N	83.755
16	B4	FALSE	Hep3B_SOR,WAY	AXIN2	UNKNOWN	SYBR	None	31.0058	30.9179	0.124238								TRUE	0.493099	TRUE	3	24	Amp		0.960944	N	N	N	N	N	83.755
17	B5	FALSE	Primer only	AXIN2	UNKNOWN	SYBR	None	Undetermined										TRUE	0.493099	TRUE	3	39	No Amp		0	Y	Y	N	N	Y	94.9268
18	B6	FALSE	Hep3B_Control	Cyclin D1	UNKNOWN	SYBR	None	25.3012	25.7146	0.584581								TRUE	0.224062	TRUE	3	19	Amp		0.933529	N	N	Y	Y	N	86.8672	80.9286
19	B7	FALSE	Hep3B_SOR	Cyclin D1	UNKNOWN	SYBR	None	25.393	25.2962	0.136955								TRUE	0.224062	TRUE	3	20	Amp		0.93754	N	N	Y	N	N	87.0192	80.9369
20	B8	FALSE	Hep3B_WAY	Cyclin D1	UNKNOWN	SYBR	None	25.0092	24.9279	0.114859								TRUE	0.224062	TRUE	3	19	Amp		0.938763	N	N	Y	N	N	86.8778	80.9369
21	B9	FALSE	Hep3B_SOR,WAY	Cyclin D1	UNKNOWN	SYBR	None	27.3217	27.4055	0.118383								TRUE	0.224062	TRUE	3	21	Amp		0.964458	N	N	Y	N	N	87.0714	80.8678
22	B10	FALSE	Primer only	Cyclin D1	UNKNOWN	SYBR	None	Undetermined										TRUE	0.224062	TRUE	3	39	No Amp		0	Y	Y	N	N	Y	92.57
23	B11	FALSE	Hep3B_Control	Actin	UNKNOWN	SYBR	None	14.2611	14.2183	0.0605593								TRUE	0.277731	TRUE	3	9	Amp		0.841001	N	N	N	N	N	83.5707
24	B12	FALSE	Hep3B_SOR	Actin	UNKNOWN	SYBR	None	14.4903	14.4529	0.0529236								TRUE	0.277731	TRUE	3	9	Amp		0.846163	N	N	N	N	N	83.5707
25	C1	FALSE	Hep3B_Control	LEF1	UNKNOWN	SYBR	None	23.476	23.5325	0.0798389								TRUE	0.263257	TRUE	3	18	Amp		0.93713	N	N	N	N	N	78.9581
26	C2	FALSE	Hep3B_SOR	LEF1	UNKNOWN	SYBR	None	23.9808	23.9747	0.00861279								TRUE	0.263257	TRUE	3	19	Amp		0.944657	N	N	N	N	N	78.9581
27	C3	FALSE	Hep3B_WAY	LEF1	UNKNOWN	SYBR	None	23.0726	23.1193	0.0661092								TRUE	0.263257	TRUE	3	17	Amp		0.937655	N	N	N	N	N	79.0892
28	C4	FALSE	Hep3B_SOR,WAY	LEF1	UNKNOWN	SYBR	None	26.2236	25.3748	1.20044								TRUE	0.263257	TRUE	3	21	Amp		0.970927	N	N	N	Y	N	78.0994
29	C5	FALSE	Primer only	LEF1	UNKNOWN	SYBR	None	Undetermined										TRUE	0.263257	TRUE	3	39	No Amp		0	Y	Y	Y	N	Y	88.2812	84.8877	71.5964	80.363
30	C6	FALSE	Hep3B_Control	GS	UNKNOWN	SYBR	None	30.9085	31.0281	0.169057								TRUE	0.473612	TRUE	3	24	Amp		0.93216	N	N	N	N	N	77.3937
31	C7	FALSE	Hep3B_SOR	GS	UNKNOWN	SYBR	None	30.4403	30.2704	0.240251								TRUE	0.473612	TRUE	3	24	Amp		0.913133	N	N	N	N	N	77.542
32	C8	FALSE	Hep3B_WAY	GS	UNKNOWN	SYBR	None	31.0697	30.8606	0.295624								TRUE	0.473612	TRUE	3	25	Amp		0.936652	N	N	N	N	N	77.4006
33	C9	FALSE	Hep3B_SOR,WAY	GS	UNKNOWN	SYBR	None	31.9656	31.967	0.0019219								TRUE	0.473612	TRUE	3	25	Amp		0.962418	N	N	N	N	N	77.625
34	C10	FALSE	Primer only	GS	UNKNOWN	SYBR	None	Undetermined										TRUE	0.473612	TRUE	3	39	No Amp		0	Y	Y	Y	N	Y	87.3534	92.57	69.3066	84.1106
35	C11	FALSE	Hep3B_WAY	Actin	UNKNOWN	SYBR	None	14.1084	14.1603	0.0734003								TRUE	0.277731	TRUE	3	9	Amp		0.825746	N	N	N	N	N	83.4295
36	C12	FALSE	Hep3B_SOR,WAY	Actin	UNKNOWN	SYBR	None	14.5823	14.6226	0.0569691								TRUE	0.277731	TRUE	3	9	Amp		0.8468	N	N	N	N	N	83.5707
37	D1	FALSE	Hep3B_Control	LEF1	UNKNOWN	SYBR	None	23.5889	23.5325	0.0798389								TRUE	0.263257	TRUE	3	19	Amp		0.938546	N	N	N	N	N	78.8166
38	D2	FALSE	Hep3B_SOR	LEF1	UNKNOWN	SYBR	None	23.9686	23.9747	0.00861279								TRUE	0.263257	TRUE	3	19	Amp		0.942293	N	N	N	N	N	78.9581
39	D3	FALSE	Hep3B_WAY	LEF1	UNKNOWN	SYBR	None	23.1661	23.1193	0.0661092								TRUE	0.263257	TRUE	3	18	Amp		0.938975	N	N	N	N	N	79.0892
40	D4	FALSE	Hep3B_SOR,WAY	LEF1	UNKNOWN	SYBR	None	24.5259	25.3748	1.20044								TRUE	0.263257	TRUE	3	19	Amp		0.966122	N	N	N	Y	N	79.0892
41	D5	FALSE	Primer only	LEF1	UNKNOWN	SYBR	None	Undetermined										TRUE	0.263257	TRUE	3	39	No Amp		0	Y	Y	Y	N	Y	80.0802	86.1602	92.5231	76.5453
42	D6	FALSE	Hep3B_Control	GS	UNKNOWN	SYBR	None	31.1476	31.0281	0.169057								TRUE	0.473612	TRUE	3	25	Amp		0.928702	N	N	N	N	N	77.3937
43	D7	FALSE	Hep3B_SOR	GS	UNKNOWN	SYBR	None	30.1005	30.2704	0.240251								TRUE	0.473612	TRUE	3	24	Amp		0.932963	N	N	N	N	N	77.542
44	D8	FALSE	Hep3B_WAY	GS	UNKNOWN	SYBR	None	30.6516	30.8606	0.295624								TRUE	0.473612	TRUE	3	24	Amp		0.935272	N	N	N	N	N	77.4006
45	D9	FALSE	Hep3B_SOR,WAY	GS	UNKNOWN	SYBR	None	31.9683	31.967	0.0019219								TRUE	0.473612	TRUE	3	25	Amp		0.959417	N	N	N	N	N	77.484
46	D10	FALSE	Primer only	GS	UNKNOWN	SYBR	None	Undetermined										TRUE	0.473612	TRUE	3	39	No Amp		0	Y	Y	Y	N	Y	82.1367	76.4971	92.57	86.6484
47	D11	FALSE	Hep3B_WAY	Actin	UNKNOWN	SYBR	None	14.2122	14.1603	0.0734003								TRUE	0.277731	TRUE	3	9	Amp		0.820861	N	N	N	N	N	83.4295
48	D12	FALSE	Hep3B_SOR,WAY	Actin	UNKNOWN	SYBR	None	14.6629	14.6226	0.0569691								TRUE	0.277731	TRUE	3	10	Amp		0.83753	N	N	N	N	N	83.4295
49	E1	FALSE	Hep3B_Control	c-Myc	UNKNOWN	SYBR	None	23.5705	23.5861	0.0220404								TRUE	0.307196	TRUE	3	18	Amp		0.934534	N	N	N	N	N	75.7044
50	E2	FALSE	Hep3B_SOR	c-Myc	UNKNOWN	SYBR	None	23.8029	23.8054	0.0036334								TRUE	0.307196	TRUE	3	18	Amp		0.943018	N	N	N	N	N	75.8459
51	E3	FALSE	Hep3B_WAY	c-Myc	UNKNOWN	SYBR	None	23.6675	23.6599	0.0107923								TRUE	0.307196	TRUE	3	18	Amp		0.945654	N	N	N	N	N	75.8372
52	E4	FALSE	Hep3B_SOR,WAY	c-Myc	UNKNOWN	SYBR	None	25.1688	25.1411	0.0390974								TRUE	0.307196	TRUE	3	19	Amp		0.967035	N	N	N	N	N	75.8372
53	E5	FALSE	Primer only	c-Myc	UNKNOWN	SYBR	None	Undetermined										TRUE	0.307196	TRUE	3	24	No Amp		0	Y	N	Y	N	Y	68.7685	77.2523	92.6645	84.6049
54	E6	FALSE	Hep3B_Control	MMP2	UNKNOWN	SYBR	None	24.9273	24.8993	0.0396464								TRUE	0.361539	TRUE	3	19	Amp		0.929831	N	N	N	N	N	81.07
55	E7	FALSE	Hep3B_SOR	MMP2	UNKNOWN	SYBR	None	25.0432	25.0262	0.0240932								TRUE	0.361539	TRUE	3	19	Amp		0.927408	N	N	N	N	N	81.3612
56	E8	FALSE	Hep3B_WAY	MMP2	UNKNOWN	SYBR	None	25.0146	24.9958	0.0266584								TRUE	0.361539	TRUE	3	19	Amp		0.927821	N	N	N	N	N	81.2197
57	E9	FALSE	Hep3B_SOR,WAY	MMP2	UNKNOWN	SYBR	None	25.8949	25.8418	0.0751023								TRUE	0.361539	TRUE	3	19	Amp		0.962988	N	N	N	N	N	81.2908
58	E10	FALSE	Primer only	MMP2	UNKNOWN	SYBR	None	Undetermined										TRUE	0.361539	TRUE	3	39	No Amp		0	Y	Y	Y	N	Y	79.5989	92.57	73.8183	71.1395
59	E11	FALSE	Primer only	Actin	UNKNOWN	SYBR	None	Undetermined										TRUE	0.277731	TRUE	3	39	No Amp		0	Y	Y	Y	N	N	92.4621	65.7878	79.4778	83.4295
61	F1	FALSE	Hep3B_Control	c-Myc	UNKNOWN	SYBR	None	23.6017	23.5861	0.0220404								TRUE	0.307196	TRUE	3	18	Amp		0.937601	N	N	N	N	N	75.7044
62	F2	FALSE	Hep3B_SOR	c-Myc	UNKNOWN	SYBR	None	23.808	23.8054	0.0036334								TRUE	0.307196	TRUE	3	18	Amp		0.938437	N	N	N	N	N	75.8459
63	F3	FALSE	Hep3B_WAY	c-Myc	UNKNOWN	SYBR	None	23.6523	23.6599	0.0107923								TRUE	0.307196	TRUE	3	18	Amp		0.939227	N	N	N	N	N	75.9786
64	F4	FALSE	Hep3B_SOR,WAY	c-Myc	UNKNOWN	SYBR	None	25.1135	25.1411	0.0390974								TRUE	0.307196	TRUE	3	19	Amp		0.961766	N	N	N	N	N	75.8372
65	F5	FALSE	Primer only	c-Myc	UNKNOWN	SYBR	None	Undetermined										TRUE	0.307196	TRUE	3	39	No Amp		0	Y	Y	Y	N	Y	88.1398	92.2403	75.4141	81.3528
66	F6	FALSE	Hep3B_Control	MMP2	UNKNOWN	SYBR	None	24.8713	24.8993	0.0396464								TRUE	0.361539	TRUE	3	19	Amp		0.928358	N	N	N	N	N	81.2114
67	F7	FALSE	Hep3B_SOR	MMP2	UNKNOWN	SYBR	None	25.0091	25.0262	0.0240932								TRUE	0.361539	TRUE	3	20	Amp		0.93734	N	N	N	N	N	81.3612
68	F8	FALSE	Hep3B_WAY	MMP2	UNKNOWN	SYBR	None	24.9769	24.9958	0.0266584								TRUE	0.361539	TRUE	3	19	Amp		0.92683	N	N	N	N	N	81.3612
69	F9	FALSE	Hep3B_SOR,WAY	MMP2	UNKNOWN	SYBR	None	25.7887	25.8418	0.0751023								TRUE	0.361539	TRUE	3	20	Amp		0.961898	N	N	N	N	N	81.2908
70	F10	FALSE	Primer only	MMP2	UNKNOWN	SYBR	None	Undetermined										TRUE	0.361539	TRUE	3	39	No Amp		0	Y	Y	Y	N	Y	92.2881	65.9228	87.0714	70.4345
71	F11	FALSE	Primer only	Actin	UNKNOWN	SYBR	None	Undetermined										TRUE	0.277731	TRUE	3	39	No Amp		0	Y	Y	Y	N	Y	89.216	80.748	92.4621	71.5743
73	G1	FALSE	Hep3B_Control	Twist	UNKNOWN	SYBR	None	22.1184	22.0773	0.0580049								TRUE	0.262224	TRUE	3	17	Amp		0.933141	N	N	N	N	N	85.8898
74	G2	FALSE	Hep3B_SOR	Twist	UNKNOWN	SYBR	None	22.2109	22.1824	0.0402169								TRUE	0.262224	TRUE	3	17	Amp		0.937552	N	N	N	N	N	85.8898
75	G3	FALSE	Hep3B_WAY	Twist	UNKNOWN	SYBR	None	21.8836	21.8656	0.0254378								TRUE	0.262224	TRUE	3	17	Amp		0.935297	N	N	N	N	N	86.0173
76	G4	FALSE	Hep3B_SOR,WAY	Twist	UNKNOWN	SYBR	None	23.0428	23.0142	0.0403396								TRUE	0.262224	TRUE	3	17	Amp		0.956203	N	N	N	N	N	86.0173
77	G5	FALSE	Primer only	Twist	UNKNOWN	SYBR	None	Undetermined										TRUE	0.262224	TRUE	3	39	No Amp		0	Y	Y	Y	N	Y	87.15	76.2625	80.7872	71.3136
78	G6	FALSE	Hep3B_Control	MMP9	UNKNOWN	SYBR	None	28.7895	28.7843	0.0074165								TRUE	0.490472	TRUE	3	22	Amp		0.9415	N	N	N	N	N	80.2216
79	G7	FALSE	Hep3B_SOR	MMP9	UNKNOWN	SYBR	None	28.7853	28.5629	0.314561								TRUE	0.490472	TRUE	3	22	Amp		0.94165	N	N	N	N	N	80.371
80	G8	FALSE	Hep3B_WAY	MMP9	UNKNOWN	SYBR	None	28.7656	28.6616	0.147042								TRUE	0.490472	TRUE	3	22	Amp		0.936988	N	N	N	N	N	80.371
81	G9	FALSE	Hep3B_SOR,WAY	MMP9	UNKNOWN	SYBR	None	30.0761	29.9901	0.1217								TRUE	0.490472	TRUE	3	24	Amp		0.96187	N	N	N	N	N	80.3039
82	G10	FALSE	Primer only	MMP9	UNKNOWN	SYBR	None	Undetermined										TRUE	0.490472	TRUE	3	39	No Amp		0	Y	Y	Y	N	Y	79.4579	75.2282	92.2881	85.2385
85	H1	FALSE	Hep3B_Control	Twist	UNKNOWN	SYBR	None	22.0363	22.0773	0.0580049								TRUE	0.262224	TRUE	3	17	Amp		0.933658	N	N	N	N	N	85.8898
86	H2	FALSE	Hep3B_SOR	Twist	UNKNOWN	SYBR	None	22.154	22.1824	0.0402169								TRUE	0.262224	TRUE	3	17	Amp		0.939526	N	N	N	N	N	85.8898
87	H3	FALSE	Hep3B_WAY	Twist	UNKNOWN	SYBR	None	21.8476	21.8656	0.0254378								TRUE	0.262224	TRUE	3	17	Amp		0.937227	N	N	N	N	N	86.0173
88	H4	FALSE	Hep3B_SOR,WAY	Twist	UNKNOWN	SYBR	None	22.9857	23.0142	0.0403396								TRUE	0.262224	TRUE	3	17	Amp		0.95884	N	N	N	N	N	86.0173
89	H5	FALSE	Primer only	Twist	UNKNOWN	SYBR	None	Undetermined										TRUE	0.262224	TRUE	3	39	No Amp		0	Y	Y	N	N	Y	60.0019
90	H6	FALSE	Hep3B_Control	MMP9	UNKNOWN	SYBR	None	28.779	28.7843	0.0074165								TRUE	0.490472	TRUE	3	22	Amp		0.937511	N	N	N	N	N	80.2216
91	H7	FALSE	Hep3B_SOR	MMP9	UNKNOWN	SYBR	None	28.3405	28.5629	0.314561								TRUE	0.490472	TRUE	3	22	Amp		0.937394	N	N	N	N	N	80.371
92	H8	FALSE	Hep3B_WAY	MMP9	UNKNOWN	SYBR	None	28.5577	28.6616	0.147042								TRUE	0.490472	TRUE	3	22	Amp		0.940323	N	N	N	N	N	80.371
93	H9	FALSE	Hep3B_SOR,WAY	MMP9	UNKNOWN	SYBR	None	29.904	29.9901	0.1217								TRUE	0.490472	TRUE	3	23	Amp		0.962573	N	N	N	N	N	80.1629
94	H10	FALSE	Primer only	MMP9	UNKNOWN	SYBR	None	Undetermined										TRUE	0.490472	TRUE	3	39	No Amp		0	Y	Y	Y	N	N	92.2881	84.1106	80.3039	77.625

## Sheet: Sheet1
			AXIN2	Actin	Actin CT-AXIN2 CT	2^(Actin CT-AXIN2 CT)	각 그룹 평균	sample/control 평균	Mean	SD
	Hep3B	Control	29.61	14.1755	-15.4345	2.25807e-05	2.41077e-05	0.936662	1	0.0895729
			29.5127	14.2611	-15.2515	2.56346e-05		1.06334
		SOR	29.9714	14.4154	-15.556	2.07577e-05		0.861041	0.854171	0.00971578
			30.0695	14.4903	-15.5792	2.04264e-05		0.847301
		WAY	29.76	14.1084	-15.6516	1.94264e-05		0.805817	0.77721	0.0404576
			29.9701	14.2122	-15.7579	1.8047e-05		0.748602
		SOR/WAY	30.8301	14.5823	-16.2477	1.28515e-05		0.533088	0.516079	0.0240547
			31.0058	14.6629	-16.3428	1.20314e-05		0.499069
			LEF1	Actin	Actin CT-LEF1 CT	2^(Actin CT-LEF1 CT)	각 그룹 평균	sample/control 평균	Mean	SD
	Hep3B	Control	23.476	14.1755	-9.30054	0.00158584	0.00157099	1.00945	1	0.0133632
			23.5889	14.2611	-9.32781	0.00155615		0.990551
		SOR	23.9808	14.4154	-9.56533	0.00131992		0.840185	0.866305	0.03694
			23.9686	14.4903	-9.4783	0.00140199		0.892426
		WAY	23.0726	14.1084	-8.96422	0.00200216		1.27446	1.27903	0.00646391
			23.1661	14.2122	-8.95391	0.00201653		1.2836
		SOR/WAY	26.2236	14.5823	-11.6413	0.000313059		0.199275	0.441402	0.342419
			24.5259	14.6629	-9.86303	0.00107382		0.683529
			c-Myc	Actin	Actin CT-c-Myc CT	2^(Actin CT-c-Myc CT)	각 그룹 평균	sample/control 평균	Mean	SD
	Hep3B	Control	23.5705	14.1755	-9.39502	0.00148531	0.00151389	0.981123	1	0.0266961
			23.6017	14.2611	-9.34055	0.00154246		1.01888
		SOR	23.8029	14.4154	-9.38744	0.00149313		0.986291	1.0107	0.0345244
			23.808	14.4903	-9.31773	0.00156705		1.03512
		WAY	23.6675	14.1084	-9.55916	0.00132558		0.875616	0.913281	0.0532669
			23.6523	14.2122	-9.44009	0.00143963		0.950947
		SOR/WAY	25.1688	14.5823	-10.5864	0.000650391		0.429616	0.450828	0.0299977
			25.1135	14.6629	-10.4505	0.000714614		0.472039
			Twist	Actin	Actin CT-Twist CT	2^(Actin CT-Twist CT)	각 그룹 평균	sample/control 평균	Mean	SD
	Hep3B	Control	22.1184	14.1755	-7.94288	0.00406401	0.00431445	0.941954	1	0.08209
			22.0363	14.2611	-7.7752	0.00456489		1.05805
		SOR	22.2109	14.4154	-7.79542	0.00450138		1.04333	1.0932	0.0705279
			22.154	14.4903	-7.6637	0.00493171		1.14307
		WAY	21.8836	14.1084	-7.77523	0.00456479		1.05802	1.11184	0.0761122
			21.8476	14.2122	-7.63546	0.0050292		1.16566
		SOR/WAY	23.0428	14.5823	-8.46041	0.00283899		0.658018	0.690947	0.0465685
			22.9857	14.6629	-8.32279	0.00312313		0.723876
			Cyclin D1	Actin	Actin CT-Cyclin D1 CT	2^(Actin CT-Cyclin D1 CT)	각 그룹 평균	sample/control 평균	Mean	SD
	Hep3B	Control	26.128	14.1755	-11.9525	0.000252314	0.0003636	0.693931	1	0.432847
			25.3012	14.2611	-11.0401	0.000474887		1.30607
		SOR	25.1993	14.4154	-10.7839	0.00056719		1.55993	1.49826	0.0872182
			25.393	14.4903	-10.9027	0.000522342		1.43658
		WAY	24.8467	14.1084	-10.7384	0.000585371		1.60993	1.57787	0.0453374
			25.0092	14.2122	-10.797	0.000562058		1.54581
		SOR/WAY	27.4892	14.5823	-12.9068	0.000130215		0.358127	0.39171	0.0474935
			27.3217	14.6629	-12.6588	0.000154637		0.425293
			GS	Actin	Actin CT-GS CT	2^(Actin CT-GS CT)	각 그룹 평균	sample/control 평균	Mean	SD
	Hep3B	Control	30.9085	14.1755	-16.7331	9.18007e-06	8.71696e-06	1.05313	1	0.0751339
			31.1476	14.2611	-16.8865	8.25384e-06		0.946872
		SOR	30.4403	14.4154	-16.0249	1.49981e-05		1.72057	2.00699	0.405062
			30.1005	14.4903	-15.6103	1.99915e-05		2.29341
		WAY	31.0697	14.1084	-16.9613	7.8368e-06		0.899029	1.09494	0.277058
			30.6516	14.2122	-16.4394	1.12523e-05		1.29085
		SOR/WAY	31.9656	14.5823	-17.3833	5.84946e-06		0.671044	0.689646	0.0263076
			31.9683	14.6629	-17.3054	6.17377e-06		0.708248
			MMP2	Actin	Actin CT-MMP2 CT	2^(Actin CT-MMP2 CT)	각 그룹 평균	sample/control 평균	Mean	SD
	Hep3B	Control	24.9273	14.1755	-10.7519	0.000579922	0.00060985	0.950926	1	0.0694015
			24.8713	14.2611	-10.6101	0.000639778		1.04907
		SOR	25.0432	14.4154	-10.6278	0.000632007		1.03633	1.07697	0.0574654
			25.0091	14.4903	-10.5189	0.000681568		1.1176
		WAY	25.0146	14.1084	-10.9063	0.000521057		0.854402	0.898427	0.0622608
			24.9769	14.2122	-10.7648	0.000574754		0.942452
		SOR/WAY	25.8949	14.5823	-11.3126	0.000393164		0.644689	0.689243	0.0630087
			25.7887	14.6629	-11.1258	0.000447506		0.733796
			MMP9	Actin	Actin CT-MMP9 CT	2^(Actin CT-MMP9 CT)	각 그룹 평균	sample/control 평균	Mean	SD
	Hep3B	Control	28.7895	14.1755	-14.614	3.98785e-05	4.12524e-05	0.966695	1	0.0470998
			28.779	14.2611	-14.5179	4.26263e-05		1.0333
		SOR	28.7853	14.4154	-14.3699	4.7232e-05		1.14495	1.39321	0.351091
			28.3405	14.4903	-13.8502	6.77146e-05		1.64147
		WAY	28.7656	14.1084	-14.6573	3.87014e-05		0.938161	1.05131	0.160017
			28.5577	14.2122	-14.3455	4.80368e-05		1.16446
		SOR/WAY	30.0761	14.5823	-15.4938	2.16728e-05		0.52537	0.575652	0.0711092
			29.904	14.6629	-15.2411	2.58213e-05		0.625933

## Sheet: Melt Curve Raw Data
Block Type	96-Well 0.1-mL Block
Calibration Background is expired	No
Calibration Background performed on	01-14-2022
Calibration Pure Dye ABY is expired	No
Calibration Pure Dye ABY performed on	01-14-2022
Calibration Pure Dye FAM is expired	No
Calibration Pure Dye FAM performed on	01-14-2022
Calibration Pure Dye JUN is expired	No
Calibration Pure Dye JUN performed on	01-14-2022
Calibration Pure Dye NED is expired	No
Calibration Pure Dye NED performed on	01-14-2022
Calibration Pure Dye ROX is expired	No
Calibration Pure Dye ROX performed on	01-14-2022
Calibration Pure Dye SYBR is expired	No
Calibration Pure Dye SYBR performed on	01-14-2022
Calibration Pure Dye TAMRA is expired	No
Calibration Pure Dye TAMRA performed on	01-14-2022
Calibration Pure Dye VIC is expired	No
Calibration Pure Dye VIC performed on	01-14-2022
Calibration ROI is expired	No
Calibration ROI performed on	01-14-2022
Calibration Uniformity is expired	No
Calibration Uniformity performed on	01-14-2022
Chemistry	SYBR_GREEN
Date Created	2023-02-23 22:39:19 PM KST
Experiment Barcode
Experiment Comment
Experiment File Name	D:\Users\GI-SSH\2023\2023-02-23_200142.eds
Experiment Name	2023-02-23_200142
Experiment Run End Time	2023-02-23 22:35:56 PM KST
Experiment Type	Standard Curve
Instrument Name	272313269
Instrument Serial Number	272313269
Instrument Type	QuantStudio™ 3 System
Passive Reference	ROX
Post-read Stage/Step
Pre-read Stage/Step
Quantification Cycle Method	Ct
Signal Smoothing On	true
Stage where Melt Analysis is performed	Stage3
Stage/ Cycle where Ct Analysis is performed	Stage2, Step2
User Name
Well	Well Position	Reading	Temperature	Fluorescence	Derivative	Target Name
1	A1	1	60.0019	1.28311e+06	46362	AXIN2
1	A1	2	60.2848	1.27615e+06	46729.2	AXIN2
1	A1	3	60.5678	1.26618e+06	47186.2	AXIN2
1	A1	4	60.8507	1254574	47666	AXIN2
1	A1	5	61.1336	1.24159e+06	48106	AXIN2
1	A1	6	61.4165	1226635	48476.3	AXIN2
1	A1	7	61.6995	1.21228e+06	48784.1	AXIN2
1	A1	8	61.9824	1.19653e+06	49052.7	AXIN2
1	A1	9	62.2653	1.18307e+06	49294.1	AXIN2
1	A1	10	62.5482	1.16913e+06	49495.7	AXIN2
1	A1	11	62.8312	1.1521e+06	49623.8	AXIN2
1	A1	12	63.1141	1.13678e+06	49642.8	AXIN2
1	A1	13	63.397	1122766	49533.2	AXIN2
1	A1	14	63.68	1.10645e+06	49300	AXIN2
1	A1	15	63.9629	1.0895e+06	48970.9	AXIN2
1	A1	16	64.2458	1075892	48586.1	AXIN2
1	A1	17	64.5287	1.05985e+06	48186.6	AXIN2
1	A1	18	64.8117	1.04533e+06	47806.6	AXIN2
1	A1	19	65.0946	1.02979e+06	47469.4	AXIN2
1	A1	20	65.3775	1.01538e+06	47185.4	AXIN2
1	A1	21	65.6605	1.00197e+06	46950.7	AXIN2
1	A1	22	65.9434	987522	46746.5	AXIN2
1	A1	23	66.2263	973612	46542.7	AXIN2
1	A1	24	66.5092	958243	46305.6	AXIN2
1	A1	25	66.7922	945438	46008.3	AXIN2
1	A1	26	67.0751	931161	45640.1	AXIN2
1	A1	27	67.358	914698	45210.6	AXIN2
1	A1	28	67.641	902394	44746.4	AXIN2
1	A1	29	67.9239	889009	44282	AXIN2
1	A1	30	68.2068	875286	43849.1	AXIN2
1	A1	31	68.4897	861641	43470.8	AXIN2
1	A1	32	68.7727	849430	43158.3	AXIN2
1	A1	33	69.0556	836984	42912.2	AXIN2
1	A1	34	69.3385	823440	42721.5	AXIN2
1	A1	35	69.6214	812397	42566.7	AXIN2
1	A1	36	69.9044	798311	42422.8	AXIN2
1	A1	37	70.1873	786562	42265.5	AXIN2
1	A1	38	70.4702	772885	42075.9	AXIN2
1	A1	39	70.7532	760211	41843.6	AXIN2
1	A1	40	71.0361	748963	41566.1	AXIN2
1	A1	41	71.319	734566	41247.8	AXIN2
1	A1	42	71.6019	721821	40897.5	AXIN2
1	A1	43	71.8849	711698	40528.4	AXIN2
1	A1	44	72.1678	698522	40156.2	AXIN2
1	A1	45	72.4507	685505	39797.2	AXIN2
1	A1	46	72.7337	674948	39466.2	AXIN2
1	A1	47	73.0166	664468	39162.8	AXIN2
1	A1	48	73.2995	651810	38866.4	AXIN2
1	A1	49	73.5824	640632	38620.6	AXIN2
1	A1	50	73.8654	629844	38420	AXIN2
1	A1	51	74.1483	618369	38257.1	AXIN2
1	A1	52	74.4312	607563	38121.2	AXIN2
1	A1	53	74.7141	596122	37999.2	AXIN2
1	A1	54	74.9971	585376	37878.4	AXIN2
1	A1	55	75.28	574028	37755.8	AXIN2
1	A1	56	75.5629	561972	37644.9	AXIN2
1	A1	57	75.8459	551470	37572.9	AXIN2
1	A1	58	76.1288	543612	37565.4	AXIN2
1	A1	59	76.4117	529989	37627.6	AXIN2
1	A1	60	76.6946	519984	37736.5	AXIN2
1	A1	61	76.9776	508523	37849.5	AXIN2
1	A1	62	77.2605	497399	37925.9	AXIN2
1	A1	63	77.5434	486038	37945.7	AXIN2
1	A1	64	77.8264	475825	37915.3	AXIN2
1	A1	65	78.1093	464227	37857.3	AXIN2
1	A1	66	78.3922	454505	37794	AXIN2
1	A1	67	78.6751	442615	37734.6	AXIN2
1	A1	68	78.9581	432154	37675.8	AXIN2
1	A1	69	79.241	421208	37616.3	AXIN2
1	A1	70	79.5239	408457	37576.2	AXIN2
1	A1	71	79.8069	398537	37608.3	AXIN2
1	A1	72	80.0898	389780	37791.7	AXIN2
1	A1	73	80.3727	378211	38214.9	AXIN2
1	A1	74	80.6556	368053	38963.9	AXIN2
1	A1	75	80.9386	355796	39987	AXIN2
1	A1	76	81.2215	344389	41434.6	AXIN2
1	A1	77	81.5044	330523	43537.8	AXIN2
1	A1	78	81.7873	319799	46562.6	AXIN2
1	A1	79	82.0703	306293	50809.6	AXIN2
1	A1	80	82.3532	290779	56500.2	AXIN2
1	A1	81	82.6361	273757	63603.6	AXIN2
1	A1	82	82.9191	252527	71650.5	AXIN2
1	A1	83	83.202	224445	79622.2	AXIN2
1	A1	84	83.4849	190946	86026.2	AXIN2
1	A1	85	83.7678	140888	89222.9	AXIN2
1	A1	86	84.0508	89008.6	87944.2	AXIN2
1	A1	87	84.3337	54246.8	81800.9	AXIN2
1	A1	88	84.6166	41381.7	71516.6	AXIN2
1	A1	89	84.8996	39329.9	58736.3	AXIN2
1	A1	90	85.1825	35291.9	45484.1	AXIN2
1	A1	91	85.4654	34350.8	32425.4	AXIN2
1	A1	92	85.7483	35060	21007	AXIN2
1	A1	93	86.0313	33928.9	12812.2	AXIN2
1	A1	94	86.3142	33607.6	7500.28	AXIN2
1	A1	95	86.5971	33273.6	4378.82	AXIN2
1	A1	96	86.8801	32578	2715.16	AXIN2
1	A1	97	87.163	32500.2	1913.86	AXIN2
1	A1	98	87.4459	32621.5	1567.11	AXIN2
1	A1	99	87.7288	30904.8	1430.04	AXIN2
1	A1	100	88.0118	30607.2	1370.95	AXIN2
1	A1	101	88.2947	31629.3	1325.49	AXIN2
1	A1	102	88.5776	30032.6	1264.09	AXIN2
1	A1	103	88.8605	29563.6	1174.27	AXIN2
1	A1	104	89.1435	29946.4	1056.14	AXIN2
1	A1	105	89.4264	28380.2	926.203	AXIN2
1	A1	106	89.7093	29182.2	820.172	AXIN2
1	A1	107	89.9923	30089.8	786.277	AXIN2
1	A1	108	90.2752	29692.1	868.977	AXIN2
1	A1	109	90.5581	28484.6	1092.26	AXIN2
1	A1	110	90.841	28052.2	1452.53	AXIN2
1	A1	111	91.124	27615.8	1921.43	AXIN2
1	A1	112	91.4069	27054.2	2450.43	AXIN2
1	A1	113	91.6898	26549.2	2972	AXIN2
1	A1	114	91.9727	23297.1	3403.58	AXIN2
1	A1	115	92.2557	21706.7	3664.79	AXIN2
1	A1	116	92.5386	19867.3	3708.13	AXIN2
1	A1	117	92.8215	20168.4	3546.04	AXIN2
1	A1	118	93.1045	19963.2	3253.26	AXIN2
1	A1	119	93.3874	18762.9	2938.78	AXIN2
1	A1	120	93.6703	19103.2	2702.89	AXIN2
1	A1	121	93.9532	17108.1	2603.69	AXIN2
1	A1	122	94.2362	17554	2647.37	AXIN2
1	A1	123	94.5191	16324.9	2800.05	AXIN2
1	A1	124	94.802	16220.4	3009.05	AXIN2
2	A2	1	60.0019	1.2134e+06	43745.3	AXIN2
2	A2	2	60.2848	1210856	44204.5	AXIN2
2	A2	3	60.5678	1.19912e+06	44763.4	AXIN2
2	A2	4	60.8507	1.18964e+06	45353.9	AXIN2
2	A2	5	61.1336	1176507	45908.3	AXIN2
2	A2	6	61.4165	1.16109e+06	46386	AXIN2
2	A2	7	61.6995	1149853	46776.5	AXIN2
2	A2	8	61.9824	1.13552e+06	47087.4	AXIN2
2	A2	9	62.2653	1.12088e+06	47329.4	AXIN2
2	A2	10	62.5482	1.10591e+06	47508.2	AXIN2
2	A2	11	62.8312	1.09241e+06	47628	AXIN2
2	A2	12	63.1141	1.07828e+06	47692.5	AXIN2
2	A2	13	63.397	1.06263e+06	47704.8	AXIN2
2	A2	14	63.68	1.04868e+06	47663.5	AXIN2
2	A2	15	63.9629	1.03438e+06	47558.8	AXIN2
2	A2	16	64.2458	1.01921e+06	47377	AXIN2
2	A2	17	64.5287	1004583	47110.4	AXIN2
2	A2	18	64.8117	989344	46770.1	AXIN2
2	A2	19	65.0946	973566	46390.1	AXIN2
2	A2	20	65.3775	961238	46018.8	AXIN2
2	A2	21	65.6605	946539	45700.7	AXIN2
2	A2	22	65.9434	934531	45456.1	AXIN2
2	A2	23	66.2263	919389	45273.6	AXIN2
2	A2	24	66.5092	907873	45113.2	AXIN2
2	A2	25	66.7922	893093	44923.1	AXIN2
2	A2	26	67.0751	878040	44659.5	AXIN2
2	A2	27	67.358	866448	44302.9	AXIN2
2	A2	28	67.641	850967	43865.4	AXIN2
2	A2	29	67.9239	837068	43385.8	AXIN2
2	A2	30	68.2068	825388	42915.1	AXIN2
2	A2	31	68.4897	812306	42498.5	AXIN2
2	A2	32	68.7727	801683	42163.6	AXIN2
2	A2	33	69.0556	787159	41916.4	AXIN2
2	A2	34	69.3385	774968	41744.7	AXIN2
2	A2	35	69.6214	764649	41621.9	AXIN2
2	A2	36	69.9044	752001	41509	AXIN2
2	A2	37	70.1873	738880	41361.2	AXIN2
2	A2	38	70.4702	726896	41138.3	AXIN2
2	A2	39	70.7532	714082	40819.8	AXIN2
2	A2	40	71.0361	700997	40413.7	AXIN2
2	A2	41	71.319	689537	39954	AXIN2
2	A2	42	71.6019	678664	39489.3	AXIN2
2	A2	43	71.8849	666106	39065.4	AXIN2
2	A2	44	72.1678	655088	38714.8	AXIN2
2	A2	45	72.4507	644498	38451.6	AXIN2
2	A2	46	72.7337	632628	38273	AXIN2
2	A2	47	73.0166	622609	38164.8	AXIN2
2	A2	48	73.2995	610081	38094.1	AXIN2
2	A2	49	73.5824	600284	38056.5	AXIN2
2	A2	50	73.8654	589196	38024.2	AXIN2
2	A2	51	74.1483	577386	37969.7	AXIN2
2	A2	52	74.4312	566772	37867.5	AXIN2
2	A2	53	74.7141	555958	37698.4	AXIN2
2	A2	54	74.9971	544296	37457.4	AXIN2
2	A2	55	75.28	533529	37159.9	AXIN2
2	A2	56	75.5629	522919	36841	AXIN2
2	A2	57	75.8459	512894	36546.8	AXIN2
2	A2	58	76.1288	503683	36320	AXIN2
2	A2	59	76.4117	491894	36186.3	AXIN2
2	A2	60	76.6946	481873	36149.7	AXIN2
2	A2	61	76.9776	472487	36193.6	AXIN2
2	A2	62	77.2605	461715	36291.3	AXIN2
2	A2	63	77.5434	451146	36414.6	AXIN2
2	A2	64	77.8264	440280	36541.6	AXIN2
2	A2	65	78.1093	429929	36658.7	AXIN2
2	A2	66	78.3922	420449	36757	AXIN2
2	A2	67	78.6751	409329	36827	AXIN2
2	A2	68	78.9581	398158	36861.1	AXIN2
2	A2	69	79.241	387112	36861.1	AXIN2
2	A2	70	79.5239	376765	36850.6	AXIN2
2	A2	71	79.8069	366479	36879.8	AXIN2
2	A2	72	80.0898	357264	37022.8	AXIN2
2	A2	73	80.3727	345593	37371.5	AXIN2
2	A2	74	80.6556	335244	38032.2	AXIN2
2	A2	75	80.9386	326179	38962.5	AXIN2
2	A2	76	81.2215	312980	40369.7	AXIN2
2	A2	77	81.5044	302920	42458.7	AXIN2
2	A2	78	81.7873	288795	45456.7	AXIN2
2	A2	79	82.0703	277230	49605.5	AXIN2
2	A2	80	82.3532	262215	55076.9	AXIN2
2	A2	81	82.6361	243370	61829.5	AXIN2
2	A2	82	82.9191	224948	69436.1	AXIN2
2	A2	83	83.202	199244	76964.9	AXIN2
2	A2	84	83.4849	165531	83028.1	AXIN2
2	A2	85	83.7678	119843	86073.8	AXIN2
2	A2	86	84.0508	68407.9	84876.4	AXIN2
2	A2	87	84.3337	35968.1	79031.3	AXIN2
2	A2	88	84.6166	24505.4	69197.6	AXIN2
2	A2	89	84.8996	18633.3	56932.4	AXIN2
2	A2	90	85.1825	17775.1	44178.4	AXIN2
2	A2	91	85.4654	17000.9	31477.2	AXIN2
2	A2	92	85.7483	16785.9	20277.7	AXIN2
2	A2	93	86.0313	16374.6	12239.4	AXIN2
2	A2	94	86.3142	15034.8	7025.86	AXIN2
2	A2	95	86.5971	15512	3946.29	AXIN2
2	A2	96	86.8801	13782.9	2271.02	AXIN2
2	A2	97	87.163	14922	1413.36	AXIN2
2	A2	98	87.4459	14195.7	980.402	AXIN2
2	A2	99	87.7288	13434.4	745.699	AXIN2
2	A2	100	88.0118	12858.1	597.5	AXIN2
2	A2	101	88.2947	13170.2	492.02	AXIN2
2	A2	102	88.5776	13797.5	418.402	AXIN2
2	A2	103	88.8605	12932.4	373.871	AXIN2
2	A2	104	89.1435	12156.1	349.484	AXIN2
2	A2	105	89.4264	11891	328.695	AXIN2
2	A2	106	89.7093	12321.7	296.645	AXIN2
2	A2	107	89.9923	11936.3	252.094	AXIN2
2	A2	108	90.2752	11052.8	213.242	AXIN2
2	A2	109	90.5581	11715.3	212.891	AXIN2
2	A2	110	90.841	12004	284.578	AXIN2
2	A2	111	91.124	11855.1	445.781	AXIN2
2	A2	112	91.4069	10803.6	685.98	AXIN2
2	A2	113	91.6898	9731.48	965.715	AXIN2
2	A2	114	91.9727	9501.79	1227.04	AXIN2
2	A2	115	92.2557	9706.01	1410.46	AXIN2
2	A2	116	92.5386	6975.71	1472.22	AXIN2
2	A2	117	92.8215	6898.64	1397.9	AXIN2
2	A2	118	93.1045	6599.66	1209.39	AXIN2
2	A2	119	93.3874	7495.6	961.062	AXIN2
2	A2	120	93.6703	6710.84	723.203	AXIN2
2	A2	121	93.9532	6455.72	557.469	AXIN2
2	A2	122	94.2362	6968.92	495.59	AXIN2
2	A2	123	94.5191	6575.97	531.758	AXIN2
2	A2	124	94.802	5798.23	631.242	AXIN2
3	A3	1	60.0016	1.2222e+06	44496.1	AXIN2
3	A3	2	60.2844	1.21831e+06	44925.9	AXIN2
3	A3	3	60.5672	1208616	45514.6	AXIN2
3	A3	4	60.8499	1198839	46199.7	AXIN2
3	A3	5	61.1327	1.1858e+06	46899.5	AXIN2
3	A3	6	61.4155	1172298	47543.2	AXIN2
3	A3	7	61.6983	1.15922e+06	48088.3	AXIN2
3	A3	8	61.9811	1.14433e+06	48520.6	AXIN2
3	A3	9	62.2638	1.12982e+06	48844.9	AXIN2
3	A3	10	62.5466	1.11507e+06	49070	AXIN2
3	A3	11	62.8294	1.10019e+06	49195.9	AXIN2
3	A3	12	63.1122	1.08573e+06	49209.9	AXIN2
3	A3	13	63.3949	1.07235e+06	49093.2	AXIN2
3	A3	14	63.6777	1056507	48837.2	AXIN2
3	A3	15	63.9605	1.04027e+06	48459	AXIN2
3	A3	16	64.2433	1.02533e+06	48003.2	AXIN2
3	A3	17	64.5261	1.01199e+06	47528.3	AXIN2
3	A3	18	64.8088	995865	47084.2	AXIN2
3	A3	19	65.0916	983144	46696.3	AXIN2
3	A3	20	65.3744	969150	46365.2	AXIN2
3	A3	21	65.6572	955869	46079.3	AXIN2
3	A3	22	65.94	939965	45827.5	AXIN2
3	A3	23	66.2227	927794	45603.1	AXIN2
3	A3	24	66.5055	914488	45398.3	AXIN2
3	A3	25	66.7883	902138	45196.1	AXIN2
3	A3	26	67.0711	886223	44971	AXIN2
3	A3	27	67.3539	873446	44696.6	AXIN2
3	A3	28	67.6366	859924	44354.8	AXIN2
3	A3	29	67.9194	846410	43941.6	AXIN2
3	A3	30	68.2022	832262	43467.9	AXIN2
3	A3	31	68.485	820660	42958.8	AXIN2
3	A3	32	68.7677	807480	42449	AXIN2
3	A3	33	69.0505	794863	41975.7	AXIN2
3	A3	34	69.3333	781709	41566.2	AXIN2
3	A3	35	69.6161	772540	41226.7	AXIN2
3	A3	36	69.8989	760506	40939.7	AXIN2
3	A3	37	70.1816	745889	40673.7	AXIN2
3	A3	38	70.4644	734971	40400.5	AXIN2
3	A3	39	70.7472	722385	40105.3	AXIN2
3	A3	40	71.03	711654	39786.2	AXIN2
3	A3	41	71.3128	698866	39447.9	AXIN2
3	A3	42	71.5955	687543	39097.3	AXIN2
3	A3	43	71.8783	675491	38746.2	AXIN2
3	A3	44	72.1611	663294	38414.3	AXIN2
3	A3	45	72.4439	654035	38124.2	AXIN2
3	A3	46	72.7267	641030	37889.8	AXIN2
3	A3	47	73.0094	631802	37694.5	AXIN2
3	A3	48	73.2922	621317	37521.3	AXIN2
3	A3	49	73.575	607173	37341.8	AXIN2
3	A3	50	73.8578	598475	37138.5	AXIN2
3	A3	51	74.1405	586971	36919.6	AXIN2
3	A3	52	74.4233	576127	36712.9	AXIN2
3	A3	53	74.7061	566407	36546.7	AXIN2
3	A3	54	74.9889	556189	36430.6	AXIN2
3	A3	55	75.2717	545005	36352	AXIN2
3	A3	56	75.5544	533777	36287.2	AXIN2
3	A3	57	75.8372	523776	36218.8	AXIN2
3	A3	58	76.12	512800	36146.6	AXIN2
3	A3	59	76.4028	503255	36085.4	AXIN2
3	A3	60	76.6856	492938	36053.1	AXIN2
3	A3	61	76.9683	482028	36061.4	AXIN2
3	A3	62	77.2511	471886	36109.6	AXIN2
3	A3	63	77.5339	461539	36186.2	AXIN2
3	A3	64	77.8167	451954	36271.5	AXIN2
3	A3	65	78.0994	440739	36343.1	AXIN2
3	A3	66	78.3822	429345	36381.9	AXIN2
3	A3	67	78.665	420111	36382.1	AXIN2
3	A3	68	78.9478	408827	36356.3	AXIN2
3	A3	69	79.2306	397603	36336.6	AXIN2
3	A3	70	79.5133	388068	36367.9	AXIN2
3	A3	71	79.7961	378886	36498	AXIN2
3	A3	72	80.0789	366596	36771.9	AXIN2
3	A3	73	80.3617	358126	37236.6	AXIN2
3	A3	74	80.6445	345688	37947.1	AXIN2
3	A3	75	80.9272	335177	38942.1	AXIN2
3	A3	76	81.21	325120	40410.1	AXIN2
3	A3	77	81.4928	312018	42550.7	AXIN2
3	A3	78	81.7756	300737	45611.3	AXIN2
3	A3	79	82.0584	288935	49852.5	AXIN2
3	A3	80	82.3411	272053	55473.2	AXIN2
3	A3	81	82.6239	257287	62479	AXIN2
3	A3	82	82.9067	237521	70510.9	AXIN2
3	A3	83	83.1895	214702	78698.8	AXIN2
3	A3	84	83.4723	187114	85658.2	AXIN2
3	A3	85	83.755	145308	89732.5	AXIN2
3	A3	86	84.0378	96694.5	89476.6	AXIN2
3	A3	87	84.3206	53903.3	84210.5	AXIN2
3	A3	88	84.6034	35142.6	74370.6	AXIN2
3	A3	89	84.8861	29095.3	61442.4	AXIN2
3	A3	90	85.1689	25041.9	47481.8	AXIN2
3	A3	91	85.4517	24265.5	34182.4	AXIN2
3	A3	92	85.7345	24054.7	22570.9	AXIN2
3	A3	93	86.0173	22777.2	13998.2	AXIN2
3	A3	94	86.3	23096.2	8285.16	AXIN2
3	A3	95	86.5828	21545.2	4822.95	AXIN2
3	A3	96	86.8656	22168.5	2895.96	AXIN2
3	A3	97	87.1484	20561.6	1893.38	AXIN2
3	A3	98	87.4312	20489.8	1390.46	AXIN2
3	A3	99	87.7139	20984.2	1137.02	AXIN2
3	A3	100	87.9967	20012.4	1003.82	AXIN2
3	A3	101	88.2795	19726.4	926.527	AXIN2
3	A3	102	88.5623	19405.2	867.77	AXIN2
3	A3	103	88.845	18792.5	801.293	AXIN2
3	A3	104	89.1278	18516.5	711.668	AXIN2
3	A3	105	89.4106	18000.2	599.277	AXIN2
3	A3	106	89.6934	18577.3	482.758	AXIN2
3	A3	107	89.9762	17549.6	395.488	AXIN2
3	A3	108	90.2589	18227.4	376.727	AXIN2
3	A3	109	90.5417	17806.1	459.953	AXIN2
3	A3	110	90.8245	18493.2	662.73	AXIN2
3	A3	111	91.1073	17087.3	981.727	AXIN2
3	A3	112	91.3901	16382	1393.91	AXIN2
3	A3	113	91.6728	16111.6	1860.64	AXIN2
3	A3	114	91.9556	14768.5	2330.71	AXIN2
3	A3	115	92.2384	15435.6	2743.28	AXIN2
3	A3	116	92.5212	11038.5	3037.16	AXIN2
3	A3	117	92.804	10366.9	3170.41	AXIN2
3	A3	118	93.0867	9649.68	3142.65	AXIN2
3	A3	119	93.3695	8984.3	3004.72	AXIN2
3	A3	120	93.6523	8730.17	2844.35	AXIN2
3	A3	121	93.9351	7621.21	2752.87	AXIN2
3	A3	122	94.2178	7739.13	2790.36	AXIN2
3	A3	123	94.5006	5698.86	2967.09	AXIN2
3	A3	124	94.7834	6645.09	3247.98	AXIN2
4	A4	1	60.0016	1.24561e+06	44448	AXIN2
4	A4	2	60.2844	1.24155e+06	44935.6	AXIN2
4	A4	3	60.5672	1.23315e+06	45595.5	AXIN2
4	A4	4	60.8499	1.22335e+06	46362.3	AXIN2
4	A4	5	61.1327	1.20929e+06	47145.6	AXIN2
4	A4	6	61.4155	1.19732e+06	47859.9	AXIN2
4	A4	7	61.6983	1.18343e+06	48448.1	AXIN2
4	A4	8	61.9811	1.16847e+06	48888	AXIN2
4	A4	9	62.2638	1.15487e+06	49189.2	AXIN2
4	A4	10	62.5466	1.13868e+06	49380.3	AXIN2
4	A4	11	62.8294	1.12432e+06	49491.9	AXIN2
4	A4	12	63.1122	1.11026e+06	49539.5	AXIN2
4	A4	13	63.3949	1.09704e+06	49514.6	AXIN2
4	A4	14	63.6777	1.08086e+06	49390.2	AXIN2
4	A4	15	63.9605	1.06582e+06	49138.8	AXIN2
4	A4	16	64.2433	1051203	48753.6	AXIN2
4	A4	17	64.5261	1.0358e+06	48257.7	AXIN2
4	A4	18	64.8088	1.0196e+06	47697.6	AXIN2
4	A4	19	65.0916	1.00644e+06	47122.9	AXIN2
4	A4	20	65.3744	993939	46564.4	AXIN2
4	A4	21	65.6572	979001	46019.1	AXIN2
4	A4	22	65.94	965644	45448	AXIN2
4	A4	23	66.2227	952266	44781.8	AXIN2
4	A4	24	66.5055	939538	43937.3	AXIN2
4	A4	25	66.7883	926679	42845.1	AXIN2
4	A4	26	67.0711	911917	41486.7	AXIN2
4	A4	27	67.3539	898837	39920.7	AXIN2
4	A4	28	67.6366	888223	38171.5	AXIN2
4	A4	29	67.9194	875882	36715.6	AXIN2
4	A4	30	68.2022	863692	35868.6	AXIN2
4	A4	31	68.485	859839	35837.8	AXIN2
4	A4	32	68.7677	852919	36626.1	AXIN2
4	A4	33	69.0505	844342	38021	AXIN2
4	A4	34	69.3333	827754	39677.9	AXIN2
4	A4	35	69.6161	815902	41124.5	AXIN2
4	A4	36	69.8989	802793	42246.7	AXIN2
4	A4	37	70.1816	791355	42998.9	AXIN2
4	A4	38	70.4644	777855	43395.4	AXIN2
4	A4	39	70.7472	764112	43502.6	AXIN2
4	A4	40	71.03	750166	43400	AXIN2
4	A4	41	71.3128	738445	43157.9	AXIN2
4	A4	42	71.5955	726150	42830.3	AXIN2
4	A4	43	71.8783	712656	42454.7	AXIN2
4	A4	44	72.1611	700398	42059.2	AXIN2
4	A4	45	72.4439	687861	41670.1	AXIN2
4	A4	46	72.7267	675260	41313.4	AXIN2
4	A4	47	73.0094	665516	41008.8	AXIN2
4	A4	48	73.2922	653004	40762.9	AXIN2
4	A4	49	73.575	641214	40567.5	AXIN2
4	A4	50	73.8578	627912	40406.5	AXIN2
4	A4	51	74.1405	619199	40266	AXIN2
4	A4	52	74.4233	606033	40138.8	AXIN2
4	A4	53	74.7061	594144	40020.9	AXIN2
4	A4	54	74.9889	582963	39906.2	AXIN2
4	A4	55	75.2717	573320	39804.1	AXIN2
4	A4	56	75.5544	560166	39712.4	AXIN2
4	A4	57	75.8372	547633	39633.8	AXIN2
4	A4	58	76.12	538417	39575.4	AXIN2
4	A4	59	76.4028	527669	39545.4	AXIN2
4	A4	60	76.6856	514914	39545.1	AXIN2
4	A4	61	76.9683	504420	39566.6	AXIN2
4	A4	62	77.2511	492722	39596.3	AXIN2
4	A4	63	77.5339	482177	39623.5	AXIN2
4	A4	64	77.8167	470549	39645.1	AXIN2
4	A4	65	78.0994	459229	39664.9	AXIN2
4	A4	66	78.3822	447976	39687.7	AXIN2
4	A4	67	78.665	436797	39713.3	AXIN2
4	A4	68	78.9478	426210	39735.4	AXIN2
4	A4	69	79.2306	413674	39749.4	AXIN2
4	A4	70	79.5133	401929	39765.2	AXIN2
4	A4	71	79.7961	391186	39819.7	AXIN2
4	A4	72	80.0789	380263	39978.4	AXIN2
4	A4	73	80.3617	369752	40300.9	AXIN2
4	A4	74	80.6445	358604	40884.6	AXIN2
4	A4	75	80.9272	346041	41854	AXIN2
4	A4	76	81.21	334957	43361.2	AXIN2
4	A4	77	81.4928	321893	45608.3	AXIN2
4	A4	78	81.7756	309714	48844.8	AXIN2
4	A4	79	82.0584	297612	53336.1	AXIN2
4	A4	80	82.3411	279356	59282	AXIN2
4	A4	81	82.6239	262475	66678.3	AXIN2
4	A4	82	82.9067	243335	75138.1	AXIN2
4	A4	83	83.1895	217363	83738.8	AXIN2
4	A4	84	83.4723	187759	91018.4	AXIN2
4	A4	85	83.755	145474	95230.8	AXIN2
4	A4	86	84.0378	90728.4	94857.5	AXIN2
4	A4	87	84.3206	46017.1	89197.5	AXIN2
4	A4	88	84.6034	25466.9	78737.7	AXIN2
4	A4	89	84.8861	20388	65073.9	AXIN2
4	A4	90	85.1689	18379.7	50388.9	AXIN2
4	A4	91	85.4517	15810.4	36347.1	AXIN2
4	A4	92	85.7345	14296.6	23781.4	AXIN2
4	A4	93	86.0173	15455	14514	AXIN2
4	A4	94	86.3	13359.4	8329.1	AXIN2
4	A4	95	86.5828	13917.4	4573.39	AXIN2
4	A4	96	86.8656	14150.7	2491.79	AXIN2
4	A4	97	87.1484	13917.1	1431.48	AXIN2
4	A4	98	87.4312	12592.9	916.969	AXIN2
4	A4	99	87.7139	11710.4	649.875	AXIN2
4	A4	100	87.9967	11212.5	478.043	AXIN2
4	A4	101	88.2795	12606.4	351.055	AXIN2
4	A4	102	88.5623	13056.6	267.93	AXIN2
4	A4	103	88.845	12169.5	230.875	AXIN2
4	A4	104	89.1278	10531.3	223.793	AXIN2
4	A4	105	89.4106	10369.2	221.133	AXIN2
4	A4	106	89.6934	10957.7	210.906	AXIN2
4	A4	107	89.9762	11302.7	207.684	AXIN2
4	A4	108	90.2589	11059.3	245.137	AXIN2
4	A4	109	90.5417	9947.52	357.211	AXIN2
4	A4	110	90.8245	10183	562.582	AXIN2
4	A4	111	91.1073	9679.07	857.531	AXIN2
4	A4	112	91.3901	10108.7	1213.22	AXIN2
4	A4	113	91.6728	8846.03	1575.79	AXIN2
4	A4	114	91.9556	6735.76	1874.88	AXIN2
4	A4	115	92.2384	5797.53	2044.89	AXIN2
4	A4	116	92.5212	5195.07	2052.56	AXIN2
4	A4	117	92.804	4266.76	1914.91	AXIN2
4	A4	118	93.0867	4178.48	1695.14	AXIN2
4	A4	119	93.3695	3764.42	1477.33	AXIN2
4	A4	120	93.6523	4625.15	1333.74	AXIN2
4	A4	121	93.9351	2147.62	1301.14	AXIN2
4	A4	122	94.2178	3137.77	1375.43	AXIN2
4	A4	123	94.5006	1377.28	1522.71	AXIN2
4	A4	124	94.7834	1990.59	1698.38	AXIN2
5	A5	1	60.0019	43121.1	1589.6	AXIN2
5	A5	2	60.2847	43843.5	1542.38	AXIN2
5	A5	3	60.5675	42541.2	1487.07	AXIN2
5	A5	4	60.8503	42971.2	1420.36	AXIN2
5	A5	5	61.1331	41952.7	1347.06	AXIN2
5	A5	6	61.4159	41255.5	1281.83	AXIN2
5	A5	7	61.6987	40689.4	1243.85	AXIN2
5	A5	8	61.9814	41027.5	1245.74	AXIN2
5	A5	9	62.2642	40072.3	1282.76	AXIN2
5	A5	10	62.547	40453.5	1329.69	AXIN2
5	A5	11	62.8298	40473.1	1349.76	AXIN2
5	A5	12	63.1126	38920.7	1312.57	AXIN2
5	A5	13	63.3954	38910.9	1211.36	AXIN2
5	A5	14	63.6782	37407.7	1068.82	AXIN2
5	A5	15	63.961	36338.6	926.801	AXIN2
5	A5	16	64.2438	37403.9	825.348	AXIN2
5	A5	17	64.5266	37751.6	783.649	AXIN2
5	A5	18	64.8094	36819	793.919	AXIN2
5	A5	19	65.0922	37692.3	830.57	AXIN2
5	A5	20	65.375	36444.5	867.214	AXIN2
5	A5	21	65.6578	35920.1	890.415	AXIN2
5	A5	22	65.9406	35632.5	902.716	AXIN2
5	A5	23	66.2233	35526.4	915.395	AXIN2
5	A5	24	66.5061	35860.4	937.427	AXIN2
5	A5	25	66.7889	34754.5	967.975	AXIN2
5	A5	26	67.0717	35275	996.155	AXIN2
5	A5	27	67.3545	34323.6	1007.07	AXIN2
5	A5	28	67.6373	34211.3	989.787	AXIN2
5	A5	29	67.9201	33341.2	942.71	AXIN2
5	A5	30	68.2029	33071	873.811	AXIN2
5	A5	31	68.4857	32807.2	796.793	AXIN2
5	A5	32	68.7685	33223.2	682.28	AXIN2
5	A5	33	69.0513	32940.6	581.89	AXIN2
5	A5	34	69.3341	31935	537.861	AXIN2
5	A5	35	69.6169	31428.3	556.374	AXIN2
5	A5	36	69.8996	33979.5	626.088	AXIN2
5	A5	37	70.1824	31909.9	716.995	AXIN2
5	A5	38	70.4652	31403.7	780.684	AXIN2
5	A5	39	70.748	31458.4	791.445	AXIN2
5	A5	40	71.0308	31200.1	772.22	AXIN2
5	A5	41	71.3136	30930.7	699.089	AXIN2
5	A5	42	71.5964	30288.9	636.777	AXIN2
5	A5	43	71.8792	29583.4	633.13	AXIN2
5	A5	44	72.162	31462.4	708.875	AXIN2
5	A5	45	72.4448	31557.8	807.144	AXIN2
5	A5	46	72.7276	28990.2	873.326	AXIN2
5	A5	47	73.0104	29773.3	904.808	AXIN2
5	A5	48	73.2932	28923	881.136	AXIN2
5	A5	49	73.576	27983	803.731	AXIN2
5	A5	50	73.8587	28504.7	615.102	AXIN2
5	A5	51	74.1415	29533.6	381.581	AXIN2
5	A5	52	74.4243	27228.1	181.154	AXIN2
5	A5	53	74.7071	28565	46.0506	AXIN2
5	A5	54	74.9899	28583.5	-4.57983	AXIN2
5	A5	55	75.2727	28611.9	39.351	AXIN2
5	A5	56	75.5555	27664.3	178.04	AXIN2
5	A5	57	75.8383	28215.2	395.194	AXIN2
5	A5	58	76.1211	28813.1	652.01	AXIN2
5	A5	59	76.4039	28307.3	832.65	AXIN2
5	A5	60	76.6867	26993.9	917.468	AXIN2
5	A5	61	76.9695	25570.2	951.087	AXIN2
5	A5	62	77.2523	26505.6	939.542	AXIN2
5	A5	63	77.535	26233.2	903.599	AXIN2
5	A5	64	77.8178	26684.5	863.863	AXIN2
5	A5	65	78.1006	25973.2	827.946	AXIN2
5	A5	66	78.3834	25510	789.153	AXIN2
5	A5	67	78.6662	24363.8	701.827	AXIN2
5	A5	68	78.949	25640.2	563.362	AXIN2
5	A5	69	79.2318	24151.2	409.535	AXIN2
5	A5	70	79.5146	24725.9	276.032	AXIN2
5	A5	71	79.7974	25277.8	196.189	AXIN2
5	A5	72	80.0802	24906.9	185.551	AXIN2
5	A5	73	80.363	24272.5	238.406	AXIN2
5	A5	74	80.6458	24623	335.052	AXIN2
5	A5	75	80.9286	23933.5	452.065	AXIN2
5	A5	76	81.2114	24985.7	569.198	AXIN2
5	A5	77	81.4941	22702.1	671.282	AXIN2
5	A5	78	81.7769	24262.9	748.072	AXIN2
5	A5	79	82.0597	23595.2	783.335	AXIN2
5	A5	80	82.3425	22043.9	791.713	AXIN2
5	A5	81	82.6253	23062.5	787.128	AXIN2
5	A5	82	82.9081	22901.3	771.844	AXIN2
5	A5	83	83.1909	22302.3	721.858	AXIN2
5	A5	84	83.4737	21689.9	650.824	AXIN2
5	A5	85	83.7565	21505.6	560.067	AXIN2
5	A5	86	84.0393	22202.6	458.948	AXIN2
5	A5	87	84.3221	21673.5	366.15	AXIN2
5	A5	88	84.6049	20332.5	304.473	AXIN2
5	A5	89	84.8877	22460.3	290.241	AXIN2
5	A5	90	85.1705	20980.6	321.469	AXIN2
5	A5	91	85.4532	21838.7	372.049	AXIN2
5	A5	92	85.736	21101.9	398.273	AXIN2
5	A5	93	86.0188	19730.9	357.292	AXIN2
5	A5	94	86.3016	20024.6	227.343	AXIN2
5	A5	95	86.5844	20979	16.5444	AXIN2
5	A5	96	86.8672	20402.7	-243.927	AXIN2
5	A5	97	87.15	20353.7	-514.049	AXIN2
5	A5	98	87.4328	19811.6	-755.178	AXIN2
5	A5	99	87.7156	21341.6	-933.468	AXIN2
5	A5	100	87.9984	21364.2	-1022.62	AXIN2
5	A5	101	88.2812	21051.7	-1010.73	AXIN2
5	A5	102	88.564	21546.7	-907.716	AXIN2
5	A5	103	88.8468	21571.5	-745.43	AXIN2
5	A5	104	89.1296	20837.5	-567.275	AXIN2
5	A5	105	89.4123	21293.9	-411.808	AXIN2
5	A5	106	89.6951	21163.9	-297.949	AXIN2
5	A5	107	89.9779	21031.9	-216.659	AXIN2
5	A5	108	90.2607	20533.2	-130.682	AXIN2
5	A5	109	90.5435	21260.5	17.9199	AXIN2
5	A5	110	90.8263	21416.5	293.116	AXIN2
5	A5	111	91.1091	21240.5	745.734	AXIN2
5	A5	112	91.3919	20033.3	1087.47	AXIN2
5	A5	113	91.6747	20700.9	1500.92	AXIN2
5	A5	114	91.9575	19744.8	1958.06	AXIN2
5	A5	115	92.2403	17594.6	2397.65	AXIN2
5	A5	116	92.5231	16375.3	2753.77	AXIN2
5	A5	117	92.8059	13711.5	2978.12	AXIN2
5	A5	118	93.0887	12902.4	3059.88	AXIN2
5	A5	119	93.3714	13386.2	3032.37	AXIN2
5	A5	120	93.6542	11729.3	2962.03	AXIN2
5	A5	121	93.937	9502.23	2924.22	AXIN2
5	A5	122	94.2198	11838.3	2976.75	AXIN2
5	A5	123	94.5026	9652.3	3141.93	AXIN2
5	A5	124	94.7854	8632.44	3403.32	AXIN2
6	A6	1	60.0019	4303486	109605	Cyclin D1
6	A6	2	60.2847	4262828	108566	Cyclin D1
6	A6	3	60.5675	4230848	107042	Cyclin D1
6	A6	4	60.8503	4208285	104872	Cyclin D1
6	A6	5	61.1331	4.17656e+06	102175	Cyclin D1
6	A6	6	61.4159	4155201	99289.8	Cyclin D1
6	A6	7	61.6987	4.12194e+06	96607.4	Cyclin D1
6	A6	8	61.9814	4092435	94404.7	Cyclin D1
6	A6	9	62.2642	4074992	92756.7	Cyclin D1
6	A6	10	62.547	4.04171e+06	91555.6	Cyclin D1
6	A6	11	62.8298	4015862	90605.7	Cyclin D1
6	A6	12	63.1126	3.99168e+06	89722.8	Cyclin D1
6	A6	13	63.3954	3959765	88803.5	Cyclin D1
6	A6	14	63.6782	3.9351e+06	87846.7	Cyclin D1
6	A6	15	63.961	3.91051e+06	86931	Cyclin D1
6	A6	16	64.2438	3.88033e+06	86171.9	Cyclin D1
6	A6	17	64.5266	3.85721e+06	85662.8	Cyclin D1
6	A6	18	64.8094	3.82907e+06	85428.4	Cyclin D1
6	A6	19	65.0922	3808159	85402.5	Cyclin D1
6	A6	20	65.375	3.78306e+06	85451.4	Cyclin D1
6	A6	21	65.6578	3754365	85433	Cyclin D1
6	A6	22	65.9406	3.72779e+06	85253.5	Cyclin D1
6	A6	23	66.2233	3.70408e+06	84891.6	Cyclin D1
6	A6	24	66.5061	3.67751e+06	84370.8	Cyclin D1
6	A6	25	66.7889	3.65292e+06	83716.6	Cyclin D1
6	A6	26	67.0717	3.62998e+06	82931.9	Cyclin D1
6	A6	27	67.3545	3603151	82016.7	Cyclin D1
6	A6	28	67.6373	3.57849e+06	81009.3	Cyclin D1
6	A6	29	67.9201	3.54763e+06	80012	Cyclin D1
6	A6	30	68.2029	3.53065e+06	79164.6	Cyclin D1
6	A6	31	68.4857	3507204	78580.6	Cyclin D1
6	A6	32	68.7685	3.48675e+06	78286.2	Cyclin D1
6	A6	33	69.0513	3.46103e+06	78207.5	Cyclin D1
6	A6	34	69.3341	3.43907e+06	78215.3	Cyclin D1
6	A6	35	69.6169	3417889	78190	Cyclin D1
6	A6	36	69.8996	3.38809e+06	78069	Cyclin D1
6	A6	37	70.1824	3.37199e+06	77855.9	Cyclin D1
6	A6	38	70.4652	3.34364e+06	77587.1	Cyclin D1
6	A6	39	70.748	3.32526e+06	77172.1	Cyclin D1
6	A6	40	71.0308	3.30093e+06	76664.1	Cyclin D1
6	A6	41	71.3136	3276839	76076	Cyclin D1
6	A6	42	71.5964	3252356	75383.5	Cyclin D1
6	A6	43	71.8792	3.23109e+06	74611.9	Cyclin D1
6	A6	44	72.162	3207454	73830.3	Cyclin D1
6	A6	45	72.4448	3.18718e+06	73120.4	Cyclin D1
6	A6	46	72.7276	3.16533e+06	72537.6	Cyclin D1
6	A6	47	73.0104	3142039	72094.9	Cyclin D1
6	A6	48	73.2932	3119487	71770.4	Cyclin D1
6	A6	49	73.576	3.10132e+06	71509	Cyclin D1
6	A6	50	73.8587	3.07947e+06	71239.8	Cyclin D1
6	A6	51	74.1415	3.05522e+06	70893.3	Cyclin D1
6	A6	52	74.4243	3.03481e+06	70422.5	Cyclin D1
6	A6	53	74.7071	3.01198e+06	69829.2	Cyclin D1
6	A6	54	74.9899	2.99295e+06	69153.4	Cyclin D1
6	A6	55	75.2727	2.97196e+06	68461.2	Cyclin D1
6	A6	56	75.5555	2.95085e+06	67816	Cyclin D1
6	A6	57	75.8383	2.92957e+06	67270.3	Cyclin D1
6	A6	58	76.1211	2909270	66867.2	Cyclin D1
6	A6	59	76.4039	2.89069e+06	66642.9	Cyclin D1
6	A6	60	76.6867	2870200	66616.2	Cyclin D1
6	A6	61	76.9695	2.84887e+06	66784.6	Cyclin D1
6	A6	62	77.2523	2.82911e+06	67124.9	Cyclin D1
6	A6	63	77.535	2808942	67605.1	Cyclin D1
6	A6	64	77.8178	2.78837e+06	68195.8	Cyclin D1
6	A6	65	78.1006	2.76698e+06	68873.3	Cyclin D1
6	A6	66	78.3834	2.74826e+06	69615	Cyclin D1
6	A6	67	78.6662	2724835	70398.6	Cyclin D1
6	A6	68	78.949	2.7041e+06	71201.4	Cyclin D1
6	A6	69	79.2318	2682291	72011.4	Cyclin D1
6	A6	70	79.5146	2.66165e+06	72823.2	Cyclin D1
6	A6	71	79.7974	2.63855e+06	73638.1	Cyclin D1
6	A6	72	80.0802	2.61816e+06	74443.4	Cyclin D1
6	A6	73	80.363	2.59539e+06	75197.4	Cyclin D1
6	A6	74	80.6458	2.57373e+06	75813.5	Cyclin D1
6	A6	75	80.9286	2.55252e+06	76159.3	Cyclin D1
6	A6	76	81.2114	2.5266e+06	76093.2	Cyclin D1
6	A6	77	81.4941	2.50372e+06	75505.8	Cyclin D1
6	A6	78	81.7769	2481803	74375.1	Cyclin D1
6	A6	79	82.0597	2.4602e+06	72788.2	Cyclin D1
6	A6	80	82.3425	2.43651e+06	70919.5	Cyclin D1
6	A6	81	82.6253	2.4176e+06	68987.5	Cyclin D1
6	A6	82	82.9081	2399442	67199.2	Cyclin D1
6	A6	83	83.1909	2.37478e+06	65724.3	Cyclin D1
6	A6	84	83.4737	2.35619e+06	64710	Cyclin D1
6	A6	85	83.7565	2.33874e+06	64316.8	Cyclin D1
6	A6	86	84.0393	2.31678e+06	64773.7	Cyclin D1
6	A6	87	84.3221	2297225	66409.6	Cyclin D1
6	A6	88	84.6049	2.27926e+06	69675.1	Cyclin D1
6	A6	89	84.8877	2.25905e+06	75134.1	Cyclin D1
6	A6	90	85.1705	2.23864e+06	81289.8	Cyclin D1
6	A6	91	85.4532	2.2152e+06	88743.1	Cyclin D1
6	A6	92	85.736	2.18918e+06	98422.1	Cyclin D1
6	A6	93	86.0188	2.15575e+06	109817	Cyclin D1
6	A6	94	86.3016	2115321	121536	Cyclin D1
6	A6	95	86.5844	2.05692e+06	131304	Cyclin D1
6	A6	96	86.8672	1984718	136464	Cyclin D1
6	A6	97	87.15	1.91673e+06	134938	Cyclin D1
6	A6	98	87.4328	1.88949e+06	126186	Cyclin D1
6	A6	99	87.7156	1.87676e+06	111603	Cyclin D1
6	A6	100	87.9984	1.8676e+06	94044.5	Cyclin D1
6	A6	101	88.2812	1858673	76292.8	Cyclin D1
6	A6	102	88.564	1.84726e+06	53493	Cyclin D1
6	A6	103	88.8468	1.83853e+06	36686.7	Cyclin D1
6	A6	104	89.1296	1.82733e+06	25686.5	Cyclin D1
6	A6	105	89.4123	1.81621e+06	19222.9	Cyclin D1
6	A6	106	89.6951	1.80458e+06	15998.9	Cyclin D1
6	A6	107	89.9779	1.79561e+06	15547.1	Cyclin D1
6	A6	108	90.2607	1788598	18714.5	Cyclin D1
6	A6	109	90.5435	1.77976e+06	27686.4	Cyclin D1
6	A6	110	90.8263	1772653	45416.7	Cyclin D1
6	A6	111	91.1091	1764296	74363.6	Cyclin D1
6	A6	112	91.3919	1756642	101366	Cyclin D1
6	A6	113	91.6747	1.73714e+06	132360	Cyclin D1
6	A6	114	91.9575	1.62092e+06	163880	Cyclin D1
6	A6	115	92.2403	1477805	190176	Cyclin D1
6	A6	116	92.5231	1.40329e+06	206484	Cyclin D1
6	A6	117	92.8059	1.34842e+06	210965	Cyclin D1
6	A6	118	93.0887	1.30067e+06	205400	Cyclin D1
6	A6	119	93.3714	1.25875e+06	194336	Cyclin D1
6	A6	120	93.6542	1.21914e+06	183284	Cyclin D1
6	A6	121	93.937	1.17996e+06	176920	Cyclin D1
6	A6	122	94.2198	1.14676e+06	177914	Cyclin D1
6	A6	123	94.5026	1.12162e+06	186556	Cyclin D1
6	A6	124	94.7854	1.10858e+06	201078	Cyclin D1
7	A7	1	60.0021	1.56355e+06	48529.1	Cyclin D1
7	A7	2	60.285	1.55722e+06	48776.7	Cyclin D1
7	A7	3	60.5679	1.54708e+06	49101.6	Cyclin D1
7	A7	4	60.8508	1.53476e+06	49475.6	Cyclin D1
7	A7	5	61.1337	1.52083e+06	49860.1	Cyclin D1
7	A7	6	61.4166	1.50696e+06	50217.1	Cyclin D1
7	A7	7	61.6995	1490903	50518.1	Cyclin D1
7	A7	8	61.9824	1.47375e+06	50747.1	Cyclin D1
7	A7	9	62.2653	1.45754e+06	50901.1	Cyclin D1
7	A7	10	62.5482	1.44092e+06	50989.2	Cyclin D1
7	A7	11	62.8311	1424249	51028.1	Cyclin D1
7	A7	12	63.114	1406011	51035	Cyclin D1
7	A7	13	63.3969	1.39085e+06	51019.8	Cyclin D1
7	A7	14	63.6798	1.37516e+06	50982	Cyclin D1
7	A7	15	63.9627	1.3582e+06	50914.6	Cyclin D1
7	A7	16	64.2456	1.33913e+06	50812.9	Cyclin D1
7	A7	17	64.5285	1.3219e+06	50679.4	Cyclin D1
7	A7	18	64.8114	1.30605e+06	50525.9	Cyclin D1
7	A7	19	65.0943	1.28957e+06	50368	Cyclin D1
7	A7	20	65.3772	1.27239e+06	50221.4	Cyclin D1
7	A7	21	65.6601	1.25679e+06	50098.2	Cyclin D1
7	A7	22	65.943	1.24082e+06	50003.6	Cyclin D1
7	A7	23	66.2259	1.22501e+06	49934.4	Cyclin D1
7	A7	24	66.5089	1.2102e+06	49877.8	Cyclin D1
7	A7	25	66.7917	1.19355e+06	49815.5	Cyclin D1
7	A7	26	67.0747	1.178e+06	49730.9	Cyclin D1
7	A7	27	67.3576	1.15979e+06	49616.6	Cyclin D1
7	A7	28	67.6405	1.1445e+06	49475.3	Cyclin D1
7	A7	29	67.9234	1.12937e+06	49315.6	Cyclin D1
7	A7	30	68.2063	1.11369e+06	49144.7	Cyclin D1
7	A7	31	68.4892	1.09825e+06	48965.5	Cyclin D1
7	A7	32	68.7721	1.08256e+06	48779.1	Cyclin D1
7	A7	33	69.055	1.06806e+06	48589.7	Cyclin D1
7	A7	34	69.3379	1.0521e+06	48406	Cyclin D1
7	A7	35	69.6208	1.03838e+06	48237.1	Cyclin D1
7	A7	36	69.9037	1.02544e+06	48086.3	Cyclin D1
7	A7	37	70.1866	1.01088e+06	47948.3	Cyclin D1
7	A7	38	70.4695	994213	47812.5	Cyclin D1
7	A7	39	70.7524	980961	47671.1	Cyclin D1
7	A7	40	71.0353	965791	47522.5	Cyclin D1
7	A7	41	71.3182	952089	47370.9	Cyclin D1
7	A7	42	71.6011	938194	47220.7	Cyclin D1
7	A7	43	71.884	923698	47073	Cyclin D1
7	A7	44	72.1669	908479	46848.5	Cyclin D1
7	A7	45	72.4498	897283	46461.2	Cyclin D1
7	A7	46	72.7327	881358	46043	Cyclin D1
7	A7	47	73.0156	868311	45587.3	Cyclin D1
7	A7	48	73.2985	855859	45097.3	Cyclin D1
7	A7	49	73.5814	842662	44588.7	Cyclin D1
7	A7	50	73.8643	828638	44090.7	Cyclin D1
7	A7	51	74.1472	816953	43640.4	Cyclin D1
7	A7	52	74.4301	804433	43272.5	Cyclin D1
7	A7	53	74.713	791947	43004.6	Cyclin D1
7	A7	54	74.9959	780432	42829.6	Cyclin D1
7	A7	55	75.2788	767172	42719.8	Cyclin D1
7	A7	56	75.5617	754228	42642.9	Cyclin D1
7	A7	57	75.8446	741615	42581.6	Cyclin D1
7	A7	58	76.1275	730135	42539.9	Cyclin D1
7	A7	59	76.4104	718690	42535.7	Cyclin D1
7	A7	60	76.6933	704917	42584.5	Cyclin D1
7	A7	61	76.9762	693414	42688.1	Cyclin D1
7	A7	62	77.2591	682011	42835	Cyclin D1
7	A7	63	77.542	668434	43012.5	Cyclin D1
7	A7	64	77.8249	655594	43222	Cyclin D1
7	A7	65	78.1078	643533	43484.2	Cyclin D1
7	A7	66	78.3907	632076	43832	Cyclin D1
7	A7	67	78.6736	619386	44295.4	Cyclin D1
7	A7	68	78.9565	606295	44886.1	Cyclin D1
7	A7	69	79.2394	591093	45592.4	Cyclin D1
7	A7	70	79.5223	580695	46379.1	Cyclin D1
7	A7	71	79.8052	565894	47061.2	Cyclin D1
7	A7	72	80.0881	552050	47365.9	Cyclin D1
7	A7	73	80.371	537380	47614	Cyclin D1
7	A7	74	80.6539	524100	47772.5	Cyclin D1
7	A7	75	80.9369	507182	47818.3	Cyclin D1
7	A7	76	81.2197	493479	47744.2	Cyclin D1
7	A7	77	81.5027	479413	47558.3	Cyclin D1
7	A7	78	81.7856	465524	47277.3	Cyclin D1
7	A7	79	82.0685	451872	46837.6	Cyclin D1
7	A7	80	82.3514	437641	45799.5	Cyclin D1
7	A7	81	82.6343	424427	44651.8	Cyclin D1
7	A7	82	82.9172	412040	43445.8	Cyclin D1
7	A7	83	83.2001	400059	42254.2	Cyclin D1
7	A7	84	83.483	388113	41174.9	Cyclin D1
7	A7	85	83.7659	377080	40331.7	Cyclin D1
7	A7	86	84.0488	365812	39877.3	Cyclin D1
7	A7	87	84.3317	354768	40001.5	Cyclin D1
7	A7	88	84.6146	344075	40945.5	Cyclin D1
7	A7	89	84.8975	335093	43024.5	Cyclin D1
7	A7	90	85.1804	322436	46647.5	Cyclin D1
7	A7	91	85.4633	308734	49115.6	Cyclin D1
7	A7	92	85.7462	293616	52364.3	Cyclin D1
7	A7	93	86.0291	273737	56588.7	Cyclin D1
7	A7	94	86.312	255677	61453.7	Cyclin D1
7	A7	95	86.5949	217265	66185.4	Cyclin D1
7	A7	96	86.8778	155778	69672.3	Cyclin D1
7	A7	97	87.1607	95429.2	70816.6	Cyclin D1
7	A7	98	87.4436	63244.1	68998.2	Cyclin D1
7	A7	99	87.7265	54539.8	64392	Cyclin D1
7	A7	100	88.0094	51926.5	57932	Cyclin D1
7	A7	101	88.2923	48816.6	50932.5	Cyclin D1
7	A7	102	88.5752	46205.6	41042.5	Cyclin D1
7	A7	103	88.8581	43834.2	28673.8	Cyclin D1
7	A7	104	89.141	39282.5	20077.8	Cyclin D1
7	A7	105	89.4239	35275.5	14618.4	Cyclin D1
7	A7	106	89.7068	32463.2	11252.6	Cyclin D1
7	A7	107	89.9897	29023.4	9026.75	Cyclin D1
7	A7	108	90.2726	28645	7320.32	Cyclin D1
7	A7	109	90.5555	26512.4	5858.5	Cyclin D1
7	A7	110	90.8384	26879.3	4602.61	Cyclin D1
7	A7	111	91.1213	24927.8	3617.75	Cyclin D1
7	A7	112	91.4042	24954.6	2973.36	Cyclin D1
7	A7	113	91.6871	24715.4	2688.24	Cyclin D1
7	A7	114	91.97	23445.9	2709.67	Cyclin D1
7	A7	115	92.2529	22616.6	2918.01	Cyclin D1
7	A7	116	92.5358	18980.7	3154.8	Cyclin D1
7	A7	117	92.8187	16695.4	3270.91	Cyclin D1
7	A7	118	93.1016	16328.9	3178.57	Cyclin D1
7	A7	119	93.3845	15563.3	2881.46	Cyclin D1
7	A7	120	93.6674	14486.7	2464.71	Cyclin D1
7	A7	121	93.9503	14765.5	2048.47	Cyclin D1
7	A7	122	94.2332	15421.9	1730.53	Cyclin D1
7	A7	123	94.5161	12340.9	1548.33	Cyclin D1
7	A7	124	94.799	12654.9	1476.89	Cyclin D1
8	A8	1	60.0021	1.61507e+06	51825.2	Cyclin D1
8	A8	2	60.285	1.60812e+06	52280.1	Cyclin D1
8	A8	3	60.5679	1.5989e+06	52871.9	Cyclin D1
8	A8	4	60.8508	1.58575e+06	53524.8	Cyclin D1
8	A8	5	61.1337	1.57002e+06	54148.9	Cyclin D1
8	A8	6	61.4166	1553994	54673.1	Cyclin D1
8	A8	7	61.6995	1.53881e+06	55062.8	Cyclin D1
8	A8	8	61.9824	1.51981e+06	55320.8	Cyclin D1
8	A8	9	62.2653	1.50239e+06	55475	Cyclin D1
8	A8	10	62.5482	1.48604e+06	55564	Cyclin D1
8	A8	11	62.8311	1.46822e+06	55621.4	Cyclin D1
8	A8	12	63.114	1.45058e+06	55667	Cyclin D1
8	A8	13	63.3969	1.43544e+06	55701.6	Cyclin D1
8	A8	14	63.6798	1.4161e+06	55709.8	Cyclin D1
8	A8	15	63.9627	1.39857e+06	55667	Cyclin D1
8	A8	16	64.2456	1.38192e+06	55552.8	Cyclin D1
8	A8	17	64.5285	1.3632e+06	55362.1	Cyclin D1
8	A8	18	64.8114	1.3433e+06	55110.8	Cyclin D1
8	A8	19	65.0943	1.32682e+06	54830.7	Cyclin D1
8	A8	20	65.3772	1311560	54558.3	Cyclin D1
8	A8	21	65.6601	1.29228e+06	54321.4	Cyclin D1
8	A8	22	65.943	1276866	54131.7	Cyclin D1
8	A8	23	66.2259	1.26112e+06	53984.9	Cyclin D1
8	A8	24	66.5089	1242364	53861.9	Cyclin D1
8	A8	25	66.7917	1.22756e+06	53734.6	Cyclin D1
8	A8	26	67.0747	1.21034e+06	53572.1	Cyclin D1
8	A8	27	67.3576	1.19211e+06	53348.7	Cyclin D1
8	A8	28	67.6405	1.1763e+06	53054.1	Cyclin D1
8	A8	29	67.9234	1.15945e+06	52698.4	Cyclin D1
8	A8	30	68.2063	1.14162e+06	52309.8	Cyclin D1
8	A8	31	68.4892	1.12585e+06	51923.1	Cyclin D1
8	A8	32	68.7721	1.11272e+06	51565.1	Cyclin D1
8	A8	33	69.055	1.09623e+06	51245	Cyclin D1
8	A8	34	69.3379	1079823	50953.9	Cyclin D1
8	A8	35	69.6208	1.06408e+06	50673.2	Cyclin D1
8	A8	36	69.9037	1.05179e+06	50382.9	Cyclin D1
8	A8	37	70.1866	1.03449e+06	50069	Cyclin D1
8	A8	38	70.4695	1.02002e+06	49727.4	Cyclin D1
8	A8	39	70.7524	1.0044e+06	49366.5	Cyclin D1
8	A8	40	71.0353	988485	49002.5	Cyclin D1
8	A8	41	71.3182	976449	48651.7	Cyclin D1
8	A8	42	71.6011	960522	48320.2	Cyclin D1
8	A8	43	71.884	946333	48003.7	Cyclin D1
8	A8	44	72.1669	930960	47600.6	Cyclin D1
8	A8	45	72.4498	917368	47178.1	Cyclin D1
8	A8	46	72.7327	903763	46771.6	Cyclin D1
8	A8	47	73.0156	889475	46395.5	Cyclin D1
8	A8	48	73.2985	877428	46054.2	Cyclin D1
8	A8	49	73.5814	863007	45735.4	Cyclin D1
8	A8	50	73.8643	850266	45417.7	Cyclin D1
8	A8	51	74.1472	835114	45087	Cyclin D1
8	A8	52	74.4301	823179	44747.9	Cyclin D1
8	A8	53	74.713	809169	44420.1	Cyclin D1
8	A8	54	74.9959	798282	44123.4	Cyclin D1
8	A8	55	75.2788	785424	43865.1	Cyclin D1
8	A8	56	75.5617	771434	43642.7	Cyclin D1
8	A8	57	75.8446	757040	43459.6	Cyclin D1
8	A8	58	76.1275	746105	43337.2	Cyclin D1
8	A8	59	76.4104	735976	43309.9	Cyclin D1
8	A8	60	76.6933	721774	43406.4	Cyclin D1
8	A8	61	76.9762	708809	43633.5	Cyclin D1
8	A8	62	77.2591	696289	43974.7	Cyclin D1
8	A8	63	77.542	684309	44399.1	Cyclin D1
8	A8	64	77.8249	670960	44872.3	Cyclin D1
8	A8	65	78.1078	657678	45363.8	Cyclin D1
8	A8	66	78.3907	644916	45851.8	Cyclin D1
8	A8	67	78.6736	630496	46331.3	Cyclin D1
8	A8	68	78.9565	615676	46819.1	Cyclin D1
8	A8	69	79.2394	603552	47346.9	Cyclin D1
8	A8	70	79.5223	589996	47938.9	Cyclin D1
8	A8	71	79.8052	575897	48408.6	Cyclin D1
8	A8	72	80.0881	561595	48877.7	Cyclin D1
8	A8	73	80.371	546565	49274.3	Cyclin D1
8	A8	74	80.6539	531713	49518.5	Cyclin D1
8	A8	75	80.9369	515062	49549.5	Cyclin D1
8	A8	76	81.2197	500883	49344.9	Cyclin D1
8	A8	77	81.5027	486084	48923	Cyclin D1
8	A8	78	81.7856	471006	48329.8	Cyclin D1
8	A8	79	82.0685	458926	47494.7	Cyclin D1
8	A8	80	82.3514	443834	46400.2	Cyclin D1
8	A8	81	82.6343	430705	45229.4	Cyclin D1
8	A8	82	82.9172	418418	44000.9	Cyclin D1
8	A8	83	83.2001	403397	42741.2	Cyclin D1
8	A8	84	83.483	394042	41509	Cyclin D1
8	A8	85	83.7659	381202	40421.1	Cyclin D1
8	A8	86	84.0488	371581	39680.8	Cyclin D1
8	A8	87	84.3317	359078	39610.6	Cyclin D1
8	A8	88	84.6146	347920	40669.9	Cyclin D1
8	A8	89	84.8975	339280	43428.8	Cyclin D1
8	A8	90	85.1804	336019	48322.4	Cyclin D1
8	A8	91	85.4633	319492	53916.9	Cyclin D1
8	A8	92	85.7462	300830	61451.9	Cyclin D1
8	A8	93	86.0291	275695	70398.2	Cyclin D1
8	A8	94	86.312	242133	79561.8	Cyclin D1
8	A8	95	86.5949	194232	87156.5	Cyclin D1
8	A8	96	86.8778	126450	91216	Cyclin D1
8	A8	97	87.1607	76249.5	90282.9	Cyclin D1
8	A8	98	87.4436	58024.6	84067.5	Cyclin D1
8	A8	99	87.7265	54216.5	73679.3	Cyclin D1
8	A8	100	88.0094	51585	61242.2	Cyclin D1
8	A8	101	88.2923	48963.2	49082.4	Cyclin D1
8	A8	102	88.5752	46565.6	35479	Cyclin D1
8	A8	103	88.8581	43389.8	25227.6	Cyclin D1
8	A8	104	89.141	38239.1	18517.9	Cyclin D1
8	A8	105	89.4239	32901.2	14384.4	Cyclin D1
8	A8	106	89.7068	30030.8	11746.2	Cyclin D1
8	A8	107	89.9897	29114.3	9799.79	Cyclin D1
8	A8	108	90.2726	26736.6	8135.09	Cyclin D1
8	A8	109	90.5555	27632.1	6651.07	Cyclin D1
8	A8	110	90.8384	25722.2	5396.18	Cyclin D1
8	A8	111	91.1213	24584.1	4433.58	Cyclin D1
8	A8	112	91.4042	25365	3774.33	Cyclin D1
8	A8	113	91.6871	23360.1	3371.98	Cyclin D1
8	A8	114	91.97	22059.3	3148.35	Cyclin D1
8	A8	115	92.2529	22584.8	3022.18	Cyclin D1
8	A8	116	92.5358	20792.9	2926.46	Cyclin D1
8	A8	117	92.8187	19961.9	2813.9	Cyclin D1
8	A8	118	93.1016	19911.7	2656.77	Cyclin D1
8	A8	119	93.3845	17728.9	2446.38	Cyclin D1
8	A8	120	93.6674	18475.6	2192.6	Cyclin D1
8	A8	121	93.9503	18076.3	1919.7	Cyclin D1
8	A8	122	94.2332	17929.9	1656.39	Cyclin D1
8	A8	123	94.5161	17919.2	1423.3	Cyclin D1
8	A8	124	94.799	16983.7	1225.2	Cyclin D1
9	A9	1	60.0012	1.39322e+06	43097.6	Cyclin D1
9	A9	2	60.2832	1.3884e+06	43309.3	Cyclin D1
9	A9	3	60.5652	1.38083e+06	43579.8	Cyclin D1
9	A9	4	60.8471	1372980	43875.1	Cyclin D1
9	A9	5	61.1291	1358562	44156.8	Cyclin D1
9	A9	6	61.4111	1.34433e+06	44398	Cyclin D1
9	A9	7	61.6931	1.33107e+06	44590.6	Cyclin D1
9	A9	8	61.9751	1.31821e+06	44740.1	Cyclin D1
9	A9	9	62.257	1.30334e+06	44856.1	Cyclin D1
9	A9	10	62.539	1.2893e+06	44944.6	Cyclin D1
9	A9	11	62.821	1.27505e+06	45006.9	Cyclin D1
9	A9	12	63.103	1.26051e+06	45040.8	Cyclin D1
9	A9	13	63.385	1.24644e+06	45043.5	Cyclin D1
9	A9	14	63.667	1230347	45013.5	Cyclin D1
9	A9	15	63.9489	1.21755e+06	44952.2	Cyclin D1
9	A9	16	64.2309	1.20111e+06	44866.7	Cyclin D1
9	A9	17	64.5129	1.18754e+06	44771.2	Cyclin D1
9	A9	18	64.7949	1.17107e+06	44685.1	Cyclin D1
9	A9	19	65.0769	1.15681e+06	44627.3	Cyclin D1
9	A9	20	65.3588	1.1443e+06	44607.6	Cyclin D1
9	A9	21	65.6408	1.13129e+06	44623.2	Cyclin D1
9	A9	22	65.9228	1.11552e+06	44659.7	Cyclin D1
9	A9	23	66.2048	1.1024e+06	44697.1	Cyclin D1
9	A9	24	66.4868	1.08685e+06	44715.7	Cyclin D1
9	A9	25	66.7688	1073365	44698.9	Cyclin D1
9	A9	26	67.0507	1.05965e+06	44636	Cyclin D1
9	A9	27	67.3327	1.04377e+06	44525	Cyclin D1
9	A9	28	67.6147	1.02883e+06	44375.4	Cyclin D1
9	A9	29	67.8967	1.01463e+06	44207.1	Cyclin D1
9	A9	30	68.1787	1.00065e+06	44044.3	Cyclin D1
9	A9	31	68.4606	987972	43906.6	Cyclin D1
9	A9	32	68.7426	975414	43801.7	Cyclin D1
9	A9	33	69.0246	961644	43725.3	Cyclin D1
9	A9	34	69.3066	947554	43665.4	Cyclin D1
9	A9	35	69.5886	935254	43609.3	Cyclin D1
9	A9	36	69.8705	921832	43547.2	Cyclin D1
9	A9	37	70.1525	909536	43473.7	Cyclin D1
9	A9	38	70.4345	894136	43386.6	Cyclin D1
9	A9	39	70.7165	882681	43285.2	Cyclin D1
9	A9	40	70.9985	869857	43170.6	Cyclin D1
9	A9	41	71.2805	855156	43046	Cyclin D1
9	A9	42	71.5624	842956	42918.5	Cyclin D1
9	A9	43	71.8444	830266	42797.5	Cyclin D1
9	A9	44	72.1264	816240	42654.2	Cyclin D1
9	A9	45	72.4084	807145	42388.3	Cyclin D1
9	A9	46	72.6904	791931	42149.5	Cyclin D1
9	A9	47	72.9723	781637	41895.2	Cyclin D1
9	A9	48	73.2543	768413	41585.1	Cyclin D1
9	A9	49	73.5363	754872	41203.8	Cyclin D1
9	A9	50	73.8183	744611	40771.3	Cyclin D1
9	A9	51	74.1003	731039	40329.7	Cyclin D1
9	A9	52	74.3822	722720	39918.3	Cyclin D1
9	A9	53	74.6642	709203	39554.1	Cyclin D1
9	A9	54	74.9462	698526	39230.4	Cyclin D1
9	A9	55	75.2282	686464	38931.3	Cyclin D1
9	A9	56	75.5102	675545	38651.6	Cyclin D1
9	A9	57	75.7922	664189	38403	Cyclin D1
9	A9	58	76.0741	653581	38208.4	Cyclin D1
9	A9	59	76.3561	644220	38088.3	Cyclin D1
9	A9	60	76.6381	631584	38054.1	Cyclin D1
9	A9	61	76.9201	621173	38109.9	Cyclin D1
9	A9	62	77.2021	609780	38256.6	Cyclin D1
9	A9	63	77.484	600785	38494.3	Cyclin D1
9	A9	64	77.766	588813	38820.6	Cyclin D1
9	A9	65	78.048	577365	39227.7	Cyclin D1
9	A9	66	78.33	566966	39705.7	Cyclin D1
9	A9	67	78.612	554279	40244.3	Cyclin D1
9	A9	68	78.894	543398	40834.3	Cyclin D1
9	A9	69	79.1759	531352	41463.5	Cyclin D1
9	A9	70	79.4579	520202	42112.6	Cyclin D1
9	A9	71	79.7399	506700	42724.4	Cyclin D1
9	A9	72	80.0219	494228	42924.3	Cyclin D1
9	A9	73	80.3039	483577	43094	Cyclin D1
9	A9	74	80.5858	468267	43217	Cyclin D1
9	A9	75	80.8678	457437	43277.6	Cyclin D1
9	A9	76	81.1498	443224	43264.1	Cyclin D1
9	A9	77	81.4318	428651	43172.6	Cyclin D1
9	A9	78	81.7138	416493	43008.6	Cyclin D1
9	A9	79	81.9957	404784	42783.9	Cyclin D1
9	A9	80	82.2777	391372	42118.2	Cyclin D1
9	A9	81	82.5597	379732	41191	Cyclin D1
9	A9	82	82.8417	367855	40166.9	Cyclin D1
9	A9	83	83.1237	355152	39074.3	Cyclin D1
9	A9	84	83.4057	344195	37970.1	Cyclin D1
9	A9	85	83.6876	334211	36950.4	Cyclin D1
9	A9	86	83.9696	323998	36149.4	Cyclin D1
9	A9	87	84.2516	313373	35731.8	Cyclin D1
9	A9	88	84.5336	305790	35894.8	Cyclin D1
9	A9	89	84.8156	296069	36891.8	Cyclin D1
9	A9	90	85.0975	285741	39069	Cyclin D1
9	A9	91	85.3795	275551	42763.6	Cyclin D1
9	A9	92	85.6615	264628	44737.4	Cyclin D1
9	A9	93	85.9435	251489	47467.1	Cyclin D1
9	A9	94	86.2255	236357	50808.7	Cyclin D1
9	A9	95	86.5074	213287	54320.9	Cyclin D1
9	A9	96	86.7894	184322	57288.3	Cyclin D1
9	A9	97	87.0714	138523	58904.4	Cyclin D1
9	A9	98	87.3534	86137.6	58566.3	Cyclin D1
9	A9	99	87.6354	52315.4	56142.4	Cyclin D1
9	A9	100	87.9174	42690.9	52057.9	Cyclin D1
9	A9	101	88.1993	41150.4	47140.2	Cyclin D1
9	A9	102	88.4813	39408.5	41500.6	Cyclin D1
9	A9	103	88.7633	36604.4	29424.4	Cyclin D1
9	A9	104	89.0453	36393.3	20553.2	Cyclin D1
9	A9	105	89.3273	31795.7	14734.3	Cyclin D1
9	A9	106	89.6092	28245.2	11182.1	Cyclin D1
9	A9	107	89.8912	25190.7	8973.99	Cyclin D1
9	A9	108	90.1732	22692.6	7389.06	Cyclin D1
9	A9	109	90.4552	21307.9	6027.6	Cyclin D1
9	A9	110	90.7372	20188	4766.57	Cyclin D1
9	A9	111	91.0191	20351.3	3644.47	Cyclin D1
9	A9	112	91.3011	18734.2	2749.8	Cyclin D1
9	A9	113	91.5831	19631.6	2147.48	Cyclin D1
9	A9	114	91.8651	19303	1845.5	Cyclin D1
9	A9	115	92.1471	18671.8	1791.49	Cyclin D1
9	A9	116	92.4291	17887.1	1888.92	Cyclin D1
9	A9	117	92.711	16722.5	2025.43	Cyclin D1
9	A9	118	92.993	16135	2104.79	Cyclin D1
9	A9	119	93.275	13197.2	2071.08	Cyclin D1
9	A9	120	93.557	14638	1915.14	Cyclin D1
9	A9	121	93.839	13018.7	1661.94	Cyclin D1
9	A9	122	94.1209	14029	1348.44	Cyclin D1
9	A9	123	94.4029	11910.7	1006.57	Cyclin D1
9	A9	124	94.6849	11505.9	658.648	Cyclin D1
10	A10	1	60.0012	51067.4	1339.15	Cyclin D1
10	A10	2	60.2832	50852.6	1220.38	Cyclin D1
10	A10	3	60.5652	48909.2	1076.47	Cyclin D1
10	A10	4	60.8471	49335.7	948.238	Cyclin D1
10	A10	5	61.1291	48883.1	884.78	Cyclin D1
10	A10	6	61.4111	49650.9	919.702	Cyclin D1
10	A10	7	61.6931	48992.6	1051.02	Cyclin D1
10	A10	8	61.9751	48935.9	1236.89	Cyclin D1
10	A10	9	62.257	50242.3	1410.52	Cyclin D1
10	A10	10	62.539	47773.7	1507.14	Cyclin D1
10	A10	11	62.821	47687.6	1490.09	Cyclin D1
10	A10	12	63.103	46862	1363.89	Cyclin D1
10	A10	13	63.385	48090.6	1169.06	Cyclin D1
10	A10	14	63.667	43640.4	962.249	Cyclin D1
10	A10	15	63.9489	46317.8	792.908	Cyclin D1
10	A10	16	64.2309	47870.3	664.871	Cyclin D1
10	A10	17	64.5129	44312.2	582.981	Cyclin D1
10	A10	18	64.7949	45194.8	613.556	Cyclin D1
10	A10	19	65.0769	46438	711.306	Cyclin D1
10	A10	20	65.3588	45330.7	774.407	Cyclin D1
10	A10	21	65.6408	44113	840.276	Cyclin D1
10	A10	22	65.9228	45140.8	898.508	Cyclin D1
10	A10	23	66.2048	44243.8	938.007	Cyclin D1
10	A10	24	66.4868	44481.6	946.989	Cyclin D1
10	A10	25	66.7688	43738.2	918.691	Cyclin D1
10	A10	26	67.0507	43683.4	859.138	Cyclin D1
10	A10	27	67.3327	42538.1	789.357	Cyclin D1
10	A10	28	67.6147	42979.1	736.916	Cyclin D1
10	A10	29	67.8967	42105.3	721.004	Cyclin D1
10	A10	30	68.1787	43896.5	742.218	Cyclin D1
10	A10	31	68.4606	42837.1	785.336	Cyclin D1
10	A10	32	68.7426	40916.3	832.456	Cyclin D1
10	A10	33	69.0246	42471.4	875.046	Cyclin D1
10	A10	34	69.3066	41223	915.587	Cyclin D1
10	A10	35	69.5886	41014.6	959.779	Cyclin D1
10	A10	36	69.8705	42545.7	1007.19	Cyclin D1
10	A10	37	70.1525	40082.2	1047.09	Cyclin D1
10	A10	38	70.4345	39535.7	1060.28	Cyclin D1
10	A10	39	70.7165	41402.8	1024.99	Cyclin D1
10	A10	40	70.9985	39846.1	925.801	Cyclin D1
10	A10	41	71.2805	38767.8	764.207	Cyclin D1
10	A10	42	71.5624	38886.3	402.411	Cyclin D1
10	A10	43	71.8444	38667.3	-10.022	Cyclin D1
10	A10	44	72.1264	38469.9	-310.317	Cyclin D1
10	A10	45	72.4084	40288.5	-434.866	Cyclin D1
10	A10	46	72.6904	38361.5	-378.52	Cyclin D1
10	A10	47	72.9723	39006.1	-188.752	Cyclin D1
10	A10	48	73.2543	39361	60.2411	Cyclin D1
10	A10	49	73.5363	37416.9	295.296	Cyclin D1
10	A10	50	73.8183	39823.8	463.014	Cyclin D1
10	A10	51	74.1003	37188.8	538.932	Cyclin D1
10	A10	52	74.3822	37625.2	530.411	Cyclin D1
10	A10	53	74.6642	37970.8	473.46	Cyclin D1
10	A10	54	74.9462	37260.1	420.62	Cyclin D1
10	A10	55	75.2282	36980.2	419.617	Cyclin D1
10	A10	56	75.5102	37426.1	489.576	Cyclin D1
10	A10	57	75.7922	37016.4	607.287	Cyclin D1
10	A10	58	76.0741	37690.3	711.919	Cyclin D1
10	A10	59	76.3561	35947.6	731.605	Cyclin D1
10	A10	60	76.6381	35845.4	710.149	Cyclin D1
10	A10	61	76.9201	35546.5	612.839	Cyclin D1
10	A10	62	77.2021	35645.9	530.854	Cyclin D1
10	A10	63	77.484	35942.1	529.722	Cyclin D1
10	A10	64	77.766	36288.8	622.088	Cyclin D1
10	A10	65	78.048	34797.3	732.112	Cyclin D1
10	A10	66	78.33	35466.8	779.224	Cyclin D1
10	A10	67	78.612	35341.8	778.275	Cyclin D1
10	A10	68	78.894	32643.1	722.685	Cyclin D1
10	A10	69	79.1759	34377.9	544.273	Cyclin D1
10	A10	70	79.4579	34819.8	338.648	Cyclin D1
10	A10	71	79.7399	33605.7	173.28	Cyclin D1
10	A10	72	80.0219	34022.4	61.3942	Cyclin D1
10	A10	73	80.3039	33484.6	-17.5476	Cyclin D1
10	A10	74	80.5858	33589.8	-94.3329	Cyclin D1
10	A10	75	80.8678	33765.4	-184.065	Cyclin D1
10	A10	76	81.1498	32697.9	-272.116	Cyclin D1
10	A10	77	81.4318	32894.9	-319.278	Cyclin D1
10	A10	78	81.7138	33617.1	-284.068	Cyclin D1
10	A10	79	81.9957	32890.2	-150.143	Cyclin D1
10	A10	80	82.2777	33395	58.7016	Cyclin D1
10	A10	81	82.5597	33411.7	288.147	Cyclin D1
10	A10	82	82.8417	31738.5	482.846	Cyclin D1
10	A10	83	83.1237	31962.2	615.653	Cyclin D1
10	A10	84	83.4057	32425	695.828	Cyclin D1
10	A10	85	83.6876	31696.5	728.845	Cyclin D1
10	A10	86	83.9696	32052.7	754.347	Cyclin D1
10	A10	87	84.2516	30801.6	777.342	Cyclin D1
10	A10	88	84.5336	31748.6	785.392	Cyclin D1
10	A10	89	84.8156	30816.4	762.988	Cyclin D1
10	A10	90	85.0975	29997.6	692.865	Cyclin D1
10	A10	91	85.3795	30414.1	484.22	Cyclin D1
10	A10	92	85.6615	30395.2	239.552	Cyclin D1
10	A10	93	85.9435	30067.1	24.0176	Cyclin D1
10	A10	94	86.2255	29428.5	-91.2255	Cyclin D1
10	A10	95	86.5074	30452.2	-57.9341	Cyclin D1
10	A10	96	86.7894	30501.3	120.514	Cyclin D1
10	A10	97	87.0714	29565.1	378.047	Cyclin D1
10	A10	98	87.3534	29670.6	605.757	Cyclin D1
10	A10	99	87.6354	28385.7	696.913	Cyclin D1
10	A10	100	87.9174	28569.6	593.143	Cyclin D1
10	A10	101	88.1993	28662.7	306.722	Cyclin D1
10	A10	102	88.4813	28228.7	-89.6614	Cyclin D1
10	A10	103	88.7633	28059.3	-494.605	Cyclin D1
10	A10	104	89.0453	28854.2	-812.886	Cyclin D1
10	A10	105	89.3273	28043.8	-979.287	Cyclin D1
10	A10	106	89.6092	29615.3	-965.41	Cyclin D1
10	A10	107	89.8912	27943	-772	Cyclin D1
10	A10	108	90.1732	27887.1	-416.018	Cyclin D1
10	A10	109	90.4552	29482.2	77.8564	Cyclin D1
10	A10	110	90.7372	27863.2	678.555	Cyclin D1
10	A10	111	91.0191	28366.4	1007.8	Cyclin D1
10	A10	112	91.3011	26879.5	1334.06	Cyclin D1
10	A10	113	91.5831	26844.7	1652.54	Cyclin D1
10	A10	114	91.8651	26766.9	1940.14	Cyclin D1
10	A10	115	92.1471	26875.5	2169.77	Cyclin D1
10	A10	116	92.4291	23983.4	2314.85	Cyclin D1
10	A10	117	92.711	23851	2360.76	Cyclin D1
10	A10	118	92.993	23540.5	2316.49	Cyclin D1
10	A10	119	93.275	24119.2	2217.28	Cyclin D1
10	A10	120	93.557	21364.5	2115.5	Cyclin D1
10	A10	121	93.839	22025.5	2064.03	Cyclin D1
10	A10	122	94.1209	22545	2098.97	Cyclin D1
10	A10	123	94.4029	21447.1	2227.54	Cyclin D1
10	A10	124	94.6849	20963	2426.78	Cyclin D1
11	A11	1	60.0013	1.92716e+06	59658.6	Actin
11	A11	2	60.2836	1.91915e+06	60007.1	Actin
11	A11	3	60.5658	1.90614e+06	60482.2	Actin
11	A11	4	60.8481	1.89317e+06	60984.6	Actin
11	A11	5	61.1304	1.87452e+06	61410.2	Actin
11	A11	6	61.4126	1.8574e+06	61691.5	Actin
11	A11	7	61.6949	1.83744e+06	61813.5	Actin
11	A11	8	61.9772	1.81816e+06	61806.5	Actin
11	A11	9	62.2594	1.80113e+06	61719.7	Actin
11	A11	10	62.5417	1.77972e+06	61600.2	Actin
11	A11	11	62.824	1.76299e+06	61476.8	Actin
11	A11	12	63.1062	1.74299e+06	61357.3	Actin
11	A11	13	63.3885	1.72718e+06	61234.2	Actin
11	A11	14	63.6708	1.70508e+06	61091.8	Actin
11	A11	15	63.9531	1.68782e+06	60913.6	Actin
11	A11	16	64.2353	1.66766e+06	60687.5	Actin
11	A11	17	64.5176	1649519	60410.1	Actin
11	A11	18	64.7999	1.63087e+06	60089.4	Actin
11	A11	19	65.0821	1.61032e+06	59745.5	Actin
11	A11	20	65.3644	1.59198e+06	59406.5	Actin
11	A11	21	65.6467	1.57665e+06	59097.8	Actin
11	A11	22	65.9289	1557841	58833.4	Actin
11	A11	23	66.2112	1.54006e+06	58613	Actin
11	A11	24	66.4935	1.52232e+06	58425.1	Actin
11	A11	25	66.7757	1.50558e+06	58253.4	Actin
11	A11	26	67.058	1.48857e+06	58081.2	Actin
11	A11	27	67.3403	1.4679e+06	57892.2	Actin
11	A11	28	67.6225	1.45204e+06	57671.8	Actin
11	A11	29	67.9048	1.43574e+06	57409.2	Actin
11	A11	30	68.1871	1.41739e+06	57102.5	Actin
11	A11	31	68.4693	1.39736e+06	56765.4	Actin
11	A11	32	68.7516	1.38248e+06	56423.9	Actin
11	A11	33	69.0339	1.36822e+06	56108.1	Actin
11	A11	34	69.3161	1.35118e+06	55841.5	Actin
11	A11	35	69.5984	1.33198e+06	55632.8	Actin
11	A11	36	69.8807	1.31892e+06	55475.2	Actin
11	A11	37	70.1629	1.30303e+06	55349.4	Actin
11	A11	38	70.4452	1.28582e+06	55230	Actin
11	A11	39	70.7275	1268891	55094.5	Actin
11	A11	40	71.0098	1.25254e+06	54931.1	Actin
11	A11	41	71.292	1.23613e+06	54740.9	Actin
11	A11	42	71.5743	1.22076e+06	54536	Actin
11	A11	43	71.8566	1203327	54331.3	Actin
11	A11	44	72.1388	1188956	54139.9	Actin
11	A11	45	72.4211	1.17166e+06	53969.6	Actin
11	A11	46	72.7034	1.15671e+06	53794.9	Actin
11	A11	47	72.9856	1.14173e+06	53610.5	Actin
11	A11	48	73.2679	1.12619e+06	53449.7	Actin
11	A11	49	73.5502	1.11045e+06	53309.8	Actin
11	A11	50	73.8324	1.09376e+06	53196.7	Actin
11	A11	51	74.1147	1081041	53119.6	Actin
11	A11	52	74.397	1.06472e+06	53080.1	Actin
11	A11	53	74.6792	1.04908e+06	53060	Actin
11	A11	54	74.9615	1.03538e+06	53022.5	Actin
11	A11	55	75.2438	1.01806e+06	52927.7	Actin
11	A11	56	75.526	1.00363e+06	52755.4	Actin
11	A11	57	75.8083	987182	52519.6	Actin
11	A11	58	76.0906	973396	52263.6	Actin
11	A11	59	76.3728	959057	52037.6	Actin
11	A11	60	76.6551	945034	51873.6	Actin
11	A11	61	76.9374	929188	51771.9	Actin
11	A11	62	77.2197	915168	51707.7	Actin
11	A11	63	77.5019	900060	51650.1	Actin
11	A11	64	77.7842	885308	51580	Actin
11	A11	65	78.0665	871358	51498.1	Actin
11	A11	66	78.3487	856177	51422.5	Actin
11	A11	67	78.631	841442	51379.8	Actin
11	A11	68	78.9133	827979	51398.3	Actin
11	A11	69	79.1955	812211	51503.5	Actin
11	A11	70	79.4778	797293	51723.1	Actin
11	A11	71	79.7601	784855	52101.3	Actin
11	A11	72	80.0423	768980	52728.5	Actin
11	A11	73	80.3246	752399	53785.5	Actin
11	A11	74	80.6069	739688	55065.3	Actin
11	A11	75	80.8891	724154	57218.4	Actin
11	A11	76	81.1714	709342	60863	Actin
11	A11	77	81.4537	691287	66814	Actin
11	A11	78	81.7359	673852	76043.1	Actin
11	A11	79	82.0182	656687	89429.9	Actin
11	A11	80	82.3005	631269	107297	Actin
11	A11	81	82.5827	602581	128812	Actin
11	A11	82	82.865	559873	151542	Actin
11	A11	83	83.1473	492716	171530	Actin
11	A11	84	83.4295	386064	184174	Actin
11	A11	85	83.7118	220847	185739	Actin
11	A11	86	83.9941	88736.6	174869	Actin
11	A11	87	84.2764	50719.4	153295	Actin
11	A11	88	84.5586	42409.8	125271	Actin
11	A11	89	84.8409	41752	96017.4	Actin
11	A11	90	85.1232	39921.1	69972.5	Actin
11	A11	91	85.4054	38304.4	47768.5	Actin
11	A11	92	85.6877	37766	27367.6	Actin
11	A11	93	85.97	38031.1	14771.5	Actin
11	A11	94	86.2522	37079.6	7789.74	Actin
11	A11	95	86.5345	35698.3	4303.9	Actin
11	A11	96	86.8168	35972.3	2722.45	Actin
11	A11	97	87.099	35193.4	2042.71	Actin
11	A11	98	87.3813	34445.5	1721.34	Actin
11	A11	99	87.6636	32717.1	1509.04	Actin
11	A11	100	87.9458	33487.7	1319.04	Actin
11	A11	101	88.2281	34176.3	1140.02	Actin
11	A11	102	88.5104	32056.3	984.16	Actin
11	A11	103	88.7926	32273.5	861.422	Actin
11	A11	104	89.0749	32608.9	772.883	Actin
11	A11	105	89.3572	31240.8	714.379	Actin
11	A11	106	89.6394	32458.3	682.266	Actin
11	A11	107	89.9217	30979.6	676.953	Actin
11	A11	108	90.204	31004.5	703.957	Actin
11	A11	109	90.4862	30717.5	773.297	Actin
11	A11	110	90.7685	31054.2	896.93	Actin
11	A11	111	91.0508	30425.5	1083.73	Actin
11	A11	112	91.333	28729.6	1332.5	Actin
11	A11	113	91.6153	30164.6	1624.78	Actin
11	A11	114	91.8976	29087	1921.99	Actin
11	A11	115	92.1799	27247.3	2172.05	Actin
11	A11	116	92.4621	25474.7	2326.66	Actin
11	A11	117	92.7444	25166.1	2362.05	Actin
11	A11	118	93.0267	25103.7	2290.81	Actin
11	A11	119	93.3089	24059.9	2157.17	Actin
11	A11	120	93.5912	22759.1	2019.45	Actin
11	A11	121	93.8735	23697.2	1929.82	Actin
11	A11	122	94.1557	22245	1920	Actin
11	A11	123	94.438	22095.7	1995.62	Actin
11	A11	124	94.7203	22117.5	2138.81	Actin
12	A12	1	60.0013	2.05972e+06	64561.1	Actin
12	A12	2	60.2836	2050672	64913.6	Actin
12	A12	3	60.5658	2.03497e+06	65361.1	Actin
12	A12	4	60.8481	2.02167e+06	65815.5	Actin
12	A12	5	61.1304	1.99924e+06	66199.1	Actin
12	A12	6	61.4126	1.98324e+06	66469.8	Actin
12	A12	7	61.6949	1.9634e+06	66624.3	Actin
12	A12	8	61.9772	1.94311e+06	66682.5	Actin
12	A12	9	62.2594	1.92091e+06	66674	Actin
12	A12	10	62.5417	1.90355e+06	66626.2	Actin
12	A12	11	62.824	1880026	66557.6	Actin
12	A12	12	63.1062	1.86261e+06	66473.6	Actin
12	A12	13	63.3885	1.84294e+06	66366.6	Actin
12	A12	14	63.6708	1.82152e+06	66221.6	Actin
12	A12	15	63.9531	1.80001e+06	66024.2	Actin
12	A12	16	64.2353	1.78115e+06	65764.1	Actin
12	A12	17	64.5176	1760252	65436.7	Actin
12	A12	18	64.7999	1.73716e+06	65043.5	Actin
12	A12	19	65.0821	1.72178e+06	64594	Actin
12	A12	20	65.3644	1698454	64110.4	Actin
12	A12	21	65.6467	1.67932e+06	63628.2	Actin
12	A12	22	65.9289	1.6612e+06	63187.8	Actin
12	A12	23	66.2112	1641894	62819.4	Actin
12	A12	24	66.4935	1.62593e+06	62531.2	Actin
12	A12	25	66.7757	1.60512e+06	62303.6	Actin
12	A12	26	67.058	1.58609e+06	62096.7	Actin
12	A12	27	67.3403	1.56879e+06	61866.2	Actin
12	A12	28	67.6225	1.54998e+06	61582.3	Actin
12	A12	29	67.9048	1.52873e+06	61242.6	Actin
12	A12	30	68.1871	1.51079e+06	60874.3	Actin
12	A12	31	68.4693	1.49387e+06	60521	Actin
12	A12	32	68.7516	1.4762e+06	60221.5	Actin
12	A12	33	69.0339	1.45925e+06	59993.1	Actin
12	A12	34	69.3161	1.44186e+06	59826.2	Actin
12	A12	35	69.5984	1423220	59696.9	Actin
12	A12	36	69.8807	1.40784e+06	59581.3	Actin
12	A12	37	70.1629	1388774	59470.2	Actin
12	A12	38	70.4452	1.37196e+06	59367.5	Actin
12	A12	39	70.7275	1.35164e+06	59281	Actin
12	A12	40	71.0098	1.33917e+06	59206.8	Actin
12	A12	41	71.292	1.32062e+06	59126	Actin
12	A12	42	71.5743	1.29905e+06	59013.3	Actin
12	A12	43	71.8566	1.28316e+06	58853	Actin
12	A12	44	72.1388	1.26616e+06	58646.8	Actin
12	A12	45	72.4211	1.25008e+06	58409.6	Actin
12	A12	46	72.7034	1.23009e+06	58157.8	Actin
12	A12	47	72.9856	1.21671e+06	57827.2	Actin
12	A12	48	73.2679	1.19795e+06	57488	Actin
12	A12	49	73.5502	1.1807e+06	57172.2	Actin
12	A12	50	73.8324	1.1665e+06	56902.6	Actin
12	A12	51	74.1147	1.14859e+06	56704.1	Actin
12	A12	52	74.397	1.13327e+06	56588.6	Actin
12	A12	53	74.6792	1.1168e+06	56546.8	Actin
12	A12	54	74.9615	1.10055e+06	56547.9	Actin
12	A12	55	75.2438	1084953	56551.4	Actin
12	A12	56	75.526	1.06701e+06	56524	Actin
12	A12	57	75.8083	1.04963e+06	56450.4	Actin
12	A12	58	76.0906	1.03654e+06	56333.3	Actin
12	A12	59	76.3728	1.0212e+06	56187.1	Actin
12	A12	60	76.6551	1.00055e+06	56032.5	Actin
12	A12	61	76.9374	987347	55894.1	Actin
12	A12	62	77.2197	971456	55794.4	Actin
12	A12	63	77.5019	956319	55741.2	Actin
12	A12	64	77.7842	940884	55716.1	Actin
12	A12	65	78.0665	924120	55676	Actin
12	A12	66	78.3487	908288	55571.9	Actin
12	A12	67	78.631	890274	55376	Actin
12	A12	68	78.9133	877841	55102.1	Actin
12	A12	69	79.1955	858759	54812.1	Actin
12	A12	70	79.4778	844929	54609.5	Actin
12	A12	71	79.7601	830010	54627.6	Actin
12	A12	72	80.0423	813366	55020.1	Actin
12	A12	73	80.3246	801610	55969.2	Actin
12	A12	74	80.6069	784371	57723.7	Actin
12	A12	75	80.8891	768110	60001.8	Actin
12	A12	76	81.1714	752172	63551.9	Actin
12	A12	77	81.4537	733276	69243.8	Actin
12	A12	78	81.7359	714679	78116.9	Actin
12	A12	79	82.0182	695739	91295.2	Actin
12	A12	80	82.3005	672729	109541	Actin
12	A12	81	82.5827	645233	132585	Actin
12	A12	82	82.865	605679	158472	Actin
12	A12	83	83.1473	547661	183341	Actin
12	A12	84	83.4295	453577	202039	Actin
12	A12	85	83.7118	297096	209618	Actin
12	A12	86	83.9941	126259	203192	Actin
12	A12	87	84.2764	47398.6	183240	Actin
12	A12	88	84.5586	32496	153587	Actin
12	A12	89	84.8409	29027.4	120002	Actin
12	A12	90	85.1232	27073.2	88160.7	Actin
12	A12	91	85.4054	26795.5	61971.6	Actin
12	A12	92	85.6877	25276.9	37501.2	Actin
12	A12	93	85.97	23553.4	20754.7	Actin
12	A12	94	86.2522	24136.8	11018.4	Actin
12	A12	95	86.5345	22478.2	5912	Actin
12	A12	96	86.8168	23545.1	3481.04	Actin
12	A12	97	87.099	21146.7	2410.64	Actin
12	A12	98	87.3813	21476.9	1945.55	Actin
12	A12	99	87.6636	19685.2	1715.25	Actin
12	A12	100	87.9458	19634	1572.79	Actin
12	A12	101	88.2281	20165.9	1477.61	Actin
12	A12	102	88.5104	20744	1420.69	Actin
12	A12	103	88.7926	17058.5	1388.13	Actin
12	A12	104	89.0749	17847.4	1356.88	Actin
12	A12	105	89.3572	17733.8	1309.2	Actin
12	A12	106	89.6394	17243.8	1248.02	Actin
12	A12	107	89.9217	16549.2	1201.72	Actin
12	A12	108	90.204	16590.6	1217.22	Actin
12	A12	109	90.4862	14983.9	1344.1	Actin
12	A12	110	90.7685	16770.2	1613.23	Actin
12	A12	111	91.0508	15957.4	2015.43	Actin
12	A12	112	91.333	14529.3	2491.62	Actin
12	A12	113	91.6153	12484.4	2945.16	Actin
12	A12	114	91.8976	11412.1	3275.49	Actin
12	A12	115	92.1799	8974.22	3417.04	Actin
12	A12	116	92.4621	8584.73	3362.55	Actin
12	A12	117	92.7444	7904.23	3159.82	Actin
12	A12	118	93.0267	7075.75	2887.71	Actin
12	A12	119	93.3089	5655.47	2626.57	Actin
12	A12	120	93.5912	6394.36	2436.44	Actin
12	A12	121	93.8735	4435.55	2347.41	Actin
12	A12	122	94.1557	5668.8	2360.07	Actin
12	A12	123	94.438	1715.44	2452.23	Actin
12	A12	124	94.7203	4490.03	2589.28	Actin
13	B1	1	60.0019	1.32324e+06	48643.9	AXIN2
13	B1	2	60.2848	1.31718e+06	49040.4	AXIN2
13	B1	3	60.5678	1.30548e+06	49531.7	AXIN2
13	B1	4	60.8507	1.29379e+06	50045.6	AXIN2
13	B1	5	61.1336	1.27883e+06	50510.1	AXIN2
13	B1	6	61.4165	1.26463e+06	50877.4	AXIN2
13	B1	7	61.6995	1.25081e+06	51131.8	AXIN2
13	B1	8	61.9824	1.23333e+06	51283.8	AXIN2
13	B1	9	62.2653	1.21962e+06	51360.5	AXIN2
13	B1	10	62.5482	1202380	51396.1	AXIN2
13	B1	11	62.8312	1186045	51416.1	AXIN2
13	B1	12	63.1141	1.17261e+06	51426.8	AXIN2
13	B1	13	63.397	1.15842e+06	51411.1	AXIN2
13	B1	14	63.68	1.14062e+06	51339	AXIN2
13	B1	15	63.9629	1.12425e+06	51186.1	AXIN2
13	B1	16	64.2458	1.10848e+06	50947.1	AXIN2
13	B1	17	64.5287	1.0934e+06	50640.2	AXIN2
13	B1	18	64.8117	1.07647e+06	50299	AXIN2
13	B1	19	65.0946	1.06123e+06	49961.6	AXIN2
13	B1	20	65.3775	1.0457e+06	49656	AXIN2
13	B1	21	65.6605	1.03231e+06	49392.9	AXIN2
13	B1	22	65.9434	1.01689e+06	49160.2	AXIN2
13	B1	23	66.2263	1.00152e+06	48928.2	AXIN2
13	B1	24	66.5092	987553	48661.8	AXIN2
13	B1	25	66.7922	972548	48335.9	AXIN2
13	B1	26	67.0751	957448	47947.1	AXIN2
13	B1	27	67.358	941323	47517.4	AXIN2
13	B1	28	67.641	929035	47083.7	AXIN2
13	B1	29	67.9239	912427	46680.5	AXIN2
13	B1	30	68.2068	900994	46322.5	AXIN2
13	B1	31	68.4897	886680	46000	AXIN2
13	B1	32	68.7727	872312	45688.6	AXIN2
13	B1	33	69.0556	857816	45367.2	AXIN2
13	B1	34	69.3385	845268	45028.8	AXIN2
13	B1	35	69.6214	832932	44681.9	AXIN2
13	B1	36	69.9044	818529	44342.4	AXIN2
13	B1	37	70.1873	806431	44024.7	AXIN2
13	B1	38	70.4702	792824	43737.5	AXIN2
13	B1	39	70.7532	779480	43481	AXIN2
13	B1	40	71.0361	767738	43246.1	AXIN2
13	B1	41	71.319	753594	43015.2	AXIN2
13	B1	42	71.6019	741489	42765.7	AXIN2
13	B1	43	71.8849	727703	42479.3	AXIN2
13	B1	44	72.1678	715203	42150.8	AXIN2
13	B1	45	72.4507	702143	41791.6	AXIN2
13	B1	46	72.7337	691356	41425.7	AXIN2
13	B1	47	73.0166	678256	41080.3	AXIN2
13	B1	48	73.2995	667014	40742.7	AXIN2
13	B1	49	73.5824	654797	40443	AXIN2
13	B1	50	73.8654	643909	40196.2	AXIN2
13	B1	51	74.1483	631939	39990.9	AXIN2
13	B1	52	74.4312	620348	39817.8	AXIN2
13	B1	53	74.7141	607326	39678.4	AXIN2
13	B1	54	74.9971	597021	39583.7	AXIN2
13	B1	55	75.28	586757	39543.9	AXIN2
13	B1	56	75.5629	574416	39555.3	AXIN2
13	B1	57	75.8459	562573	39594.3	AXIN2
13	B1	58	76.1288	551346	39626.4	AXIN2
13	B1	59	76.4117	539729	39623.8	AXIN2
13	B1	60	76.6946	527092	39580.3	AXIN2
13	B1	61	76.9776	517364	39515.8	AXIN2
13	B1	62	77.2605	504642	39463.6	AXIN2
13	B1	63	77.5434	495085	39451.4	AXIN2
13	B1	64	77.8264	483398	39483.4	AXIN2
13	B1	65	78.1093	471735	39536.6	AXIN2
13	B1	66	78.3922	460577	39572.3	AXIN2
13	B1	67	78.6751	447749	39559.2	AXIN2
13	B1	68	78.9581	436233	39494.7	AXIN2
13	B1	69	79.241	426478	39414.8	AXIN2
13	B1	70	79.5239	413382	39389.9	AXIN2
13	B1	71	79.8069	403542	39511.4	AXIN2
13	B1	72	80.0898	392060	39878.7	AXIN2
13	B1	73	80.3727	381887	40592.2	AXIN2
13	B1	74	80.6556	369324	41642.9	AXIN2
13	B1	75	80.9386	358420	43135.9	AXIN2
13	B1	76	81.2215	344752	45276	AXIN2
13	B1	77	81.5044	331114	48268.5	AXIN2
13	B1	78	81.7873	317392	52361.5	AXIN2
13	B1	79	82.0703	302655	57781.4	AXIN2
13	B1	80	82.3532	283067	64602.7	AXIN2
13	B1	81	82.6361	263683	72566	AXIN2
13	B1	82	82.9191	238369	80910.7	AXIN2
13	B1	83	83.202	206635	88334	AXIN2
13	B1	84	83.4849	163834	93184.6	AXIN2
13	B1	85	83.7678	109817	93910.3	AXIN2
13	B1	86	84.0508	62696.6	89622.1	AXIN2
13	B1	87	84.3337	39770.5	80512.5	AXIN2
13	B1	88	84.6166	32657	67889.1	AXIN2
13	B1	89	84.8996	29980.8	53769.1	AXIN2
13	B1	90	85.1825	29394.4	40097.9	AXIN2
13	B1	91	85.4654	28182.1	26711.5	AXIN2
13	B1	92	85.7483	28368.5	16628.2	AXIN2
13	B1	93	86.0313	27549	9791.65	AXIN2
13	B1	94	86.3142	26801.4	5590.96	AXIN2
13	B1	95	86.5971	26197.5	3236.33	AXIN2
13	B1	96	86.8801	26097.3	2021.93	AXIN2
13	B1	97	87.163	26099.2	1436.22	AXIN2
13	B1	98	87.4459	25513.5	1159.59	AXIN2
13	B1	99	87.7288	24696.8	1013.71	AXIN2
13	B1	100	88.0118	23927.5	909.402	AXIN2
13	B1	101	88.2947	24654.9	810.91	AXIN2
13	B1	102	88.5776	24272.5	714.336	AXIN2
13	B1	103	88.8605	24004.7	632.902	AXIN2
13	B1	104	89.1435	22447.7	585.504	AXIN2
13	B1	105	89.4264	24283.3	588.059	AXIN2
13	B1	106	89.7093	24158	648.336	AXIN2
13	B1	107	89.9923	21974.3	764.605	AXIN2
13	B1	108	90.2752	22289.9	928.172	AXIN2
13	B1	109	90.5581	22039	1127.21	AXIN2
13	B1	110	90.841	21582.3	1346.91	AXIN2
13	B1	111	91.124	21453.7	1564.04	AXIN2
13	B1	112	91.4069	20150.2	1742.54	AXIN2
13	B1	113	91.6898	18159.9	1840.21	AXIN2
13	B1	114	91.9727	17631.3	1828.97	AXIN2
13	B1	115	92.2557	17539.1	1715.82	AXIN2
13	B1	116	92.5386	18136.2	1546.33	AXIN2
13	B1	117	92.8215	17321.4	1383.58	AXIN2
13	B1	118	93.1045	17481.7	1275.37	AXIN2
13	B1	119	93.3874	15742.3	1232.27	AXIN2
13	B1	120	93.6703	15474.4	1229.95	AXIN2
13	B1	121	93.9532	15450.3	1230.75	AXIN2
13	B1	122	94.2362	14594.9	1206.87	AXIN2
13	B1	123	94.5191	14677.1	1150.96	AXIN2
13	B1	124	94.802	14281.8	1072.16	AXIN2
14	B2	1	60.0019	1.29562e+06	49163.2	AXIN2
14	B2	2	60.2848	1.28962e+06	49539.5	AXIN2
14	B2	3	60.5678	1.281e+06	50088.1	AXIN2
14	B2	4	60.8507	1.26773e+06	50719.7	AXIN2
14	B2	5	61.1336	1.25378e+06	51321.3	AXIN2
14	B2	6	61.4165	1240137	51796.9	AXIN2
14	B2	7	61.6995	1.22448e+06	52099.2	AXIN2
14	B2	8	61.9824	1.20775e+06	52229.7	AXIN2
14	B2	9	62.2653	1.19307e+06	52226.9	AXIN2
14	B2	10	62.5482	1.17645e+06	52139.7	AXIN2
14	B2	11	62.8312	1.16261e+06	52009.9	AXIN2
14	B2	12	63.1141	1.14642e+06	51862.7	AXIN2
14	B2	13	63.397	1.13196e+06	51707.5	AXIN2
14	B2	14	63.68	1115513	51545.4	AXIN2
14	B2	15	63.9629	1.10015e+06	51375.1	AXIN2
14	B2	16	64.2458	1.08496e+06	51194.6	AXIN2
14	B2	17	64.5287	1.06973e+06	51000.9	AXIN2
14	B2	18	64.8117	1.05244e+06	50790.2	AXIN2
14	B2	19	65.0946	1.0392e+06	50558.1	AXIN2
14	B2	20	65.3775	1.02249e+06	50298.3	AXIN2
14	B2	21	65.6605	1.00815e+06	50001.5	AXIN2
14	B2	22	65.9434	993424	49656.5	AXIN2
14	B2	23	66.2263	978472	49254.9	AXIN2
14	B2	24	66.5092	964774	48801	AXIN2
14	B2	25	66.7922	948693	48319.6	AXIN2
14	B2	26	67.0751	933877	47851.5	AXIN2
14	B2	27	67.358	920700	47436.3	AXIN2
14	B2	28	67.641	907131	47090.8	AXIN2
14	B2	29	67.9239	892868	46799	AXIN2
14	B2	30	68.2068	878822	46521.6	AXIN2
14	B2	31	68.4897	864127	46221.4	AXIN2
14	B2	32	68.7727	849940	45881.1	AXIN2
14	B2	33	69.0556	837340	45507.8	AXIN2
14	B2	34	69.3385	824891	45117.9	AXIN2
14	B2	35	69.6214	810990	44722.1	AXIN2
14	B2	36	69.9044	798424	44317.8	AXIN2
14	B2	37	70.1873	784549	43895.4	AXIN2
14	B2	38	70.4702	772228	43449.3	AXIN2
14	B2	39	70.7532	759125	42986.7	AXIN2
14	B2	40	71.0361	746383	42530.4	AXIN2
14	B2	41	71.319	732982	42109.7	AXIN2
14	B2	42	71.6019	721878	41749.1	AXIN2
14	B2	43	71.8849	709157	41454.1	AXIN2
14	B2	44	72.1678	697697	41208.4	AXIN2
14	B2	45	72.4507	684826	40980.8	AXIN2
14	B2	46	72.7337	671444	40741.6	AXIN2
14	B2	47	73.0166	660643	40477.7	AXIN2
14	B2	48	73.2995	648957	40191.6	AXIN2
14	B2	49	73.5824	637500	39897.8	AXIN2
14	B2	50	73.8654	625911	39631.5	AXIN2
14	B2	51	74.1483	613654	39419	AXIN2
14	B2	52	74.4312	603110	39282.6	AXIN2
14	B2	53	74.7141	591104	39233.8	AXIN2
14	B2	54	74.9971	581555	39263.4	AXIN2
14	B2	55	75.28	569192	39335.5	AXIN2
14	B2	56	75.5629	557131	39395.3	AXIN2
14	B2	57	75.8459	545155	39390.1	AXIN2
14	B2	58	76.1288	533666	39292.4	AXIN2
14	B2	59	76.4117	523488	39110.9	AXIN2
14	B2	60	76.6946	510374	38886.6	AXIN2
14	B2	61	76.9776	500474	38673.6	AXIN2
14	B2	62	77.2605	490353	38518.7	AXIN2
14	B2	63	77.5434	479009	38447.1	AXIN2
14	B2	64	77.8264	467797	38458.5	AXIN2
14	B2	65	78.1093	456298	38533.9	AXIN2
14	B2	66	78.3922	446016	38644.3	AXIN2
14	B2	67	78.6751	434894	38760.3	AXIN2
14	B2	68	78.9581	422576	38858.9	AXIN2
14	B2	69	79.241	411585	38931.9	AXIN2
14	B2	70	79.5239	400048	38994.7	AXIN2
14	B2	71	79.8069	388882	39095	AXIN2
14	B2	72	80.0898	378236	39312.3	AXIN2
14	B2	73	80.3727	366656	39754	AXIN2
14	B2	74	80.6556	356906	40538.2	AXIN2
14	B2	75	80.9386	344631	41788.4	AXIN2
14	B2	76	81.2215	332875	43717	AXIN2
14	B2	77	81.5044	318631	46571	AXIN2
14	B2	78	81.7873	306603	50647	AXIN2
14	B2	79	82.0703	293198	56228.5	AXIN2
14	B2	80	82.3532	275856	63448.1	AXIN2
14	B2	81	82.6361	255235	72088.1	AXIN2
14	B2	82	82.9191	233882	81385	AXIN2
14	B2	83	83.202	203257	89958.4	AXIN2
14	B2	84	83.4849	163543	95989	AXIN2
14	B2	85	83.7678	110447	97686.1	AXIN2
14	B2	86	84.0508	60915.2	93915.8	AXIN2
14	B2	87	84.3337	36046.4	84707.5	AXIN2
14	B2	88	84.6166	29692.4	71354.9	AXIN2
14	B2	89	84.8996	25274.1	56020	AXIN2
14	B2	90	85.1825	24337.3	41022.7	AXIN2
14	B2	91	85.4654	24146.9	27613.5	AXIN2
14	B2	92	85.7483	23627	17355.3	AXIN2
14	B2	93	86.0313	23349.5	10336.8	AXIN2
14	B2	94	86.3142	23379.5	6016.67	AXIN2
14	B2	95	86.5971	22210.9	3622.22	AXIN2
14	B2	96	86.8801	21828.3	2423.71	AXIN2
14	B2	97	87.163	21494.6	1869.39	AXIN2
14	B2	98	87.4459	20636.1	1608.78	AXIN2
14	B2	99	87.7288	20522	1455.84	AXIN2
14	B2	100	88.0118	20326.3	1333.82	AXIN2
14	B2	101	88.2947	19991.9	1225.07	AXIN2
14	B2	102	88.5776	19950.4	1135.31	AXIN2
14	B2	103	88.8605	18982.7	1073.54	AXIN2
14	B2	104	89.1435	19396.4	1044.77	AXIN2
14	B2	105	89.4264	19211.8	1050.34	AXIN2
14	B2	106	89.7093	18152.9	1091.06	AXIN2
14	B2	107	89.9923	18502.4	1170.78	AXIN2
14	B2	108	90.2752	17902.3	1297.96	AXIN2
14	B2	109	90.5581	17236.7	1483.63	AXIN2
14	B2	110	90.841	17422	1733.68	AXIN2
14	B2	111	91.124	16705	2037.52	AXIN2
14	B2	112	91.4069	15825.3	2359.74	AXIN2
14	B2	113	91.6898	13976.3	2643.59	AXIN2
14	B2	114	91.9727	12620.2	2829.21	AXIN2
14	B2	115	92.2557	12102.6	2878.91	AXIN2
14	B2	116	92.5386	10664.5	2794.88	AXIN2
14	B2	117	92.8215	12105	2617.82	AXIN2
14	B2	118	93.1045	10017	2408.23	AXIN2
14	B2	119	93.3874	9216.2	2222.33	AXIN2
14	B2	120	93.6703	9593.37	2095.51	AXIN2
14	B2	121	93.9532	9940.62	2038	AXIN2
14	B2	122	94.2362	7065.57	2039.53	AXIN2
14	B2	123	94.5191	7527.5	2077.89	AXIN2
14	B2	124	94.802	8166.22	2128.31	AXIN2
15	B3	1	60.0016	1298840	48293.9	AXIN2
15	B3	2	60.2844	1.29308e+06	48620.6	AXIN2
15	B3	3	60.5672	1.28281e+06	49068.9	AXIN2
15	B3	4	60.8499	1.27174e+06	49573.1	AXIN2
15	B3	5	61.1327	1.25645e+06	50063.2	AXIN2
15	B3	6	61.4155	1.24248e+06	50491.4	AXIN2
15	B3	7	61.6983	1.22763e+06	50836.8	AXIN2
15	B3	8	61.9811	1.21154e+06	51095	AXIN2
15	B3	9	62.2638	1196402	51266.7	AXIN2
15	B3	10	62.5466	1.18112e+06	51350.2	AXIN2
15	B3	11	62.8294	1.1632e+06	51343.9	AXIN2
15	B3	12	63.1122	1.14874e+06	51247.5	AXIN2
15	B3	13	63.3949	1.13339e+06	51064.1	AXIN2
15	B3	14	63.6777	1.11714e+06	50802.4	AXIN2
15	B3	15	63.9605	1.10007e+06	50478.8	AXIN2
15	B3	16	64.2433	1.08578e+06	50119.1	AXIN2
15	B3	17	64.5261	1.06838e+06	49756	AXIN2
15	B3	18	64.8088	1.05326e+06	49421.4	AXIN2
15	B3	19	65.0916	1.03841e+06	49135.4	AXIN2
15	B3	20	65.3744	1.02336e+06	48899.5	AXIN2
15	B3	21	65.6572	1.0087e+06	48694.9	AXIN2
15	B3	22	65.94	993636	48488.9	AXIN2
15	B3	23	66.2227	979038	48244.1	AXIN2
15	B3	24	66.5055	963755	47931.2	AXIN2
15	B3	25	66.7883	949810	47538.8	AXIN2
15	B3	26	67.0711	933996	47078.6	AXIN2
15	B3	27	67.3539	919223	46583.4	AXIN2
15	B3	28	67.6366	904993	46094.8	AXIN2
15	B3	29	67.9194	891869	45647.9	AXIN2
15	B3	30	68.2022	878500	45258.4	AXIN2
15	B3	31	68.485	863927	44922.3	AXIN2
15	B3	32	68.7677	851337	44622.9	AXIN2
15	B3	33	69.0505	837089	44341.1	AXIN2
15	B3	34	69.3333	824672	44061.6	AXIN2
15	B3	35	69.6161	811823	43774.3	AXIN2
15	B3	36	69.8989	798977	43474.9	AXIN2
15	B3	37	70.1816	785011	43166.1	AXIN2
15	B3	38	70.4644	772717	42858.5	AXIN2
15	B3	39	70.7472	759655	42564.8	AXIN2
15	B3	40	71.03	747585	42291.3	AXIN2
15	B3	41	71.3128	734407	42030.2	AXIN2
15	B3	42	71.5955	723037	41760.7	AXIN2
15	B3	43	71.8783	708559	41461.7	AXIN2
15	B3	44	72.1611	697028	41127.7	AXIN2
15	B3	45	72.4439	684054	40776.3	AXIN2
15	B3	46	72.7267	672145	40442	AXIN2
15	B3	47	73.0094	662644	40140.5	AXIN2
15	B3	48	73.2922	649668	39870.9	AXIN2
15	B3	49	73.575	638044	39670.1	AXIN2
15	B3	50	73.8578	627188	39508.9	AXIN2
15	B3	51	74.1405	614808	39361.6	AXIN2
15	B3	52	74.4233	603672	39221.4	AXIN2
15	B3	53	74.7061	591165	39100.1	AXIN2
15	B3	54	74.9889	581649	39013.8	AXIN2
15	B3	55	75.2717	570907	38964.3	AXIN2
15	B3	56	75.5544	558405	38933.7	AXIN2
15	B3	57	75.8372	546634	38894.9	AXIN2
15	B3	58	76.12	534957	38831.3	AXIN2
15	B3	59	76.4028	525021	38747.9	AXIN2
15	B3	60	76.6856	513296	38667	AXIN2
15	B3	61	76.9683	502490	38613.2	AXIN2
15	B3	62	77.2511	492111	38598.6	AXIN2
15	B3	63	77.5339	480258	38620.1	AXIN2
15	B3	64	77.8167	469124	38665.6	AXIN2
15	B3	65	78.0994	458015	38722.2	AXIN2
15	B3	66	78.3822	447746	38781.1	AXIN2
15	B3	67	78.665	435732	38837.6	AXIN2
15	B3	68	78.9478	423849	38890.5	AXIN2
15	B3	69	79.2306	413576	38942.4	AXIN2
15	B3	70	79.5133	402164	39003.7	AXIN2
15	B3	71	79.7961	390390	39099.6	AXIN2
15	B3	72	80.0789	379833	39277.8	AXIN2
15	B3	73	80.3617	368108	39620.2	AXIN2
15	B3	74	80.6445	357927	40248.4	AXIN2
15	B3	75	80.9272	345592	41137.2	AXIN2
15	B3	76	81.21	334066	42582.4	AXIN2
15	B3	77	81.4928	323272	44798.4	AXIN2
15	B3	78	81.7756	310050	48019.4	AXIN2
15	B3	79	82.0584	296415	52466.6	AXIN2
15	B3	80	82.3411	278254	58274.8	AXIN2
15	B3	81	82.6239	261857	65364.1	AXIN2
15	B3	82	82.9067	240315	73273.3	AXIN2
15	B3	83	83.1895	215162	81035.3	AXIN2
15	B3	84	83.4723	182097	87217.5	AXIN2
15	B3	85	83.755	133494	90218.7	AXIN2
15	B3	86	84.0378	79467.6	88780.4	AXIN2
15	B3	87	84.3206	39555	82506.8	AXIN2
15	B3	88	84.6034	23987.6	72116	AXIN2
15	B3	89	84.8861	20042.8	59257.8	AXIN2
15	B3	90	85.1689	17022.1	45966	AXIN2
15	B3	91	85.4517	17187.7	32586.8	AXIN2
15	B3	92	85.7345	15873.5	20875.9	AXIN2
15	B3	93	86.0173	14990.3	12518.6	AXIN2
15	B3	94	86.3	15876.2	7144.45	AXIN2
15	B3	95	86.5828	14786.9	4022.27	AXIN2
15	B3	96	86.8656	14874.2	2381.85	AXIN2
15	B3	97	87.1484	13967.5	1596.07	AXIN2
15	B3	98	87.4312	13494.1	1236.04	AXIN2
15	B3	99	87.7139	12833	1051.86	AXIN2
15	B3	100	87.9967	12712.3	925.156	AXIN2
15	B3	101	88.2795	12734.6	818.359	AXIN2
15	B3	102	88.5623	12434.1	731.281	AXIN2
15	B3	103	88.845	12392.2	670.809	AXIN2
15	B3	104	89.1278	11691.1	636.715	AXIN2
15	B3	105	89.4106	10946.9	621.32	AXIN2
15	B3	106	89.6934	11380.7	615.84	AXIN2
15	B3	107	89.9762	11755	615.785	AXIN2
15	B3	108	90.2589	10026.8	622.652	AXIN2
15	B3	109	90.5417	10235.1	643.066	AXIN2
15	B3	110	90.8245	10286.2	686.48	AXIN2
15	B3	111	91.1073	9915.7	760.461	AXIN2
15	B3	112	91.3901	10007.2	863.883	AXIN2
15	B3	113	91.6728	8992.07	982.344	AXIN2
15	B3	114	91.9556	8389.05	1091.19	AXIN2
15	B3	115	92.2384	7698.19	1166.43	AXIN2
15	B3	116	92.5212	7145.17	1196.56	AXIN2
15	B3	117	92.804	7611.17	1187.21	AXIN2
15	B3	118	93.0867	6184.52	1155.87	AXIN2
15	B3	119	93.3695	6081.72	1121.8	AXIN2
15	B3	120	93.6523	6208.7	1098.14	AXIN2
15	B3	121	93.9351	5288.17	1090.18	AXIN2
15	B3	122	94.2178	4561.22	1098.16	AXIN2
15	B3	123	94.5006	4643.15	1120.84	AXIN2
15	B3	124	94.7834	5049.78	1156.75	AXIN2
16	B4	1	60.0016	1277556	46433.2	AXIN2
16	B4	2	60.2844	1.27369e+06	46958.8	AXIN2
16	B4	3	60.5672	1.26366e+06	47657.7	AXIN2
16	B4	4	60.8499	1.2547e+06	48422.8	AXIN2
16	B4	5	61.1327	1239804	49126.6	AXIN2
16	B4	6	61.4155	1225505	49676.4	AXIN2
16	B4	7	61.6983	1210566	50044.7	AXIN2
16	B4	8	61.9811	1.19468e+06	50265	AXIN2
16	B4	9	62.2638	1.17921e+06	50399.5	AXIN2
16	B4	10	62.5466	1.16598e+06	50502.5	AXIN2
16	B4	11	62.8294	1150251	50598.3	AXIN2
16	B4	12	63.1122	1134598	50677.3	AXIN2
16	B4	13	63.3949	1120582	50710.1	AXIN2
16	B4	14	63.6777	1.10414e+06	50666.3	AXIN2
16	B4	15	63.9605	1.08942e+06	50531	AXIN2
16	B4	16	64.2433	1.07284e+06	50310.5	AXIN2
16	B4	17	64.5261	1056100	50027.4	AXIN2
16	B4	18	64.8088	1.04159e+06	49704.9	AXIN2
16	B4	19	65.0916	1.02804e+06	49358.6	AXIN2
16	B4	20	65.3744	1.01113e+06	48995.7	AXIN2
16	B4	21	65.6572	997396	48625.2	AXIN2
16	B4	22	65.94	980614	48262.6	AXIN2
16	B4	23	66.2227	968368	47923.1	AXIN2
16	B4	24	66.5055	953907	47609.8	AXIN2
16	B4	25	66.7883	940885	47308.1	AXIN2
16	B4	26	67.0711	924312	46991.9	AXIN2
16	B4	27	67.3539	910376	46638.8	AXIN2
16	B4	28	67.6366	895933	46241.1	AXIN2
16	B4	29	67.9194	883364	45806.8	AXIN2
16	B4	30	68.2022	867783	45354.4	AXIN2
16	B4	31	68.485	854736	44904	AXIN2
16	B4	32	68.7677	842194	44471.8	AXIN2
16	B4	33	69.0505	828739	44066.7	AXIN2
16	B4	34	69.3333	816619	43692.1	AXIN2
16	B4	35	69.6161	802891	43348.8	AXIN2
16	B4	36	69.8989	790160	43036.1	AXIN2
16	B4	37	70.1816	777459	42747.7	AXIN2
16	B4	38	70.4644	767230	42469.7	AXIN2
16	B4	39	70.7472	751929	42181.8	AXIN2
16	B4	40	71.03	739742	41866.8	AXIN2
16	B4	41	71.3128	726770	41519.5	AXIN2
16	B4	42	71.5955	715192	41149.7	AXIN2
16	B4	43	71.8783	703128	40777.1	AXIN2
16	B4	44	72.1611	690473	40422.4	AXIN2
16	B4	45	72.4439	678893	40101.6	AXIN2
16	B4	46	72.7267	667010	39823.4	AXIN2
16	B4	47	73.0094	656409	39588.1	AXIN2
16	B4	48	73.2922	643898	39376.8	AXIN2
16	B4	49	73.575	632650	39210.8	AXIN2
16	B4	50	73.8578	621556	39082.2	AXIN2
16	B4	51	74.1405	610757	38979.9	AXIN2
16	B4	52	74.4233	598634	38889.9	AXIN2
16	B4	53	74.7061	586740	38795.9	AXIN2
16	B4	54	74.9889	577454	38684.5	AXIN2
16	B4	55	75.2717	563956	38549.9	AXIN2
16	B4	56	75.5544	554126	38398.3	AXIN2
16	B4	57	75.8372	541883	38247.8	AXIN2
16	B4	58	76.12	531882	38122.2	AXIN2
16	B4	59	76.4028	521348	38039.9	AXIN2
16	B4	60	76.6856	510125	38005.5	AXIN2
16	B4	61	76.9683	499011	38008.8	AXIN2
16	B4	62	77.2511	488223	38034	AXIN2
16	B4	63	77.5339	477182	38070.1	AXIN2
16	B4	64	77.8167	466329	38115.9	AXIN2
16	B4	65	78.0994	454871	38175.7	AXIN2
16	B4	66	78.3822	446085	38249.4	AXIN2
16	B4	67	78.665	432756	38326.5	AXIN2
16	B4	68	78.9478	422336	38391.7	AXIN2
16	B4	69	79.2306	410914	38438.2	AXIN2
16	B4	70	79.5133	399200	38481.6	AXIN2
16	B4	71	79.7961	389220	38566.2	AXIN2
16	B4	72	80.0789	378380	38762	AXIN2
16	B4	73	80.3617	366881	39158.3	AXIN2
16	B4	74	80.6445	356702	39834.7	AXIN2
16	B4	75	80.9272	344585	40853.2	AXIN2
16	B4	76	81.21	333722	42421.3	AXIN2
16	B4	77	81.4928	321195	44750.3	AXIN2
16	B4	78	81.7756	307098	48104.2	AXIN2
16	B4	79	82.0584	295669	52757.2	AXIN2
16	B4	80	82.3411	279318	58889.1	AXIN2
16	B4	81	82.6239	261996	66414.2	AXIN2
16	B4	82	82.9067	241294	74788.5	AXIN2
16	B4	83	83.1895	215496	82895.8	AXIN2
16	B4	84	83.4723	182987	89139	AXIN2
16	B4	85	83.755	133885	91806.9	AXIN2
16	B4	86	84.0378	81487.3	89641.3	AXIN2
16	B4	87	84.3206	46349.2	82365.8	AXIN2
16	B4	88	84.6034	34180.4	70893.3	AXIN2
16	B4	89	84.8861	29948.8	57068.8	AXIN2
16	B4	90	85.1689	28401.6	43056.3	AXIN2
16	B4	91	85.4517	26935.4	29562.6	AXIN2
16	B4	92	85.7345	27667	18651.2	AXIN2
16	B4	93	86.0173	27316.2	10996.7	AXIN2
16	B4	94	86.3	27108.6	6167.37	AXIN2
16	B4	95	86.5828	26521.2	3418.32	AXIN2
16	B4	96	86.8656	26446.4	1996.77	AXIN2
16	B4	97	87.1484	25265.5	1311.33	AXIN2
[truncated: 9,203 more rows]

## Sheet: Melt Curve Result
Block Type	96-Well 0.1-mL Block
Calibration Background is expired	No
Calibration Background performed on	01-14-2022
Calibration Pure Dye ABY is expired	No
Calibration Pure Dye ABY performed on	01-14-2022
Calibration Pure Dye FAM is expired	No
Calibration Pure Dye FAM performed on	01-14-2022
Calibration Pure Dye JUN is expired	No
Calibration Pure Dye JUN performed on	01-14-2022
Calibration Pure Dye NED is expired	No
Calibration Pure Dye NED performed on	01-14-2022
Calibration Pure Dye ROX is expired	No
Calibration Pure Dye ROX performed on	01-14-2022
Calibration Pure Dye SYBR is expired	No
Calibration Pure Dye SYBR performed on	01-14-2022
Calibration Pure Dye TAMRA is expired	No
Calibration Pure Dye TAMRA performed on	01-14-2022
Calibration Pure Dye VIC is expired	No
Calibration Pure Dye VIC performed on	01-14-2022
Calibration ROI is expired	No
Calibration ROI performed on	01-14-2022
Calibration Uniformity is expired	No
Calibration Uniformity performed on	01-14-2022
Chemistry	SYBR_GREEN
Date Created	2023-02-23 22:39:19 PM KST
Experiment Barcode
Experiment Comment
Experiment File Name	D:\Users\GI-SSH\2023\2023-02-23_200142.eds
Experiment Name	2023-02-23_200142
Experiment Run End Time	2023-02-23 22:35:56 PM KST
Experiment Type	Standard Curve
Instrument Name	272313269
Instrument Serial Number	272313269
Instrument Type	QuantStudio™ 3 System
Passive Reference	ROX
Post-read Stage/Step
Pre-read Stage/Step
Quantification Cycle Method	Ct
Signal Smoothing On	true
Stage where Melt Analysis is performed	Stage3
Stage/ Cycle where Ct Analysis is performed	Stage2, Step2
User Name
Well	Well Position	Sample	Target Name	Tm	Melt Peak Height
1	A1	Hep3B_Control	AXIN2	83.7678	89222.9
2	A2	Hep3B_SOR	AXIN2	83.7678	86073.8
3	A3	Hep3B_WAY	AXIN2	83.8964	90212
4	A4	Hep3B_SOR,WAY	AXIN2	83.8964	95686.5
5	A5	Primer only	AXIN2	94.9268	3557.1
6	A6	Hep3B_Control	Cyclin D1	87.0086	136615
6	A6	Hep3B_Control	Cyclin D1	92.8059	210965
6	A6	Hep3B_Control	Cyclin D1	81.07	76186.3
7	A7	Hep3B_SOR	Cyclin D1	87.1607	70816.6
7	A7	Hep3B_SOR	Cyclin D1	80.9369	47818.3
8	A8	Hep3B_WAY	Cyclin D1	87.0192	91424.6
8	A8	Hep3B_WAY	Cyclin D1	80.7954	49563.1
9	A9	Hep3B_SOR,WAY	Cyclin D1	87.2124	59001.1
9	A9	Hep3B_SOR,WAY	Cyclin D1	81.0088	43280.6
10	A10	Primer only	Cyclin D1	94.8259	2540.04
11	A11	Hep3B_Control	Actin	83.5707	186496
12	A12	Hep3B_SOR	Actin	83.7118	209618
13	B1	Hep3B_Control	AXIN2	83.6264	94140.5
14	B2	Hep3B_SOR	AXIN2	83.7678	97686.1
15	B3	Hep3B_WAY	AXIN2	83.755	90218.7
16	B4	Hep3B_SOR,WAY	AXIN2	83.755	91806.9
17	B5	Primer only	AXIN2	94.9268	2341.52
18	B6	Hep3B_Control	Cyclin D1	86.8672	81013.7
18	B6	Hep3B_Control	Cyclin D1	80.9286	51673.3
19	B7	Hep3B_SOR	Cyclin D1	87.0192	83932
19	B7	Hep3B_SOR	Cyclin D1	80.9369	52857.4
20	B8	Hep3B_WAY	Cyclin D1	86.8778	98503.9
20	B8	Hep3B_WAY	Cyclin D1	80.9369	59314.6
21	B9	Hep3B_SOR,WAY	Cyclin D1	87.0714	64164.1
21	B9	Hep3B_SOR,WAY	Cyclin D1	80.8678	45072.9
22	B10	Primer only	Cyclin D1	92.57	2703.52
23	B11	Hep3B_Control	Actin	83.5707	189119
24	B12	Hep3B_SOR	Actin	83.5707	169384
25	C1	Hep3B_Control	LEF1	78.9581	159675
26	C2	Hep3B_SOR	LEF1	78.9581	147275
27	C3	Hep3B_WAY	LEF1	79.0892	156768
28	C4	Hep3B_SOR,WAY	LEF1	78.0994	180532
29	C5	Primer only	LEF1	88.2812	137.487
29	C5	Primer only	LEF1	84.8877	151.363
29	C5	Primer only	LEF1	71.5964	1013.44
29	C5	Primer only	LEF1	80.363	893.469
29	C5	Primer only	LEF1	77.3937	876.018
30	C6	Hep3B_Control	GS	77.3937	302874
31	C7	Hep3B_SOR	GS	77.542	291069
32	C8	Hep3B_WAY	GS	77.4006	259526
33	C9	Hep3B_SOR,WAY	GS	77.625	265319
34	C10	Primer only	GS	87.3534	589.978
34	C10	Primer only	GS	92.57	2912.78
34	C10	Primer only	GS	69.3066	1702.41
34	C10	Primer only	GS	84.1106	655.42
34	C10	Primer only	GS	76.6381	1303.1
35	C11	Hep3B_WAY	Actin	83.4295	195357
36	C12	Hep3B_SOR,WAY	Actin	83.5707	173913
37	D1	Hep3B_Control	LEF1	78.8166	156426
38	D2	Hep3B_SOR	LEF1	78.9581	168629
39	D3	Hep3B_WAY	LEF1	79.0892	163620
40	D4	Hep3B_SOR,WAY	LEF1	79.0892	155068
41	D5	Primer only	LEF1	80.0802	881.167
41	D5	Primer only	LEF1	86.1602	-37.144
41	D5	Primer only	LEF1	92.5231	1683.12
41	D5	Primer only	LEF1	76.5453	953.719
41	D5	Primer only	LEF1	74.0001	893.542
42	D6	Hep3B_Control	GS	77.3937	282800
43	D7	Hep3B_SOR	GS	77.542	313535
44	D8	Hep3B_WAY	GS	77.4006	279060
45	D9	Hep3B_SOR,WAY	GS	77.484	233760
46	D10	Primer only	GS	82.1367	1122.59
46	D10	Primer only	GS	76.4971	1734.56
46	D10	Primer only	GS	92.57	3254.9
46	D10	Primer only	GS	86.6484	48.6437
46	D10	Primer only	GS	69.3066	1789.09
47	D11	Hep3B_WAY	Actin	83.4295	178114
48	D12	Hep3B_SOR,WAY	Actin	83.4295	173023
49	E1	Hep3B_Control	c-Myc	75.7044	272444
50	E2	Hep3B_SOR	c-Myc	75.8459	297799
51	E3	Hep3B_WAY	c-Myc	75.8372	267163
52	E4	Hep3B_SOR,WAY	c-Myc	75.8372	268744
53	E5	Primer only	c-Myc	68.7685	1167.69
53	E5	Primer only	c-Myc	77.2523	1141.76
53	E5	Primer only	c-Myc	92.6645	1951.57
53	E5	Primer only	c-Myc	84.6049	55.2243
53	E5	Primer only	c-Myc	80.2216	366.122
54	E6	Hep3B_Control	MMP2	81.07	184212
55	E7	Hep3B_SOR	MMP2	81.3612	200788
56	E8	Hep3B_WAY	MMP2	81.2197	177207
57	E9	Hep3B_SOR,WAY	MMP2	81.2908	163599
58	E10	Primer only	MMP2	79.5989	1520.02
58	E10	Primer only	MMP2	92.57	3549.75
58	E10	Primer only	MMP2	73.8183	1376.53
58	E10	Primer only	MMP2	71.1395	1265.84
58	E10	Primer only	MMP2	83.1237	986.683
59	E11	Primer only	Actin	92.4621	18704.6
59	E11	Primer only	Actin	65.7878	4269.32
59	E11	Primer only	Actin	79.4778	3868.42
59	E11	Primer only	Actin	83.4295	3763.63
61	F1	Hep3B_Control	c-Myc	75.7044	262356
62	F2	Hep3B_SOR	c-Myc	75.8459	270868
63	F3	Hep3B_WAY	c-Myc	75.9786	273793
64	F4	Hep3B_SOR,WAY	c-Myc	75.8372	286537
65	F5	Primer only	c-Myc	88.1398	398.678
65	F5	Primer only	c-Myc	92.2403	1786.33
65	F5	Primer only	c-Myc	75.4141	1050.96
65	F5	Primer only	c-Myc	81.3528	750.524
65	F5	Primer only	c-Myc	71.455	991.208
66	F6	Hep3B_Control	MMP2	81.2114	195492
67	F7	Hep3B_SOR	MMP2	81.3612	191910
68	F8	Hep3B_WAY	MMP2	81.3612	173315
69	F9	Hep3B_SOR,WAY	MMP2	81.2908	156676
70	F10	Primer only	MMP2	92.2881	3387.58
70	F10	Primer only	MMP2	65.9228	2154.14
70	F10	Primer only	MMP2	87.0714	697.049
70	F10	Primer only	MMP2	70.4345	1452.2
70	F10	Primer only	MMP2	79.1759	1443.41
71	F11	Primer only	Actin	89.216	1323.92
71	F11	Primer only	Actin	80.748	1490.8
71	F11	Primer only	Actin	92.4621	2837.73
71	F11	Primer only	Actin	71.5743	1002.1
71	F11	Primer only	Actin	64.3765	1864.18
73	G1	Hep3B_Control	Twist	85.8898	92323.1
74	G2	Hep3B_SOR	Twist	85.8898	91758.6
75	G3	Hep3B_WAY	Twist	86.0173	98896
76	G4	Hep3B_SOR,WAY	Twist	86.0173	91754
77	G5	Primer only	Twist	87.15	620.307
77	G5	Primer only	Twist	76.2625	940.569
77	G5	Primer only	Twist	80.7872	902.468
77	G5	Primer only	Twist	71.3136	990.172
77	G5	Primer only	Twist	92.3817	1212.77
78	G6	Hep3B_Control	MMP9	80.2216	209827
79	G7	Hep3B_SOR	MMP9	80.371	191847
80	G8	Hep3B_WAY	MMP9	80.371	217385
81	G9	Hep3B_SOR,WAY	MMP9	80.3039	170074
82	G10	Primer only	MMP9	79.4579	1383.67
82	G10	Primer only	MMP9	75.2282	1433.75
82	G10	Primer only	MMP9	92.2881	2356.53
82	G10	Primer only	MMP9	85.2385	170.473
82	G10	Primer only	MMP9	69.7296	1744.71
85	H1	Hep3B_Control	Twist	85.8898	89257.9
86	H2	Hep3B_SOR	Twist	85.8898	91824.3
87	H3	Hep3B_WAY	Twist	86.0173	103680
88	H4	Hep3B_SOR,WAY	Twist	86.0173	99030.1
89	H5	Primer only	Twist	60.0019	3240.66
90	H6	Hep3B_Control	MMP9	80.2216	189979
91	H7	Hep3B_SOR	MMP9	80.371	191702
92	H8	Hep3B_WAY	MMP9	80.371	191612
93	H9	Hep3B_SOR,WAY	MMP9	80.1629	154385
94	H10	Primer only	MMP9	92.2881	2446.65
94	H10	Primer only	MMP9	84.1106	781.452
94	H10	Primer only	MMP9	80.3039	1173.65
94	H10	Primer only	MMP9	77.625	1138.24
94	H10	Primer only	MMP9	72.1264	1753.07
